# Supplementary material for: Enhanced-Precision Measurement of Glutathionyl Hemoglobin by MALDI-ToF MS
Source: Molecules. 2023 Jan 4;28(2):497. doi: 10.3390/molecules28020497 (PMC9863390; doi:10.3390/molecules28020497)
Supplement: Supplementary file 1 [file molecules-28-00497-s001.zip]

Archive with 11 entries (9 files):
- Supplementary Material File S1.pdf
- Supplementary Material File S2/
- Supplementary Material File S2/A_campioni-calcoli.xlsx
- Supplementary Material File S2/B_HbSSG_20201123_titolazEmoliz_01.xlsx
- Supplementary Material File S2/C_MALDI_target.xlsx
- Supplementary Material File S2/D_HbSSG_analysistemplate_ITA.xlsx
- Supplementary Material File S2/training_example/
- Supplementary Material File S2/training_example/20Ot_ANTH8E_0_E21_1.txt
- Supplementary Material File S2/training_example/20Ot_ANTH8E_0_F21_1.txt
- Supplementary Material File S2/training_example/20Ot_ANTH8E_0_G21_1.txt
- Supplementary Material File S2/training_example/20Ot_ANTH8E_0_H21_1.txt
