# Supplementary material for: Enhanced-Precision Measurement of Glutathionyl Hemoglobin by MALDI-ToF MS
Source: Molecules. 2023 Jan 4;28(2):497. doi: 10.3390/molecules28020497 (PMC9863390; doi:10.3390/molecules28020497)
Supplement: Supplementary file 1 [file molecules-28-00497-s001.zip › Supplementary Material File S2/A_campioni-calcoli.xlsx]

## Sheet: calculations_Hb
data	data				data	data
Hb (mg)	2.1				SA (mg)	9.6
conc (microM)	30				conc (milliM)	100
Hb_MW	64454				SA_MW	224.21
micromoli	32.5814				millimoli	0.042817
mL	1.08605				microL	428.17	n°camp	37
[microM]	mL	H2O	V_tot	resto
20	0.5	0.5	1	0.586046
10	0.5	0.5	1	0.5
5	0.5	0.5	1	0.6
2	0.4	0.6	1	0.5
1	0.5	0.5	1
0			1

## Sheet: sample_list
	camp	conc	sampID	lotto	1_sampID	2_ABS_prim	3_[prim]	4_[mcL/mL]	5_ABS_titol
1	Co10_0	C	Co10_0_C	4	Co_10	1.34996	133.872	74.6982	0.134529
2	Co11_0	C	Co11_0_C	4	Co_11	1.2824	126.93	78.7836	0.137373
3	Co12_0	C	Co12_0_C	4	Co_12	0.81217	78.6136	127.204	0.147132
4	Co13_0	C	Co13_0_C	4	Co_13	0.870312	84.5877	118.22	0.166087
5	Co14_0	C	Co14_0_C	4	Co_14	0.76002	73.2552	136.509	0.141122
6	Co16_0	C	Co16_0_C	4	Co_15	0.834018	80.8585	123.673	0.146222
7	Co21_0	C	Co21_0_C	4	Co_21	0.787904	76.1203	131.371	0.153572
8	Co21_1	C	Co21_1_C	4	Co_22	0.878441	85.423	117.064	0.14183
9	Co24_1	C	Co24_1_C	5	Co21_1	0.844238	29.0539	344.188	0.320082
10	Co24_0	C	Co24_0_C	5	Co24_0	1.09058	37.8354	264.303	0.327912
11	Co31_0	C	Co31_0_C	5	Co31_0	1.03134	35.7234	279.929	0.330597
12	Co34_0	C	Co34_0_C	5	Co34_0	1.07728	37.361	267.659	0.321398
13	Co10_0	D	Co10_0_D	4
14	Co11_0	D	Co11_0_D	4
15	Co12_0	D	Co12_0_D	4
16	Co13_0	D	Co13_0_D	4
17	Co14_0	D	Co14_0_D	4
18	Co16_0	D	Co16_0_D	4
19	Co21_0	D	Co21_0_D	4
20	Co21_1	D	Co21_1_D	5
21	Co22_0	D	Co22_0_D	4
22	Co24_0	D	Co24_0_D	5
23	Co31_0	D	Co31_0_D	5
24	Co34_0	D	Co34_0_D	5
