# Supplementary material for: Enhanced-Precision Measurement of Glutathionyl Hemoglobin by MALDI-ToF MS
Source: Molecules. 2023 Jan 4;28(2):497. doi: 10.3390/molecules28020497 (PMC9863390; doi:10.3390/molecules28020497)
Supplement: Supplementary file 1 [file molecules-28-00497-s001.zip › Supplementary Material File S2/C_MALDI_target.xlsx]

## Sheet: plate<>sample print
spot	RI	CO	ID	replica	spunta	spot	RI	CO	ID	replica	spunta	spot	RI	CO	ID	replica	spunta	spot	RI	CO	ID	replica	spunta
1	A	1	A1T0	1		25	B	1	A1T0	2		49	C	1	A1T0	3		73	D	1	A1T0	4
2	A	2	A1T3	1		26	B	2	A1T3	2		50	C	2	A1T3	3		74	D	2	A1T3	4
3	A	3	A1T7	1		27	B	3	A1T7	2		51	C	3	A1T7	3		75	D	3	A1T7	4
4	A	4	A1T20	1		28	B	4	A1T20	2		52	C	4	A1T20	3		76	D	4	A1T20	4
5	A	5	A1T90	1		29	B	5	A1T90	2		53	C	5	A1T90	3		77	D	5	A1T90	4
6	A	6	A1TE	1		30	B	6	A1TE	2		54	C	6	N12T0	3		78	D	6	N12T0	4
7	A	7	N12T0	1		31	B	7	N12T0	2		55	C	7	N12T3	3		79	D	7	N12T3	4
8	A	8	N12T3	1		32	B	8	N12T3	2		56	C	8	N12T7	3		80	D	8	N12T7	4
9	A	9	N12T7	1		33	B	9	N12T7	2		57	C	9	N12T20	3		81	D	9	N12T20	4
10	A	10	N12T20	1		34	B	10	N12T20	2		58	C	10	N12T90	3		82	D	10	N12T90	4
11	A	11	N12T90	1		35	B	11	N12T90	2		59	C	11	D4T0	3		83	D	11	D4T0	4
12	A	12	N12TE	1		36	B	12	N12TE	2		60	C	12	D4T3	3		84	D	12	D4T3	4
13	A	13	D4T0	1		37	B	13	D4T0	2		61	C	13	D4T7	3		85	D	13	D4T7	4
14	A	14	D4T3	1		38	B	14	D4T3	2		62	C	14	D4T20	3		86	D	14	D4T20	4
15	A	15	D4T7	1		39	B	15	D4T7	2		63	C	15	D4T7	3		87	D	15	D4T7	4
16	A	16	D4T20	1		40	B	16	D4T20	2		64	C	16	D4T20	3		88	D	16	D4T20	4
17	A	17	D4T90	1		41	B	17	D4T90	2		65	C	17	D4T90	3		89	D	17	D4T90	4
18	A	18	D4TE	1		42	B	18	D4TE	2		66	C	18	D4TE	3		90	D	18	D4TE	4
19	A	19	E5T0	1		43	B	19	E5T0	2		67	C	19	E5T0	3		91	D	19	E5T0	4
20	A	20	E5T3	1		44	B	20	E5T3	2		68	C	20	E5T3	3		92	D	20	E5T3	4
21	A	21	E5T7	1		45	B	21	E5T7	2		69	C	21	E5T7	3		93	D	21	E5T7	4
22	A	22	E5T20	1		46	B	22	E5T20	2		70	C	22	E5T20	3		94	D	22	E5T20	4
23	A	23	E5T90	1		47	B	23	E5T90	2		71	C	23	E5T90	3		95	D	23	E5T90	4
24	A	24	E5TE	1		48	B	24	E5TE	2		72	C	24	E5TE	3		96	D	24	E5TE	4
97	E	1		1		121	F	1	0	2		145	G	1	0	3		169	H	1	0	4
98	E	2		1		122	F	2	0	2		146	G	2	0	3		170	H	2	0	4
99	E	3		1		123	F	3	0	2		147	G	3	0	3		171	H	3	0	4
100	E	4		1		124	F	4	0	2		148	G	4	0	3		172	H	4	0	4
101	E	5		1		125	F	5	0	2		149	G	5	0	3		173	H	5	0	4
102	E	6		1		126	F	6	0	2		150	G	6	0	3		174	H	6	0	4
103	E	7		1		127	F	7	0	2		151	G	7	0	3		175	H	7	0	4
104	E	8		1		128	F	8	0	2		152	G	8	0	3		176	H	8	0	4
105	E	9		1		129	F	9	0	2		153	G	9	0	3		177	H	9	0	4
106	E	10		1		130	F	10	0	2		154	G	10	0	3		178	H	10	0	4
107	E	11		1		131	F	11	0	2		155	G	11	0	3		179	H	11	0	4
108	E	12		1		132	F	12	0	2		156	G	12	0	3		180	H	12	0	4
109	E	13		1		133	F	13	0	2		157	G	13	0	3		181	H	13	0	4
110	E	14		1		134	F	14	0	2		158	G	14	0	3		182	H	14	0	4
111	E	15		1		135	F	15	0	2		159	G	15	0	3		183	H	15	0	4
112	E	16		1		136	F	16	0	2		160	G	16	0	3		184	H	16	0	4
113	E	17		1		137	F	17	0	2		161	G	17	0	3		185	H	17	0	4
114	E	18		1		138	F	18	0	2		162	G	18	0	3		186	H	18	0	4
115	E	19		1		139	F	19	0	2		163	G	19	0	3		187	H	19	0	4
116	E	20		1		140	F	20	0	2		164	G	20	0	3		188	H	20	0	4
117	E	21		1		141	F	21	0	2		165	G	21	0	3		189	H	21	0	4
118	E	22		1		142	F	22	0	2		166	G	22	0	3		190	H	22	0	4
119	E	23		1		143	F	23	0	2		167	G	23	0	3		191	H	23	0	4
120	E	24		1		144	F	24	0	2		168	G	24	0	3		192	H	24	0	4
193	I	1		1		217	J	1	0	2		241	K	1	0	3		265	L	1	0	4
194	I	2		1		218	J	2	0	2		242	K	2	0	3		266	L	2	0	4
195	I	3		1		219	J	3	0	2		243	K	3	0	3		267	L	3	0	4
196	I	4		1		220	J	4	0	2		244	K	4	0	3		268	L	4	0	4
197	I	5		1		221	J	5	0	2		245	K	5	0	3		269	L	5	0	4
198	I	6		1		222	J	6	0	2		246	K	6	0	3		270	L	6	0	4
199	I	7		1		223	J	7	0	2		247	K	7	0	3		271	L	7	0	4
200	I	8		1		224	J	8	0	2		248	K	8	0	3		272	L	8	0	4
201	I	9		1		225	J	9	0	2		249	K	9	0	3		273	L	9	0	4
202	I	10		1		226	J	10	0	2		250	K	10	0	3		274	L	10	0	4
203	I	11		1		227	J	11	0	2		251	K	11	0	3		275	L	11	0	4
204	I	12		1		228	J	12	0	2		252	K	12	0	3		276	L	12	0	4
205	I	13		1		229	J	13	0	2		253	K	13	0	3		277	L	13	0	4
206	I	14		1		230	J	14	0	2		254	K	14	0	3		278	L	14	0	4
207	I	15		1		231	J	15	0	2		255	K	15	0	3		279	L	15	0	4
208	I	16		1		232	J	16	0	2		256	K	16	0	3		280	L	16	0	4
209	I	17		1		233	J	17	0	2		257	K	17	0	3		281	L	17	0	4
210	I	18		1		234	J	18	0	2		258	K	18	0	3		282	L	18	0	4
211	I	19		1		235	J	19	0	2		259	K	19	0	3		283	L	19	0	4
212	I	20		1		236	J	20	0	2		260	K	20	0	3		284	L	20	0	4
213	I	21		1		237	J	21	0	2		261	K	21	0	3		285	L	21	0	4
214	I	22		1		238	J	22	0	2		262	K	22	0	3		286	L	22	0	4
215	I	23		1		239	J	23	0	2		263	K	23	0	3		287	L	23	0	4
216	I	24		1		240	J	24	0	2		264	K	24	0	3		288	L	24	0	4
289	M	1		1		313	N	1	0	2		337	O	1	0	3		361	P	1	0	4
290	M	2		1		314	N	2	0	2		338	O	2	0	3		362	P	2	0	4
291	M	3		1		315	N	3	0	2		339	O	3	0	3		363	P	3	0	4
292	M	4		1		316	N	4	0	2		340	O	4	0	3		364	P	4	0	4
293	M	5		1		317	N	5	0	2		341	O	5	0	3		365	P	5	0	4
294	M	6		1		318	N	6	0	2		342	O	6	0	3		366	P	6	0	4
295	M	7		1		319	N	7	0	2		343	O	7	0	3		367	P	7	0	4
296	M	8		1		320	N	8	0	2		344	O	8	0	3		368	P	8	0	4
297	M	9		1		321	N	9	0	2		345	O	9	0	3		369	P	9	0	4
298	M	10		1		322	N	10	0	2		346	O	10	0	3		370	P	10	0	4
299	M	11		1		323	N	11	0	2		347	O	11	0	3		371	P	11	0	4
300	M	12		1		324	N	12	0	2		348	O	12	0	3		372	P	12	0	4
301	M	13		1		325	N	13	0	2		349	O	13	0	3		373	P	13	0	4
302	M	14		1		326	N	14	0	2		350	O	14	0	3		374	P	14	0	4
303	M	15		1		327	N	15	0	2		351	O	15	0	3		375	P	15	0	4
304	M	16		1		328	N	16	0	2		352	O	16	0	3		376	P	16	0	4
305	M	17		1		329	N	17	0	2		353	O	17	0	3		377	P	17	0	4
306	M	18		1		330	N	18	0	2		354	O	18	0	3		378	P	18	0	4
307	M	19		1		331	N	19	0	2		355	O	19	0	3		379	P	19	0	4
308	M	20		1		332	N	20	0	2		356	O	20	0	3		380	P	20	0	4
309	M	21		1		333	N	21	0	2		357	O	21	0	3		381	P	21	0	4
310	M	22		1		334	N	22	0	2		358	O	22	0	3		382	P	22	0	4
311	M	23		1		335	N	23	0	2		359	O	23	0	3		383	P	23	0	4
312	M	24		1		336	N	24	0	2		360	O	24	0	3		384	P	24	0	4

## Sheet: target384 (L9H40)
CO► RI▼	1	2	3	4	5	6	7	8	9	10	11	12	13	14	15	16	17	18	19	20	21	22	23	24	CO► RI▼
A	A1T0	A1T3	A1T7	A1T20	A1T90	A1TE	N12T0	N12T3	N12T7	N12T20	N12T90	N12TE	D4T0	D4T3	D4T7	D4T20	D4T90	D4TE	E5T0	E5T3	E5T7	E5T20	E5T90	E5TE	A
B	A1T0	A1T3	A1T7	A1T20	A1T90	A1TE	N12T0	N12T3	N12T7	N12T20	N12T90	N12TE	D4T0	D4T3	D4T7	D4T20	D4T90	D4TE	E5T0	E5T3	E5T7	E5T20	E5T90	E5TE	B
C	A1T0	A1T3	A1T7	A1T20	A1T90	A1TE	N12T0	N12T3	N12T7	N12T20	N12T90	N12TE	D4T0	D4T3	D4T7	D4T20	D4T90	D4TE	E5T0	E5T3	E5T7	E5T20	E5T90	E5TE	C
D	A1T0	A1T3	A1T7	A1T20	A1T90	A1TE	N12T0	N12T3	N12T7	N12T20	N12T90	N12TE	D4T0	D4T3	D4T7	D4T20	D4T90	D4TE	E5T0	E5T3	E5T7	E5T20	E5T90	E5TE	D
E																									E
F																									F
G																									G
H																									H
I	Co10_0_C	Co11_0_C	Co12_0_C	Co13_0_C	Co14_0_C	Co16_0_C	Co21_0_C	Co21_1_C	Co24_1_C	Co24_0_C	Co31_0_C	Co34_0_C	Co10_0_D	Co11_0_D	Co12_0_D	Co13_0_D	Co14_0_D	Co16_0_D	Co21_0_D	Co21_1_D	Co22_0_D	Co24_0_D	Co31_0_D	Co34_0_D	I
J	Co10_0_C	Co11_0_C	Co12_0_C	Co13_0_C	Co14_0_C	Co16_0_C	Co21_0_C	Co21_1_C	Co24_1_C	Co24_0_C	Co31_0_C	Co34_0_C	Co10_0_D	Co11_0_D	Co12_0_D	Co13_0_D	Co14_0_D	Co16_0_D	Co21_0_D	Co21_1_D	Co22_0_D	Co24_0_D	Co31_0_D	Co34_0_D	J
K	Co10_0_C	Co11_0_C	Co12_0_C	Co13_0_C	Co14_0_C	Co16_0_C	Co21_0_C	Co21_1_C	Co24_1_C	Co24_0_C	Co31_0_C	Co34_0_C	Co10_0_D	Co11_0_D	Co12_0_D	Co13_0_D	Co14_0_D	Co16_0_D	Co21_0_D	Co21_1_D	Co22_0_D	Co24_0_D	Co31_0_D	Co34_0_D	K
L	Co10_0_C	Co11_0_C	Co12_0_C	Co13_0_C	Co14_0_C	Co16_0_C	Co21_0_C	Co21_1_C	Co24_1_C	Co24_0_C	Co31_0_C	Co34_0_C	Co10_0_D	Co11_0_D	Co12_0_D	Co13_0_D	Co14_0_D	Co16_0_D	Co21_0_D	Co21_1_D	Co22_0_D	Co24_0_D	Co31_0_D	Co34_0_D	L
M																									M
N																									N
O																									O
P																									P
CO► RI▼	1	2	3	4	5	6	7	8	9	10	11	12	13	14	15	16	17	18	19	20	21	22	23	24	CO► RI▼

## Sheet: piastra96 (L10H40)
CO► RI▼	1	2	3	4	5	6	7	8	9	10	11	12	CO► RI▼
A													A
B													B
C													C
D													D
E													E
F													F
G													G
H													H
CO► RI▼	1	2	3	4	5	6	7	8	9	10	11	12	CO► RI▼

## Sheet: plate<>sample
spot	RI	CO	ID	replica
1	A	1		1
2	A	2		1
3	A	3		1
4	A	4		1
5	A	5		1
6	A	6		1
7	A	7		1
8	A	8		1
9	A	9		1
10	A	10		1
11	A	11		1
12	A	12		1
13	A	13		1
14	A	14		1
15	A	15		1
16	A	16		1
17	A	17		1
18	A	18		1
19	A	19		1
20	A	20		1
21	A	21		1
22	A	22		1
23	A	23		1
24	A	24		1
25	B	1		2
26	B	2		2
27	B	3		2
28	B	4		2
29	B	5		2
30	B	6		2
31	B	7		2
32	B	8		2
33	B	9		2
34	B	10		2
35	B	11		2
36	B	12		2
37	B	13		2
38	B	14		2
39	B	15		2
40	B	16		2
41	B	17		2
42	B	18		2
43	B	19		2
44	B	20		2
45	B	21		2
46	B	22		2
47	B	23		2
48	B	24		2
49	C	1		3
50	C	2		3
51	C	3		3
52	C	4		3
53	C	5		3
54	C	6		3
55	C	7		3
56	C	8		3
57	C	9		3
58	C	10		3
59	C	11		3
60	C	12		3
61	C	13		3
62	C	14		3
63	C	15		3
64	C	16		3
65	C	17		3
66	C	18		3
67	C	19		3
68	C	20		3
69	C	21		3
70	C	22		3
71	C	23		3
72	C	24		3
73	D	1		4
74	D	2		4
75	D	3		4
76	D	4		4
77	D	5		4
78	D	6		4
79	D	7		4
80	D	8		4
81	D	9		4
82	D	10		4
83	D	11		4
84	D	12		4
85	D	13		4
86	D	14		4
87	D	15		4
88	D	16		4
89	D	17		4
90	D	18		4
91	D	19		4
92	D	20		4
93	D	21		4
94	D	22		4
95	D	23		4
96	D	24		4
97	E	1		1
98	E	2		1
99	E	3		1
100	E	4		1
101	E	5		1
102	E	6		1
103	E	7		1
104	E	8		1
105	E	9		1
106	E	10		1
107	E	11		1
108	E	12		1
109	E	13		1
110	E	14		1
111	E	15		1
112	E	16		1
113	E	17		1
114	E	18		1
115	E	19		1
116	E	20		1
117	E	21		1
118	E	22		1
119	E	23		1
120	E	24		1
121	F	1		2
122	F	2		2
123	F	3		2
124	F	4		2
125	F	5		2
126	F	6		2
127	F	7		2
128	F	8		2
129	F	9		2
130	F	10		2
131	F	11		2
132	F	12		2
133	F	13		2
134	F	14		2
135	F	15		2
136	F	16		2
137	F	17		2
138	F	18		2
139	F	19		2
140	F	20		2
141	F	21		2
142	F	22		2
143	F	23		2
144	F	24		2
145	G	1		3
146	G	2		3
147	G	3		3
148	G	4		3
149	G	5		3
150	G	6		3
151	G	7		3
152	G	8		3
153	G	9		3
154	G	10		3
155	G	11		3
156	G	12		3
157	G	13		3
158	G	14		3
159	G	15		3
160	G	16		3
161	G	17		3
162	G	18		3
163	G	19		3
164	G	20		3
165	G	21		3
166	G	22		3
167	G	23		3
168	G	24		3
169	H	1		4
170	H	2		4
171	H	3		4
172	H	4		4
173	H	5		4
174	H	6		4
175	H	7		4
176	H	8		4
177	H	9		4
178	H	10		4
179	H	11		4
180	H	12		4
181	H	13		4
182	H	14		4
183	H	15		4
184	H	16		4
185	H	17		4
186	H	18		4
187	H	19		4
188	H	20		4
189	H	21		4
190	H	22		4
191	H	23		4
192	H	24		4
193	I	1		1
194	I	2		1
195	I	3		1
196	I	4		1
197	I	5		1
198	I	6		1
199	I	7		1
200	I	8		1
201	I	9		1
202	I	10		1
203	I	11		1
204	I	12		1
205	I	13		1
206	I	14		1
207	I	15		1
208	I	16		1
209	I	17		1
210	I	18		1
211	I	19		1
212	I	20		1
213	I	21		1
214	I	22		1
215	I	23		1
216	I	24		1
217	J	1		2
218	J	2		2
219	J	3		2
220	J	4		2
221	J	5		2
222	J	6		2
223	J	7		2
224	J	8		2
225	J	9		2
226	J	10		2
227	J	11		2
228	J	12		2
229	J	13		2
230	J	14		2
231	J	15		2
232	J	16		2
233	J	17		2
234	J	18		2
235	J	19		2
236	J	20		2
237	J	21		2
238	J	22		2
239	J	23		2
240	J	24		2
241	K	1		3
242	K	2		3
243	K	3		3
244	K	4		3
245	K	5		3
246	K	6		3
247	K	7		3
248	K	8		3
249	K	9		3
250	K	10		3
251	K	11		3
252	K	12		3
253	K	13		3
254	K	14		3
255	K	15		3
256	K	16		3
257	K	17		3
258	K	18		3
259	K	19		3
260	K	20		3
261	K	21		3
262	K	22		3
263	K	23		3
264	K	24		3
265	L	1		4
266	L	2		4
267	L	3		4
268	L	4		4
269	L	5		4
270	L	6		4
271	L	7		4
272	L	8		4
273	L	9		4
274	L	10		4
275	L	11		4
276	L	12		4
277	L	13		4
278	L	14		4
279	L	15		4
280	L	16		4
281	L	17		4
282	L	18		4
283	L	19		4
284	L	20		4
285	L	21		4
286	L	22		4
287	L	23		4
288	L	24		4
289	M	1		1
290	M	2		1
291	M	3		1
292	M	4		1
293	M	5		1
294	M	6		1
295	M	7		1
296	M	8		1
297	M	9		1
298	M	10		1
299	M	11		1
300	M	12		1
301	M	13		1
302	M	14		1
303	M	15		1
304	M	16		1
305	M	17		1
306	M	18		1
307	M	19		1
308	M	20		1
309	M	21		1
310	M	22		1
311	M	23		1
312	M	24		1
313	N	1		2
314	N	2		2
315	N	3		2
316	N	4		2
317	N	5		2
318	N	6		2
319	N	7		2
320	N	8		2
321	N	9		2
322	N	10		2
323	N	11		2
324	N	12		2
325	N	13		2
326	N	14		2
327	N	15		2
328	N	16		2
329	N	17		2
330	N	18		2
331	N	19		2
332	N	20		2
333	N	21		2
334	N	22		2
335	N	23		2
336	N	24		2
337	O	1		3
338	O	2		3
339	O	3		3
340	O	4		3
341	O	5		3
342	O	6		3
343	O	7		3
344	O	8		3
345	O	9		3
346	O	10		3
347	O	11		3
348	O	12		3
349	O	13		3
350	O	14		3
351	O	15		3
352	O	16		3
353	O	17		3
354	O	18		3
355	O	19		3
356	O	20		3
357	O	21		3
358	O	22		3
359	O	23		3
360	O	24		3
361	P	1		4
362	P	2		4
363	P	3		4
364	P	4		4
365	P	5		4
366	P	6		4
367	P	7		4
368	P	8		4
369	P	9		4
370	P	10		4
371	P	11		4
372	P	12		4
373	P	13		4
374	P	14		4
375	P	15		4
376	P	16		4
377	P	17		4
378	P	18		4
379	P	19		4
380	P	20		4
381	P	21		4
382	P	22		4
383	P	23		4
384	P	24		4

## Sheet: target384_numerazioneA
CO► RI▼	1	2	3	4	5	6	7	8	9	10	11	12	13	14	15	16	17	18	19	20	21	22	23	24	CO► RI▼
A	1	2	3	4	5	6	7	8	9	10	11	12	13	14	15	16	17	18	19	20	21	22	23	24	A
B	25	26	27	28	29	30	31	32	33	34	35	36	37	38	39	40	41	42	43	44	45	46	47	48	B
C	49	50	51	52	53	54	55	56	57	58	59	60	61	62	63	64	65	66	67	68	69	70	71	72	C
D	73	74	75	76	77	78	79	80	81	82	83	84	85	86	87	88	89	90	91	92	93	94	95	96	D
E	97	98	99	100	101	102	103	104	105	106	107	108	109	110	111	112	113	114	115	116	117	118	119	120	E
F	121	122	123	124	125	126	127	128	129	130	131	132	133	134	135	136	137	138	139	140	141	142	143	144	F
G	145	146	147	148	149	150	151	152	153	154	155	156	157	158	159	160	161	162	163	164	165	166	167	168	G
H	169	170	171	172	173	174	175	176	177	178	179	180	181	182	183	184	185	186	187	188	189	190	191	192	H
I	193	194	195	196	197	198	199	200	201	202	203	204	205	206	207	208	209	210	211	212	213	214	215	216	I
J	217	218	219	220	221	222	223	224	225	226	227	228	229	230	231	232	233	234	235	236	237	238	239	240	J
K	241	242	243	244	245	246	247	248	249	250	251	252	253	254	255	256	257	258	259	260	261	262	263	264	K
L	265	266	267	268	269	270	271	272	273	274	275	276	277	278	279	280	281	282	283	284	285	286	287	288	L
M	289	290	291	292	293	294	295	296	297	298	299	300	301	302	303	304	305	306	307	308	309	310	311	312	M
N	313	314	315	316	317	318	319	320	321	322	323	324	325	326	327	328	329	330	331	332	333	334	335	336	N
O	337	338	339	340	341	342	343	344	345	346	347	348	349	350	351	352	353	354	355	356	357	358	359	360	O
P	361	362	363	364	365	366	367	368	369	370	371	372	373	374	375	376	377	378	379	380	381	382	383	384	P
CO► RI▼	1	2	3	4	5	6	7	8	9	10	11	12	13	14	15	16	17	18	19	20	21	22	23	24	CO► RI▼

## Sheet: target384_numerazioneB
CO► RI▼	1	2	3	4	5	6	7	8	9	10	11	12	13	14	15	16	17	18	19	20	21	22	23	24	CO► RI▼
A	1	5	9	13	17	21	25	29	33	37	41	45	49	53	57	61	65	69	73	77	81	85	89	93	A
B	2	6	10	14	18	22	26	30	34	38	42	46	50	54	58	62	66	70	74	78	82	86	90	94	B
C	3	7	11	15	19	23	27	31	35	39	43	47	51	55	59	63	67	71	75	79	83	87	91	95	C
D	4	8	12	16	20	24	28	32	36	40	44	48	52	56	60	64	68	72	76	80	84	88	92	96	D
E	97	101	105	109	113	117	121	125	129	133	137	141	145	149	153	157	161	165	169	173	177	181	185	189	E
F	98	102	106	110	114	118	122	126	130	134	138	142	146	150	154	158	162	166	170	174	178	182	186	190	F
G	99	103	107	111	115	119	123	127	131	135	139	143	147	151	155	159	163	167	171	175	179	183	187	191	G
H	100	104	108	112	116	120	124	128	132	136	140	144	148	152	156	160	164	168	172	176	180	184	188	192	H
I	193	197	201	205	209	213	217	221	225	229	233	237	241	245	249	253	257	261	265	269	273	277	281	285	I
J	194	198	202	206	210	214	218	222	226	230	234	238	242	246	250	254	258	262	266	270	274	278	282	286	J
K	195	199	203	207	211	215	219	223	227	231	235	239	243	247	251	255	259	263	267	271	275	279	283	287	K
L	196	200	204	208	212	216	220	224	228	232	236	240	244	248	252	256	260	264	268	272	276	280	284	288	L
M	289	293	297	301	305	309	313	317	321	325	329	333	337	341	345	349	353	357	361	365	369	373	377	381	M
N	290	294	298	302	306	310	314	318	322	326	330	334	338	342	346	350	354	358	362	366	370	374	378	382	N
O	291	295	299	303	307	311	315	319	323	327	331	335	339	343	347	351	355	359	363	367	371	375	379	383	O
P	292	296	300	304	308	312	316	320	324	328	332	336	340	344	348	352	356	360	364	368	372	376	380	384	P
CO► RI▼	1	2	3	4	5	6	7	8	9	10	11	12	13	14	15	16	17	18	19	20	21	22	23	24	CO► RI▼

## Sheet: target384_numerazioneC
CO► RI▼	1	2	3	4	5	6	7	8	9	10	11	12	13	14	15	16	17	18	19	20	21	22	23	24	CO► RI▼
A	1	2	3	4	5	6	7	8	9	10	11	12	13	14	15	16	17	18	19	20	21	22	23	24	A
B	48	47	46	45	44	43	42	41	40	39	38	37	36	35	34	33	32	31	30	29	28	27	26	25	B
C	49	50	51	52	53	54	55	56	57	58	59	60	61	62	63	64	65	66	67	68	69	70	71	72	C
D	96	95	94	93	92	91	90	89	88	87	86	85	84	83	82	81	80	79	78	77	76	75	74	73	D
E	97	98	99	100	101	102	103	104	105	106	107	108	109	110	111	112	113	114	115	116	117	118	119	120	E
F	144	143	142	141	140	139	138	137	136	135	134	133	132	131	130	129	128	127	126	125	124	123	122	121	F
G	145	146	147	148	149	150	151	152	153	154	155	156	157	158	159	160	161	162	163	164	165	166	167	168	G
H	192	191	190	189	188	187	186	185	184	183	182	181	180	179	178	177	176	175	174	173	172	171	170	169	H
I	193	194	195	196	197	198	199	200	201	202	203	204	205	206	207	208	209	210	211	212	213	214	215	216	I
J	240	239	238	237	236	235	234	233	232	231	230	229	228	227	226	225	224	223	222	221	220	219	218	217	J
K	241	242	243	244	245	246	247	248	249	250	251	252	253	254	255	256	257	258	259	260	261	262	263	264	K
L	288	287	286	285	284	283	282	281	280	279	278	277	276	275	274	273	272	271	270	269	268	267	266	265	L
M	289	290	291	292	293	294	295	296	297	298	299	300	301	302	303	304	305	306	307	308	309	310	311	312	M
N	336	335	334	333	332	331	330	329	328	327	326	325	324	323	322	321	320	319	318	317	316	315	314	313	N
O	337	338	339	340	341	342	343	344	345	346	347	348	349	350	351	352	353	354	355	356	357	358	359	360	O
P	384	383	382	381	380	379	378	377	376	375	374	373	372	371	370	369	368	367	366	365	364	363	362	361	P
CO► RI▼	1	2	3	4	5	6	7	8	9	10	11	12	13	14	15	16	17	18	19	20	21	22	23	24	CO► RI▼
