# Supplementary material for: Enhanced-Precision Measurement of Glutathionyl Hemoglobin by MALDI-ToF MS
Source: Molecules. 2023 Jan 4;28(2):497. doi: 10.3390/molecules28020497 (PMC9863390; doi:10.3390/molecules28020497)
Supplement: Supplementary file 1 [file molecules-28-00497-s001.zip › Supplementary Material File S2/training_example/20Ot_ANTH8E_0_E21_1.txt]

4998.999 300
4999.436 276
4999.872 224
5000.309 219
5000.745 226
5001.182 202
5001.619 186
5002.055 168
5002.492 178
5002.929 180
5003.365 179
5003.802 228
5004.239 241
5004.676 259
5005.112 226
5005.549 189
5005.986 166
5006.423 188
5006.860 192
5007.297 204
5007.734 205
5008.171 209
5008.608 214
5009.045 241
5009.481 223
5009.919 250
5010.356 225
5010.793 236
5011.230 215
5011.667 206
5012.104 189
5012.541 192
5012.978 200
5013.415 209
5013.852 251
5014.290 281
5014.727 285
5015.164 264
5015.601 251
5016.039 220
5016.476 212
5016.913 201
5017.351 168
5017.788 153
5018.225 160
5018.663 180
5019.100 169
5019.538 207
5019.975 268
5020.412 250
5020.850 235
5021.287 252
5021.725 253
5022.162 244
5022.600 275
5023.038 251
5023.475 222
5023.913 208
5024.350 188
5024.788 155
5025.226 155
5025.663 167
5026.101 166
5026.539 166
5026.977 184
5027.414 187
5027.852 215
5028.290 218
5028.728 238
5029.166 236
5029.604 284
5030.041 287
5030.479 285
5030.917 311
5031.355 301
5031.793 332
5032.231 347
5032.669 334
5033.107 313
5033.545 324
5033.983 332
5034.421 323
5034.859 286
5035.298 265
5035.736 244
5036.174 237
5036.612 281
5037.050 301
5037.488 433
5037.927 486
5038.365 561
5038.803 531
5039.241 493
5039.680 534
5040.118 560
5040.556 573
5040.995 531
5041.433 493
5041.872 485
5042.310 459
5042.748 463
5043.187 486
5043.625 502
5044.064 532
5044.502 455
5044.941 415
5045.379 417
5045.818 389
5046.257 329
5046.695 335
5047.134 319
5047.573 320
5048.011 341
5048.450 338
5048.889 308
5049.327 352
5049.766 348
5050.205 306
5050.644 275
5051.082 265
5051.521 262
5051.960 247
5052.399 222
5052.838 242
5053.277 255
5053.716 273
5054.155 257
5054.593 227
5055.032 192
5055.471 187
5055.910 246
5056.349 214
5056.789 216
5057.228 215
5057.667 227
5058.106 257
5058.545 290
5058.984 250
5059.423 212
5059.862 200
5060.302 181
5060.741 178
5061.180 224
5061.619 260
5062.059 268
5062.498 228
5062.937 181
5063.377 166
5063.816 157
5064.255 150
5064.695 182
5065.134 202
5065.573 173
5066.013 153
5066.452 189
5066.892 221
5067.331 224
5067.771 320
5068.210 332
5068.650 338
5069.090 326
5069.529 280
5069.969 296
5070.408 281
5070.848 242
5071.288 218
5071.727 227
5072.167 193
5072.607 176
5073.047 199
5073.486 231
5073.926 258
5074.366 335
5074.806 338
5075.246 333
5075.686 296
5076.125 249
5076.565 239
5077.005 236
5077.445 259
5077.885 236
5078.325 273
5078.765 303
5079.205 316
5079.645 322
5080.085 327
5080.525 372
5080.965 359
5081.406 315
5081.846 285
5082.286 291
5082.726 308
5083.166 385
5083.606 426
5084.047 433
5084.487 402
5084.927 350
5085.367 281
5085.808 280
5086.248 285
5086.688 270
5087.129 263
5087.569 289
5088.010 299
5088.450 303
5088.890 278
5089.331 289
5089.771 276
5090.212 250
5090.652 218
5091.093 229
5091.533 237
5091.974 211
5092.415 206
5092.855 261
5093.296 275
5093.737 308
5094.177 319
5094.618 305
5095.059 310
5095.499 277
5095.940 248
5096.381 244
5096.822 245
5097.262 277
5097.703 333
5098.144 343
5098.585 353
5099.026 329
5099.467 343
5099.908 369
5100.349 423
5100.790 445
5101.230 437
5101.671 447
5102.112 382
5102.554 387
5102.995 375
5103.436 387
5103.877 387
5104.318 424
5104.759 460
5105.200 571
5105.641 580
5106.082 549
5106.524 471
5106.965 467
5107.406 516
5107.847 501
5108.289 487
5108.730 485
5109.171 507
5109.613 553
5110.054 531
5110.495 497
5110.937 504
5111.378 452
5111.820 386
5112.261 359
5112.702 326
5113.144 323
5113.585 312
5114.027 295
5114.469 304
5114.910 315
5115.352 288
5115.793 264
5116.235 221
5116.677 212
5117.118 204
5117.560 201
5118.002 227
5118.443 286
5118.885 281
5119.327 303
5119.769 333
5120.210 285
5120.652 262
5121.094 241
5121.536 229
5121.978 243
5122.420 249
5122.861 208
5123.303 228
5123.745 269
5124.187 308
5124.629 283
5125.071 275
5125.513 262
5125.955 297
5126.397 298
5126.840 299
5127.282 340
5127.724 345
5128.166 350
5128.608 358
5129.050 332
5129.492 326
5129.935 299
5130.377 263
5130.819 212
5131.261 182
5131.704 208
5132.146 223
5132.588 216
5133.031 237
5133.473 298
5133.915 270
5134.358 292
5134.800 277
5135.243 275
5135.685 240
5136.128 203
5136.570 222
5137.013 231
5137.455 222
5137.898 206
5138.340 159
5138.783 164
5139.225 135
5139.668 145
5140.111 159
5140.553 144
5140.996 174
5141.439 198
5141.882 261
5142.324 281
5142.767 286
5143.210 305
5143.653 328
5144.095 322
5144.538 274
5144.981 232
5145.424 215
5145.867 187
5146.310 213
5146.753 239
5147.196 246
5147.639 246
5148.082 272
5148.525 308
5148.968 317
5149.411 336
5149.854 355
5150.297 377
5150.740 369
5151.183 415
5151.626 435
5152.069 467
5152.513 486
5152.956 507
5153.399 526
5153.842 582
5154.286 539
5154.729 493
5155.172 482
5155.615 452
5156.059 488
5156.502 467
5156.946 434
5157.389 446
5157.832 405
5158.276 413
5158.719 403
5159.163 393
5159.606 352
5160.050 380
5160.493 387
5160.937 405
5161.380 365
5161.824 322
5162.268 303
5162.711 255
5163.155 217
5163.598 191
5164.042 198
5164.486 236
5164.930 215
5165.373 199
5165.817 241
5166.261 227
5166.705 179
5167.148 164
5167.592 154
5168.036 186
5168.480 174
5168.924 160
5169.368 116
5169.812 120
5170.256 153
5170.700 176
5171.144 227
5171.588 278
5172.032 285
5172.476 267
5172.920 257
5173.364 257
5173.808 255
5174.252 264
5174.696 238
5175.140 242
5175.584 240
5176.029 250
5176.473 256
5176.917 299
5177.361 353
5177.806 351
5178.250 363
5178.694 319
5179.139 297
5179.583 270
5180.027 245
5180.472 249
5180.916 239
5181.360 220
5181.805 244
5182.249 249
5182.694 270
5183.138 275
5183.583 273
5184.027 282
5184.472 260
5184.917 276
5185.361 244
5185.806 224
5186.250 208
5186.695 197
5187.140 202
5187.584 183
5188.029 176
5188.474 196
5188.919 191
5189.363 186
5189.808 187
5190.253 180
5190.698 154
5191.143 172
5191.587 169
5192.032 180
5192.477 196
5192.922 200
5193.367 191
5193.812 225
5194.257 200
5194.702 216
5195.147 241
5195.592 218
5196.037 221
5196.482 226
5196.927 228
5197.372 200
5197.817 172
5198.263 134
5198.708 144
5199.153 189
5199.598 186
5200.043 194
5200.489 190
5200.934 223
5201.379 203
5201.824 201
5202.270 205
5202.715 210
5203.161 294
5203.606 328
5204.051 313
5204.497 267
5204.942 279
5205.388 306
5205.833 272
5206.279 242
5206.724 236
5207.170 230
5207.615 207
5208.061 218
5208.506 250
5208.952 241
5209.397 220
5209.843 181
5210.289 178
5210.734 193
5211.180 224
5211.626 204
5212.072 188
5212.517 183
5212.963 220
5213.409 199
5213.855 202
5214.301 233
5214.746 225
5215.192 217
5215.638 240
5216.084 253
5216.530 242
5216.976 230
5217.422 248
5217.868 240
5218.314 220
5218.760 219
5219.206 233
5219.652 229
5220.098 241
5220.544 250
5220.990 264
5221.437 251
5221.883 250
5222.329 221
5222.775 214
5223.221 251
5223.667 282
5224.114 276
5224.560 273
5225.006 294
5225.453 278
5225.899 259
5226.345 254
5226.792 295
5227.238 310
5227.684 325
5228.131 301
5228.577 297
5229.024 276
5229.470 310
5229.917 286
5230.363 266
5230.810 279
5231.256 263
5231.703 242
5232.150 227
5232.596 215
5233.043 247
5233.489 247
5233.936 226
5234.383 258
5234.830 273
5235.276 267
5235.723 241
5236.170 252
5236.617 260
5237.063 256
5237.510 249
5237.957 259
5238.404 223
5238.851 210
5239.298 227
5239.745 260
5240.192 252
5240.638 223
5241.085 210
5241.532 191
5241.979 187
5242.426 226
5242.874 264
5243.321 314
5243.768 367
5244.215 351
5244.662 323
5245.109 340
5245.556 350
5246.003 352
5246.451 462
5246.898 448
5247.345 438
5247.792 407
5248.240 350
5248.687 336
5249.134 299
5249.582 296
5250.029 323
5250.476 347
5250.924 315
5251.371 302
5251.819 295
5252.266 345
5252.714 352
5253.161 353
5253.609 311
5254.056 264
5254.504 233
5254.951 239
5255.399 226
5255.846 254
5256.294 276
5256.742 236
5257.189 219
5257.637 248
5258.085 269
5258.532 270
5258.980 296
5259.428 264
5259.876 259
5260.323 274
5260.771 306
5261.219 307
5261.667 267
5262.115 233
5262.563 201
5263.011 188
5263.459 186
5263.907 197
5264.354 209
5264.802 232
5265.250 230
5265.698 232
5266.147 244
5266.595 220
5267.043 222
5267.491 215
5267.939 179
5268.387 165
5268.835 211
5269.283 260
5269.732 294
5270.180 337
5270.628 350
5271.076 338
5271.525 300
5271.973 272
5272.421 235
5272.869 216
5273.318 240
5273.766 217
5274.215 219
5274.663 295
5275.111 299
5275.560 290
5276.008 258
5276.457 233
5276.905 270
5277.354 312
5277.802 330
5278.251 308
5278.699 300
5279.148 317
5279.597 336
5280.045 329
5280.494 277
5280.943 253
5281.391 251
5281.840 292
5282.289 347
5282.738 430
5283.186 487
5283.635 493
5284.084 492
5284.533 452
5284.982 422
5285.430 371
5285.879 343
5286.328 331
5286.777 391
5287.226 448
5287.675 475
5288.124 510
5288.573 451
5289.022 388
5289.471 390
5289.920 376
5290.369 345
5290.818 317
5291.267 308
5291.717 308
5292.166 307
5292.615 326
5293.064 305
5293.513 307
5293.962 304
5294.412 273
5294.861 259
5295.310 258
5295.760 219
5296.209 193
5296.658 177
5297.108 195
5297.557 210
5298.006 217
5298.456 251
5298.905 259
5299.355 270
5299.804 275
5300.254 341
5300.703 364
5301.153 390
5301.602 351
5302.052 348
5302.501 331
5302.951 309
5303.401 269
5303.850 280
5304.300 298
5304.750 260
5305.199 270
5305.649 288
5306.099 271
5306.549 267
5306.998 293
5307.448 388
5307.898 413
5308.348 377
5308.798 360
5309.247 360
5309.697 371
5310.147 371
5310.597 397
5311.047 404
5311.497 432
5311.947 413
5312.397 370
5312.847 328
5313.297 301
5313.747 320
5314.197 295
5314.647 272
5315.098 268
5315.548 283
5315.998 268
5316.448 247
5316.898 261
5317.348 232
5317.799 200
5318.249 188
5318.699 229
5319.149 279
5319.600 278
5320.050 251
5320.500 230
5320.951 244
5321.401 282
5321.852 263
5322.302 242
5322.753 221
5323.203 255
5323.653 271
5324.104 266
5324.554 237
5325.005 240
5325.456 229
5325.906 219
5326.357 245
5326.807 276
5327.258 269
5327.709 245
5328.159 225
5328.610 233
5329.061 236
5329.511 233
5329.962 235
5330.413 184
5330.864 189
5331.315 196
5331.765 222
5332.216 237
5332.667 234
5333.118 230
5333.569 210
5334.020 199
5334.471 189
5334.922 168
5335.373 203
5335.824 273
5336.275 308
5336.726 286
5337.177 284
5337.628 305
5338.079 292
5338.530 258
5338.981 276
5339.432 283
5339.884 264
5340.335 232
5340.786 271
5341.237 292
5341.688 339
5342.140 367
5342.591 409
5343.042 355
5343.494 301
5343.945 282
5344.396 270
5344.848 266
5345.299 252
5345.750 208
5346.202 229
5346.653 218
5347.105 234
5347.556 259
5348.008 264
5348.459 221
5348.911 227
5349.363 243
5349.814 291
5350.266 279
5350.717 259
5351.169 287
5351.621 350
5352.072 321
5352.524 306
5352.976 329
5353.427 304
5353.879 277
5354.331 300
5354.783 307
5355.235 321
5355.686 298
5356.138 285
5356.590 291
5357.042 330
5357.494 356
5357.946 320
5358.398 306
5358.850 331
5359.302 353
5359.754 398
5360.206 381
5360.658 380
5361.110 410
5361.562 381
5362.014 462
5362.466 421
5362.918 387
5363.371 387
5363.823 374
5364.275 377
5364.727 356
5365.179 333
5365.632 337
5366.084 319
5366.536 370
5366.989 380
5367.441 334
5367.893 289
5368.346 236
5368.798 256
5369.250 264
5369.703 225
5370.155 234
5370.608 230
5371.060 235
5371.513 260
5371.965 298
5372.418 339
5372.870 361
5373.323 370
5373.776 367
5374.228 319
5374.681 289
5375.133 270
5375.586 289
5376.039 256
5376.492 247
5376.944 237
5377.397 215
5377.850 205
5378.303 234
5378.755 202
5379.208 212
5379.661 227
5380.114 219
5380.567 239
5381.020 274
5381.473 271
5381.926 260
5382.379 249
5382.832 228
5383.285 276
5383.738 261
5384.191 228
5384.644 188
5385.097 190
5385.550 217
5386.003 216
5386.456 240
5386.909 239
5387.362 224
5387.816 221
5388.269 247
5388.722 239
5389.175 287
5389.629 292
5390.082 302
5390.535 288
5390.988 268
5391.442 256
5391.895 255
5392.349 223
5392.802 224
5393.255 243
5393.709 228
5394.162 192
5394.616 172
5395.069 197
5395.523 193
5395.976 189
5396.430 199
5396.883 187
5397.337 207
5397.791 220
5398.244 252
5398.698 260
5399.152 272
5399.605 274
5400.059 247
5400.513 227
5400.966 228
5401.420 254
5401.874 252
5402.328 216
5402.782 181
5403.235 150
5403.689 152
5404.143 162
5404.597 165
5405.051 165
5405.505 210
5405.959 231
5406.413 191
5406.867 190
5407.321 225
5407.775 247
5408.229 233
5408.683 238
5409.137 245
5409.591 258
5410.045 276
5410.499 318
5410.954 307
5411.408 288
5411.862 268
5412.316 253
5412.770 216
5413.225 219
5413.679 214
5414.133 230
5414.588 247
5415.042 266
5415.496 259
5415.951 230
5416.405 225
5416.859 257
5417.314 264
5417.768 253
5418.223 270
5418.677 250
5419.132 246
5419.586 202
5420.041 201
5420.495 208
5420.950 174
5421.405 179
5421.859 192
5422.314 210
5422.768 196
5423.223 183
5423.678 220
5424.133 215
5424.587 212
5425.042 228
5425.497 220
5425.952 232
5426.406 222
5426.861 213
5427.316 233
5427.771 276
5428.226 268
5428.681 245
5429.136 265
5429.591 291
5430.046 286
5430.501 313
5430.956 359
5431.411 344
5431.866 318
5432.321 283
5432.776 266
5433.231 249
5433.686 241
5434.141 234
5434.596 268
5435.051 251
5435.507 234
5435.962 216
5436.417 245
5436.872 233
5437.328 251
5437.783 221
5438.238 230
5438.693 213
5439.149 194
5439.604 239
5440.060 258
5440.515 258
5440.970 250
5441.426 227
5441.881 185
5442.337 176
5442.792 162
5443.248 136
5443.703 125
5444.159 133
5444.614 151
5445.070 200
5445.526 215
5445.981 212
5446.437 233
5446.893 211
5447.348 272
5447.804 294
5448.260 316
5448.715 324
5449.171 325
5449.627 321
5450.083 310
5450.539 284
5450.994 287
5451.450 262
5451.906 238
5452.362 217
5452.818 189
5453.274 198
5453.730 211
5454.186 239
5454.642 286
5455.098 327
5455.554 297
5456.010 260
5456.466 274
5456.922 294
5457.378 273
5457.834 231
5458.290 239
5458.747 225
5459.203 222
5459.659 213
5460.115 236
5460.571 311
5461.028 314
5461.484 335
5461.940 327
5462.397 342
5462.853 328
5463.309 309
5463.766 296
5464.222 258
5464.678 280
5465.135 281
5465.591 238
5466.048 216
5466.504 232
5466.961 231
5467.417 218
5467.874 214
5468.330 212
5468.787 212
5469.244 218
5469.700 180
5470.157 150
5470.613 181
5471.070 190
5471.527 188
5471.984 231
5472.440 257
5472.897 261
5473.354 270
5473.811 284
5474.267 294
5474.724 256
5475.181 253
5475.638 234
5476.095 233
5476.552 233
5477.009 246
5477.466 267
5477.923 219
5478.380 189
5478.837 187
5479.294 183
5479.751 212
5480.208 186
5480.665 178
5481.122 161
5481.579 184
5482.036 178
5482.493 161
5482.950 181
5483.408 168
5483.865 201
5484.322 231
5484.779 295
5485.237 288
5485.694 258
5486.151 232
5486.609 256
5487.066 306
5487.523 260
5487.981 241
5488.438 209
5488.895 208
5489.353 216
5489.810 205
5490.268 207
5490.725 188
5491.183 216
5491.640 251
5492.098 252
5492.556 276
5493.013 284
5493.471 289
5493.928 283
5494.386 254
5494.844 218
5495.301 231
5495.759 255
5496.217 245
5496.675 259
5497.132 225
5497.590 193
5498.048 211
5498.506 186
5498.964 186
5499.421 195
5499.879 190
5500.337 206
5500.795 218
5501.253 202
5501.711 204
5502.169 203
5502.627 171
5503.085 233
5503.543 274
5504.001 295
5504.459 271
5504.917 245
5505.375 264
5505.833 288
5506.292 258
5506.750 255
5507.208 253
5507.666 229
5508.124 267
5508.583 281
5509.041 246
5509.499 232
5509.957 232
5510.416 209
5510.874 179
5511.332 171
5511.791 164
5512.249 179
5512.708 177
5513.166 193
5513.624 190
5514.083 247
5514.541 255
5515.000 269
5515.458 240
5515.917 243
5516.376 241
5516.834 251
5517.293 275
5517.751 279
5518.210 259
5518.669 288
5519.127 263
5519.586 287
5520.045 275
5520.504 268
5520.962 285
5521.421 248
5521.880 213
5522.339 225
5522.797 226
5523.256 233
5523.715 203
5524.174 205
5524.633 191
5525.092 190
5525.551 210
5526.010 200
5526.469 181
5526.928 205
5527.387 206
5527.846 197
5528.305 226
5528.764 202
5529.223 183
5529.682 193
5530.141 174
5530.601 143
5531.060 134
5531.519 165
5531.978 169
5532.437 175
5532.897 169
5533.356 201
5533.815 237
5534.274 242
5534.734 244
5535.193 253
5535.652 244
5536.112 269
5536.571 271
5537.031 266
5537.490 247
5537.950 219
5538.409 194
5538.869 165
5539.328 191
5539.788 188
5540.247 188
5540.707 169
5541.166 190
5541.626 188
5542.086 220
5542.545 244
5543.005 248
5543.465 262
5543.924 227
5544.384 258
5544.844 270
5545.304 239
5545.763 266
5546.223 250
5546.683 261
5547.143 245
5547.603 251
5548.063 253
5548.522 245
5548.982 276
5549.442 257
5549.902 242
5550.362 236
5550.822 226
5551.282 236
5551.742 287
5552.202 277
5552.662 287
5553.122 279
5553.583 262
5554.043 232
5554.503 254
5554.963 239
5555.423 211
5555.883 209
5556.344 194
5556.804 189
5557.264 195
5557.724 220
5558.185 233
5558.645 246
5559.105 235
5559.566 259
5560.026 252
5560.486 220
5560.947 212
5561.407 197
5561.868 186
5562.328 229
5562.789 210
5563.249 233
5563.710 215
5564.170 235
5564.631 212
5565.091 178
5565.552 156
5566.013 144
5566.473 172
5566.934 190
5567.395 197
5567.855 205
5568.316 188
5568.777 175
5569.238 203
5569.698 217
5570.159 255
5570.620 265
5571.081 260
5571.542 272
5572.003 260
5572.463 241
5572.924 217
5573.385 215
5573.846 178
5574.307 168
5574.768 168
5575.229 164
5575.690 159
5576.151 170
5576.612 166
5577.073 166
5577.534 157
5577.996 169
5578.457 203
5578.918 242
5579.379 257
5579.840 234
5580.301 221
5580.763 252
5581.224 255
5581.685 239
5582.146 245
5582.608 250
5583.069 247
5583.530 245
5583.992 267
5584.453 237
5584.915 226
5585.376 239
5585.838 218
5586.299 238
5586.760 243
5587.222 207
5587.683 208
5588.145 188
5588.607 215
5589.068 246
5589.530 264
5589.991 243
5590.453 230
5590.915 221
5591.376 231
5591.838 245
5592.300 235
5592.761 217
5593.223 208
5593.685 219
5594.147 201
5594.609 196
5595.070 181
5595.532 161
5595.994 162
5596.456 244
5596.918 267
5597.380 281
5597.842 332
5598.304 324
5598.766 357
5599.228 326
5599.690 295
5600.152 246
5600.614 238
5601.076 195
5601.538 182
5602.000 183
5602.462 212
5602.924 252
5603.386 217
5603.849 195
5604.311 182
5604.773 176
5605.235 159
5605.698 150
5606.160 196
5606.622 194
5607.084 192
5607.547 166
5608.009 141
5608.472 174
5608.934 182
5609.396 198
5609.859 211
5610.321 195
5610.784 177
5611.246 218
5611.709 234
5612.171 231
5612.634 202
5613.096 168
5613.559 168
5614.022 182
5614.484 223
5614.947 255
5615.409 247
5615.872 247
5616.335 263
5616.798 275
5617.260 256
5617.723 262
5618.186 255
5618.649 217
5619.111 256
5619.574 281
5620.037 259
5620.500 249
5620.963 255
5621.426 231
5621.889 269
5622.352 260
5622.815 216
5623.278 204
5623.741 169
5624.204 170
5624.667 179
5625.130 187
5625.593 177
5626.056 168
5626.519 163
5626.982 147
5627.445 178
5627.909 171
5628.372 143
5628.835 123
5629.298 151
5629.761 182
5630.225 202
5630.688 196
5631.151 242
5631.615 268
5632.078 247
5632.541 250
5633.005 236
5633.468 227
5633.932 256
5634.395 266
5634.858 260
5635.322 256
5635.785 242
5636.249 213
5636.713 195
5637.176 209
5637.640 214
5638.103 189
5638.567 197
5639.030 213
5639.494 224
5639.958 229
5640.421 192
5640.885 171
5641.349 200
5641.813 225
5642.276 197
5642.740 211
5643.204 201
5643.668 193
5644.132 203
5644.596 236
5645.059 336
5645.523 394
5645.987 355
5646.451 295
5646.915 262
5647.379 234
5647.843 234
5648.307 246
5648.771 247
5649.235 272
5649.699 260
5650.163 277
5650.628 247
5651.092 223
5651.556 232
5652.020 231
5652.484 229
5652.948 229
5653.413 212
5653.877 214
5654.341 164
5654.805 134
5655.270 138
5655.734 189
5656.198 210
5656.663 236
5657.127 280
5657.591 280
5658.056 266
5658.520 229
5658.985 183
5659.449 197
5659.914 204
5660.378 231
5660.843 242
5661.307 220
5661.772 217
5662.236 228
5662.701 233
5663.166 227
5663.630 227
5664.095 226
5664.560 237
5665.024 236
5665.489 238
5665.954 249
5666.419 271
5666.883 245
5667.348 257
5667.813 236
5668.278 246
5668.743 237
5669.208 235
5669.672 198
5670.137 200
5670.602 199
5671.067 220
5671.532 203
5671.997 192
5672.462 188
5672.927 187
5673.392 163
5673.857 151
5674.322 150
5674.788 147
5675.253 137
5675.718 115
5676.183 113
5676.648 132
5677.113 173
5677.579 167
5678.044 203
5678.509 230
5678.974 261
5679.440 283
5679.905 246
5680.370 209
5680.836 186
5681.301 177
5681.766 173
5682.232 201
5682.697 220
5683.163 233
5683.628 234
5684.094 249
5684.559 250
5685.025 211
5685.490 192
5685.956 226
5686.421 254
5686.887 207
5687.352 230
5687.818 222
5688.284 201
5688.749 176
5689.215 180
5689.681 173
5690.147 178
5690.612 170
5691.078 186
5691.544 168
5692.010 158
5692.476 180
5692.941 211
5693.407 211
5693.873 189
5694.339 161
5694.805 174
5695.271 192
5695.737 179
5696.203 193
5696.669 211
5697.135 218
5697.601 208
5698.067 193
5698.533 191
5698.999 200
5699.465 160
5699.931 186
5700.397 202
5700.864 231
5701.330 277
5701.796 310
5702.262 323
5702.729 291
5703.195 252
5703.661 259
5704.127 240
5704.594 225
5705.060 200
5705.526 183
5705.993 167
5706.459 158
5706.926 175
5707.392 199
5707.858 230
5708.325 259
5708.791 270
5709.258 279
5709.724 250
5710.191 260
5710.658 275
5711.124 293
5711.591 296
5712.057 271
5712.524 225
5712.991 191
5713.457 169
5713.924 150
5714.391 179
5714.858 184
5715.324 214
5715.791 267
5716.258 271
5716.725 219
5717.192 228
5717.658 205
5718.125 178
5718.592 171
5719.059 150
5719.526 157
5719.993 241
5720.460 260
5720.927 268
5721.394 266
5721.861 206
5722.328 184
5722.795 183
5723.262 197
5723.729 172
5724.196 196
5724.664 173
5725.131 193
5725.598 215
5726.065 248
5726.532 236
5727.000 210
5727.467 166
5727.934 132
5728.401 139
5728.869 165
5729.336 182
5729.803 204
5730.271 212
5730.738 184
5731.205 198
5731.673 210
5732.140 203
5732.608 228
5733.075 200
5733.543 240
5734.010 270
5734.478 234
5734.945 235
5735.413 273
5735.881 253
5736.348 222
5736.816 227
5737.284 223
5737.751 217
5738.219 176
5738.687 159
5739.154 177
5739.622 194
5740.090 228
5740.558 252
5741.025 224
5741.493 216
5741.961 219
5742.429 216
5742.897 219
5743.365 253
5743.833 279
5744.301 256
5744.769 252
5745.237 235
5745.705 244
5746.173 302
5746.641 315
5747.109 271
5747.577 267
5748.045 238
5748.513 197
5748.981 174
5749.449 188
5749.917 204
5750.386 200
5750.854 173
5751.322 217
5751.790 245
5752.259 230
5752.727 207
5753.195 193
5753.663 199
5754.132 173
5754.600 173
5755.069 177
5755.537 209
5756.005 218
5756.474 227
5756.942 225
5757.411 257
5757.879 264
5758.348 280
5758.816 331
5759.285 328
5759.753 348
5760.222 305
5760.691 302
5761.159 291
5761.628 328
5762.097 352
5762.565 315
5763.034 286
5763.503 299
5763.971 254
5764.440 236
5764.909 230
5765.378 209
5765.847 232
5766.315 240
5766.784 222
5767.253 213
5767.722 218
5768.191 229
5768.660 205
5769.129 199
5769.598 185
5770.067 193
5770.536 177
5771.005 174
5771.474 191
5771.943 195
5772.412 178
5772.881 152
5773.350 148
5773.819 133
5774.289 123
5774.758 110
5775.227 130
5775.696 122
5776.165 122
5776.635 164
5777.104 216
5777.573 232
5778.043 215
5778.512 187
5778.981 175
5779.451 182
5779.920 225
5780.389 216
5780.859 212
5781.328 251
5781.798 247
5782.267 228
5782.737 204
5783.206 203
5783.676 207
5784.145 182
5784.615 150
5785.085 143
5785.554 189
5786.024 174
5786.493 153
5786.963 165
5787.433 137
5787.903 166
5788.372 175
5788.842 177
5789.312 199
5789.782 207
5790.251 260
5790.721 308
5791.191 275
5791.661 241
5792.131 195
5792.601 178
5793.071 171
5793.541 156
5794.011 158
5794.481 169
5794.951 172
5795.421 163
5795.891 134
5796.361 130
5796.831 145
5797.301 173
5797.771 153
5798.241 171
5798.711 162
5799.181 179
5799.652 229
5800.122 252
5800.592 240
5801.062 271
5801.532 314
5802.003 320
5802.473 274
5802.943 254
5803.414 249
5803.884 251
5804.354 190
5804.825 170
5805.295 159
5805.766 198
5806.236 165
5806.707 158
5807.177 148
5807.648 140
5808.118 159
5808.589 243
5809.059 220
5809.530 197
5810.001 178
5810.471 199
5810.942 213
5811.412 235
5811.883 230
5812.354 201
5812.825 165
5813.295 159
5813.766 163
5814.237 223
5814.708 244
5815.179 195
5815.649 168
5816.120 159
5816.591 149
5817.062 146
5817.533 112
5818.004 98
5818.475 98
5818.946 128
5819.417 107
5819.888 121
5820.359 127
5820.830 153
5821.301 173
5821.772 178
5822.243 166
5822.714 158
5823.185 146
5823.657 153
5824.128 163
5824.599 183
5825.070 196
5825.541 213
5826.013 231
5826.484 225
5826.955 231
5827.427 224
5827.898 216
5828.369 208
5828.841 197
5829.312 201
5829.783 212
5830.255 235
5830.726 226
5831.198 196
5831.669 212
5832.141 220
5832.612 217
5833.084 212
5833.555 222
5834.027 203
5834.499 191
5834.970 178
5835.442 160
5835.913 156
5836.385 157
5836.857 196
5837.329 181
5837.800 150
5838.272 140
5838.744 148
5839.216 164
5839.687 174
5840.159 184
5840.631 183
5841.103 178
5841.575 222
5842.047 207
5842.519 181
5842.991 204
5843.463 231
5843.935 239
5844.407 233
5844.879 231
5845.351 216
5845.823 209
5846.295 249
5846.767 266
5847.239 237
5847.711 223
5848.183 201
5848.655 201
5849.128 179
5849.600 159
5850.072 134
5850.544 150
5851.017 165
5851.489 160
5851.961 194
5852.433 243
5852.906 231
5853.378 244
5853.851 200
5854.323 165
5854.795 146
5855.268 140
5855.740 149
5856.213 147
5856.685 129
5857.158 125
5857.630 145
5858.103 150
5858.575 159
5859.048 167
5859.521 169
5859.993 189
5860.466 198
5860.939 199
5861.411 195
5861.884 181
5862.357 191
5862.829 171
5863.302 183
5863.775 165
5864.248 151
5864.721 185
5865.193 227
5865.666 255
5866.139 304
5866.612 294
5867.085 252
5867.558 232
5868.031 224
5868.504 199
5868.977 175
5869.450 172
5869.923 157
5870.396 144
5870.869 128
5871.342 139
5871.815 178
5872.288 214
5872.761 235
5873.235 218
5873.708 204
5874.181 221
5874.654 221
5875.127 189
5875.601 154
5876.074 131
5876.547 130
5877.021 105
5877.494 103
5877.967 96
5878.441 115
5878.914 108
5879.387 118
5879.861 187
5880.334 190
5880.808 179
5881.281 194
5881.755 195
5882.228 181
5882.702 171
5883.175 146
5883.649 159
5884.123 141
5884.596 155
5885.070 187
5885.544 217
5886.017 233
5886.491 226
5886.965 239
5887.438 226
5887.912 194
5888.386 178
5888.860 146
5889.334 155
5889.807 184
5890.281 212
5890.755 194
5891.229 176
5891.703 136
5892.177 119
5892.651 130
5893.125 131
5893.599 135
5894.073 165
5894.547 161
5895.021 171
5895.495 219
5895.969 221
5896.443 212
5896.917 171
5897.391 171
5897.865 188
5898.340 173
5898.814 182
5899.288 193
5899.762 217
5900.236 240
5900.711 232
5901.185 224
5901.659 284
5902.134 317
5902.608 306
5903.082 284
5903.557 228
5904.031 184
5904.506 179
5904.980 193
5905.454 192
5905.929 229
5906.403 236
5906.878 223
5907.352 207
5907.827 204
5908.302 237
5908.776 205
5909.251 183
5909.725 168
5910.200 146
5910.675 164
5911.149 162
5911.624 173
5912.099 180
5912.574 194
5913.048 210
5913.523 233
5913.998 240
5914.473 226
5914.948 207
5915.423 235
5915.897 229
5916.372 231
5916.847 243
5917.322 219
5917.797 223
5918.272 261
5918.747 247
5919.222 227
5919.697 231
5920.172 229
5920.647 222
5921.122 214
5921.597 229
5922.073 240
5922.548 223
5923.023 219
5923.498 231
5923.973 236
5924.448 244
5924.924 211
5925.399 229
5925.874 240
5926.350 214
5926.825 190
5927.300 179
5927.776 188
5928.251 247
5928.726 252
5929.202 258
5929.677 255
5930.153 258
5930.628 236
5931.104 230
5931.579 259
5932.055 252
5932.530 272
5933.006 256
5933.481 243
5933.957 245
5934.433 215
5934.908 224
5935.384 231
5935.860 241
5936.335 266
5936.811 255
5937.287 220
5937.762 209
5938.238 168
5938.714 202
5939.190 207
5939.666 197
5940.141 201
5940.617 216
5941.093 234
5941.569 227
5942.045 230
5942.521 221
5942.997 245
5943.473 216
5943.949 193
5944.425 243
5944.901 239
5945.377 199
5945.853 197
5946.329 171
5946.805 145
5947.282 150
5947.758 181
5948.234 190
5948.710 179
5949.186 178
5949.663 212
5950.139 200
5950.615 188
5951.091 211
5951.568 205
5952.044 187
5952.520 225
5952.997 237
5953.473 234
5953.949 210
5954.426 204
5954.902 203
5955.379 232
5955.855 231
5956.332 232
5956.808 222
5957.285 219
5957.761 220
5958.238 181
5958.715 161
5959.191 187
5959.668 171
5960.144 153
5960.621 176
5961.098 184
5961.575 197
5962.051 204
5962.528 252
5963.005 267
5963.482 289
5963.958 270
5964.435 268
5964.912 234
5965.389 217
5965.866 195
5966.343 196
5966.820 203
5967.296 189
5967.773 184
5968.250 187
5968.727 191
5969.204 185
5969.681 166
5970.159 155
5970.636 174
5971.113 189
5971.590 179
5972.067 187
5972.544 203
5973.021 208
5973.498 186
5973.976 149
5974.453 127
5974.930 132
5975.407 177
5975.885 182
5976.362 178
5976.839 180
5977.317 193
5977.794 188
5978.271 168
5978.749 161
5979.226 176
5979.704 153
5980.181 139
5980.658 156
5981.136 137
5981.613 142
5982.091 127
5982.569 140
5983.046 164
5983.524 173
5984.001 205
5984.479 197
5984.957 231
5985.434 275
5985.912 256
5986.390 226
5986.867 229
5987.345 215
5987.823 232
5988.301 197
5988.778 184
5989.256 191
5989.734 185
5990.212 156
5990.690 153
5991.168 177
5991.646 177
5992.123 176
5992.601 193
5993.079 220
5993.557 205
5994.035 188
5994.513 242
5994.991 237
5995.470 245
5995.948 276
5996.426 294
5996.904 275
5997.382 271
5997.860 223
5998.338 187
5998.816 179
5999.295 153
5999.773 127
6000.251 143
6000.729 142
6001.208 131
6001.686 140
6002.164 194
6002.643 216
6003.121 200
6003.599 199
6004.078 191
6004.556 222
6005.035 215
6005.513 213
6005.992 207
6006.470 210
6006.949 181
6007.427 188
6007.906 203
6008.384 210
6008.863 240
6009.342 221
6009.820 199
6010.299 183
6010.778 184
6011.256 165
6011.735 169
6012.214 152
6012.692 164
6013.171 157
6013.650 172
6014.129 171
6014.608 201
6015.086 227
6015.565 226
6016.044 216
6016.523 216
6017.002 216
6017.481 203
6017.960 183
6018.439 163
6018.918 147
6019.397 162
6019.876 152
6020.355 127
6020.834 152
6021.313 157
6021.792 161
6022.271 182
6022.751 171
6023.230 138
6023.709 149
6024.188 153
6024.667 170
6025.147 186
6025.626 201
6026.105 202
6026.584 200
6027.064 201
6027.543 204
6028.022 190
6028.502 156
6028.981 144
6029.461 146
6029.940 159
6030.420 224
6030.899 231
6031.378 242
6031.858 224
6032.338 198
6032.817 157
6033.297 144
6033.776 129
6034.256 138
6034.735 156
6035.215 205
6035.695 233
6036.174 210
6036.654 197
6037.134 204
6037.614 187
6038.093 161
6038.573 177
6039.053 214
6039.533 207
6040.013 201
6040.492 169
6040.972 151
6041.452 140
6041.932 137
6042.412 154
6042.892 147
6043.372 128
6043.852 118
6044.332 145
6044.812 129
6045.292 136
6045.772 142
6046.252 123
6046.732 174
6047.212 187
6047.693 167
6048.173 131
6048.653 124
6049.133 138
6049.613 140
6050.093 176
6050.574 189
6051.054 190
6051.534 186
6052.015 176
6052.495 175
6052.975 162
6053.456 190
6053.936 220
6054.416 221
6054.897 193
6055.377 188
6055.858 213
6056.338 207
6056.819 178
6057.299 168
6057.780 180
6058.260 179
6058.741 164
6059.222 177
6059.702 168
6060.183 189
6060.663 178
6061.144 161
6061.625 158
6062.106 170
6062.586 209
6063.067 215
6063.548 188
6064.029 191
6064.509 194
6064.990 215
6065.471 205
6065.952 232
6066.433 231
6066.914 209
6067.395 224
6067.876 225
6068.357 261
6068.838 248
6069.319 205
6069.800 223
6070.281 225
6070.762 220
6071.243 247
6071.724 249
6072.205 224
6072.686 192
6073.167 212
6073.648 215
6074.130 208
6074.611 213
6075.092 217
6075.573 181
6076.054 155
6076.536 170
6077.017 182
6077.498 147
6077.980 134
6078.461 121
6078.942 136
6079.424 167
6079.905 163
6080.387 175
6080.868 192
6081.350 191
6081.831 176
6082.313 157
6082.794 168
6083.276 154
6083.757 156
6084.239 151
6084.720 151
6085.202 160
6085.684 178
6086.165 201
6086.647 193
6087.129 170
6087.611 166
6088.092 166
6088.574 190
6089.056 221
6089.538 230
6090.019 210
6090.501 196
6090.983 171
6091.465 129
6091.947 129
6092.429 137
6092.911 106
6093.393 117
6093.875 155
6094.357 182
6094.839 197
6095.321 198
6095.803 214
6096.285 209
6096.767 183
6097.249 167
6097.731 166
6098.213 156
6098.695 138
6099.178 149
6099.660 167
6100.142 188
6100.624 191
6101.106 212
6101.589 237
6102.071 229
6102.553 248
6103.036 215
6103.518 179
6104.000 156
6104.483 165
6104.965 174
6105.448 159
6105.930 185
6106.412 185
6106.895 180
6107.377 189
6107.860 182
6108.343 170
6108.825 151
6109.308 180
6109.790 218
6110.273 237
6110.756 237
6111.238 232
6111.721 254
6112.204 249
6112.686 212
6113.169 197
6113.652 190
6114.135 176
6114.617 197
6115.100 214
6115.583 209
6116.066 216
6116.549 244
6117.032 230
6117.514 235
6117.997 246
6118.480 266
6118.963 268
6119.446 320
6119.929 323
6120.412 289
6120.895 278
6121.378 258
6121.861 246
6122.345 202
6122.828 191
6123.311 171
6123.794 201
6124.277 214
6124.760 214
6125.243 201
6125.727 209
6126.210 228
6126.693 204
6127.176 202
6127.660 217
6128.143 208
6128.626 220
6129.110 190
6129.593 158
6130.077 187
6130.560 208
6131.043 204
6131.527 196
6132.010 201
6132.494 222
6132.977 219
6133.461 217
6133.944 168
6134.428 153
6134.912 143
6135.395 151
6135.879 185
6136.362 185
6136.846 149
6137.330 152
6137.814 145
6138.297 186
6138.781 195
6139.265 210
6139.749 181
6140.232 198
6140.716 175
6141.200 177
6141.684 167
6142.168 201
6142.652 193
6143.136 185
6143.619 189
6144.103 159
6144.587 167
6145.071 153
6145.555 155
6146.039 140
6146.523 141
6147.008 130
6147.492 128
6147.976 153
6148.460 142
6148.944 168
6149.428 171
6149.912 176
6150.397 169
6150.881 156
6151.365 136
6151.849 151
6152.334 183
6152.818 211
6153.302 218
6153.786 192
6154.271 167
6154.755 188
6155.240 193
6155.724 192
6156.208 188
6156.693 194
6157.177 222
6157.662 201
6158.146 190
6158.631 196
6159.115 175
6159.600 149
6160.084 133
6160.569 143
6161.054 134
6161.538 132
6162.023 192
6162.508 205
6162.992 218
6163.477 258
6163.962 253
6164.447 252
6164.931 229
6165.416 205
6165.901 173
6166.386 200
6166.871 214
6167.355 213
6167.840 193
6168.325 160
6168.810 175
6169.295 182
6169.780 158
6170.265 161
6170.750 162
6171.235 154
6171.720 156
6172.205 182
6172.690 168
6173.175 170
6173.660 203
6174.146 174
6174.631 152
6175.116 153
6175.601 163
6176.086 150
6176.572 136
6177.057 141
6177.542 175
6178.027 181
6178.513 163
6178.998 149
6179.483 135
6179.969 119
6180.454 147
6180.939 165
6181.425 156
6181.910 153
6182.396 164
6182.881 176
6183.367 171
6183.852 139
6184.338 134
6184.823 128
6185.309 146
6185.795 140
6186.280 142
6186.766 151
6187.251 180
6187.737 170
6188.223 152
6188.708 182
6189.194 182
6189.680 166
6190.166 149
6190.651 180
6191.137 183
6191.623 177
6192.109 194
6192.595 242
6193.081 267
6193.567 249
6194.052 234
6194.538 192
6195.024 159
6195.510 159
6195.996 205
6196.482 202
6196.968 194
6197.454 182
6197.940 178
6198.427 139
6198.913 143
6199.399 137
6199.885 143
6200.371 141
6200.857 128
6201.343 128
6201.830 149
6202.316 174
6202.802 163
6203.288 164
6203.775 160
6204.261 150
6204.747 137
6205.234 166
6205.720 170
6206.206 181
6206.693 192
6207.179 171
6207.666 152
6208.152 149
6208.639 166
6209.125 158
6209.612 156
6210.098 153
6210.585 166
6211.071 155
6211.558 186
6212.045 200
6212.531 202
6213.018 173
6213.505 159
6213.991 161
6214.478 166
6214.965 173
6215.452 159
6215.938 160
6216.425 171
6216.912 179
6217.399 215
6217.886 196
6218.372 184
6218.859 211
6219.346 213
6219.833 206
6220.320 198
6220.807 203
6221.294 175
6221.781 162
6222.268 191
6222.755 188
6223.242 166
6223.729 169
6224.216 155
6224.703 137
6225.191 160
6225.678 143
6226.165 133
6226.652 187
6227.139 196
6227.627 195
6228.114 204
6228.601 202
6229.088 214
6229.576 212
6230.063 197
6230.550 168
6231.038 159
6231.525 135
6232.012 146
6232.500 176
6232.987 173
6233.475 141
6233.962 135
6234.450 143
6234.937 150
6235.425 201
6235.912 193
6236.400 179
6236.888 188
6237.375 189
6237.863 178
6238.350 192
6238.838 193
6239.326 198
6239.813 185
6240.301 179
6240.789 181
6241.277 169
6241.764 154
6242.252 148
6242.740 132
6243.228 136
6243.716 139
6244.204 130
6244.692 145
6245.179 167
6245.667 176
6246.155 174
6246.643 168
6247.131 144
6247.619 137
6248.107 124
6248.595 145
6249.083 148
6249.572 157
6250.060 169
6250.548 168
6251.036 150
6251.524 199
6252.012 173
6252.500 160
6252.989 158
6253.477 142
6253.965 132
6254.453 182
6254.942 179
6255.430 145
6255.918 151
6256.407 131
6256.895 121
6257.384 122
6257.872 111
6258.360 118
6258.849 143
6259.337 156
6259.826 171
6260.314 239
6260.803 255
6261.291 227
6261.780 203
6262.269 169
6262.757 151
6263.246 160
6263.734 156
6264.223 154
6264.712 146
6265.200 138
6265.689 148
6266.178 161
6266.667 190
6267.155 181
6267.644 220
6268.133 269
6268.622 255
6269.111 250
6269.600 273
6270.088 252
6270.577 222
6271.066 216
6271.555 209
6272.044 214
6272.533 209
6273.022 193
6273.511 174
6274.000 157
6274.489 193
6274.978 212
6275.467 209
6275.957 196
6276.446 176
6276.935 176
6277.424 167
6277.913 179
6278.402 194
6278.892 205
6279.381 187
6279.870 182
6280.359 186
6280.849 193
6281.338 166
6281.827 141
6282.317 119
6282.806 131
6283.296 114
6283.785 94
6284.274 102
6284.764 122
6285.253 149
6285.743 164
6286.232 174
6286.722 192
6287.211 197
6287.701 178
6288.191 200
6288.680 261
6289.170 253
6289.660 237
6290.149 213
6290.639 210
6291.129 220
6291.618 219
6292.108 218
6292.598 186
6293.088 212
6293.577 188
6294.067 194
6294.557 190
6295.047 177
6295.537 172
6296.027 161
6296.517 167
6297.007 160
6297.497 146
6297.987 140
6298.476 152
6298.967 133
6299.457 129
6299.947 148
6300.437 134
6300.927 144
6301.417 210
6301.907 243
6302.397 221
6302.887 178
6303.377 200
6303.868 193
6304.358 181
6304.848 196
6305.338 215
6305.829 185
6306.319 150
6306.809 144
6307.300 186
6307.790 194
6308.280 182
6308.771 177
6309.261 163
6309.752 162
6310.242 160
6310.733 168
6311.223 160
6311.714 204
6312.204 197
6312.695 193
6313.185 187
6313.676 210
6314.166 209
6314.657 213
6315.148 227
6315.638 226
6316.129 236
6316.620 239
6317.110 207
6317.601 205
6318.092 218
6318.583 205
6319.073 219
6319.564 222
6320.055 227
6320.546 198
6321.037 188
6321.528 148
6322.019 136
6322.509 151
6323.000 151
6323.491 173
6323.982 199
6324.473 200
6324.964 213
6325.455 206
6325.947 182
6326.438 222
6326.929 201
6327.420 200
6327.911 206
6328.402 183
6328.893 187
6329.384 208
6329.876 191
6330.367 195
6330.858 186
6331.349 181
6331.841 192
6332.332 191
6332.823 163
6333.315 185
6333.806 199
6334.297 181
6334.789 180
6335.280 193
6335.772 162
6336.263 142
6336.755 127
6337.246 129
6337.738 147
6338.229 160
6338.721 165
6339.212 153
6339.704 142
6340.196 142
6340.687 127
6341.179 118
6341.670 120
6342.162 178
6342.654 213
6343.146 238
6343.637 235
6344.129 211
6344.621 180
6345.113 170
6345.605 173
6346.096 175
6346.588 162
6347.080 197
6347.572 187
6348.064 156
6348.556 126
6349.048 140
6349.540 143
6350.032 125
6350.524 128
6351.016 161
6351.508 149
6352.000 159
6352.492 140
6352.984 168
6353.476 166
6353.968 156
6354.461 168
6354.953 157
6355.445 146
6355.937 150
6356.429 142
6356.922 126
6357.414 135
6357.906 153
6358.399 158
6358.891 172
6359.383 147
6359.876 130
6360.368 148
6360.860 164
6361.353 171
6361.845 184
6362.338 174
6362.830 177
6363.323 165
6363.815 145
6364.308 156
6364.800 173
6365.293 176
6365.786 164
6366.278 178
6366.771 155
6367.264 166
6367.756 157
6368.249 140
6368.742 155
6369.234 184
6369.727 170
6370.220 147
6370.713 139
6371.206 114
6371.698 92
6372.191 114
6372.684 110
6373.177 133
6373.670 133
6374.163 143
6374.656 192
6375.149 207
6375.642 168
6376.135 160
6376.628 165
6377.121 221
6377.614 229
6378.107 212
6378.600 185
6379.093 185
6379.586 214
6380.079 203
6380.573 178
6381.066 164
6381.559 171
6382.052 163
6382.546 154
6383.039 150
6383.532 157
6384.025 167
6384.519 146
6385.012 140
6385.505 170
6385.999 203
6386.492 195
6386.986 185
6387.479 200
6387.973 171
6388.466 178
6388.960 173
6389.453 156
6389.947 171
6390.440 159
6390.934 184
6391.427 191
6391.921 195
6392.415 186
6392.908 173
6393.402 178
6393.896 203
6394.389 204
6394.883 174
6395.377 159
6395.871 140
6396.364 130
6396.858 110
6397.352 116
6397.846 113
6398.340 97
6398.834 121
6399.327 146
6399.821 146
6400.315 119
6400.809 111
6401.303 118
6401.797 125
6402.291 140
6402.785 148
6403.279 146
6403.773 148
6404.267 139
6404.762 135
6405.256 138
6405.750 179
6406.244 185
6406.738 183
6407.232 143
6407.727 129
6408.221 107
6408.715 112
6409.209 114
6409.704 110
6410.198 111
6410.692 120
6411.187 139
6411.681 175
6412.175 189
6412.670 170
6413.164 155
6413.659 155
6414.153 138
6414.648 134
6415.142 124
6415.637 126
6416.131 140
6416.626 148
6417.120 122
6417.615 132
6418.110 152
6418.604 171
6419.099 193
6419.594 217
6420.088 215
6420.583 201
6421.078 193
6421.573 176
6422.067 142
6422.562 142
6423.057 142
6423.552 150
6424.047 118
6424.542 135
6425.036 142
6425.531 147
6426.026 157
6426.521 169
6427.016 198
6427.511 189
6428.006 162
6428.501 163
6428.996 161
6429.491 143
6429.986 156
6430.482 149
6430.977 190
6431.472 196
6431.967 177
6432.462 151
6432.957 151
6433.453 159
6433.948 135
6434.443 176
6434.938 190
6435.434 153
6435.929 143
6436.424 147
6436.920 135
6437.415 120
6437.910 116
6438.406 116
6438.901 134
6439.397 139
6439.892 114
6440.388 146
6440.883 158
6441.379 140
6441.874 126
6442.370 120
6442.865 114
6443.361 127
6443.856 123
6444.352 119
6444.848 133
6445.343 141
6445.839 165
6446.335 169
6446.831 178
6447.326 166
6447.822 154
6448.318 146
6448.814 137
6449.309 158
6449.805 185
6450.301 175
6450.797 185
6451.293 172
6451.789 205
6452.285 186
6452.781 149
6453.277 139
6453.773 133
6454.269 138
6454.765 162
6455.261 171
6455.757 174
6456.253 177
6456.749 154
6457.245 146
6457.741 136
6458.238 118
6458.734 118
6459.230 133
6459.726 143
6460.222 174
6460.719 158
6461.215 144
6461.711 126
6462.208 135
6462.704 171
6463.200 157
6463.697 144
6464.193 127
6464.689 115
6465.186 96
6465.682 86
6466.179 98
6466.675 94
6467.172 101
6467.668 121
6468.165 124
6468.661 161
6469.158 154
6469.655 167
6470.151 184
6470.648 182
6471.145 177
6471.641 186
6472.138 205
6472.635 200
6473.131 201
6473.628 253
6474.125 265
6474.622 254
6475.119 223
6475.615 204
6476.112 190
6476.609 170
6477.106 150
6477.603 122
6478.100 108
6478.597 116
6479.094 107
6479.591 117
6480.088 113
6480.585 117
6481.082 125
6481.579 130
6482.076 142
6482.573 127
6483.070 143
6483.567 152
6484.065 149
6484.562 138
6485.059 134
6485.556 139
6486.053 145
6486.551 149
6487.048 131
6487.545 124
6488.042 166
6488.540 180
6489.037 211
6489.535 212
6490.032 202
6490.529 206
6491.027 199
6491.524 187
6492.022 190
6492.519 164
6493.017 179
6493.514 205
6494.012 226
6494.509 225
6495.007 197
6495.504 162
6496.002 171
6496.500 189
6496.997 177
6497.495 180
6497.993 157
6498.490 164
6498.988 154
6499.486 158
6499.984 142
6500.481 112
6500.979 90
6501.477 80
6501.975 138
6502.473 149
6502.971 145
6503.469 135
6503.967 99
6504.464 106
6504.962 144
6505.460 156
6505.958 155
6506.456 163
6506.954 153
6507.452 170
6507.951 169
6508.449 199
6508.947 187
6509.445 161
6509.943 172
6510.441 143
6510.939 170
6511.438 206
6511.936 219
6512.434 207
6512.932 193
6513.431 161
6513.929 146
6514.427 127
6514.926 116
6515.424 126
6515.922 102
6516.421 101
6516.919 128
6517.418 149
6517.916 137
6518.415 129
6518.913 127
6519.412 121
6519.910 111
6520.409 109
6520.907 155
6521.406 201
6521.904 197
6522.403 192
6522.902 183
6523.400 226
6523.899 202
6524.398 166
6524.896 139
6525.395 140
6525.894 114
6526.393 127
6526.891 107
6527.390 126
6527.889 133
6528.388 132
6528.887 118
6529.386 136
6529.885 167
6530.384 170
6530.883 144
6531.382 149
6531.881 130
6532.380 182
6532.879 216
6533.378 232
6533.877 209
6534.376 191
6534.875 205
6535.374 202
6535.873 177
6536.372 194
6536.871 182
6537.371 162
6537.870 147
6538.369 148
6538.868 134
6539.368 129
6539.867 142
6540.366 147
6540.866 138
6541.365 141
6541.864 124
6542.364 134
6542.863 143
6543.362 117
6543.862 115
6544.361 105
6544.861 86
6545.360 84
6545.860 90
6546.359 128
6546.859 128
6547.359 147
6547.858 156
6548.358 173
6548.857 157
6549.357 152
6549.857 160
6550.356 151
6550.856 165
6551.356 181
6551.856 185
6552.355 194
6552.855 181
6553.355 185
6553.855 177
6554.355 173
6554.855 183
6555.354 179
6555.854 174
6556.354 187
6556.854 188
6557.354 176
6557.854 174
6558.354 154
6558.854 139
6559.354 159
6559.854 200
6560.354 183
6560.854 159
6561.355 157
6561.855 128
6562.355 109
6562.855 111
6563.355 104
6563.855 125
6564.356 154
6564.856 187
6565.356 183
6565.856 156
6566.357 124
6566.857 124
6567.357 125
6567.858 155
6568.358 183
6568.859 205
6569.359 188
6569.859 177
6570.360 195
6570.860 178
6571.361 214
6571.861 190
6572.362 186
6572.862 208
6573.363 180
6573.864 191
6574.364 215
6574.865 199
6575.365 188
6575.866 170
6576.367 125
6576.868 104
6577.368 118
6577.869 137
6578.370 141
6578.871 146
6579.371 166
6579.872 157
6580.373 143
6580.874 130
6581.375 115
6581.876 150
6582.377 174
6582.877 157
6583.378 161
6583.879 140
6584.380 126
6584.881 115
6585.382 96
6585.883 79
6586.384 103
6586.886 104
6587.387 118
6587.888 113
6588.389 138
6588.890 144
6589.391 142
6589.892 182
6590.394 199
6590.895 204
6591.396 216
6591.897 178
6592.399 161
6592.900 144
6593.401 118
6593.903 122
6594.404 126
6594.906 114
6595.407 129
6595.908 120
6596.410 122
6596.911 134
6597.413 167
6597.914 186
6598.416 194
6598.917 167
6599.419 143
6599.920 139
6600.422 137
6600.924 136
6601.425 111
6601.927 90
6602.429 75
6602.930 80
6603.432 132
6603.934 159
6604.436 157
6604.937 165
6605.439 151
6605.941 156
6606.443 175
6606.945 177
6607.446 168
6607.948 152
6608.450 120
6608.952 132
6609.454 133
6609.956 126
6610.458 114
6610.960 109
6611.462 112
6611.964 115
6612.466 133
6612.968 137
6613.470 132
6613.972 136
6614.475 161
6614.977 160
6615.479 173
6615.981 197
6616.483 224
6616.986 228
6617.488 207
6617.990 191
6618.492 168
6618.995 184
6619.497 152
6619.999 131
6620.502 134
6621.004 123
6621.506 116
6622.009 117
6622.511 133
6623.014 190
6623.516 188
6624.019 174
6624.521 168
6625.024 163
6625.526 150
6626.029 136
6626.532 160
6627.034 141
6627.537 140
6628.039 154
6628.542 139
6629.045 121
6629.547 110
6630.050 134
6630.553 161
6631.056 161
6631.558 155
6632.061 139
6632.564 131
6633.067 129
6633.570 153
6634.073 164
6634.576 148
6635.078 156
6635.581 149
6636.084 127
6636.587 121
6637.090 114
6637.593 97
6638.096 131
6638.599 148
6639.102 150
6639.606 146
6640.109 139
6640.612 147
6641.115 161
6641.618 146
6642.121 126
6642.624 145
6643.128 110
6643.631 114
6644.134 116
6644.637 121
6645.141 109
6645.644 124
6646.147 126
6646.651 119
6647.154 111
6647.658 115
6648.161 100
6648.664 89
6649.168 82
6649.671 95
6650.175 126
6650.678 116
6651.182 123
6651.685 98
6652.189 95
6652.692 106
6653.196 126
6653.700 119
6654.203 124
6654.707 135
6655.211 123
6655.714 130
6656.218 125
6656.722 125
6657.226 130
6657.729 131
6658.233 146
6658.737 167
6659.241 158
6659.745 184
6660.248 214
6660.752 215
6661.256 208
6661.760 207
6662.264 185
6662.768 178
6663.272 146
6663.776 124
6664.280 129
6664.784 107
6665.288 101
6665.792 83
6666.296 79
6666.800 77
6667.305 105
6667.809 117
6668.313 106
6668.817 107
6669.321 120
6669.826 125
6670.330 158
6670.834 184
6671.338 195
6671.843 185
6672.347 171
6672.851 190
6673.356 172
6673.860 147
6674.365 146
6674.869 155
6675.373 151
6675.878 153
6676.382 163
6676.887 161
6677.391 191
6677.896 232
6678.400 226
6678.905 217
6679.410 241
6679.914 232
6680.419 234
6680.923 233
6681.428 226
6681.933 202
6682.438 175
6682.942 164
6683.447 134
6683.952 137
6684.457 111
6684.961 127
6685.466 143
6685.971 134
6686.476 110
6686.981 125
6687.486 148
6687.991 158
6688.495 214
6689.000 231
6689.505 207
6690.010 172
6690.515 162
6691.020 136
6691.525 118
6692.031 107
6692.536 112
6693.041 87
6693.546 88
6694.051 67
6694.556 67
6695.061 97
6695.567 142
6696.072 155
6696.577 149
6697.082 126
6697.588 110
6698.093 139
6698.598 138
6699.104 124
6699.609 124
6700.114 93
6700.620 82
6701.125 135
6701.630 151
6702.136 147
6702.641 173
6703.147 186
6703.652 206
6704.158 225
6704.663 222
6705.169 200
6705.675 149
6706.180 134
6706.686 124
6707.191 140
6707.697 166
6708.203 172
6708.708 182
6709.214 190
6709.720 177
6710.226 168
6710.731 194
6711.237 176
6711.743 173
6712.249 155
6712.755 157
6713.261 144
6713.767 170
6714.272 160
6714.778 135
6715.284 154
6715.790 137
6716.296 113
6716.802 86
6717.308 67
6717.814 66
6718.320 115
6718.826 140
6719.333 141
6719.839 149
6720.345 132
6720.851 105
6721.357 95
6721.863 94
6722.370 84
6722.876 76
6723.382 87
6723.888 115
6724.395 108
6724.901 110
6725.407 106
6725.914 130
6726.420 188
6726.926 182
6727.433 160
6727.939 136
6728.446 119
6728.952 123
6729.458 122
6729.965 133
6730.472 122
6730.978 131
6731.485 136
6731.991 135
6732.498 130
6733.004 146
6733.511 135
6734.018 153
6734.524 159
6735.031 191
6735.538 222
6736.044 189
6736.551 186
6737.058 201
6737.565 200
6738.072 186
6738.578 193
6739.085 210
6739.592 206
6740.099 174
6740.606 183
6741.113 173
6741.620 141
6742.127 117
6742.634 113
6743.141 103
6743.648 118
6744.155 135
6744.662 156
6745.169 157
6745.676 179
6746.183 157
6746.690 156
6747.197 160
6747.704 125
6748.212 108
6748.719 136
6749.226 135
6749.733 142
6750.241 115
6750.748 145
6751.255 150
6751.762 174
6752.270 175
6752.777 154
6753.284 167
6753.792 165
6754.299 173
6754.807 205
6755.314 212
6755.822 185
6756.329 189
6756.837 156
6757.344 127
6757.852 141
6758.359 126
6758.867 145
6759.374 126
6759.882 151
6760.390 174
6760.897 161
6761.405 142
6761.913 135
6762.420 171
6762.928 180
6763.436 165
6763.944 160
6764.452 162
6764.959 133
6765.467 158
6765.975 151
6766.483 147
6766.991 136
6767.499 135
6768.007 126
6768.515 125
6769.023 113
6769.531 119
6770.039 136
6770.547 133
6771.055 130
6771.563 135
6772.071 120
6772.579 110
6773.087 120
6773.595 96
6774.103 94
6774.611 122
6775.120 124
6775.628 158
6776.136 135
6776.644 165
6777.153 151
6777.661 125
6778.169 100
6778.677 91
6779.186 99
6779.694 89
6780.203 115
6780.711 155
6781.219 181
6781.728 166
6782.236 156
6782.745 154
6783.253 161
6783.762 176
6784.270 165
6784.779 143
6785.287 170
6785.796 146
6786.305 144
6786.813 148
6787.322 159
6787.831 145
6788.339 139
6788.848 138
6789.357 188
6789.866 174
6790.374 190
6790.883 180
6791.392 137
6791.901 128
6792.410 138
6792.918 135
6793.427 123
6793.936 159
6794.445 158
6794.954 150
6795.463 134
6795.972 118
6796.481 133
6796.990 154
6797.499 143
6798.008 115
6798.517 107
6799.026 104
6799.535 107
6800.044 125
6800.554 106
6801.063 98
6801.572 112
6802.081 116
6802.590 121
6803.100 109
6803.609 115
6804.118 131
6804.627 139
6805.137 135
6805.646 148
6806.155 164
6806.665 224
6807.174 248
6807.684 226
6808.193 188
6808.703 152
6809.212 141
6809.721 143
6810.231 156
6810.741 151
6811.250 120
6811.760 100
6812.269 102
6812.779 116
6813.288 128
6813.798 122
6814.308 130
6814.817 138
6815.327 136
6815.837 125
6816.347 114
6816.856 103
6817.366 107
6817.876 112
6818.386 113
6818.896 155
6819.405 187
6819.915 182
6820.425 187
6820.935 201
6821.445 224
6821.955 194
6822.465 175
6822.975 181
6823.485 174
6823.995 158
6824.505 158
6825.015 142
6825.525 138
6826.035 149
6826.545 151
6827.055 148
6827.566 152
6828.076 157
6828.586 160
6829.096 162
6829.606 156
6830.117 195
6830.627 217
6831.137 217
6831.648 181
6832.158 184
6832.668 166
6833.179 169
6833.689 246
6834.199 251
6834.710 251
6835.220 216
6835.731 177
6836.241 176
6836.752 167
6837.262 156
6837.773 128
6838.283 111
6838.794 112
6839.304 94
6839.815 109
6840.326 103
6840.836 111
6841.347 101
6841.858 117
6842.368 100
6842.879 111
6843.390 143
6843.901 157
6844.411 157
6844.922 131
6845.433 151
6845.944 143
6846.455 130
6846.966 110
6847.477 129
6847.988 143
6848.498 156
6849.009 173
6849.520 174
6850.031 172
6850.542 163
6851.053 151
6851.564 202
6852.076 180
6852.587 183
6853.098 176
6853.609 185
6854.120 197
6854.631 191
6855.142 191
6855.654 198
6856.165 181
6856.676 202
6857.187 225
6857.699 183
6858.210 185
6858.721 208
6859.233 238
6859.744 241
6860.255 263
6860.767 237
6861.278 215
6861.790 206
6862.301 186
6862.812 186
6863.324 184
6863.835 168
6864.347 153
6864.859 155
6865.370 136
6865.882 134
6866.393 116
6866.905 108
6867.417 112
6867.928 113
6868.440 159
6868.952 175
6869.463 170
6869.975 151
6870.487 136
6870.999 134
6871.510 169
6872.022 206
6872.534 201
6873.046 194
6873.558 173
6874.070 187
6874.582 199
6875.094 177
6875.605 167
6876.117 153
6876.629 167
6877.141 144
6877.653 145
6878.165 107
6878.678 104
6879.190 98
6879.702 89
6880.214 88
6880.726 92
6881.238 77
6881.750 78
6882.263 74
6882.775 107
6883.287 127
6883.799 149
6884.312 149
6884.824 130
6885.336 113
6885.848 115
6886.361 155
6886.873 212
6887.386 204
6887.898 182
6888.410 195
6888.923 176
6889.435 185
6889.948 178
6890.460 156
6890.973 153
6891.485 142
6891.998 163
6892.510 180
6893.023 192
6893.536 180
6894.048 182
6894.561 187
6895.074 176
6895.586 164
6896.099 141
6896.612 147
6897.125 134
6897.637 129
6898.150 136
6898.663 149
6899.176 169
6899.689 151
6900.201 172
6900.714 188
6901.227 199
6901.740 190
6902.253 162
6902.766 145
6903.279 145
6903.792 168
6904.305 158
6904.818 201
6905.331 252
6905.844 210
6906.357 172
6906.870 159
6907.383 160
6907.897 155
6908.410 130
6908.923 122
6909.436 145
6909.949 178
6910.463 161
6910.976 127
6911.489 130
6912.003 164
6912.516 176
6913.029 168
6913.543 163
6914.056 158
6914.569 135
6915.083 126
6915.596 114
6916.110 121
6916.623 132
6917.137 136
6917.650 140
6918.164 187
6918.677 197
6919.191 212
6919.704 211
6920.218 178
6920.732 138
6921.245 128
6921.759 143
6922.273 144
6922.786 126
6923.300 111
6923.814 106
6924.327 88
6924.841 73
6925.355 73
6925.869 66
6926.383 97
6926.897 128
6927.410 145
6927.924 179
6928.438 177
6928.952 194
6929.466 181
6929.980 170
6930.494 153
6931.008 135
6931.522 120
6932.036 118
6932.550 128
6933.064 114
6933.578 100
6934.093 112
6934.607 131
6935.121 140
6935.635 142
6936.149 128
6936.663 117
6937.178 112
6937.692 137
6938.206 147
6938.720 164
6939.235 159
6939.749 150
6940.263 149
6940.778 136
6941.292 134
6941.807 131
6942.321 120
6942.835 108
6943.350 134
6943.864 162
6944.379 165
6944.893 193
6945.408 201
6945.923 175
6946.437 134
6946.952 151
6947.466 174
6947.981 199
6948.496 186
6949.010 162
6949.525 151
6950.040 151
6950.554 120
6951.069 107
6951.584 112
6952.099 130
6952.614 122
6953.128 139
6953.643 160
6954.158 186
6954.673 164
6955.188 147
6955.703 148
6956.218 136
6956.733 146
6957.248 132
6957.763 109
6958.278 127
6958.793 137
6959.308 137
6959.823 120
6960.338 119
6960.853 141
6961.368 173
6961.883 151
6962.399 144
6962.914 152
6963.429 130
6963.944 122
6964.459 109
6964.975 88
6965.490 95
6966.005 140
6966.521 148
6967.036 140
6967.551 161
6968.067 168
6968.582 160
6969.097 143
6969.613 147
6970.128 152
6970.644 188
6971.159 196
6971.675 179
6972.190 161
6972.706 159
6973.221 138
6973.737 132
6974.253 137
6974.768 137
6975.284 128
6975.800 133
6976.315 123
6976.831 160
6977.347 158
6977.862 182
6978.378 179
6978.894 152
6979.410 150
6979.926 138
6980.441 130
6980.957 126
6981.473 106
6981.989 127
6982.505 151
6983.021 150
6983.537 163
6984.053 186
6984.569 158
6985.085 142
6985.601 155
6986.117 133
6986.633 146
6987.149 128
6987.665 101
6988.181 138
6988.697 133
6989.214 127
6989.730 108
6990.246 112
6990.762 145
6991.278 147
6991.795 143
6992.311 147
6992.827 158
6993.344 164
6993.860 151
6994.376 158
6994.893 177
6995.409 166
6995.925 167
6996.442 145
6996.958 117
6997.475 111
6997.991 118
6998.508 100
6999.024 94
6999.541 86
7000.057 95
7000.574 110
7001.091 135
7001.607 138
7002.124 139
7002.640 130
7003.157 135
7003.674 138
7004.191 150
7004.707 150
7005.224 129
7005.741 147
7006.258 173
7006.774 149
7007.291 137
7007.808 121
7008.325 130
7008.842 184
7009.359 171
7009.876 170
7010.393 150
7010.910 139
7011.426 131
7011.943 138
7012.461 123
7012.978 128
7013.495 129
7014.012 113
7014.529 126
7015.046 148
7015.563 161
7016.080 168
7016.597 160
7017.115 128
7017.632 128
7018.149 148
7018.666 148
7019.183 130
7019.701 133
7020.218 123
7020.735 144
7021.253 160
7021.770 152
7022.287 152
7022.805 158
7023.322 175
7023.840 162
7024.357 127
7024.875 118
7025.392 122
7025.910 105
7026.427 130
7026.945 127
7027.462 132
7027.980 140
7028.498 136
7029.015 156
7029.533 140
7030.050 130
7030.568 145
7031.086 134
7031.604 168
7032.121 175
7032.639 195
7033.157 208
7033.675 189
7034.192 167
7034.710 128
7035.228 97
7035.746 78
7036.264 68
7036.782 80
7037.300 95
7037.818 97
7038.336 124
7038.854 158
7039.372 143
7039.890 140
7040.408 135
7040.926 129
7041.444 126
7041.962 113
7042.480 107
7042.998 130
7043.516 131
7044.035 125
7044.553 120
7045.071 130
7045.589 133
7046.108 136
7046.626 129
7047.144 136
7047.662 142
7048.181 139
7048.699 128
7049.217 110
7049.736 103
7050.254 102
7050.773 131
7051.291 137
7051.810 142
7052.328 170
7052.847 168
7053.365 149
7053.884 134
7054.402 145
7054.921 132
7055.439 117
7055.958 113
7056.477 104
7056.995 102
7057.514 103
7058.033 126
7058.551 157
7059.070 147
7059.589 155
7060.108 158
7060.626 158
7061.145 158
7061.664 141
7062.183 148
7062.702 163
7063.221 182
7063.740 199
7064.259 189
7064.777 198
7065.296 166
7065.815 139
7066.334 116
7066.853 131
7067.372 138
7067.892 159
7068.411 142
7068.930 130
7069.449 130
7069.968 113
7070.487 126
7071.006 167
7071.525 170
7072.045 158
7072.564 152
7073.083 148
7073.602 149
7074.122 178
7074.641 184
7075.160 167
7075.680 139
7076.199 131
7076.718 138
7077.238 136
7077.757 135
7078.277 133
7078.796 105
7079.316 96
7079.835 139
7080.355 137
7080.874 163
7081.394 178
7081.913 207
7082.433 194
7082.952 180
7083.472 178
7083.992 157
7084.511 148
7085.031 135
7085.551 137
7086.071 124
7086.590 109
7087.110 80
7087.630 75
7088.150 76
7088.669 78
7089.189 82
7089.709 91
7090.229 106
7090.749 106
7091.269 104
7091.789 94
7092.309 101
7092.829 107
7093.349 117
7093.869 130
7094.389 136
7094.909 136
7095.429 118
7095.949 111
7096.469 114
7096.989 146
7097.509 174
7098.029 179
7098.550 161
7099.070 127
7099.590 154
7100.110 150
7100.631 134
7101.151 153
7101.671 174
7102.191 173
7102.712 175
7103.232 177
7103.753 172
7104.273 146
7104.793 138
7105.314 122
7105.834 110
7106.355 122
7106.875 107
7107.396 116
7107.916 140
7108.437 141
7108.957 161
7109.478 156
7109.998 149
7110.519 156
7111.040 141
7111.560 132
7112.081 117
7112.602 102
7113.122 93
7113.643 101
7114.164 103
7114.685 111
7115.206 134
7115.726 117
7116.247 127
7116.768 119
7117.289 129
7117.810 130
7118.331 141
7118.852 137
7119.373 122
7119.894 102
7120.414 98
7120.935 99
7121.457 101
7121.978 97
7122.499 78
7123.020 71
7123.541 101
7124.062 91
7124.583 88
7125.104 92
7125.625 97
7126.147 111
7126.668 138
7127.189 137
7127.710 123
7128.232 104
7128.753 157
7129.274 199
7129.795 178
7130.317 156
7130.838 146
7131.360 131
7131.881 128
7132.402 126
7132.924 148
7133.445 138
7133.967 169
7134.488 185
7135.010 186
7135.531 163
7136.053 160
7136.574 146
7137.096 120
7137.618 110
7138.139 105
7138.661 103
7139.183 119
7139.704 154
7140.226 148
7140.748 191
7141.269 177
7141.791 211
7142.313 223
7142.835 228
7143.357 214
7143.878 181
7144.400 159
7144.922 175
7145.444 159
7145.966 148
7146.488 109
7147.010 101
7147.532 107
7148.054 95
7148.576 97
7149.098 92
7149.620 82
7150.142 86
7150.664 96
7151.186 91
7151.708 106
7152.230 114
7152.753 123
7153.275 146
7153.797 138
7154.319 127
7154.841 124
7155.364 117
7155.886 120
7156.408 130
7156.931 123
7157.453 147
7157.975 145
7158.498 140
7159.020 139
7159.542 131
7160.065 122
7160.587 135
7161.110 131
7161.632 154
7162.155 181
7162.677 153
7163.200 144
7163.722 155
7164.245 158
7164.768 140
7165.290 134
7165.813 136
7166.336 112
7166.858 105
7167.381 122
7167.904 117
7168.426 129
7168.949 115
7169.472 118
7169.995 125
7170.518 149
7171.040 152
7171.563 168
7172.086 155
7172.609 132
7173.132 120
7173.655 118
7174.178 116
7174.701 132
7175.224 115
7175.747 114
7176.270 141
7176.793 161
7177.316 159
7177.839 163
7178.362 145
7178.885 177
7179.408 202
7179.931 196
7180.455 194
7180.978 175
7181.501 152
7182.024 156
7182.547 141
7183.071 143
7183.594 152
7184.117 167
7184.641 176
7185.164 156
7185.687 146
7186.211 137
7186.734 133
7187.258 131
7187.781 147
7188.304 120
7188.828 123
7189.351 117
7189.875 108
7190.398 111
7190.922 104
7191.446 130
7191.969 106
7192.493 79
7193.016 83
7193.540 99
7194.064 97
7194.587 99
7195.111 70
7195.635 96
7196.159 118
7196.682 115
7197.206 101
7197.730 93
7198.254 113
7198.778 138
7199.302 158
7199.825 135
7200.349 146
7200.873 141
7201.397 142
7201.921 127
7202.445 142
7202.969 126
7203.493 121
7204.017 122
7204.541 114
7205.065 110
7205.589 124
7206.113 136
7206.638 146
7207.162 121
7207.686 126
7208.210 123
7208.734 108
7209.258 98
7209.783 81
7210.307 98
7210.831 107
7211.356 106
7211.880 96
7212.404 102
7212.929 109
7213.453 141
7213.977 135
7214.502 131
7215.026 137
7215.551 151
7216.075 149
7216.600 145
7217.124 118
7217.649 107
7218.173 159
7218.698 145
7219.222 127
7219.747 124
7220.272 109
7220.796 97
7221.321 103
7221.846 111
7222.370 100
7222.895 79
7223.420 101
7223.944 116
7224.469 145
7224.994 152
7225.519 144
7226.044 157
7226.568 157
7227.093 167
7227.618 156
7228.143 129
7228.668 115
7229.193 109
7229.718 111
7230.243 126
7230.768 139
7231.293 138
7231.818 135
7232.343 140
7232.868 158
7233.393 169
7233.918 143
7234.444 142
7234.969 140
7235.494 140
7236.019 141
7236.544 179
7237.070 192
7237.595 168
7238.120 148
7238.645 180
7239.171 202
7239.696 206
7240.221 184
7240.747 200
7241.272 213
7241.797 205
7242.323 170
7242.848 167
7243.374 190
7243.899 192
7244.425 198
7244.950 190
7245.476 172
7246.001 155
7246.527 141
7247.053 136
7247.578 140
7248.104 132
7248.629 145
7249.155 143
7249.681 133
7250.207 132
7250.732 108
7251.258 86
7251.784 100
7252.310 115
7252.835 145
7253.361 170
7253.887 168
7254.413 142
7254.939 113
7255.465 99
7255.991 122
7256.517 151
7257.042 148
7257.568 150
7258.094 154
7258.620 132
7259.146 136
7259.673 108
7260.199 128
7260.725 178
7261.251 191
7261.777 227
7262.303 224
7262.829 198
7263.355 198
7263.882 187
7264.408 159
7264.934 154
7265.460 152
7265.987 155
7266.513 160
7267.039 136
7267.566 152
7268.092 152
7268.618 153
7269.145 164
7269.671 152
7270.198 135
7270.724 139
7271.250 126
7271.777 164
7272.303 173
7272.830 167
7273.357 169
7273.883 197
7274.410 191
7274.936 164
7275.463 148
7275.990 128
7276.516 114
7277.043 103
7277.570 88
7278.096 98
7278.623 125
7279.150 114
7279.677 175
7280.203 167
7280.730 200
7281.257 180
7281.784 177
7282.311 180
7282.838 154
7283.365 161
7283.892 127
7284.418 116
7284.945 100
7285.472 106
7285.999 91
7286.526 99
7287.053 98
7287.581 88
7288.108 81
7288.635 116
7289.162 139
7289.689 134
7290.216 127
7290.743 142
7291.271 127
7291.798 115
7292.325 126
7292.852 131
7293.379 118
7293.907 102
7294.434 117
7294.961 105
7295.489 106
7296.016 145
7296.544 156
7297.071 150
7297.598 142
7298.126 117
7298.653 114
7299.181 114
7299.708 135
7300.236 170
7300.763 189
7301.291 198
7301.818 193
7302.346 196
7302.874 189
7303.401 165
7303.929 120
7304.457 106
7304.984 109
7305.512 105
7306.040 116
7306.567 121
7307.095 143
7307.623 138
7308.151 134
7308.679 129
7309.206 131
7309.734 128
7310.262 123
7310.790 136
7311.318 146
7311.846 128
7312.374 132
7312.902 164
7313.430 161
7313.958 164
7314.486 168
7315.014 180
7315.542 168
7316.070 165
7316.598 141
7317.126 153
7317.655 145
7318.183 133
7318.711 123
7319.239 119
7319.767 112
7320.296 114
7320.824 143
7321.352 142
7321.880 140
7322.409 149
7322.937 121
7323.465 96
7323.994 91
7324.522 115
7325.051 126
7325.579 128
7326.108 124
7326.636 119
7327.164 127
7327.693 122
7328.222 137
7328.750 149
7329.279 174
7329.807 161
7330.336 160
7330.864 174
7331.393 155
7331.922 122
7332.450 113
7332.979 101
7333.508 85
7334.037 76
7334.565 82
7335.094 107
7335.623 128
7336.152 117
7336.681 124
7337.209 134
7337.738 139
7338.267 156
7338.796 146
7339.325 157
7339.854 186
7340.383 182
7340.912 163
7341.441 186
7341.970 182
7342.499 145
7343.028 150
7343.557 112
7344.086 99
7344.615 114
7345.145 115
7345.674 108
7346.203 114
7346.732 94
7347.261 78
7347.791 76
7348.320 93
7348.849 102
7349.378 136
7349.908 164
7350.437 150
7350.966 139
7351.496 156
7352.025 152
7352.554 139
7353.084 114
7353.613 99
7354.143 88
7354.672 94
7355.202 103
7355.731 116
7356.261 133
7356.790 107
7357.320 99
7357.850 80
7358.379 88
7358.909 100
7359.438 102
7359.968 96
7360.498 87
7361.028 102
7361.557 107
7362.087 120
7362.617 139
7363.147 122
7363.676 128
7364.206 139
7364.736 128
7365.266 111
7365.796 100
7366.326 115
7366.856 116
7367.386 174
7367.916 193
7368.446 220
7368.976 212
7369.506 175
7370.036 159
7370.566 122
7371.096 98
7371.626 113
7372.156 124
7372.686 132
7373.216 123
7373.746 115
7374.277 117
7374.807 136
7375.337 130
7375.867 139
7376.397 145
7376.928 145
7377.458 169
7377.988 185
7378.519 194
7379.049 178
7379.579 170
7380.110 199
7380.640 188
7381.171 201
7381.701 171
7382.232 143
7382.762 129
7383.293 157
7383.823 144
7384.354 118
7384.884 108
7385.415 112
7385.945 107
7386.476 116
7387.007 138
7387.537 160
7388.068 162
7388.599 186
7389.130 180
7389.660 152
7390.191 174
7390.722 178
7391.253 157
7391.783 130
7392.314 124
7392.845 129
7393.376 121
7393.907 94
7394.438 93
7394.969 107
7395.500 141
7396.031 126
7396.562 111
7397.093 90
7397.624 111
7398.155 116
7398.686 105
7399.217 106
7399.748 98
7400.279 97
7400.810 94
7401.341 83
7401.873 85
7402.404 105
7402.935 123
7403.466 117
7403.997 109
7404.529 138
7405.060 135
7405.591 126
7406.123 171
7406.654 192
7407.185 181
7407.717 163
7408.248 144
7408.780 129
7409.311 116
7409.843 105
7410.374 100
7410.905 116
7411.437 127
7411.969 144
7412.500 160
7413.032 151
7413.563 184
7414.095 171
7414.627 145
7415.158 112
7415.690 84
7416.222 67
7416.753 77
7417.285 116
7417.817 120
7418.349 134
7418.880 121
7419.412 114
7419.944 116
7420.476 128
7421.008 102
7421.540 120
7422.071 130
7422.603 125
7423.135 132
7423.667 146
7424.199 120
7424.731 96
7425.263 78
7425.795 81
7426.327 105
7426.859 125
7427.392 128
7427.924 126
7428.456 141
7428.988 138
7429.520 126
7430.052 116
7430.584 123
7431.117 159
7431.649 173
7432.181 207
7432.714 228
7433.246 208
7433.778 199
7434.310 167
7434.843 150
7435.375 124
7435.908 130
7436.440 139
7436.972 131
7437.505 110
7438.037 108
7438.570 108
7439.102 96
7439.635 100
7440.167 85
7440.700 92
7441.233 95
7441.765 112
7442.298 118
7442.831 99
7443.363 123
7443.896 143
7444.429 208
7444.961 192
7445.494 165
7446.027 179
7446.560 149
7447.092 110
7447.625 87
7448.158 88
7448.691 87
7449.224 87
7449.757 79
7450.290 85
7450.822 121
7451.355 146
7451.888 130
7452.421 96
7452.954 98
7453.487 109
7454.020 133
7454.554 173
7455.087 173
7455.620 187
7456.153 265
7456.686 287
7457.219 262
7457.752 215
7458.286 180
7458.819 194
7459.352 186
7459.885 183
7460.419 161
7460.952 135
7461.485 156
7462.018 185
7462.552 187
7463.085 170
7463.619 156
7464.152 149
7464.685 177
7465.219 167
7465.752 168
7466.286 193
7466.819 179
7467.353 171
7467.886 167
7468.420 172
7468.954 159
7469.487 168
7470.021 163
7470.554 149
7471.088 133
7471.622 143
7472.155 148
7472.689 152
7473.223 198
7473.757 205
7474.290 214
7474.824 203
7475.358 191
7475.892 163
7476.426 141
7476.960 117
7477.493 103
7478.027 117
7478.561 168
7479.095 187
7479.629 214
7480.163 260
7480.697 285
7481.231 326
7481.765 298
7482.299 274
7482.833 268
7483.367 251
7483.901 240
7484.436 238
7484.970 275
7485.504 287
7486.038 249
7486.572 224
7487.107 227
7487.641 210
7488.175 249
7488.709 240
7489.244 241
7489.778 227
7490.312 212
7490.847 185
7491.381 180
7491.915 154
7492.450 124
7492.984 108
7493.519 106
7494.053 115
7494.588 110
7495.122 110
7495.657 135
7496.191 151
7496.726 162
7497.261 160
7497.795 181
7498.330 203
7498.864 187
7499.399 184
7499.934 175
7500.468 174
7501.003 202
7501.538 186
7502.073 194
7502.607 177
7503.142 172
7503.677 165
7504.212 151
7504.747 154
7505.282 146
7505.817 149
7506.351 155
7506.886 148
7507.421 129
7507.956 124
7508.491 141
7509.026 156
7509.561 185
7510.096 200
7510.631 215
7511.167 209
7511.702 174
7512.237 148
7512.772 147
7513.307 157
7513.842 157
7514.377 171
7514.913 215
7515.448 230
7515.983 216
7516.518 179
7517.054 155
7517.589 144
7518.124 161
7518.660 158
7519.195 170
7519.731 161
7520.266 173
7520.801 157
7521.337 155
7521.872 160
7522.408 150
7522.943 176
7523.479 180
7524.014 174
7524.550 194
7525.085 176
7525.621 175
7526.157 186
7526.692 179
7527.228 203
7527.764 198
7528.299 182
7528.835 183
7529.371 190
7529.907 195
7530.442 204
7530.978 213
7531.514 250
7532.050 270
7532.586 241
7533.121 223
7533.657 226
7534.193 219
7534.729 196
7535.265 229
7535.801 273
7536.337 276
7536.873 257
7537.409 244
7537.945 241
7538.481 239
7539.017 248
7539.553 243
7540.089 253
7540.626 279
7541.162 280
7541.698 265
7542.234 254
7542.770 239
7543.307 253
7543.843 256
7544.379 285
7544.915 288
7545.452 296
7545.988 299
7546.524 297
7547.061 305
7547.597 312
7548.133 354
7548.670 382
7549.206 383
7549.743 407
7550.279 449
7550.816 498
7551.352 496
7551.889 525
7552.425 505
7552.962 551
7553.499 632
7554.035 633
7554.572 759
7555.108 943
7555.645 1021
7556.182 1120
7556.718 1399
7557.255 1607
7557.792 1812
7558.329 2134
7558.865 2528
7559.402 2848
7559.939 3169
7560.476 3407
7561.013 3631
7561.550 3871
7562.087 4125
7562.623 4372
7563.160 4458
7563.697 4426
7564.234 4310
7564.771 4210
7565.308 4175
7565.845 3964
7566.382 3633
7566.919 3354
7567.457 3124
7567.994 2865
7568.531 2580
7569.068 2354
7569.605 2119
7570.142 2013
7570.679 1866
7571.217 1660
7571.754 1488
7572.291 1381
7572.828 1307
7573.366 1218
7573.903 1120
7574.440 1003
7574.978 903
7575.515 846
7576.053 780
7576.590 743
7577.127 783
7577.665 797
7578.202 711
7578.740 724
7579.277 705
7579.815 663
7580.352 697
7580.890 699
7581.428 700
7581.965 650
7582.503 642
7583.040 661
7583.578 638
7584.116 590
7584.653 519
7585.191 543
7585.729 598
7586.267 565
7586.804 500
7587.342 494
7587.880 471
7588.418 434
7588.956 472
7589.494 462
7590.031 443
7590.569 439
7591.107 435
7591.645 426
7592.183 479
7592.721 549
7593.259 496
7593.797 464
7594.335 443
7594.873 368
7595.411 316
7595.949 379
7596.488 435
7597.026 484
7597.564 483
7598.102 471
7598.640 455
7599.178 434
7599.717 437
7600.255 455
7600.793 414
7601.331 373
7601.870 387
7602.408 421
7602.946 418
7603.485 390
7604.023 402
7604.562 368
7605.100 363
7605.638 339
7606.177 369
7606.715 366
7607.254 348
7607.792 337
7608.331 345
7608.869 339
7609.408 393
7609.947 421
7610.485 427
7611.024 421
7611.563 405
7612.101 420
7612.640 379
7613.179 345
7613.717 312
7614.256 272
7614.795 285
7615.334 286
7615.872 277
7616.411 256
7616.950 261
7617.489 298
7618.028 296
7618.567 287
7619.106 280
7619.645 257
7620.184 255
7620.722 221
7621.261 201
7621.800 254
7622.340 256
7622.879 267
7623.418 275
7623.957 279
7624.496 271
7625.035 302
7625.574 308
7626.113 255
7626.652 217
7627.192 201
7627.731 249
7628.270 254
7628.809 264
7629.349 278
7629.888 281
7630.427 282
7630.967 310
7631.506 358
7632.045 340
7632.585 318
7633.124 378
7633.664 347
7634.203 321
7634.742 316
7635.282 308
7635.821 331
7636.361 356
7636.901 305
7637.440 305
7637.980 275
7638.519 283
7639.059 296
7639.599 261
7640.138 289
7640.678 335
7641.218 357
7641.757 361
7642.297 385
7642.837 379
7643.377 387
7643.916 367
7644.456 355
7644.996 350
7645.536 339
7646.076 351
7646.616 344
7647.156 339
7647.695 339
7648.235 387
7648.775 406
7649.315 407
7649.855 403
7650.395 371
7650.935 368
7651.475 370
7652.016 378
7652.556 357
7653.096 342
7653.636 342
7654.176 356
7654.716 369
7655.256 394
7655.797 375
7656.337 342
7656.877 306
7657.417 310
7657.958 345
7658.498 333
7659.038 325
7659.579 330
7660.119 323
7660.659 341
7661.200 384
7661.740 504
7662.281 581
7662.821 591
7663.362 619
7663.902 607
7664.443 698
7664.983 807
7665.524 807
7666.064 784
7666.605 802
7667.145 798
7667.686 828
7668.227 881
7668.767 849
7669.308 908
7669.849 937
7670.390 883
7670.930 894
7671.471 899
7672.012 907
7672.553 880
7673.093 818
7673.634 737
7674.175 710
7674.716 704
7675.257 730
7675.798 774
7676.339 748
7676.880 698
7677.421 658
7677.962 589
7678.503 519
7679.044 464
7679.585 459
7680.126 432
7680.667 447
7681.208 433
7681.749 393
7682.290 410
7682.832 415
7683.373 386
7683.914 367
7684.455 361
7684.996 340
7685.538 304
7686.079 278
7686.620 253
7687.162 259
7687.703 303
7688.244 339
7688.786 336
7689.327 300
7689.868 268
7690.410 261
7690.951 257
7691.493 249
7692.034 215
7692.576 186
7693.117 158
7693.659 162
7694.200 187
7694.742 193
7695.284 229
7695.825 274
7696.367 293
7696.909 298
7697.450 273
7697.992 255
7698.534 250
7699.075 254
7699.617 247
7700.159 252
7700.701 272
7701.242 259
7701.784 257
7702.326 304
7702.868 319
7703.410 300
7703.952 275
7704.494 279
7705.036 237
7705.578 224
7706.120 239
7706.662 256
7707.204 244
7707.746 249
7708.288 258
7708.830 259
7709.372 257
7709.914 238
7710.456 240
7710.998 270
7711.541 248
7712.083 243
7712.625 230
7713.167 204
7713.709 198
7714.252 206
7714.794 206
7715.336 228
7715.879 231
7716.421 231
7716.963 265
7717.506 299
7718.048 280
7718.591 224
7719.133 198
7719.675 179
7720.218 182
7720.760 183
7721.303 188
7721.846 189
7722.388 233
7722.931 210
7723.473 197
7724.016 190
7724.558 185
7725.101 171
7725.644 195
7726.187 200
7726.729 208
7727.272 228
7727.815 245
7728.357 264
7728.900 262
7729.443 251
7729.986 225
7730.529 231
7731.072 238
7731.614 206
7732.157 207
7732.700 197
7733.243 215
7733.786 228
7734.329 217
7734.872 199
7735.415 212
7735.958 199
7736.501 200
7737.044 191
7737.587 173
7738.130 149
7738.674 157
7739.217 181
7739.760 173
7740.303 164
7740.846 181
7741.390 173
7741.933 199
7742.476 229
7743.019 232
7743.563 225
7744.106 213
7744.649 213
7745.193 226
7745.736 199
7746.279 238
7746.823 241
7747.366 229
7747.910 210
7748.453 210
7748.997 211
7749.540 241
7750.084 241
7750.627 236
7751.171 233
7751.714 235
7752.258 272
7752.802 289
7753.345 296
7753.889 248
7754.433 243
7754.976 246
7755.520 254
7756.064 243
7756.608 252
7757.151 207
7757.695 221
7758.239 255
7758.783 276
7759.327 276
7759.870 253
7760.414 238
7760.958 242
7761.502 213
7762.046 206
7762.590 214
7763.134 197
7763.678 213
7764.222 252
7764.766 276
7765.310 264
7765.854 243
7766.398 242
7766.943 220
7767.487 195
7768.031 169
7768.575 203
7769.119 218
7769.663 224
7770.208 270
7770.752 276
7771.296 255
7771.840 265
7772.385 324
7772.929 312
7773.473 328
7774.018 320
7774.562 311
7775.107 311
7775.651 288
7776.195 267
7776.740 260
7777.284 245
7777.829 233
7778.373 214
7778.918 219
7779.463 289
7780.007 274
7780.552 290
7781.096 277
7781.641 290
7782.186 335
7782.730 303
7783.275 289
7783.820 258
7784.364 254
7784.909 269
7785.454 254
7785.999 255
7786.544 251
7787.088 265
7787.633 273
7788.178 272
7788.723 258
7789.268 256
7789.813 236
7790.358 240
7790.903 214
7791.448 168
7791.993 152
7792.538 166
7793.083 164
7793.628 163
7794.173 138
7794.718 142
7795.263 173
7795.808 177
7796.353 193
7796.898 227
7797.444 255
7797.989 271
7798.534 266
7799.079 252
7799.625 235
7800.170 205
7800.715 164
7801.260 192
7801.806 160
7802.351 161
7802.897 181
7803.442 184
7803.987 169
7804.533 166
7805.078 156
7805.624 174
7806.169 196
7806.715 169
7807.260 165
7807.806 178
7808.351 173
7808.897 161
7809.443 201
7809.988 205
7810.534 175
7811.079 165
7811.625 160
7812.171 145
7812.717 127
7813.262 126
7813.808 131
7814.354 125
7814.900 138
7815.445 150
7815.991 172
7816.537 217
7817.083 206
7817.629 197
7818.175 196
7818.721 165
7819.267 145
7819.813 141
7820.359 160
7820.905 220
7821.451 203
7821.997 192
7822.543 209
7823.089 223
7823.635 209
7824.181 215
7824.727 196
7825.273 183
7825.820 189
7826.366 169
7826.912 150
7827.458 149
7828.004 138
7828.551 119
7829.097 133
7829.643 129
7830.190 109
7830.736 113
7831.282 122
7831.829 121
7832.375 139
7832.922 144
7833.468 131
7834.015 136
7834.561 132
7835.108 153
7835.654 142
7836.201 132
7836.747 157
7837.294 137
7837.840 154
7838.387 157
7838.934 181
7839.480 169
7840.027 138
7840.574 162
7841.120 161
7841.667 192
7842.214 200
7842.761 182
7843.307 186
7843.854 159
7844.401 176
7844.948 174
7845.495 167
7846.042 176
7846.588 187
7847.135 167
7847.682 145
7848.229 134
7848.776 116
7849.323 120
7849.870 123
7850.417 134
7850.964 151
7851.511 176
7852.059 190
7852.606 195
7853.153 195
7853.700 182
7854.247 184
7854.794 181
7855.341 158
7855.889 136
7856.436 156
7856.983 167
7857.530 155
7858.078 142
7858.625 142
7859.172 196
7859.720 231
7860.267 227
7860.815 218
7861.362 223
7861.909 239
7862.457 240
7863.004 238
7863.552 220
7864.099 209
7864.647 179
7865.194 170
7865.742 183
7866.290 203
7866.837 213
7867.385 242
7867.932 267
7868.480 310
7869.028 316
7869.576 313
7870.123 294
7870.671 253
7871.219 249
7871.767 228
7872.314 211
7872.862 189
7873.410 178
7873.958 198
7874.506 216
7875.054 227
7875.602 215
7876.149 222
7876.697 217
7877.245 205
7877.793 221
7878.341 232
7878.889 199
7879.437 255
7879.985 294
7880.534 267
7881.082 274
7881.630 274
7882.178 293
7882.726 266
7883.274 238
7883.822 242
7884.371 225
7884.919 249
7885.467 235
7886.015 230
7886.564 243
7887.112 226
7887.660 192
7888.209 226
7888.757 212
7889.306 217
7889.854 228
7890.402 229
7890.951 227
7891.499 178
7892.048 178
7892.596 178
7893.145 211
7893.693 224
7894.242 253
7894.790 275
7895.339 289
7895.888 275
7896.436 286
7896.985 297
7897.534 311
7898.082 315
7898.631 298
7899.180 296
7899.729 273
7900.277 286
7900.826 315
7901.375 303
7901.924 295
7902.473 289
7903.021 265
7903.570 271
7904.119 252
7904.668 268
7905.217 271
7905.766 279
7906.315 262
7906.864 250
7907.413 264
7907.962 267
7908.511 288
7909.060 276
7909.609 261
7910.158 264
7910.708 301
7911.257 341
7911.806 391
7912.355 404
7912.904 388
7913.453 367
7914.003 355
7914.552 280
7915.101 221
7915.651 233
7916.200 292
7916.749 325
7917.299 393
7917.848 379
7918.397 383
7918.947 400
7919.496 384
7920.046 401
7920.595 433
7921.145 393
7921.694 388
7922.244 433
7922.793 433
7923.343 471
7923.892 502
7924.442 559
7924.992 642
7925.541 714
7926.091 791
7926.641 885
7927.190 1034
7927.740 1195
7928.290 1315
7928.840 1478
7929.389 1677
7929.939 1921
7930.489 2199
7931.039 2539
7931.589 2738
7932.139 3020
7932.688 3383
7933.238 3680
7933.788 3681
7934.338 3516
7934.888 3324
7935.438 3229
7935.988 3069
7936.538 2875
7937.088 2759
7937.638 2508
7938.188 2195
7938.738 1925
7939.289 1734
7939.839 1626
7940.389 1449
7940.939 1335
7941.489 1244
7942.040 1165
7942.590 1117
7943.140 1064
7943.690 992
7944.241 933
7944.791 837
7945.341 773
7945.892 697
7946.442 726
7946.992 726
7947.543 700
7948.093 655
7948.644 645
7949.194 658
7949.745 619
7950.295 581
7950.846 574
7951.396 570
7951.947 518
7952.497 483
7953.048 466
7953.598 470
7954.149 484
7954.700 522
7955.250 555
7955.801 553
7956.352 525
7956.903 530
7957.453 531
7958.004 495
7958.555 490
7959.106 467
7959.657 443
7960.207 462
7960.758 512
7961.309 523
7961.860 524
7962.411 502
7962.962 529
7963.513 505
7964.064 589
7964.615 544
7965.166 507
7965.717 475
7966.268 455
7966.819 479
7967.370 473
7967.921 473
7968.472 469
7969.024 498
7969.575 530
7970.126 582
7970.677 517
7971.228 486
7971.780 458
7972.331 507
7972.882 516
7973.433 534
7973.985 474
7974.536 430
7975.087 470
7975.639 424
7976.190 419
7976.742 394
7977.293 404
7977.845 407
7978.396 428
7978.948 423
7979.499 364
7980.051 341
7980.602 381
7981.154 363
7981.705 346
7982.257 334
7982.809 319
7983.360 300
7983.912 348
7984.464 387
7985.015 388
7985.567 373
7986.119 331
7986.670 272
7987.222 263
7987.774 272
7988.326 266
7988.878 251
7989.430 343
7989.981 354
7990.533 364
7991.085 345
7991.637 375
7992.189 416
7992.741 380
7993.293 358
7993.845 324
7994.397 351
7994.949 336
7995.501 346
7996.053 341
7996.605 320
7997.158 306
7997.710 314
7998.262 316
7998.814 369
7999.366 393
7999.918 377
8000.471 308
8001.023 345
8001.575 335
8002.128 366
8002.680 366
8003.232 311
8003.785 270
8004.337 266
8004.889 256
8005.442 293
8005.994 329
8006.547 332
8007.099 302
8007.652 288
8008.204 333
8008.757 385
8009.309 403
8009.862 437
8010.414 436
8010.967 448
8011.519 414
8012.072 420
8012.625 453
8013.177 479
8013.730 507
8014.283 497
8014.836 440
8015.388 488
8015.941 455
8016.494 462
8017.047 450
8017.600 386
8018.152 376
8018.705 336
8019.258 350
8019.811 341
8020.364 343
8020.917 324
8021.470 333
8022.023 369
8022.576 360
8023.129 349
8023.682 353
8024.235 368
8024.788 417
8025.341 462
8025.894 513
8026.447 503
8027.001 465
8027.554 438
8028.107 378
8028.660 377
8029.213 362
8029.767 402
8030.320 464
8030.873 457
8031.426 481
8031.980 476
8032.533 485
8033.086 492
8033.640 548
8034.193 558
8034.747 544
8035.300 653
8035.854 694
8036.407 675
8036.961 711
8037.514 784
8038.068 796
8038.621 801
8039.175 811
8039.728 762
8040.282 728
8040.836 713
8041.389 702
8041.943 668
8042.497 711
8043.050 666
8043.604 618
8044.158 629
8044.711 658
8045.265 639
8045.819 647
8046.373 601
8046.927 583
8047.481 538
8048.034 528
8048.588 631
8049.142 616
8049.696 528
8050.250 491
8050.804 507
8051.358 505
8051.912 517
8052.466 515
8053.020 509
8053.574 502
8054.128 438
8054.682 418
8055.237 384
8055.791 366
8056.345 400
8056.899 403
8057.453 369
8058.007 341
8058.562 318
8059.116 320
8059.670 306
8060.225 325
8060.779 334
8061.333 360
8061.888 340
8062.442 326
8062.996 324
8063.551 317
8064.105 312
8064.660 341
8065.214 390
8065.769 425
8066.323 417
8066.878 358
8067.432 331
8067.987 329
8068.541 297
8069.096 286
8069.651 318
8070.205 377
8070.760 398
8071.314 394
8071.869 381
8072.424 343
8072.979 289
8073.533 280
8074.088 269
8074.643 258
8075.198 274
8075.753 288
8076.307 279
8076.862 285
8077.417 283
8077.972 273
8078.527 275
8079.082 327
8079.637 385
8080.192 468
8080.747 481
8081.302 525
8081.857 532
8082.412 624
8082.967 704
8083.522 792
8084.077 785
8084.632 737
8085.188 716
8085.743 735
8086.298 727
8086.853 640
8087.408 598
8087.964 544
8088.519 507
8089.074 485
8089.630 447
8090.185 377
8090.740 374
8091.296 370
8091.851 386
8092.406 382
8092.962 358
8093.517 367
8094.073 388
8094.628 390
8095.184 342
8095.739 289
8096.295 280
8096.850 267
8097.406 311
8097.961 360
8098.517 340
8099.073 351
8099.628 322
8100.184 292
8100.740 314
8101.295 341
8101.851 372
8102.407 375
8102.963 394
8103.518 436
8104.074 472
8104.630 437
8105.186 384
8105.742 349
8106.298 365
8106.853 343
8107.409 313
8107.965 287
8108.521 270
8109.077 293
8109.633 309
8110.189 329
8110.745 333
8111.301 342
8111.857 342
8112.414 328
8112.970 334
8113.526 334
8114.082 348
8114.638 303
8115.194 287
8115.750 293
8116.307 262
8116.863 236
8117.419 235
8117.975 231
8118.532 234
8119.088 229
8119.644 216
8120.201 209
8120.757 262
8121.314 300
8121.870 302
8122.426 363
8122.983 347
8123.539 318
8124.096 289
8124.652 251
8125.209 252
8125.765 246
8126.322 254
8126.878 253
8127.435 283
8127.992 309
8128.548 321
8129.105 309
8129.662 304
8130.218 316
8130.775 267
8131.332 250
8131.889 228
8132.445 222
8133.002 247
8133.559 257
8134.116 283
8134.673 310
8135.230 337
8135.786 367
8136.343 364
8136.900 346
8137.457 341
8138.014 316
8138.571 329
8139.128 356
8139.685 320
8140.242 289
8140.799 286
8141.356 310
8141.913 312
8142.471 306
8143.028 296
8143.585 315
8144.142 356
8144.699 370
8145.256 385
8145.814 380
8146.371 339
8146.928 339
8147.485 332
8148.043 313
8148.600 327
8149.157 320
8149.715 323
8150.272 338
8150.830 339
8151.387 361
8151.944 363
8152.502 323
8153.059 300
8153.617 321
8154.174 317
8154.732 343
8155.289 354
8155.847 319
8156.405 275
8156.962 276
8157.520 271
8158.078 263
8158.635 240
8159.193 245
8159.751 246
8160.308 304
8160.866 313
8161.424 283
8161.982 221
8162.539 221
8163.097 316
8163.655 351
8164.213 323
8164.771 287
8165.329 288
8165.887 285
8166.445 264
8167.003 258
8167.561 268
8168.119 279
8168.677 261
8169.235 226
8169.793 202
8170.351 194
8170.909 212
8171.467 218
8172.025 234
8172.583 261
8173.141 265
8173.700 227
8174.258 202
8174.816 200
8175.374 209
8175.932 230
8176.491 291
8177.049 306
8177.607 313
8178.166 280
8178.724 258
8179.282 228
8179.841 244
8180.399 222
8180.958 196
8181.516 211
8182.075 214
8182.633 229
8183.192 253
8183.750 274
8184.309 281
8184.867 271
8185.426 269
8185.984 314
8186.543 307
8187.102 267
8187.660 253
8188.219 264
8188.778 241
8189.336 278
8189.895 259
8190.454 283
8191.013 300
8191.571 318
8192.130 331
8192.689 314
8193.248 273
8193.807 243
8194.366 272
8194.925 244
8195.484 253
8196.043 340
8196.601 387
8197.160 378
8197.719 378
8198.278 374
8198.838 348
8199.397 331
8199.956 296
8200.515 284
8201.074 287
8201.633 248
8202.192 233
8202.751 231
8203.311 217
8203.870 204
8204.429 224
8204.988 216
8205.548 196
8206.107 201
8206.666 177
8207.225 163
8207.785 163
8208.344 193
8208.904 223
8209.463 218
8210.022 194
8210.582 174
8211.141 206
8211.701 205
8212.260 187
8212.820 162
8213.379 167
8213.939 177
8214.498 222
8215.058 245
8215.618 252
8216.177 229
8216.737 234
8217.297 198
8217.856 173
8218.416 161
8218.976 180
8219.535 227
8220.095 285
8220.655 238
8221.215 200
8221.775 208
8222.334 226
8222.894 228
8223.454 254
8224.014 230
8224.574 211
8225.134 221
8225.694 218
8226.254 203
8226.814 205
8227.374 181
8227.934 179
8228.494 156
8229.054 138
8229.614 134
8230.174 147
8230.734 186
8231.295 196
8231.855 190
8232.415 202
8232.975 192
8233.535 205
8234.096 229
8234.656 243
8235.216 266
8235.776 251
8236.337 220
8236.897 195
8237.457 208
8238.018 226
8238.578 257
8239.139 280
8239.699 322
8240.260 334
8240.820 330
8241.380 291
8241.941 284
8242.502 307
8243.062 307
8243.623 286
8244.183 259
8244.744 237
8245.304 234
8245.865 238
8246.426 202
8246.986 188
8247.547 191
8248.108 218
8248.669 237
8249.229 264
8249.790 279
8250.351 271
8250.912 266
8251.473 281
8252.033 271
8252.594 288
8253.155 307
8253.716 365
8254.277 353
8254.838 319
8255.399 303
8255.960 285
8256.521 273
8257.082 282
8257.643 251
8258.204 233
8258.765 196
8259.326 188
8259.887 225
8260.448 221
8261.010 195
8261.571 183
8262.132 195
8262.693 196
8263.254 178
8263.816 203
8264.377 211
8264.938 217
8265.500 210
8266.061 191
8266.622 198
8267.184 180
8267.745 252
8268.306 301
8268.868 276
8269.429 243
8269.991 245
8270.552 260
8271.114 229
8271.675 190
8272.237 166
8272.798 165
8273.360 181
8273.922 207
8274.483 220
8275.045 215
8275.606 191
8276.168 195
8276.730 204
8277.291 182
8277.853 165
8278.415 193
8278.977 201
8279.539 175
8280.100 160
8280.662 178
8281.224 178
8281.786 215
8282.348 266
8282.910 272
8283.472 251
8284.033 244
8284.595 251
8285.157 244
8285.719 242
8286.281 210
8286.843 201
8287.406 208
8287.968 195
8288.530 180
8289.092 158
8289.654 175
8290.216 158
8290.778 158
8291.340 174
8291.903 158
8292.465 174
8293.027 184
8293.589 178
8294.152 214
8294.714 228
8295.276 207
8295.839 200
8296.401 216
8296.963 193
8297.526 167
8298.088 212
8298.651 211
8299.213 179
8299.776 167
8300.338 157
8300.901 154
8301.463 163
8302.026 180
8302.588 167
8303.151 179
8303.713 202
8304.276 232
8304.839 225
8305.401 245
8305.964 220
8306.527 184
8307.089 159
8307.652 144
8308.215 175
8308.778 177
8309.340 171
8309.903 169
8310.466 198
8311.029 255
8311.592 253
8312.155 207
8312.718 176
8313.281 189
8313.844 207
8314.406 224
8314.969 254
8315.532 240
8316.095 232
8316.659 199
8317.222 171
8317.785 181
8318.348 199
8318.911 225
8319.474 202
8320.037 186
8320.600 179
8321.164 176
8321.727 194
8322.290 193
8322.853 177
8323.417 158
8323.980 131
8324.543 117
8325.106 145
8325.670 170
8326.233 207
8326.797 230
8327.360 208
8327.923 196
8328.487 186
8329.050 168
8329.614 139
8330.177 106
8330.741 121
8331.304 145
8331.868 183
8332.432 204
8332.995 209
8333.559 198
8334.122 190
8334.686 213
8335.250 210
8335.813 214
8336.377 211
8336.941 181
8337.505 171
8338.068 169
8338.632 173
8339.196 170
8339.760 180
8340.324 179
8340.887 167
8341.451 190
8342.015 170
8342.579 151
8343.143 162
8343.707 182
8344.271 209
8344.835 215
8345.399 211
8345.963 216
8346.527 237
8347.091 216
8347.655 192
8348.219 199
8348.784 226
8349.348 202
8349.912 195
8350.476 174
8351.040 158
8351.604 147
8352.169 178
8352.733 182
8353.297 193
8353.862 210
8354.426 187
8354.990 166
8355.555 173
8356.119 186
8356.683 193
8357.248 217
8357.812 212
8358.377 189
8358.941 190
8359.506 168
8360.070 161
8360.635 142
8361.199 143
8361.764 142
8362.328 150
8362.893 153
8363.458 152
8364.022 161
8364.587 208
8365.152 198
8365.716 185
8366.281 179
8366.846 175
8367.411 163
8367.975 184
8368.540 201
8369.105 216
8369.670 192
8370.235 187
8370.800 178
8371.364 197
8371.929 178
8372.494 201
8373.059 173
8373.624 155
8374.189 178
8374.754 156
8375.319 146
8375.884 141
8376.449 122
8377.014 129
8377.579 163
8378.145 181
8378.710 214
8379.275 220
8379.840 214
8380.405 209
8380.970 216
8381.536 209
8382.101 204
8382.666 180
8383.232 186
8383.797 186
8384.362 144
8384.928 115
8385.493 121
8386.058 138
8386.624 143
8387.189 119
8387.755 142
8388.320 166
8388.886 155
8389.451 194
8390.017 165
8390.582 161
8391.148 177
8391.713 166
8392.279 183
8392.844 192
8393.410 176
8393.976 145
8394.541 129
8395.107 130
8395.673 133
8396.239 139
8396.804 116
8397.370 125
8397.936 133
8398.502 146
8399.067 145
8399.633 143
8400.199 158
8400.765 171
8401.331 189
8401.897 199
8402.463 193
8403.029 189
8403.595 202
8404.161 216
8404.727 193
8405.293 177
8405.859 180
8406.425 167
8406.991 151
8407.557 140
8408.123 126
8408.689 108
8409.256 91
8409.822 115
8410.388 103
8410.954 109
8411.520 105
8412.087 100
8412.653 136
8413.219 126
8413.786 124
8414.352 114
8414.918 103
8415.485 92
8416.051 93
8416.618 98
8417.184 105
8417.750 93
8418.317 98
8418.883 110
8419.450 128
8420.016 139
8420.583 124
8421.150 112
8421.716 90
8422.283 85
8422.849 110
8423.416 120
8423.983 148
8424.549 149
8425.116 131
8425.683 119
8426.250 106
8426.816 94
8427.383 103
8427.950 132
8428.517 112
8429.084 90
8429.650 108
8430.217 137
8430.784 152
8431.351 136
8431.918 113
8432.485 128
8433.052 109
8433.619 103
8434.186 103
8434.753 144
8435.320 150
8435.887 152
8436.454 134
8437.021 123
8437.588 149
8438.156 126
8438.723 138
8439.290 162
8439.857 178
8440.424 170
8440.992 162
8441.559 145
8442.126 148
8442.693 154
8443.261 187
8443.828 206
8444.395 192
8444.963 155
8445.530 161
8446.098 159
8446.665 186
8447.232 186
8447.800 187
8448.367 178
8448.935 166
8449.502 172
8450.070 141
8450.637 110
8451.205 89
8451.773 91
8452.340 106
8452.908 96
8453.476 137
8454.043 133
8454.611 158
8455.179 166
8455.746 165
8456.314 158
8456.882 141
8457.450 157
8458.018 162
8458.585 183
8459.153 177
8459.721 161
8460.289 126
8460.857 130
8461.425 128
8461.993 137
8462.561 157
8463.129 176
8463.697 157
8464.265 153
8464.833 138
8465.401 129
8465.969 113
8466.537 132
8467.105 173
8467.673 159
8468.241 151
8468.809 160
8469.378 138
8469.946 138
8470.514 169
8471.082 172
8471.651 179
8472.219 169
8472.787 150
8473.356 146
8473.924 185
8474.492 179
8475.061 150
8475.629 130
8476.197 117
8476.766 116
8477.334 123
8477.903 110
8478.471 112
8479.040 98
8479.608 124
8480.177 134
8480.745 149
8481.314 148
8481.883 174
8482.451 178
8483.020 150
8483.589 121
8484.157 100
8484.726 99
8485.295 102
8485.863 99
8486.432 120
8487.001 120
8487.570 128
8488.139 158
8488.707 148
8489.276 157
8489.845 169
8490.414 168
8490.983 156
8491.552 137
8492.121 111
8492.690 122
8493.259 101
8493.828 91
8494.397 89
8494.966 116
8495.535 115
8496.104 120
8496.673 118
8497.242 99
8497.811 92
8498.381 89
8498.950 120
8499.519 130
8500.088 147
8500.657 136
8501.227 142
8501.796 208
8502.365 181
8502.935 171
8503.504 203
8504.073 210
8504.643 188
8505.212 178
8505.781 194
8506.351 208
8506.920 216
8507.490 204
8508.059 235
8508.629 225
8509.198 192
8509.768 179
8510.337 173
8510.907 187
8511.477 168
8512.046 157
8512.616 139
8513.186 161
8513.755 167
8514.325 144
8514.895 121
8515.464 133
8516.034 136
8516.604 153
8517.174 170
8517.743 149
8518.313 136
8518.883 123
8519.453 124
8520.023 129
8520.593 116
8521.163 119
8521.733 144
8522.303 135
8522.873 146
8523.443 135
8524.013 151
8524.583 184
8525.153 200
8525.723 187
8526.293 157
8526.863 143
8527.433 151
8528.003 152
8528.573 132
8529.144 133
8529.714 122
8530.284 94
8530.854 87
8531.425 94
8531.995 92
8532.565 100
8533.136 116
8533.706 111
8534.276 103
8534.847 120
8535.417 143
8535.987 167
8536.558 149
8537.128 151
8537.699 132
8538.269 141
8538.840 186
8539.410 165
8539.981 168
8540.551 145
8541.122 138
8541.693 148
8542.263 151
8542.834 133
8543.405 110
8543.975 100
8544.546 100
8545.117 135
8545.687 141
8546.258 153
8546.829 174
8547.400 172
8547.971 156
8548.541 149
8549.112 141
8549.683 142
8550.254 121
8550.825 90
8551.396 82
8551.967 107
8552.538 116
8553.109 143
8553.680 176
8554.251 183
8554.822 242
8555.393 205
8555.964 182
8556.535 179
8557.106 169
8557.678 159
8558.249 155
8558.820 149
8559.391 134
8559.962 134
8560.534 145
8561.105 122
8561.676 141
8562.247 164
8562.819 163
8563.390 141
8563.961 139
8564.533 164
8565.104 181
8565.676 168
8566.247 135
8566.818 127
8567.390 120
8567.961 123
8568.533 116
8569.104 109
8569.676 122
8570.247 161
8570.819 152
8571.391 129
8571.962 127
8572.534 104
8573.106 110
8573.677 153
8574.249 164
8574.821 160
8575.392 153
8575.964 181
8576.536 168
8577.108 170
8577.680 161
8578.251 148
8578.823 136
8579.395 113
8579.967 109
8580.539 118
8581.111 120
8581.683 135
8582.255 133
8582.827 125
8583.399 105
8583.971 90
8584.543 92
8585.115 98
8585.687 96
8586.259 111
8586.831 136
8587.403 129
8587.975 129
8588.548 148
8589.120 127
8589.692 110
8590.264 110
8590.836 98
8591.409 88
8591.981 59
8592.553 70
8593.126 112
8593.698 170
8594.270 182
8594.843 175
8595.415 192
8595.988 166
8596.560 125
8597.132 109
8597.705 91
8598.277 77
8598.850 64
8599.422 91
8599.995 107
8600.568 118
8601.140 126
8601.713 132
8602.285 128
8602.858 108
8603.431 125
8604.003 131
8604.576 142
8605.149 129
8605.722 120
8606.294 100
8606.867 98
8607.440 113
8608.013 122
8608.586 161
8609.158 158
8609.731 158
8610.304 161
8610.877 143
8611.450 142
8612.023 135
8612.596 148
8613.169 140
8613.742 151
8614.315 165
8614.888 174
8615.461 162
8616.034 141
8616.607 120
8617.181 130
8617.754 158
8618.327 148
8618.900 138
8619.473 112
8620.046 105
8620.620 112
8621.193 125
8621.766 113
8622.340 119
8622.913 128
8623.486 132
8624.060 103
8624.633 98
8625.206 101
8625.780 97
8626.353 92
8626.927 105
8627.500 92
8628.074 102
8628.647 87
8629.221 90
8629.794 141
8630.368 136
8630.941 152
8631.515 180
8632.088 177
8632.662 163
8633.236 158
8633.809 178
8634.383 181
8634.957 160
8635.531 143
8636.104 142
8636.678 153
8637.252 167
8637.826 166
8638.400 176
8638.973 160
8639.547 157
8640.121 169
8640.695 143
8641.269 133
8641.843 133
8642.417 178
8642.991 194
8643.565 182
8644.139 149
8644.713 127
8645.287 113
8645.861 123
8646.435 133
8647.009 111
8647.583 111
8648.158 133
8648.732 144
8649.306 155
8649.880 155
8650.454 181
8651.029 198
8651.603 198
8652.177 191
8652.752 184
8653.326 144
8653.900 151
8654.475 146
8655.049 157
8655.623 164
8656.198 153
8656.772 164
8657.347 148
8657.921 146
8658.496 128
8659.070 135
8659.645 121
8660.219 115
8660.794 129
8661.368 112
8661.943 133
8662.518 153
8663.092 152
8663.667 141
8664.242 149
8664.816 137
8665.391 143
8665.966 142
8666.541 126
8667.115 110
8667.690 114
8668.265 117
8668.840 102
8669.415 100
8669.990 102
8670.565 117
8671.139 140
8671.714 146
8672.289 142
8672.864 142
8673.439 118
8674.014 112
8674.589 128
8675.164 126
8675.739 126
8676.315 140
8676.890 142
8677.465 130
8678.040 158
8678.615 208
8679.190 182
8679.765 185
8680.341 138
8680.916 105
8681.491 106
8682.066 107
8682.642 99
8683.217 100
8683.792 94
8684.368 94
8684.943 95
8685.519 128
8686.094 142
8686.669 155
8687.245 132
8687.820 123
8688.396 122
8688.971 126
8689.547 130
8690.122 115
8690.698 96
8691.274 86
8691.849 104
8692.425 118
8693.000 109
8693.576 126
8694.152 154
8694.727 167
8695.303 143
8695.879 147
8696.455 134
8697.030 122
8697.606 89
8698.182 113
8698.758 104
8699.334 103
8699.910 96
8700.485 98
8701.061 92
8701.637 89
8702.213 117
8702.789 95
8703.365 81
8703.941 84
8704.517 123
8705.093 124
8705.669 119
8706.245 107
8706.822 113
8707.398 107
8707.974 98
8708.550 81
8709.126 75
8709.702 90
8710.279 146
8710.855 158
8711.431 183
8712.007 160
8712.584 160
8713.160 141
8713.736 162
8714.313 166
8714.889 140
8715.465 132
8716.042 121
8716.618 106
8717.195 88
8717.771 83
8718.348 73
8718.924 90
8719.501 76
8720.077 73
8720.654 72
8721.230 81
8721.807 108
8722.383 101
8722.960 91
8723.537 81
8724.113 79
8724.690 89
8725.267 92
8725.843 95
8726.420 140
8726.997 149
8727.574 126
8728.151 121
8728.727 111
8729.304 109
8729.881 102
8730.458 92
8731.035 88
8731.612 113
8732.189 117
8732.766 125
8733.343 111
8733.920 119
8734.497 91
8735.074 79
8735.651 88
8736.228 120
8736.805 143
8737.382 147
8737.959 147
8738.536 145
8739.113 169
8739.691 166
8740.268 161
8740.845 158
8741.422 140
8742.000 113
8742.577 162
8743.154 182
8743.731 189
8744.309 164
8744.886 160
8745.464 143
8746.041 124
8746.618 105
8747.196 92
8747.773 76
8748.351 94
8748.928 90
8749.506 81
8750.083 99
8750.661 101
8751.238 104
8751.816 96
8752.394 152
8752.971 145
8753.549 121
8754.126 113
8754.704 84
8755.282 105
8755.860 123
8756.437 113
8757.015 108
8757.593 129
8758.171 113
8758.748 106
8759.326 123
8759.904 104
8760.482 101
8761.060 119
8761.638 127
8762.216 132
8762.794 101
8763.372 106
8763.950 126
8764.528 111
8765.106 100
8765.684 118
8766.262 120
8766.840 124
8767.418 142
8767.996 130
8768.574 171
8769.152 155
8769.731 161
8770.309 148
8770.887 117
8771.465 101
8772.043 96
8772.622 98
8773.200 112
8773.778 97
8774.357 109
8774.935 116
8775.513 133
8776.092 130
8776.670 142
8777.249 129
8777.827 137
8778.405 148
8778.984 136
8779.562 132
8780.141 118
8780.720 121
8781.298 118
8781.877 135
8782.455 128
8783.034 114
8783.613 105
8784.191 87
8784.770 78
8785.349 91
8785.927 119
8786.506 140
8787.085 152
8787.663 151
8788.242 133
8788.821 145
8789.400 130
8789.979 134
8790.558 120
8791.136 110
8791.715 101
8792.294 95
8792.873 119
8793.452 117
8794.031 113
8794.610 143
8795.189 133
8795.768 120
8796.347 112
8796.926 105
8797.505 128
8798.085 112
8798.664 91
8799.243 78
8799.822 72
8800.401 109
8800.980 99
8801.560 85
8802.139 84
8802.718 72
8803.297 73
8803.877 75
8804.456 78
8805.035 94
8805.615 122
8806.194 94
8806.773 102
8807.353 115
8807.932 110
8808.512 96
8809.091 78
8809.671 69
8810.250 123
8810.830 126
8811.409 118
8811.989 106
8812.568 109
8813.148 125
8813.728 125
8814.307 122
8814.887 129
8815.467 141
8816.046 139
8816.626 148
8817.206 158
8817.786 140
8818.365 103
8818.945 96
8819.525 92
8820.105 97
8820.685 80
8821.265 75
8821.844 100
8822.424 92
8823.004 83
8823.584 114
8824.164 127
8824.744 146
8825.324 156
8825.904 168
8826.484 179
8827.064 176
8827.644 166
8828.225 174
8828.805 200
8829.385 220
8829.965 215
8830.545 190
8831.125 193
8831.706 176
8832.286 174
8832.866 167
8833.446 160
8834.027 143
8834.607 135
8835.187 139
8835.768 148
8836.348 155
8836.928 145
8837.509 146
8838.089 129
8838.670 133
8839.250 115
8839.831 104
8840.411 108
8840.992 120
8841.572 114
8842.153 130
8842.733 157
8843.314 170
8843.894 170
8844.475 136
8845.056 131
8845.636 136
8846.217 130
8846.798 122
8847.379 129
8847.959 122
8848.540 120
8849.121 154
8849.702 153
8850.282 119
8850.863 97
8851.444 104
8852.025 155
8852.606 155
8853.187 146
8853.768 150
8854.349 158
8854.930 152
8855.511 151
8856.092 148
8856.673 151
8857.254 145
8857.835 151
8858.416 115
8858.997 87
8859.578 95
8860.159 95
8860.741 89
8861.322 93
8861.903 91
8862.484 125
8863.065 135
8863.647 149
8864.228 126
8864.809 110
8865.391 122
8865.972 132
8866.553 121
8867.135 135
8867.716 150
8868.298 134
8868.879 104
8869.460 82
8870.042 87
8870.623 97
8871.205 101
8871.786 126
8872.368 142
8872.950 106
8873.531 116
8874.113 104
8874.694 96
8875.276 83
8875.858 95
8876.439 78
8877.021 91
8877.603 110
8878.185 160
8878.766 155
8879.348 132
8879.930 113
8880.512 106
8881.093 116
8881.675 126
8882.257 113
8882.839 124
8883.421 140
8884.003 129
8884.585 136
8885.167 135
8885.749 116
8886.331 90
8886.913 123
8887.495 145
8888.077 134
8888.659 124
8889.241 137
8889.823 119
8890.405 137
8890.988 173
8891.570 162
8892.152 158
8892.734 134
8893.316 106
8893.899 96
8894.481 99
8895.063 95
8895.646 86
8896.228 88
8896.810 86
8897.393 107
8897.975 93
8898.557 95
8899.140 86
8899.722 85
8900.305 68
8900.887 88
8901.470 93
8902.052 84
8902.635 99
8903.217 92
8903.800 86
8904.383 74
8904.965 96
8905.548 129
8906.130 124
8906.713 110
8907.296 110
8907.879 112
8908.461 128
8909.044 125
8909.627 120
8910.210 129
8910.792 142
8911.375 123
8911.958 105
8912.541 114
8913.124 99
8913.707 100
8914.290 117
8914.873 134
8915.456 146
8916.038 149
8916.621 134
8917.205 122
8917.788 115
8918.371 101
8918.954 88
8919.537 89
8920.120 118
8920.703 168
8921.286 227
8921.869 226
8922.453 207
8923.036 195
8923.619 203
8924.202 197
8924.785 178
8925.369 155
8925.952 142
8926.535 173
8927.119 193
8927.702 193
8928.285 177
8928.869 178
8929.452 149
8930.036 174
8930.619 162
8931.203 137
8931.786 107
8932.370 85
8932.953 94
8933.537 87
8934.120 99
8934.704 84
8935.287 101
8935.871 99
8936.455 119
8937.038 110
8937.622 125
8938.206 119
8938.790 122
8939.373 137
8939.957 126
8940.541 108
8941.125 94
8941.708 108
8942.292 98
8942.876 136
8943.460 133
8944.044 127
8944.628 111
8945.212 114
8945.796 125
8946.380 115
8946.964 107
8947.548 107
8948.132 101
8948.716 79
8949.300 110
8949.884 107
8950.468 105
8951.052 132
8951.636 124
8952.220 107
8952.805 90
8953.389 91
8953.973 82
8954.557 86
8955.141 94
8955.726 82
8956.310 89
8956.894 102
8957.479 120
8958.063 136
8958.647 136
8959.232 131
8959.816 129
8960.401 136
8960.985 154
8961.570 147
8962.154 140
8962.739 132
8963.323 109
8963.908 99
8964.492 126
8965.077 150
8965.661 151
8966.246 143
8966.831 135
8967.415 153
8968.000 142
8968.585 134
8969.169 144
8969.754 136
8970.339 122
8970.924 145
8971.508 156
8972.093 172
8972.678 196
8973.263 152
8973.848 135
8974.433 115
8975.018 101
8975.602 81
8976.187 86
8976.772 68
8977.357 62
8977.942 75
8978.527 92
8979.112 113
8979.697 120
8980.283 117
8980.868 144
8981.453 131
8982.038 100
8982.623 105
8983.208 120
8983.793 127
8984.379 131
8984.964 154
8985.549 184
8986.134 187
8986.720 163
8987.305 151
8987.890 177
8988.476 174
8989.061 152
8989.646 154
8990.232 141
8990.817 176
8991.403 167
8991.988 159
8992.574 155
8993.159 156
8993.745 159
8994.330 155
8994.916 146
8995.501 137
8996.087 126
8996.672 129
8997.258 122
8997.844 116
8998.429 102
8999.015 92
8999.601 87
9000.186 93
9000.772 99
9001.358 113
9001.944 102
9002.530 123
9003.115 112
9003.701 102
9004.287 123
9004.873 149
9005.459 148
9006.045 136
9006.631 120
9007.217 93
9007.803 86
9008.389 108
9008.975 126
9009.561 154
9010.147 162
9010.733 142
9011.319 124
9011.905 108
9012.491 98
9013.077 107
9013.663 118
9014.249 105
9014.836 113
9015.422 133
9016.008 136
9016.594 122
9017.181 158
9017.767 166
9018.353 148
9018.940 154
9019.526 113
9020.112 96
9020.699 125
9021.285 117
9021.872 128
9022.458 113
9023.044 112
9023.631 110
9024.217 107
9024.804 109
9025.391 98
9025.977 102
9026.564 107
9027.150 95
9027.737 96
9028.324 136
9028.910 143
9029.497 141
9030.084 128
9030.670 116
9031.257 98
9031.844 88
9032.431 101
9033.017 101
9033.604 102
9034.191 101
9034.778 93
9035.365 101
9035.952 127
9036.538 138
9037.125 125
9037.712 119
9038.299 136
9038.886 115
9039.473 107
9040.060 151
9040.647 132
9041.234 132
9041.821 128
9042.409 153
9042.996 162
9043.583 136
9044.170 124
9044.757 102
9045.344 105
9045.932 90
9046.519 87
9047.106 83
9047.693 99
9048.281 91
9048.868 92
9049.455 88
9050.043 88
9050.630 87
9051.217 68
9051.805 78
9052.392 72
9052.980 85
9053.567 88
9054.154 92
9054.742 88
9055.329 110
9055.917 111
9056.505 130
9057.092 141
9057.680 117
9058.267 120
9058.855 128
9059.443 113
9060.030 92
9060.618 102
9061.206 108
9061.793 105
9062.381 110
9062.969 111
9063.557 110
9064.145 108
9064.732 118
9065.320 122
9065.908 122
9066.496 122
9067.084 111
9067.672 89
9068.260 94
9068.848 83
9069.436 86
9070.024 99
9070.612 100
9071.200 129
9071.788 147
9072.376 161
9072.964 161
9073.552 166
9074.140 144
9074.728 168
9075.316 162
9075.905 144
9076.493 132
9077.081 128
9077.669 119
9078.257 133
9078.846 119
9079.434 118
9080.022 137
9080.611 146
9081.199 159
9081.787 132
9082.376 125
9082.964 135
9083.553 141
9084.141 140
9084.730 138
9085.318 128
9085.907 123
9086.495 120
9087.084 97
9087.672 92
9088.261 92
9088.849 85
9089.438 87
9090.027 81
9090.615 147
9091.204 151
9091.793 138
9092.381 139
9092.970 136
9093.559 133
9094.148 105
9094.736 96
9095.325 87
9095.914 106
9096.503 88
9097.092 75
9097.681 73
9098.270 62
9098.858 47
9099.447 47
9100.036 78
9100.625 85
9101.214 86
9101.803 63
9102.392 64
9102.981 79
9103.571 69
9104.160 91
9104.749 97
9105.338 82
9105.927 88
9106.516 86
9107.105 84
9107.695 71
9108.284 78
9108.873 72
9109.462 70
9110.052 84
9110.641 82
9111.230 94
9111.820 93
9112.409 105
9112.998 113
9113.588 126
9114.177 127
9114.767 111
9115.356 116
9115.946 101
9116.535 114
9117.125 121
9117.714 119
9118.304 93
9118.893 78
9119.483 73
9120.072 72
9120.662 112
9121.252 133
9121.841 146
9122.431 154
9123.021 139
9123.611 147
9124.200 140
9124.790 126
9125.380 128
9125.970 111
9126.559 97
9127.149 109
9127.739 111
9128.329 123
9128.919 108
9129.509 105
9130.099 105
9130.689 92
9131.279 106
9131.869 93
9132.459 107
9133.049 104
9133.639 102
9134.229 96
9134.819 81
9135.409 113
9135.999 123
9136.589 125
9137.179 120
9137.770 126
9138.360 112
9138.950 139
9139.540 129
9140.131 116
9140.721 135
9141.311 114
9141.901 119
9142.492 124
9143.082 149
9143.673 140
9144.263 121
9144.853 113
9145.444 106
9146.034 109
9146.625 101
9147.215 81
9147.806 68
9148.396 92
9148.987 87
9149.577 93
9150.168 78
9150.758 80
9151.349 104
9151.940 105
9152.530 115
9153.121 147
9153.712 135
9154.303 120
9154.893 111
9155.484 100
9156.075 98
9156.666 114
9157.256 118
9157.847 132
9158.438 139
9159.029 130
9159.620 117
9160.211 108
9160.802 95
9161.393 125
9161.984 120
9162.575 104
9163.166 107
9163.757 114
9164.348 102
9164.939 91
9165.530 85
9166.121 101
9166.712 113
9167.303 115
9167.894 121
9168.485 116
9169.077 133
9169.668 142
9170.259 120
9170.850 97
9171.442 88
9172.033 101
9172.624 103
9173.215 115
9173.807 117
9174.398 112
9174.990 111
9175.581 96
9176.172 100
9176.764 110
9177.355 111
9177.947 100
9178.538 126
9179.130 115
9179.721 116
9180.313 130
9180.904 105
9181.496 82
9182.088 62
9182.679 40
9183.271 35
9183.863 58
9184.454 65
9185.046 85
9185.638 102
9186.229 103
9186.821 136
9187.413 149
9188.005 133
9188.597 113
9189.189 85
9189.780 101
9190.372 103
9190.964 100
9191.556 113
9192.148 105
9192.740 120
9193.332 107
9193.924 89
9194.516 69
9195.108 94
9195.700 149
9196.292 170
9196.884 148
9197.476 127
9198.068 123
9198.661 105
9199.253 89
9199.845 83
9200.437 77
9201.029 75
9201.622 77
9202.214 70
9202.806 80
9203.398 74
9203.991 89
9204.583 103
9205.175 89
9205.768 89
9206.360 94
9206.953 94
9207.545 85
9208.137 78
9208.730 72
9209.322 73
9209.915 76
9210.507 86
9211.100 101
9211.693 105
9212.285 109
9212.878 113
9213.470 111
9214.063 115
9214.656 143
9215.248 160
9215.841 153
9216.434 149
9217.027 169
9217.619 169
9218.212 147
9218.805 136
9219.398 141
9219.990 124
9220.583 112
9221.176 97
9221.769 137
9222.362 145
9222.955 151
9223.548 147
9224.141 151
9224.734 126
9225.327 120
9225.920 120
9226.513 112
9227.106 89
9227.699 102
9228.292 113
9228.885 99
9229.478 109
9230.072 89
9230.665 86
9231.258 79
9231.851 111
9232.444 124
9233.038 103
9233.631 93
9234.224 85
9234.817 83
9235.411 79
9236.004 86
9236.598 97
9237.191 104
9237.784 119
9238.378 104
9238.971 123
9239.565 116
9240.158 129
9240.752 137
9241.345 166
9241.939 152
9242.532 133
9243.126 124
9243.719 117
9244.313 120
9244.907 105
9245.500 104
9246.094 103
9246.688 127
9247.281 100
9247.875 76
9248.469 86
9249.063 115
9249.656 157
9250.250 149
9250.844 146
9251.438 171
9252.032 161
9252.626 140
9253.219 137
9253.813 127
9254.407 114
9255.001 112
9255.595 91
9256.189 97
9256.783 96
9257.377 86
9257.971 70
9258.565 61
9259.160 79
9259.754 63
9260.348 78
9260.942 78
9261.536 123
9262.130 142
9262.724 141
9263.319 116
9263.913 96
9264.507 80
9265.101 70
9265.696 72
9266.290 74
9266.884 96
9267.479 97
9268.073 94
9268.668 125
9269.262 134
9269.856 132
9270.451 110
9271.045 99
9271.640 107
9272.234 95
9272.829 89
9273.423 112
9274.018 110
9274.613 117
9275.207 131
9275.802 125
9276.396 101
9276.991 112
9277.586 99
9278.180 93
9278.775 74
9279.370 69
9279.965 78
9280.559 82
9281.154 88
9281.749 74
9282.344 88
9282.939 99
9283.534 85
9284.129 94
9284.723 105
9285.318 118
9285.913 122
9286.508 126
9287.103 133
9287.698 133
9288.293 132
9288.888 130
9289.483 117
9290.078 103
9290.674 76
9291.269 84
9291.864 99
9292.459 105
9293.054 108
9293.649 111
9294.245 102
9294.840 91
9295.435 95
9296.030 109
9296.626 119
9297.221 116
9297.816 95
9298.412 107
9299.007 109
9299.602 106
9300.198 138
9300.793 137
9301.389 124
9301.984 153
9302.580 148
9303.175 123
9303.771 108
9304.366 117
9304.962 105
9305.557 110
9306.153 104
9306.748 99
9307.344 91
9307.940 83
9308.535 132
9309.131 161
9309.727 145
9310.323 194
9310.918 188
9311.514 164
9312.110 164
9312.706 153
9313.301 121
9313.897 98
9314.493 103
9315.089 83
9315.685 82
9316.281 61
9316.877 93
9317.473 87
9318.069 100
9318.665 88
9319.261 79
9319.857 52
9320.453 55
9321.049 51
9321.645 74
9322.241 102
9322.837 119
9323.433 130
9324.030 115
9324.626 127
9325.222 108
9325.818 104
9326.414 107
9327.011 105
9327.607 99
9328.203 81
9328.800 85
9329.396 76
9329.992 86
9330.589 137
9331.185 158
9331.781 136
9332.378 144
9332.974 126
9333.571 122
9334.167 135
9334.764 135
9335.360 105
9335.957 106
9336.553 109
9337.150 102
9337.747 111
9338.343 106
9338.940 108
9339.537 119
9340.133 118
9340.730 101
9341.327 95
9341.923 84
9342.520 77
9343.117 69
9343.714 97
9344.311 99
9344.907 102
9345.504 114
9346.101 113
9346.698 95
9347.295 84
9347.892 86
9348.489 72
9349.086 77
9349.683 87
9350.280 83
9350.877 78
9351.474 83
9352.071 88
9352.668 86
9353.265 83
9353.862 111
9354.459 85
9355.057 83
9355.654 78
9356.251 80
9356.848 101
9357.445 101
9358.043 127
9358.640 117
9359.237 124
9359.834 148
9360.432 118
9361.029 97
9361.626 92
9362.224 113
9362.821 110
9363.419 109
9364.016 129
9364.614 129
9365.211 123
9365.809 112
9366.406 108
9367.004 103
9367.601 94
9368.199 99
9368.796 87
9369.394 77
9369.992 79
9370.589 90
9371.187 82
9371.785 78
9372.382 118
9372.980 116
9373.578 150
9374.176 153
9374.773 150
9375.371 135
9375.969 128
9376.567 117
9377.165 106
9377.763 98
9378.361 95
9378.958 111
9379.556 163
9380.154 162
9380.752 150
9381.350 148
9381.948 167
9382.546 190
9383.144 168
9383.742 128
9384.341 99
9384.939 105
9385.537 88
9386.135 77
9386.733 81
9387.331 111
9387.930 118
9388.528 116
9389.126 123
9389.724 98
9390.323 83
9390.921 77
9391.519 79
9392.118 73
9392.716 65
9393.314 62
9393.913 56
9394.511 41
9395.110 42
9395.708 77
9396.306 97
9396.905 93
9397.503 108
9398.102 125
9398.701 124
9399.299 138
9399.898 121
9400.496 119
9401.095 111
9401.694 104
9402.292 97
9402.891 81
9403.490 67
9404.088 63
9404.687 75
9405.286 71
9405.885 79
9406.483 81
9407.082 111
9407.681 128
9408.280 160
9408.879 145
9409.478 128
9410.077 110
9410.675 101
9411.274 112
9411.873 109
9412.472 86
9413.071 75
9413.670 75
9414.269 79
9414.869 81
9415.468 92
9416.067 112
9416.666 119
9417.265 105
9417.864 84
9418.463 89
9419.063 82
9419.662 90
9420.261 103
9420.860 97
9421.460 108
9422.059 93
9422.658 81
9423.257 78
9423.857 104
9424.456 120
9425.056 111
9425.655 123
9426.254 120
9426.854 127
9427.453 125
9428.053 128
9428.652 139
9429.252 132
9429.851 110
9430.451 109
9431.050 117
9431.650 98
9432.250 85
9432.849 97
9433.449 121
9434.049 101
9434.648 87
9435.248 88
9435.848 79
9436.448 98
9437.047 111
9437.647 130
9438.247 128
9438.847 121
9439.447 105
9440.046 132
9440.646 119
9441.246 138
9441.846 145
9442.446 144
9443.046 123
9443.646 105
9444.246 109
9444.846 153
9445.446 131
9446.046 127
9446.646 107
9447.246 102
9447.846 75
9448.447 110
9449.047 112
9449.647 125
9450.247 148
9450.847 140
9451.447 164
9452.048 139
9452.648 142
9453.248 143
9453.849 153
9454.449 146
9455.049 161
9455.650 162
9456.250 159
9456.850 133
9457.451 117
9458.051 101
9458.652 88
9459.252 79
9459.853 64
9460.453 65
9461.054 77
9461.654 72
9462.255 70
9462.855 77
9463.456 82
9464.057 73
9464.657 81
9465.258 71
9465.859 78
9466.459 72
9467.060 78
9467.661 73
9468.262 63
9468.862 74
9469.463 91
9470.064 95
9470.665 96
9471.266 85
9471.867 72
9472.467 65
9473.068 73
9473.669 92
9474.270 86
9474.871 80
9475.472 108
9476.073 166
9476.674 187
9477.275 150
9477.876 126
9478.477 109
9479.078 90
9479.680 112
9480.281 107
9480.882 114
9481.483 141
9482.084 174
9482.686 157
9483.287 133
9483.888 133
9484.489 106
9485.091 91
9485.692 94
9486.293 88
9486.895 83
9487.496 100
9488.097 101
9488.699 84
9489.300 82
9489.902 73
9490.503 66
9491.105 89
9491.706 78
9492.308 61
9492.909 60
9493.511 99
9494.112 110
9494.714 108
9495.315 110
9495.917 106
9496.519 97
9497.120 99
9497.722 89
9498.324 71
9498.926 65
9499.527 62
9500.129 92
9500.731 104
9501.333 109
9501.935 87
9502.536 116
9503.138 123
9503.740 94
9504.342 80
9504.944 103
9505.546 123
9506.148 136
9506.750 140
9507.352 120
9507.954 132
9508.556 118
9509.158 116
9509.760 126
9510.362 125
9510.964 132
9511.566 142
9512.169 108
9512.771 90
9513.373 75
9513.975 95
9514.577 108
9515.180 110
9515.782 122
9516.384 108
9516.986 102
9517.589 141
9518.191 138
9518.793 141
9519.396 116
9519.998 87
9520.601 85
9521.203 101
9521.806 113
9522.408 118
9523.010 103
9523.613 87
9524.216 91
9524.818 130
9525.421 107
9526.023 90
9526.626 85
9527.228 89
9527.831 81
9528.434 85
9529.036 88
9529.639 82
9530.242 100
9530.845 107
9531.447 88
9532.050 84
9532.653 91
9533.256 100
9533.859 112
9534.461 87
9535.064 84
9535.667 99
9536.270 106
9536.873 135
9537.476 198
9538.079 191
9538.682 214
9539.285 195
9539.888 158
9540.491 138
9541.094 114
9541.697 106
9542.300 128
9542.903 135
9543.507 125
9544.110 120
9544.713 109
9545.316 102
9545.919 95
9546.523 83
9547.126 103
9547.729 104
9548.332 97
9548.936 107
9549.539 103
9550.142 99
9550.746 109
9551.349 120
9551.953 162
9552.556 193
9553.159 201
9553.763 201
9554.366 197
9554.970 146
9555.573 106
9556.177 103
9556.781 95
9557.384 111
9557.988 89
9558.591 73
9559.195 72
9559.799 74
9560.402 96
9561.006 88
9561.610 76
9562.213 98
9562.817 110
9563.421 123
9564.025 97
9564.629 120
9565.232 154
9565.836 143
9566.440 136
9567.044 123
9567.648 159
9568.252 168
9568.856 139
9569.460 142
9570.064 111
9570.668 99
9571.272 79
9571.876 77
9572.480 81
9573.084 98
9573.688 151
9574.292 153
9574.896 132
9575.500 106
9576.105 93
9576.709 93
9577.313 89
9577.917 116
9578.521 127
9579.126 95
9579.730 80
9580.334 76
9580.939 82
9581.543 87
9582.147 81
9582.752 78
9583.356 79
9583.961 63
9584.565 60
9585.169 49
9585.774 45
9586.378 40
9586.983 36
9587.587 36
9588.192 47
9588.797 49
9589.401 68
9590.006 85
9590.610 91
9591.215 80
9591.820 79
9592.424 68
9593.029 58
9593.634 65
9594.239 71
9594.843 52
9595.448 46
9596.053 49
9596.658 64
9597.263 103
9597.867 107
9598.472 96
9599.077 98
9599.682 90
9600.287 85
9600.892 132
9601.497 133
9602.102 111
9602.707 102
9603.312 92
9603.917 79
9604.522 73
9605.127 62
9605.732 53
9606.337 66
9606.943 84
9607.548 71
9608.153 69
9608.758 67
9609.363 66
9609.969 76
9610.574 152
9611.179 161
9611.784 149
9612.390 127
9612.995 114
9613.600 98
9614.206 98
9614.811 94
9615.417 104
9616.022 81
9616.627 70
9617.233 67
9617.838 61
9618.444 70
9619.049 80
9619.655 79
9620.261 99
9620.866 73
9621.472 104
9622.077 97
9622.683 103
9623.289 92
9623.894 110
9624.500 97
9625.106 72
9625.712 71
9626.317 72
9626.923 74
9627.529 86
9628.135 86
9628.740 82
9629.346 114
9629.952 126
9630.558 102
9631.164 85
9631.770 86
9632.376 77
9632.982 62
9633.588 62
9634.194 81
9634.800 83
9635.406 98
9636.012 112
9636.618 111
9637.224 88
9637.830 83
9638.436 72
9639.042 67
9639.649 74
9640.255 79
9640.861 80
9641.467 79
9642.074 93
9642.680 121
9643.286 131
9643.892 163
9644.499 149
9645.105 127
9645.711 112
9646.318 95
9646.924 83
9647.531 76
9648.137 98
9648.744 80
9649.350 68
9649.956 72
9650.563 56
9651.170 63
9651.776 73
9652.383 74
9652.989 82
9653.596 77
9654.203 78
9654.809 103
9655.416 126
9656.023 166
9656.629 152
9657.236 142
9657.843 158
9658.449 153
9659.056 120
9659.663 116
9660.270 103
9660.877 134
9661.484 157
9662.090 144
9662.697 149
9663.304 131
9663.911 123
9664.518 108
9665.125 122
9665.732 112
9666.339 125
9666.946 128
9667.553 108
9668.160 104
9668.767 111
9669.374 112
9669.982 81
9670.589 69
9671.196 70
9671.803 93
9672.410 92
9673.017 109
9673.625 107
9674.232 111
9674.839 109
9675.447 91
9676.054 114
9676.661 120
9677.269 112
9677.876 108
9678.483 124
9679.091 95
9679.698 93
9680.306 81
9680.913 76
9681.521 66
9682.128 86
9682.736 84
9683.343 73
9683.951 61
9684.558 60
9685.166 61
9685.774 72
9686.381 71
9686.989 75
9687.596 89
9688.204 101
9688.812 96
9689.420 82
9690.027 81
9690.635 84
9691.243 113
9691.851 108
9692.459 121
9693.066 106
9693.674 88
9694.282 102
9694.890 90
9695.498 90
9696.106 86
9696.714 71
9697.322 65
9697.930 100
9698.538 119
9699.146 113
9699.754 102
9700.362 96
9700.970 83
9701.578 72
9702.186 75
9702.795 68
9703.403 76
9704.011 74
9704.619 79
9705.227 80
9705.836 94
9706.444 106
9707.052 91
9707.661 102
9708.269 99
9708.877 108
9709.486 92
9710.094 85
9710.702 77
9711.311 75
9711.919 68
9712.528 69
9713.136 57
9713.745 55
9714.353 39
9714.962 47
9715.570 52
9716.179 48
9716.787 77
9717.396 86
9718.005 113
9718.613 127
9719.222 153
9719.831 165
9720.439 176
9721.048 186
9721.657 168
9722.266 145
9722.874 166
9723.483 161
9724.092 145
9724.701 132
9725.310 110
9725.919 112
9726.528 90
9727.136 89
9727.745 74
9728.354 78
9728.963 112
9729.572 111
9730.181 99
9730.790 87
9731.399 98
9732.008 104
9732.618 99
9733.227 99
9733.836 97
9734.445 99
9735.054 109
9735.663 100
9736.272 97
9736.882 103
9737.491 95
9738.100 92
9738.709 87
9739.319 73
9739.928 73
9740.537 69
9741.147 65
9741.756 64
9742.366 54
9742.975 56
9743.584 95
9744.194 109
9744.803 102
9745.413 124
9746.022 116
9746.632 106
9747.241 111
9747.851 115
9748.461 96
9749.070 91
9749.680 91
9750.289 99
9750.899 104
9751.509 99
9752.118 87
9752.728 81
9753.338 78
9753.948 83
9754.557 76
9755.167 80
9755.777 78
9756.387 67
9756.997 71
9757.607 77
9758.216 73
9758.826 84
9759.436 81
9760.046 86
9760.656 84
9761.266 83
9761.876 79
9762.486 75
9763.096 69
9763.706 74
9764.316 67
9764.926 75
9765.537 83
9766.147 82
9766.757 94
9767.367 90
9767.977 86
9768.587 110
9769.198 104
9769.808 112
9770.418 101
9771.029 92
9771.639 88
9772.249 72
9772.860 65
9773.470 71
9774.080 74
9774.691 68
9775.301 79
9775.912 100
9776.522 132
9777.132 129
9777.743 141
9778.353 135
9778.964 139
9779.575 129
9780.185 128
9780.796 114
9781.406 92
9782.017 77
9782.628 69
9783.238 51
9783.849 52
9784.460 60
9785.070 87
9785.681 81
9786.292 86
9786.903 91
9787.514 74
9788.124 97
9788.735 97
9789.346 96
9789.957 96
9790.568 88
9791.179 98
9791.790 85
9792.401 81
9793.012 99
9793.623 89
9794.234 90
9794.845 63
9795.456 53
9796.067 58
9796.678 58
9797.289 56
9797.900 64
9798.511 83
9799.122 95
9799.734 105
9800.345 98
9800.956 79
9801.567 98
9802.179 109
9802.790 113
9803.401 122
9804.012 115
9804.624 104
9805.235 101
9805.846 80
9806.458 107
9807.069 120
9807.681 119
9808.292 107
9808.904 82
9809.515 65
9810.127 58
9810.738 69
9811.350 66
9811.961 65
9812.573 58
9813.184 72
9813.796 80
9814.408 86
9815.019 96
9815.631 112
9816.243 93
9816.855 88
9817.466 115
9818.078 114
9818.690 98
9819.302 90
9819.913 100
9820.525 88
9821.137 90
9821.749 107
9822.361 107
9822.973 98
9823.585 89
9824.197 78
9824.809 75
9825.421 78
9826.033 75
9826.645 65
9827.257 98
9827.869 112
9828.481 118
9829.093 118
9829.705 150
9830.317 162
9830.929 145
9831.541 117
9832.154 112
9832.766 90
9833.378 82
9833.990 65
9834.603 71
9835.215 53
9835.827 49
9836.440 66
9837.052 90
9837.664 90
9838.277 123
9838.889 133
9839.501 114
9840.114 99
9840.726 105
9841.339 115
9841.951 105
9842.564 107
9843.176 118
9843.789 102
9844.402 92
9845.014 82
9845.627 70
9846.239 85
9846.852 83
9847.465 96
9848.077 130
9848.690 135
9849.303 118
9849.916 103
9850.528 92
9851.141 77
9851.754 82
9852.367 77
9852.980 70
9853.592 66
9854.205 74
9854.818 73
9855.431 70
9856.044 73
9856.657 70
9857.270 63
9857.883 59
9858.496 61
9859.109 66
9859.722 78
9860.335 79
9860.948 90
9861.561 116
9862.175 134
9862.788 124
9863.401 121
9864.014 93
9864.627 79
9865.240 77
9865.854 72
9866.467 70
9867.080 82
9867.694 98
9868.307 89
9868.920 69
9869.534 81
9870.147 82
9870.760 82
9871.374 77
9871.987 73
9872.601 75
9873.214 81
9873.828 83
9874.441 87
9875.055 83
9875.668 66
9876.282 70
9876.895 79
9877.509 116
9878.123 116
9878.736 99
9879.350 81
9879.964 67
9880.577 58
9881.191 55
9881.805 55
9882.418 64
9883.032 76
9883.646 66
9884.260 49
9884.874 40
9885.488 50
9886.101 79
9886.715 95
9887.329 109
9887.943 103
9888.557 103
9889.171 92
9889.785 130
9890.399 132
9891.013 106
9891.627 91
9892.241 69
9892.855 64
9893.469 47
9894.083 58
9894.698 96
9895.312 93
9895.926 70
9896.540 61
9897.154 75
9897.769 84
9898.383 91
9898.997 104
9899.611 113
9900.226 113
9900.840 104
9901.454 108
9902.069 104
9902.683 94
9903.298 86
9903.912 89
9904.526 75
9905.141 84
9905.755 83
9906.370 75
9906.984 72
9907.599 68
9908.213 95
9908.828 84
9909.443 90
9910.057 91
9910.672 134
9911.287 130
9911.901 105
9912.516 90
9913.131 87
9913.745 67
9914.360 57
9914.975 74
9915.590 108
9916.204 103
9916.819 104
9917.434 94
9918.049 130
9918.664 149
9919.279 125
9919.894 174
9920.509 189
9921.124 177
9921.739 145
9922.354 162
9922.969 160
9923.584 146
9924.199 145
9924.814 136
9925.429 141
9926.044 133
9926.659 105
9927.274 106
9927.889 128
9928.505 110
9929.120 107
9929.735 91
9930.350 84
9930.966 76
9931.581 98
9932.196 107
9932.811 101
9933.427 134
9934.042 145
9934.657 128
9935.273 94
9935.888 73
9936.504 71
9937.119 60
9937.735 73
9938.350 59
9938.966 62
9939.581 85
9940.197 119
9940.812 147
9941.428 152
9942.044 149
9942.659 115
9943.275 105
9943.890 102
9944.506 105
9945.122 88
9945.738 75
9946.353 70
9946.969 96
9947.585 105
9948.201 124
9948.816 98
9949.432 82
9950.048 80
9950.664 66
9951.280 71
9951.896 53
9952.512 45
9953.128 64
9953.744 79
9954.360 78
9954.976 81
9955.592 75
9956.208 70
9956.824 67
9957.440 58
9958.056 79
9958.672 83
9959.288 87
9959.904 86
9960.521 78
9961.137 86
9961.753 88
9962.369 115
9962.985 110
9963.602 94
9964.218 89
9964.834 98
9965.451 75
9966.067 84
9966.683 94
9967.300 98
9967.916 89
9968.533 94
9969.149 87
9969.766 75
9970.382 64
9970.998 68
9971.615 77
9972.232 80
9972.848 87
9973.465 75
9974.081 89
9974.698 99
9975.315 88
9975.931 65
9976.548 40
9977.165 61
9977.781 82
9978.398 74
9979.015 96
9979.632 101
9980.248 95
9980.865 90
9981.482 103
9982.099 116
9982.716 125
9983.333 106
9983.949 86
9984.566 73
9985.183 76
9985.800 75
9986.417 79
9987.034 72
9987.651 97
9988.268 89
9988.885 78
9989.502 87
9990.119 106
9990.737 83
9991.354 76
9991.971 97
9992.588 126
9993.205 118
9993.822 113
9994.440 99
9995.057 81
9995.674 81
9996.291 78
9996.909 53
9997.526 60
9998.143 46
9998.761 55
9999.378 53
9999.996 79
10000.613 76
10001.230 82
10001.848 89
10002.465 103
10003.083 117
10003.700 129
10004.318 116
10004.935 106
10005.553 102
10006.171 147
10006.788 147
10007.406 145
10008.023 154
10008.641 136
10009.259 108
10009.877 125
10010.494 101
10011.112 88
10011.730 91
10012.348 103
10012.965 101
10013.583 105
10014.201 103
10014.819 96
10015.437 89
10016.055 83
10016.673 81
10017.290 98
10017.908 90
10018.526 69
10019.144 75
10019.762 84
10020.380 74
10020.998 63
10021.616 64
10022.235 56
10022.853 57
10023.471 61
10024.089 73
10024.707 77
10025.325 65
10025.943 57
10026.562 43
10027.180 54
10027.798 56
10028.416 68
10029.035 97
10029.653 97
10030.271 72
10030.890 63
10031.508 58
10032.126 61
10032.745 57
10033.363 49
10033.982 51
10034.600 59
10035.219 48
10035.837 55
10036.456 67
10037.074 76
10037.693 69
10038.311 71
10038.930 78
10039.549 90
10040.167 118
10040.786 151
10041.405 157
10042.023 153
10042.642 144
10043.261 117
10043.879 106
10044.498 78
10045.117 70
10045.736 86
10046.355 100
10046.974 152
10047.592 159
10048.211 142
10048.830 141
10049.449 136
10050.068 116
10050.687 99
10051.306 74
10051.925 56
10052.544 47
10053.163 43
10053.782 57
10054.401 92
10055.020 86
10055.639 92
10056.259 90
10056.878 80
10057.497 65
10058.116 64
10058.735 71
10059.354 110
10059.974 105
10060.593 138
10061.212 143
10061.832 156
10062.451 150
10063.070 133
10063.690 112
10064.309 88
10064.928 99
10065.548 96
10066.167 89
10066.787 114
10067.406 109
10068.026 112
10068.645 106
10069.265 102
10069.884 82
10070.504 74
10071.123 84
10071.743 67
10072.363 71
10072.982 73
10073.602 90
10074.222 76
10074.841 65
10075.461 66
10076.081 63
10076.701 57
10077.320 74
10077.940 112
10078.560 123
10079.180 110
10079.800 117
10080.420 122
10081.039 122
10081.659 94
10082.279 87
10082.899 105
10083.519 122
10084.139 118
10084.759 127
10085.379 126
10085.999 108
10086.619 85
10087.239 91
10087.859 92
10088.480 86
10089.100 93
10089.720 93
10090.340 98
10090.960 99
10091.581 83
10092.201 71
10092.821 73
10093.441 75
10094.062 81
10094.682 77
10095.302 92
10095.923 101
10096.543 101
10097.163 86
10097.784 80
10098.404 85
10099.025 92
10099.645 101
10100.266 122
10100.886 122
10101.507 105
10102.127 101
10102.748 96
10103.368 84
10103.989 80
10104.609 94
10105.230 93
10105.851 108
10106.471 138
10107.092 132
10107.713 118
10108.334 96
10108.954 75
10109.575 65
10110.196 87
10110.817 82
10111.438 69
10112.058 98
10112.679 104
10113.300 104
10113.921 84
10114.542 72
10115.163 86
10115.784 94
10116.405 95
10117.026 102
10117.647 96
10118.268 87
10118.889 80
10119.510 108
10120.131 77
10120.752 63
10121.373 71
10121.995 81
10122.616 93
10123.237 88
10123.858 104
10124.479 141
10125.101 133
10125.722 127
10126.343 120
10126.964 98
10127.586 118
10128.207 121
10128.828 110
10129.450 96
10130.071 84
10130.693 78
10131.314 109
10131.936 104
10132.557 87
10133.179 115
10133.800 112
10134.422 152
10135.043 173
10135.665 162
10136.286 134
10136.908 113
10137.530 102
10138.151 85
10138.773 84
10139.395 88
10140.016 83
10140.638 67
10141.260 57
10141.881 56
10142.503 72
10143.125 107
10143.747 102
10144.369 93
10144.991 84
10145.612 97
10146.234 123
10146.856 115
10147.478 131
10148.100 131
10148.722 111
10149.344 88
10149.966 65
10150.588 77
10151.210 83
10151.832 105
10152.454 93
10153.076 81
10153.699 75
10154.321 99
10154.943 116
10155.565 103
10156.187 102
10156.809 106
10157.432 108
10158.054 109
10158.676 98
10159.299 100
10159.921 105
10160.543 88
10161.166 99
10161.788 99
10162.410 94
10163.033 95
10163.655 113
10164.278 123
10164.900 111
10165.523 87
10166.145 112
10166.768 105
10167.390 119
10168.013 150
10168.635 133
10169.258 124
10169.880 114
10170.503 98
10171.126 118
10171.748 110
10172.371 123
10172.994 106
10173.617 92
10174.239 85
10174.862 78
10175.485 80
10176.108 81
10176.731 84
10177.353 89
10177.976 87
10178.599 105
10179.222 106
10179.845 88
10180.468 71
10181.091 66
10181.714 109
10182.337 119
10182.960 126
10183.583 119
10184.206 111
10184.829 105
10185.452 102
10186.075 79
10186.698 68
10187.322 64
10187.945 64
10188.568 75
10189.191 75
10189.814 73
10190.438 71
10191.061 66
10191.684 61
10192.307 69
10192.931 57
10193.554 56
10194.177 64
10194.801 56
10195.424 49
10196.048 47
10196.671 41
10197.295 40
10197.918 58
10198.542 74
10199.165 84
10199.789 76
10200.412 86
10201.036 94
10201.659 105
10202.283 104
10202.907 111
10203.530 109
10204.154 97
10204.778 69
10205.401 75
10206.025 62
10206.649 54
10207.272 64
10207.896 84
10208.520 79
10209.144 73
10209.768 84
10210.392 81
10211.015 101
10211.639 102
10212.263 90
10212.887 77
10213.511 78
10214.135 62
10214.759 56
10215.383 44
10216.007 46
10216.631 56
10217.255 46
10217.879 45
10218.503 54
10219.128 55
10219.752 65
10220.376 75
10221.000 67
10221.624 77
10222.249 86
10222.873 83
10223.497 96
10224.121 93
10224.746 88
10225.370 90
10225.994 91
10226.619 83
10227.243 75
10227.867 87
10228.492 113
10229.116 90
10229.741 67
10230.365 62
10230.990 63
10231.614 51
10232.239 46
10232.863 35
10233.488 45
10234.112 67
10234.737 94
10235.362 85
10235.986 79
10236.611 68
10237.236 75
10237.860 71
10238.485 74
10239.110 120
10239.734 116
10240.359 129
10240.984 155
10241.609 141
10242.234 156
10242.858 141
10243.483 139
10244.108 136
10244.733 116
10245.358 112
10245.983 126
10246.608 111
10247.233 94
10247.858 74
10248.483 59
10249.108 68
10249.733 77
10250.358 70
10250.983 51
10251.608 56
10252.233 51
10252.859 64
10253.484 79
10254.109 104
10254.734 102
10255.359 98
10255.985 100
10256.610 105
10257.235 92
10257.861 77
10258.486 77
10259.111 79
10259.737 86
10260.362 96
10260.987 91
10261.613 122
10262.238 129
10262.864 130
10263.489 134
10264.115 122
10264.740 106
10265.366 99
10265.991 83
10266.617 76
10267.242 65
10267.868 63
10268.494 65
10269.119 49
10269.745 42
10270.371 35
10270.996 29
10271.622 39
10272.248 61
10272.874 85
10273.499 93
10274.125 78
10274.751 85
10275.377 95
10276.003 92
10276.629 89
10277.255 97
10277.880 104
10278.506 88
10279.132 82
10279.758 81
10280.384 86
10281.010 103
10281.636 107
10282.262 107
10282.888 107
10283.515 88
10284.141 77
10284.767 105
10285.393 91
10286.019 73
10286.645 57
10287.271 61
10287.898 51
10288.524 43
10289.150 58
10289.776 59
10290.403 58
10291.029 80
10291.655 95
10292.282 75
10292.908 81
10293.535 90
10294.161 90
10294.787 76
10295.414 77
10296.040 105
10296.667 92
10297.293 82
10297.920 84
10298.546 80
10299.173 55
10299.800 55
10300.426 62
10301.053 57
10301.679 52
10302.306 52
10302.933 39
10303.559 41
10304.186 49
10304.813 58
10305.440 71
10306.066 83
10306.693 60
10307.320 53
10307.947 49
10308.574 47
10309.201 52
10309.827 52
10310.454 47
10311.081 40
10311.708 37
10312.335 62
10312.962 70
10313.589 67
10314.216 82
10314.843 76
10315.470 107
10316.097 136
10316.724 122
10317.352 121
10317.979 111
10318.606 101
10319.233 95
10319.860 82
10320.487 100
10321.115 114
10321.742 114
10322.369 114
10322.996 133
10323.624 137
10324.251 140
10324.878 112
10325.506 107
10326.133 92
10326.761 75
10327.388 112
10328.015 106
10328.643 116
10329.270 126
10329.898 143
10330.525 157
10331.153 165
10331.781 163
10332.408 152
10333.036 144
10333.663 141
10334.291 114
10334.919 113
10335.546 155
10336.174 181
10336.802 189
10337.429 170
10338.057 132
10338.685 116
10339.313 105
10339.940 100
10340.568 151
10341.196 165
10341.824 176
10342.452 162
10343.080 139
10343.708 139
10344.336 142
10344.964 104
10345.592 82
10346.220 81
10346.848 116
10347.476 111
10348.104 109
10348.732 101
10349.360 100
10349.988 116
10350.616 126
10351.244 104
10351.872 129
10352.501 149
10353.129 126
10353.757 115
10354.385 100
10355.013 91
10355.642 72
10356.270 64
10356.898 66
10357.527 70
10358.155 88
10358.783 95
10359.412 94
10360.040 74
10360.669 78
10361.297 69
10361.926 74
10362.554 75
10363.183 82
10363.811 97
10364.440 106
10365.068 110
10365.697 117
10366.325 103
10366.954 100
10367.583 94
10368.211 107
10368.840 84
10369.469 72
10370.097 78
10370.726 83
10371.355 98
10371.984 83
10372.612 75
10373.241 74
10373.870 69
10374.499 62
10375.128 63
10375.757 54
10376.386 65
10377.015 91
10377.644 97
10378.272 80
10378.901 87
10379.530 85
10380.159 70
10380.789 79
10381.418 93
10382.047 93
10382.676 89
10383.305 86
10383.934 80
10384.563 73
10385.192 77
10385.822 67
10386.451 47
10387.080 59
10387.709 90
10388.339 109
10388.968 97
10389.597 91
10390.226 78
10390.856 84
10391.485 87
10392.115 109
10392.744 108
10393.373 107
10394.003 87
10394.632 99
10395.262 85
10395.891 95
10396.521 98
10397.150 116
10397.780 97
10398.409 85
10399.039 86
10399.669 111
10400.298 117
10400.928 134
10401.558 136
10402.187 127
10402.817 132
10403.447 127
10404.076 100
10404.706 84
10405.336 74
10405.966 82
10406.596 85
10407.225 80
10407.855 84
10408.485 82
10409.115 107
10409.745 151
10410.375 131
10411.005 140
10411.635 163
10412.265 150
10412.895 122
10413.525 99
10414.155 74
10414.785 69
10415.415 66
10416.045 63
10416.675 105
10417.306 102
10417.936 109
10418.566 98
10419.196 86
10419.826 86
10420.457 77
10421.087 77
10421.717 91
10422.347 120
10422.978 115
10423.608 103
10424.238 79
10424.869 77
10425.499 64
10426.130 76
10426.760 79
10427.391 105
10428.021 107
10428.651 115
10429.282 118
10429.913 105
10430.543 92
10431.174 101
10431.804 99
10432.435 111
10433.065 106
10433.696 83
10434.327 72
10434.957 85
10435.588 89
10436.219 121
10436.850 106
10437.480 93
10438.111 83
10438.742 71
10439.373 67
10440.004 75
10440.634 71
10441.265 61
10441.896 52
10442.527 56
10443.158 55
10443.789 46
10444.420 42
10445.051 68
10445.682 88
10446.313 90
10446.944 103
10447.575 102
10448.206 87
10448.837 81
10449.468 94
10450.099 89
10450.731 107
10451.362 104
10451.993 89
10452.624 66
10453.255 71
10453.887 65
10454.518 62
10455.149 82
10455.781 96
10456.412 80
10457.043 74
10457.675 71
10458.306 65
10458.937 71
10459.569 102
10460.200 112
10460.832 118
10461.463 130
10462.095 133
10462.726 125
10463.358 112
10463.989 126
10464.621 117
10465.252 97
10465.884 86
10466.516 67
10467.147 53
10467.779 63
10468.411 74
10469.042 69
10469.674 106
10470.306 109
10470.938 101
10471.570 94
10472.201 102
10472.833 106
10473.465 113
10474.097 92
10474.729 108
10475.361 127
10475.993 133
10476.624 113
10477.256 106
10477.888 96
10478.520 82
10479.152 71
10479.784 55
10480.417 74
10481.049 80
10481.681 87
10482.313 92
10482.945 85
10483.577 101
10484.209 108
10484.841 108
10485.474 127
10486.106 108
10486.738 88
10487.370 73
10488.003 59
10488.635 55
10489.267 55
10489.900 57
10490.532 52
10491.164 55
10491.797 55
10492.429 60
10493.062 76
10493.694 71
10494.326 95
10494.959 95
10495.591 84
10496.224 87
10496.857 82
10497.489 115
10498.122 90
10498.754 97
10499.387 86
10500.020 86
10500.652 78
10501.285 98
10501.918 95
10502.550 94
10503.183 86
10503.816 73
10504.449 56
10505.081 62
10505.714 68
10506.347 68
10506.980 88
10507.613 74
10508.246 66
10508.879 65
10509.512 73
10510.144 68
10510.777 85
10511.410 100
10512.043 91
10512.676 75
10513.310 71
10513.943 63
10514.576 52
10515.209 54
10515.842 70
10516.475 78
10517.108 94
10517.741 104
10518.375 117
10519.008 100
10519.641 117
10520.274 130
10520.908 117
10521.541 115
10522.174 105
10522.807 103
10523.441 111
10524.074 102
10524.708 83
10525.341 75
10525.974 65
10526.608 87
10527.241 86
10527.875 94
10528.508 82
10529.142 82
10529.775 80
10530.409 105
10531.042 93
10531.676 94
10532.310 110
10532.943 124
10533.577 110
10534.211 84
10534.844 68
10535.478 78
10536.112 115
10536.746 132
10537.379 128
10538.013 136
10538.647 121
10539.281 116
10539.915 101
10540.548 96
10541.182 104
10541.816 112
10542.450 97
10543.084 87
10543.718 80
10544.352 66
10544.986 89
10545.620 107
10546.254 108
10546.888 98
10547.522 85
10548.156 86
10548.790 84
10549.425 74
10550.059 104
10550.693 111
10551.327 106
10551.961 94
10552.595 83
10553.230 70
10553.864 58
10554.498 47
10555.133 75
10555.767 85
10556.401 74
10557.036 64
10557.670 75
10558.304 82
10558.939 93
10559.573 104
10560.208 104
10560.842 121
10561.477 120
10562.111 101
10562.746 112
10563.380 125
10564.015 110
10564.649 86
10565.284 94
10565.919 84
10566.553 69
10567.188 61
10567.823 70
10568.457 59
10569.092 75
10569.727 78
10570.361 93
10570.996 80
10571.631 85
10572.266 97
10572.901 96
10573.536 104
10574.170 96
10574.805 79
10575.440 88
10576.075 69
10576.710 49
10577.345 55
10577.980 76
10578.615 79
10579.250 89
10579.885 125
10580.520 141
10581.155 133
10581.790 111
10582.426 92
10583.061 74
10583.696 65
10584.331 64
10584.966 84
10585.601 64
10586.237 49
10586.872 70
10587.507 75
10588.142 86
10588.778 77
10589.413 75
10590.048 94
10590.684 88
10591.319 76
10591.955 91
10592.590 130
10593.226 137
10593.861 146
10594.496 151
10595.132 129
10595.767 121
10596.403 109
10597.039 96
10597.674 88
10598.310 78
10598.945 68
10599.581 70
10600.217 65
10600.852 81
10601.488 87
10602.124 85
10602.759 82
10603.395 67
10604.031 49
10604.667 52
10605.303 90
10605.938 83
10606.574 71
10607.210 105
10607.846 99
10608.482 86
10609.118 93
10609.754 96
10610.390 95
10611.026 99
10611.662 94
10612.298 91
10612.934 102
10613.570 107
10614.206 111
10614.842 138
10615.478 144
10616.114 146
10616.750 145
10617.387 132
10618.023 114
10618.659 99
10619.295 97
10619.931 99
10620.568 85
10621.204 81
10621.840 67
10622.477 50
10623.113 41
10623.749 49
10624.386 50
10625.022 63
10625.658 70
10626.295 85
10626.931 122
10627.568 111
10628.204 112
10628.841 100
10629.477 124
10630.114 114
10630.750 112
10631.387 120
10632.024 141
10632.660 117
10633.297 87
10633.934 78
10634.570 83
10635.207 112
10635.844 113
10636.480 110
10637.117 102
10637.754 102
10638.391 103
10639.028 87
10639.664 120
10640.301 126
10640.938 116
10641.575 113
10642.212 101
10642.849 91
10643.486 82
10644.123 85
10644.760 79
10645.397 117
10646.034 136
10646.671 140
10647.308 132
10647.945 125
10648.582 103
10649.219 107
10649.856 111
10650.494 107
10651.131 122
10651.768 114
10652.405 104
10653.042 106
10653.680 118
10654.317 122
10654.954 116
10655.592 96
10656.229 94
10656.866 92
10657.504 100
10658.141 110
10658.778 129
10659.416 126
10660.053 109
10660.691 96
10661.328 76
10661.966 72
10662.603 89
10663.241 67
10663.878 57
10664.516 103
10665.154 99
10665.791 96
10666.429 105
10667.066 147
10667.704 140
10668.342 121
10668.980 115
10669.617 102
10670.255 109
10670.893 134
10671.531 116
10672.168 93
10672.806 91
10673.444 104
10674.082 116
10674.720 92
10675.358 125
10675.996 143
10676.634 155
10677.272 164
10677.910 132
10678.548 103
10679.186 78
10679.824 63
10680.462 57
10681.100 68
10681.738 89
10682.376 93
10683.014 92
10683.652 80
10684.290 91
10684.929 96
10685.567 86
10686.205 85
10686.843 91
10687.482 97
10688.120 93
10688.758 84
10689.396 87
10690.035 94
10690.673 78
10691.311 75
10691.950 71
10692.588 90
10693.227 108
10693.865 111
10694.504 108
10695.142 102
10695.781 89
10696.419 76
10697.058 109
10697.696 91
10698.335 86
10698.974 97
10699.612 127
10700.251 105
10700.889 99
10701.528 102
10702.167 115
10702.806 118
10703.444 123
10704.083 122
10704.722 124
10705.361 131
10705.999 136
10706.638 116
10707.277 92
10707.916 94
10708.555 96
10709.194 81
10709.833 85
10710.472 75
10711.111 80
10711.750 82
10712.389 62
10713.028 55
10713.667 61
10714.306 116
10714.945 101
10715.584 93
10716.223 88
10716.862 92
10717.501 95
10718.141 93
10718.780 120
10719.419 146
10720.058 143
10720.698 123
10721.337 102
10721.976 81
10722.615 87
10723.255 98
10723.894 89
10724.534 77
10725.173 80
10725.812 82
10726.452 78
10727.091 75
10727.731 91
10728.370 93
10729.010 101
10729.649 87
10730.289 91
10730.928 87
10731.568 93
10732.207 85
10732.847 68
10733.487 91
10734.126 91
10734.766 93
10735.406 87
10736.045 67
10736.685 49
10737.325 58
10737.965 60
10738.604 66
10739.244 103
10739.884 108
10740.524 86
10741.164 93
10741.804 90
10742.444 90
10743.084 93
10743.723 85
10744.363 95
10745.003 69
10745.643 63
10746.283 75
10746.923 57
10747.564 50
10748.204 48
10748.844 74
10749.484 100
10750.124 86
10750.764 92
10751.404 96
10752.044 91
10752.685 89
10753.325 94
10753.965 101
10754.605 99
10755.246 110
10755.886 112
10756.526 81
10757.167 79
10757.807 89
10758.447 99
10759.088 93
10759.728 81
10760.369 96
10761.009 86
10761.650 82
10762.290 83
10762.931 94
10763.571 91
10764.212 74
10764.852 61
10765.493 63
10766.133 61
10766.774 53
10767.415 57
10768.055 52
10768.696 54
10769.337 72
10769.978 87
10770.618 72
10771.259 65
10771.900 54
10772.541 57
10773.181 54
10773.822 59
10774.463 52
10775.104 54
10775.745 54
10776.386 48
10777.027 71
10777.668 95
10778.309 83
10778.950 79
10779.591 72
10780.232 66
10780.873 65
10781.514 71
10782.155 64
10782.796 64
10783.437 67
10784.078 62
10784.719 66
10785.361 51
10786.002 51
10786.643 94
10787.284 96
10787.926 77
10788.567 73
10789.208 73
10789.849 83
10790.491 99
10791.132 89
10791.774 78
10792.415 118
10793.056 127
10793.698 119
10794.339 117
10794.981 110
10795.622 84
10796.264 74
10796.905 71
10797.547 98
10798.188 85
10798.830 94
10799.471 81
10800.113 96
10800.755 100
10801.396 84
10802.038 77
10802.680 87
10803.321 85
10803.963 61
10804.605 41
10805.247 33
10805.889 45
10806.530 54
10807.172 63
10807.814 62
10808.456 54
10809.098 61
10809.740 60
10810.382 72
10811.024 66
10811.665 62
10812.307 69
10812.949 62
10813.591 55
10814.234 53
10814.876 62
10815.518 79
10816.160 84
10816.802 74
10817.444 85
10818.086 98
10818.728 80
10819.371 84
10820.013 81
10820.655 96
10821.297 109
10821.939 102
10822.582 109
10823.224 114
10823.866 82
10824.509 58
10825.151 41
10825.793 66
10826.436 65
10827.078 81
10827.721 84
10828.363 64
10829.006 74
10829.648 66
10830.291 73
10830.933 87
10831.576 83
10832.218 79
10832.861 79
10833.504 70
10834.146 81
10834.789 71
10835.432 71
10836.074 62
10836.717 69
10837.360 93
10838.002 94
10838.645 115
10839.288 103
10839.931 101
10840.574 88
10841.216 89
10841.859 108
10842.502 149
10843.145 165
10843.788 141
10844.431 116
10845.074 113
10845.717 119
10846.360 141
10847.003 127
10847.646 102
10848.289 82
10848.932 80
10849.575 85
10850.218 90
10850.861 75
10851.504 66
10852.148 55
10852.791 59
10853.434 54
10854.077 50
10854.720 75
10855.364 63
10856.007 81
10856.650 80
10857.294 91
10857.937 87
10858.580 68
10859.224 58
10859.867 54
10860.510 93
10861.154 94
10861.797 96
10862.441 93
10863.084 77
10863.728 64
10864.371 59
10865.015 50
10865.658 67
10866.302 94
10866.946 87
10867.589 102
10868.233 90
10868.876 87
10869.520 73
10870.164 84
10870.808 88
10871.451 85
10872.095 99
10872.739 109
10873.383 103
10874.026 100
10874.670 98
10875.314 73
10875.958 70
10876.602 56
10877.246 46
10877.890 63
10878.534 61
10879.178 82
10879.822 125
10880.466 128
10881.110 117
10881.754 94
10882.398 107
10883.042 92
10883.686 93
10884.330 111
10884.974 114
10885.618 121
10886.262 108
10886.907 92
10887.551 104
10888.195 100
10888.839 84
10889.484 81
10890.128 56
10890.772 60
10891.417 58
10892.061 81
10892.705 95
10893.350 104
10893.994 103
10894.638 87
10895.283 96
10895.927 121
10896.572 117
10897.216 141
10897.861 138
10898.505 151
10899.150 150
10899.795 124
10900.439 120
10901.084 109
10901.728 106
10902.373 96
10903.018 76
10903.662 91
10904.307 75
10904.952 55
10905.597 61
10906.241 65
10906.886 55
10907.531 55
10908.176 46
10908.821 38
10909.465 46
10910.110 71
10910.755 91
10911.400 73
10912.045 66
10912.690 72
10913.335 63
10913.980 70
10914.625 74
10915.270 87
10915.915 88
10916.560 81
10917.205 81
10917.850 62
10918.495 89
10919.141 89
10919.786 98
10920.431 89
10921.076 103
10921.721 106
10922.367 81
10923.012 58
10923.657 71
10924.302 75
10924.948 105
10925.593 119
10926.238 139
10926.884 123
10927.529 96
10928.175 88
10928.820 77
10929.466 91
10930.111 94
10930.756 110
10931.402 119
10932.048 90
10932.693 68
10933.339 49
10933.984 45
10934.630 61
10935.275 94
10935.921 83
10936.567 98
10937.212 89
10937.858 92
10938.504 91
10939.150 97
10939.795 95
10940.441 103
10941.087 96
10941.733 71
10942.379 64
10943.024 84
10943.670 93
10944.316 86
10944.962 82
10945.608 74
10946.254 69
10946.900 83
10947.546 82
10948.192 74
10948.838 65
10949.484 56
10950.130 61
10950.776 69
10951.422 80
10952.068 69
10952.714 68
10953.361 73
10954.007 59
10954.653 48
10955.299 70
10955.945 86
10956.592 77
10957.238 73
10957.884 81
10958.531 77
10959.177 65
10959.823 59
10960.470 45
10961.116 34
10961.762 31
10962.409 36
10963.055 52
10963.702 60
10964.348 72
10964.995 75
10965.641 74
10966.288 89
10966.934 106
10967.581 108
10968.227 100
10968.874 106
10969.521 118
10970.167 111
10970.814 90
10971.461 76
10972.107 67
10972.754 76
10973.401 74
10974.048 80
10974.694 107
10975.341 91
10975.988 70
10976.635 67
10977.282 78
10977.929 95
10978.576 126
10979.222 109
10979.869 87
10980.516 101
10981.163 116
10981.810 95
10982.457 93
10983.104 79
10983.751 74
10984.398 75
10985.046 74
10985.693 94
10986.340 109
10986.987 102
10987.634 79
10988.281 61
10988.928 75
10989.576 92
10990.223 85
10990.870 92
10991.517 92
10992.165 74
10992.812 59
10993.459 48
10994.107 64
10994.754 78
10995.402 91
10996.049 106
10996.696 107
10997.344 112
10997.991 130
10998.639 117
10999.286 114
10999.934 102
11000.581 89
11001.229 74
11001.877 69
11002.524 59
11003.172 64
11003.819 66
11004.467 61
11005.115 63
11005.762 91
11006.410 94
11007.058 104
11007.706 103
11008.353 76
11009.001 52
11009.649 40
11010.297 66
11010.945 95
11011.593 115
11012.240 96
11012.888 79
11013.536 66
11014.184 80
11014.832 68
11015.480 73
11016.128 67
11016.776 57
11017.424 53
11018.072 67
11018.720 60
11019.369 72
11020.017 56
11020.665 60
11021.313 76
11021.961 84
11022.609 81
11023.258 92
11023.906 81
11024.554 92
11025.202 80
11025.851 81
11026.499 63
11027.147 69
11027.796 65
11028.444 79
11029.092 94
11029.741 94
11030.389 82
11031.038 92
11031.686 79
11032.335 68
11032.983 55
11033.632 50
11034.280 65
11034.929 70
11035.577 81
11036.226 98
11036.874 101
11037.523 107
11038.172 87
11038.820 76
11039.469 76
11040.118 85
11040.767 76
11041.415 61
11042.064 63
11042.713 84
11043.362 91
11044.010 88
11044.659 95
11045.308 87
11045.957 85
11046.606 118
11047.255 104
11047.904 79
11048.553 68
11049.202 60
11049.851 67
11050.500 71
11051.149 70
11051.798 63
11052.447 61
11053.096 51
11053.745 59
11054.394 53
11055.043 65
11055.693 79
11056.342 69
11056.991 60
11057.640 85
11058.289 117
11058.939 112
11059.588 102
11060.237 97
11060.887 96
11061.536 83
11062.185 71
11062.835 64
11063.484 62
11064.133 74
11064.783 80
11065.432 86
11066.082 119
11066.731 96
11067.381 76
11068.030 65
11068.680 75
11069.329 87
11069.979 83
11070.629 79
11071.278 89
11071.928 86
11072.578 75
11073.227 72
11073.877 81
11074.527 101
11075.176 106
11075.826 104
11076.476 97
11077.126 83
11077.776 91
11078.425 86
11079.075 79
11079.725 72
11080.375 61
11081.025 61
11081.675 61
11082.325 46
11082.975 54
11083.625 60
11084.275 44
11084.925 46
11085.575 57
11086.225 49
11086.875 50
11087.525 50
11088.175 45
11088.825 40
11089.475 70
11090.126 65
11090.776 63
11091.426 83
11092.076 77
11092.726 75
11093.377 86
11094.027 81
11094.677 73
11095.328 53
11095.978 59
11096.628 88
11097.279 81
11097.929 98
11098.580 84
11099.230 76
11099.881 65
11100.531 89
11101.182 106
11101.832 124
11102.483 134
11103.133 116
11103.784 100
11104.434 83
11105.085 82
11105.736 84
11106.386 95
11107.037 99
11107.688 96
11108.338 90
11108.989 86
11109.640 91
11110.291 73
11110.941 97
11111.592 103
11112.243 89
11112.894 75
11113.545 51
11114.196 52
11114.846 68
11115.497 72
11116.148 77
11116.799 72
11117.450 76
11118.101 83
11118.752 94
11119.403 84
11120.054 101
11120.705 120
11121.356 98
11122.008 93
11122.659 111
11123.310 114
11123.961 109
11124.612 121
11125.263 100
11125.915 75
11126.566 84
11127.217 113
11127.868 103
11128.520 100
11129.171 115
11129.822 95
11130.474 88
11131.125 82
11131.777 100
11132.428 118
11133.079 112
11133.731 110
11134.382 120
11135.034 98
11135.685 84
11136.337 69
11136.988 60
11137.640 62
11138.292 57
11138.943 44
11139.595 51
11140.246 49
11140.898 48
11141.550 52
11142.201 79
11142.853 83
11143.505 90
11144.157 101
11144.808 105
11145.460 113
11146.112 96
11146.764 79
11147.416 72
11148.068 82
11148.720 89
11149.371 75
11150.023 59
11150.675 54
11151.327 70
11151.979 55
11152.631 51
11153.283 56
11153.935 56
11154.587 62
11155.239 88
11155.892 74
11156.544 62
11157.196 51
11157.848 44
11158.500 52
11159.152 49
11159.805 54
11160.457 47
11161.109 34
11161.761 30
11162.414 37
11163.066 41
11163.718 39
11164.371 51
11165.023 38
11165.675 34
11166.328 24
11166.980 36
11167.633 64
11168.285 63
11168.938 58
11169.590 118
11170.243 115
11170.895 105
11171.548 97
11172.200 83
11172.853 88
11173.506 98
11174.158 89
11174.811 80
11175.463 100
11176.116 96
11176.769 90
11177.422 105
11178.074 109
11178.727 100
11179.380 99
11180.033 106
11180.686 101
11181.338 74
11181.991 53
11182.644 45
11183.297 50
11183.950 79
11184.603 74
11185.256 88
11185.909 87
11186.562 83
11187.215 85
11187.868 81
11188.521 86
11189.174 82
11189.827 73
11190.480 68
11191.133 56
11191.787 53
11192.440 53
11193.093 40
11193.746 42
11194.399 34
11195.053 46
11195.706 62
11196.359 68
11197.012 54
11197.666 60
11198.319 60
11198.972 62
11199.626 65
11200.279 73
11200.933 73
11201.586 61
11202.239 58
11202.893 72
11203.546 68
11204.200 73
11204.854 88
11205.507 89
11206.161 93
11206.814 97
11207.468 101
11208.121 86
11208.775 82
11209.429 75
11210.082 63
11210.736 98
11211.390 122
11212.044 107
11212.697 90
11213.351 70
11214.005 106
11214.659 103
11215.313 117
11215.966 125
11216.620 111
11217.274 83
11217.928 103
11218.582 122
11219.236 147
11219.890 139
11220.544 120
11221.198 143
11221.852 115
11222.506 95
11223.160 97
11223.814 119
11224.468 112
11225.122 87
11225.777 75
11226.431 72
11227.085 55
11227.739 34
11228.393 56
11229.048 57
11229.702 71
11230.356 68
11231.010 63
11231.665 64
11232.319 75
11232.973 57
11233.628 65
11234.282 79
11234.937 97
11235.591 106
11236.245 106
11236.900 177
11237.554 203
11238.209 177
11238.863 151
11239.518 133
11240.172 103
11240.827 86
11241.482 80
11242.136 83
11242.791 87
11243.446 77
11244.100 75
11244.755 65
11245.410 73
11246.064 91
11246.719 70
11247.374 63
11248.029 58
11248.683 61
11249.338 81
11249.993 74
11250.648 74
11251.303 79
11251.958 88
11252.613 89
11253.268 86
11253.923 106
11254.578 106
11255.233 78
11255.888 60
11256.543 68
11257.198 81
11257.853 90
11258.508 83
11259.163 89
11259.818 75
11260.473 59
11261.128 48
11261.784 62
11262.439 62
11263.094 61
11263.749 51
11264.405 52
11265.060 42
11265.715 48
11266.370 33
11267.026 53
11267.681 81
11268.337 77
11268.992 90
11269.647 87
11270.303 88
11270.958 70
11271.614 71
11272.269 72
11272.925 80
11273.580 77
11274.236 70
11274.891 69
11275.547 64
11276.203 39
11276.858 37
11277.514 56
11278.170 70
11278.825 56
11279.481 57
11280.137 81
11280.792 120
11281.448 116
11282.104 129
11282.760 122
11283.416 121
11284.071 131
11284.727 104
11285.383 92
11286.039 96
11286.695 76
11287.351 72
11288.007 115
11288.663 105
11289.319 107
11289.975 92
11290.631 76
11291.287 76
11291.943 67
11292.599 47
11293.255 34
11293.911 34
11294.567 40
11295.224 47
11295.880 44
11296.536 34
11297.192 43
11297.848 37
11298.505 56
11299.161 58
11299.817 58
11300.473 70
11301.130 74
11301.786 71
11302.443 80
11303.099 85
11303.755 94
11304.412 98
11305.068 90
11305.725 81
11306.381 88
11307.038 84
11307.694 66
11308.351 74
11309.007 103
11309.664 118
11310.320 107
11310.977 88
11311.634 79
11312.290 75
11312.947 53
11313.604 44
11314.260 105
11314.917 123
11315.574 131
11316.231 126
11316.887 125
11317.544 118
11318.201 108
11318.858 86
11319.515 92
11320.172 106
11320.829 130
11321.486 145
11322.142 134
11322.799 139
11323.456 152
11324.113 131
11324.770 107
11325.427 76
11326.085 91
11326.742 72
11327.399 67
11328.056 103
11328.713 86
11329.370 77
11330.027 100
11330.684 118
11331.342 115
11331.999 107
11332.656 92
11333.313 94
11333.971 106
11334.628 100
11335.285 85
11335.943 75
11336.600 66
11337.257 72
11337.915 100
11338.572 101
11339.230 92
11339.887 73
11340.545 73
11341.202 76
11341.860 74
11342.517 70
11343.175 65
11343.832 86
11344.490 90
11345.147 86
11345.805 81
11346.463 74
11347.120 76
11347.778 92
11348.436 89
11349.094 87
11349.751 83
11350.409 95
11351.067 109
11351.725 82
11352.382 77
11353.040 69
11353.698 75
11354.356 89
11355.014 72
11355.672 64
11356.330 57
11356.988 64
11357.646 106
11358.304 123
11358.962 106
11359.620 89
11360.278 73
11360.936 86
11361.594 85
11362.252 91
11362.910 74
11363.568 61
11364.226 75
11364.885 68
11365.543 95
11366.201 96
11366.859 114
11367.518 113
11368.176 111
11368.834 96
11369.492 74
11370.151 76
11370.809 72
11371.467 70
11372.126 82
11372.784 72
11373.443 74
11374.101 92
11374.760 105
11375.418 104
11376.077 104
11376.735 116
11377.394 108
11378.052 107
11378.711 92
11379.369 89
11380.028 91
11380.687 96
11381.345 84
11382.004 65
11382.663 60
11383.321 51
11383.980 58
11384.639 55
11385.298 57
11385.956 57
11386.615 69
11387.274 63
11387.933 68
11388.592 55
11389.251 56
11389.910 67
11390.569 55
11391.227 53
11391.886 58
11392.545 52
11393.204 56
11393.863 76
11394.522 65
11395.182 57
11395.841 49
11396.500 48
11397.159 40
11397.818 59
11398.477 84
11399.136 82
11399.795 81
11400.455 103
11401.114 82
11401.773 71
11402.432 66
11403.092 76
11403.751 64
11404.410 73
11405.070 72
11405.729 65
11406.388 71
11407.048 67
11407.707 58
11408.367 54
11409.026 51
11409.686 59
11410.345 61
11411.005 61
11411.664 70
11412.324 79
11412.983 90
11413.643 78
11414.302 63
11414.962 58
11415.622 75
11416.281 119
11416.941 122
11417.601 130
11418.261 120
11418.920 111
11419.580 103
11420.240 103
11420.900 98
11421.559 91
11422.219 88
11422.879 84
11423.539 91
11424.199 100
11424.859 113
11425.519 99
11426.179 86
11426.839 92
11427.499 74
11428.159 72
11428.819 68
11429.479 62
11430.139 52
11430.799 54
11431.459 50
11432.119 48
11432.779 75
11433.439 79
11434.100 62
11434.760 83
11435.420 97
11436.080 101
11436.741 114
11437.401 93
11438.061 76
11438.721 126
11439.382 139
11440.042 117
11440.702 90
11441.363 65
11442.023 55
11442.684 66
11443.344 57
11444.005 54
11444.665 54
11445.326 54
11445.986 42
11446.647 46
11447.307 64
11447.968 48
11448.628 47
11449.289 89
11449.950 126
11450.610 117
11451.271 87
11451.932 70
11452.592 62
11453.253 57
11453.914 77
11454.575 62
11455.235 54
11455.896 57
11456.557 60
11457.218 48
11457.879 71
11458.540 69
11459.201 62
11459.862 65
11460.523 80
11461.183 88
11461.844 140
11462.505 141
11463.166 152
11463.828 142
11464.489 132
11465.150 105
11465.811 80
11466.472 53
11467.133 39
11467.794 31
11468.455 35
11469.117 36
11469.778 36
11470.439 47
11471.100 47
11471.761 52
11472.423 47
11473.084 68
11473.745 58
11474.407 65
11475.068 91
11475.729 73
11476.391 66
11477.052 56
11477.714 47
11478.375 101
11479.037 91
11479.698 95
11480.360 93
11481.021 83
11481.683 72
11482.344 77
11483.006 98
11483.668 115
11484.329 95
11484.991 74
11485.652 61
11486.314 57
11486.976 53
11487.638 66
11488.299 59
11488.961 44
11489.623 37
11490.285 36
11490.947 49
11491.608 64
11492.270 108
11492.932 121
11493.594 116
11494.256 97
11494.918 81
11495.580 61
11496.242 47
11496.904 42
11497.566 39
11498.228 25
11498.890 28
11499.552 41
11500.214 56
11500.876 52
11501.538 62
11502.200 62
11502.863 61
11503.525 55
11504.187 64
11504.849 78
11505.511 71
11506.174 77
11506.836 84
11507.498 67
11508.161 47
11508.823 50
11509.485 45
11510.148 29
11510.810 49
11511.472 78
11512.135 60
11512.797 61
11513.460 66
11514.122 68
11514.785 64
11515.447 63
11516.110 54
11516.772 57
11517.435 65
11518.098 69
11518.760 77
11519.423 74
11520.086 56
11520.748 54
11521.411 80
11522.074 74
11522.736 69
11523.399 68
11524.062 83
11524.725 74
11525.387 65
11526.050 63
11526.713 74
11527.376 73
11528.039 64
11528.702 59
11529.365 77
11530.028 63
11530.691 62
11531.354 70
11532.017 62
11532.680 66
11533.343 93
11534.006 91
11534.669 108
11535.332 108
11535.995 82
11536.658 72
11537.321 66
11537.984 77
11538.648 110
11539.311 97
11539.974 83
11540.637 52
11541.301 40
11541.964 38
11542.627 35
11543.291 57
11543.954 57
11544.617 56
11545.281 60
11545.944 71
11546.607 64
11547.271 77
11547.934 70
11548.598 55
11549.261 76
11549.925 90
11550.588 72
11551.252 55
11551.916 74
11552.579 87
11553.243 75
11553.906 71
11554.570 69
11555.234 58
11555.897 63
11556.561 84
11557.225 84
11557.889 81
11558.552 84
11559.216 77
11559.880 80
11560.544 75
11561.208 79
11561.871 75
11562.535 85
11563.199 96
11563.863 92
11564.527 95
11565.191 116
11565.855 131
11566.519 112
11567.183 99
11567.847 91
11568.511 70
11569.175 65
11569.839 48
11570.503 29
11571.167 27
11571.832 34
11572.496 29
11573.160 45
11573.824 43
11574.488 46
11575.153 39
11575.817 61
11576.481 60
11577.145 63
11577.810 55
11578.474 62
11579.138 59
11579.803 59
11580.467 47
11581.132 39
11581.796 57
11582.461 68
11583.125 77
11583.790 93
11584.454 78
11585.119 87
11585.783 76
11586.448 61
11587.112 67
11587.777 62
11588.441 43
11589.106 24
11589.771 31
11590.435 39
11591.100 33
11591.765 31
11592.430 39
11593.094 37
11593.759 35
11594.424 39
11595.089 46
11595.754 54
11596.418 48
11597.083 44
11597.748 37
11598.413 53
11599.078 63
11599.743 74
11600.408 84
11601.073 78
11601.738 88
11602.403 76
11603.068 64
11603.733 45
11604.398 38
11605.063 39
11605.728 47
11606.393 54
11607.059 46
11607.724 33
11608.389 36
11609.054 50
11609.719 63
11610.385 52
11611.050 51
11611.715 42
11612.381 41
11613.046 56
11613.711 66
11614.377 61
11615.042 73
11615.707 56
11616.373 43
11617.038 43
11617.704 34
11618.369 43
11619.035 74
11619.700 79
11620.366 74
11621.031 90
11621.697 81
11622.362 63
11623.028 51
11623.694 66
11624.359 62
11625.025 42
11625.691 46
11626.356 35
11627.022 42
11627.688 64
11628.354 58
11629.019 50
11629.685 56
11630.351 56
11631.017 52
11631.683 59
11632.349 77
11633.015 64
11633.680 76
11634.346 75
11635.012 78
11635.678 79
11636.344 65
11637.010 76
11637.676 81
11638.342 89
11639.008 80
11639.675 94
11640.341 90
11641.007 75
11641.673 84
11642.339 68
11643.005 64
11643.672 63
11644.338 52
11645.004 45
11645.670 51
11646.337 61
11647.003 69
11647.669 61
11648.335 56
11649.002 50
11649.668 37
11650.335 51
11651.001 63
11651.667 59
11652.334 67
11653.000 59
11653.667 45
11654.333 44
11655.000 54
11655.666 63
11656.333 58
11657.000 39
11657.666 45
11658.333 46
11658.999 49
11659.666 56
11660.333 46
11661.000 43
11661.666 44
11662.333 56
11663.000 79
11663.666 76
11664.333 67
11665.000 87
11665.667 74
11666.334 81
11667.001 77
11667.668 76
11668.334 93
11669.001 78
11669.668 67
11670.335 54
11671.002 52
11671.669 70
11672.336 81
11673.003 104
11673.670 99
11674.337 97
11675.005 84
11675.672 76
11676.339 65
11677.006 55
11677.673 46
11678.340 75
11679.008 60
11679.675 47
11680.342 45
11681.009 79
11681.677 87
11682.344 62
11683.011 60
11683.679 55
11684.346 60
11685.013 52
11685.681 56
11686.348 76
11687.016 66
11687.683 62
11688.351 50
11689.018 49
11689.686 98
11690.353 128
11691.021 123
11691.688 101
11692.356 84
11693.023 75
11693.691 71
11694.359 54
11695.026 79
11695.694 63
11696.362 55
11697.030 48
11697.697 82
11698.365 91
11699.033 102
11699.701 94
11700.368 71
11701.036 71
11701.704 66
11702.372 58
11703.040 55
11703.708 41
11704.376 47
11705.044 62
11705.712 63
11706.380 65
11707.048 69
11707.716 62
11708.384 65
11709.052 71
11709.720 57
11710.388 39
11711.056 57
11711.724 70
11712.393 73
11713.061 68
11713.729 60
11714.397 52
11715.065 60
11715.734 58
11716.402 68
11717.070 59
11717.739 44
11718.407 41
11719.075 58
11719.744 63
11720.412 52
11721.080 74
11721.749 68
11722.417 73
11723.086 74
11723.754 64
11724.423 73
11725.091 64
11725.760 43
11726.428 47
11727.097 61
11727.766 64
11728.434 61
11729.103 66
11729.772 57
11730.440 58
11731.109 64
11731.778 57
11732.446 62
11733.115 49
11733.784 54
11734.453 60
11735.122 63
11735.790 66
11736.459 71
11737.128 68
11737.797 64
11738.466 54
11739.135 56
11739.804 66
11740.473 76
11741.142 65
11741.811 68
11742.480 84
11743.149 73
11743.818 68
11744.487 54
11745.156 49
11745.825 66
11746.494 77
11747.164 63
11747.833 76
11748.502 74
11749.171 81
11749.840 72
11750.510 79
11751.179 87
11751.848 78
11752.517 72
11753.187 67
11753.856 53
11754.525 44
11755.195 46
11755.864 59
11756.534 62
11757.203 48
11757.873 46
11758.542 46
11759.212 62
11759.881 83
11760.551 88
11761.220 72
11761.890 56
11762.559 47
11763.229 52
11763.899 44
11764.568 51
11765.238 52
11765.908 58
11766.577 62
11767.247 63
11767.917 57
11768.587 47
11769.256 54
11769.926 43
11770.596 41
11771.266 35
11771.936 46
11772.606 52
11773.276 46
11773.945 53
11774.615 43
11775.285 42
11775.955 38
11776.625 53
11777.295 60
11777.965 73
11778.635 72
11779.305 78
11779.976 78
11780.646 60
11781.316 71
11781.986 68
11782.656 51
11783.326 39
11783.997 30
11784.667 38
11785.337 38
11786.007 37
11786.678 55
11787.348 68
11788.018 76
11788.688 80
11789.359 77
11790.029 75
11790.700 92
11791.370 92
11792.040 79
11792.711 60
11793.381 73
11794.052 75
11794.722 74
11795.393 68
11796.063 59
11796.734 51
11797.405 37
11798.075 39
11798.746 65
11799.417 88
11800.087 83
11800.758 84
11801.429 87
11802.099 99
11802.770 110
11803.441 101
11804.112 87
11804.782 72
11805.453 83
11806.124 63
11806.795 52
11807.466 47
11808.137 60
11808.808 57
11809.478 60
11810.149 64
11810.820 67
11811.491 53
11812.162 44
11812.833 43
11813.504 48
11814.176 52
11814.847 61
11815.518 61
11816.189 56
11816.860 42
11817.531 44
11818.202 51
11818.873 78
11819.545 79
11820.216 71
11820.887 62
11821.558 77
11822.230 79
11822.901 64
11823.572 45
11824.244 48
11824.915 69
11825.586 66
11826.258 60
11826.929 57
11827.601 49
11828.272 53
11828.944 73
11829.615 58
11830.287 68
11830.958 54
11831.630 63
11832.301 51
11832.973 42
11833.645 31
11834.316 46
11834.988 47
11835.660 54
11836.331 61
11837.003 49
11837.675 57
11838.346 59
11839.018 64
11839.690 58
11840.362 44
11841.034 51
11841.706 58
11842.377 53
11843.049 45
11843.721 66
11844.393 55
11845.065 51
11845.737 51
11846.409 55
11847.081 67
11847.753 67
11848.425 62
11849.097 61
11849.769 55
11850.441 44
11851.113 66
11851.785 81
11852.458 75
11853.130 80
11853.802 60
11854.474 66
11855.146 93
11855.819 91
11856.491 85
11857.163 74
11857.836 66
11858.508 76
11859.180 72
11859.853 77
11860.525 67
11861.197 60
11861.870 56
11862.542 61
11863.215 61
11863.887 60
11864.560 57
11865.232 41
11865.905 30
11866.577 24
11867.250 38
11867.922 78
11868.595 83
11869.268 78
11869.940 92
11870.613 100
11871.286 118
11871.958 108
11872.631 99
11873.304 85
11873.976 56
11874.649 51
11875.322 39
11875.995 41
11876.668 41
11877.341 33
11878.013 26
11878.686 45
11879.359 40
11880.032 50
11880.705 61
11881.378 64
11882.051 69
11882.724 61
11883.397 69
11884.070 60
11884.743 59
11885.416 104
11886.089 115
11886.763 128
11887.436 120
11888.109 103
11888.782 120
11889.455 129
11890.128 112
11890.802 89
11891.475 88
11892.148 74
11892.821 69
11893.495 67
11894.168 52
11894.841 45
11895.515 54
11896.188 62
11896.862 62
11897.535 79
11898.209 102
11898.882 116
11899.555 99
11900.229 88
11900.902 65
11901.576 80
11902.250 90
11902.923 74
11903.597 54
11904.270 41
11904.944 43
11905.618 60
11906.291 79
11906.965 74
11907.639 76
11908.312 77
11908.986 87
11909.660 71
11910.334 57
11911.008 64
11911.681 91
11912.355 106
11913.029 98
11913.703 94
11914.377 84
11915.051 74
11915.725 79
11916.399 98
11917.073 90
11917.747 81
11918.421 65
11919.095 55
11919.769 52
11920.443 57
11921.117 61
11921.791 67
11922.465 73
11923.139 77
11923.814 71
11924.488 54
11925.162 40
11925.836 21
11926.510 20
11927.185 37
11927.859 69
11928.533 56
11929.208 54
11929.882 52
11930.556 68
11931.231 89
11931.905 105
11932.579 87
11933.254 78
11933.928 67
11934.603 59
11935.277 56
11935.952 60
11936.626 45
11937.301 50
11937.976 54
11938.650 46
11939.325 36
11939.999 32
11940.674 41
11941.349 64
11942.023 59
11942.698 59
11943.373 81
11944.048 82
11944.722 74
11945.397 58
11946.072 62
11946.747 53
11947.421 54
11948.096 65
11948.771 70
11949.446 54
11950.121 61
11950.796 57
11951.471 57
11952.146 48
11952.821 36
11953.496 42
11954.171 40
11954.846 110
11955.521 95
11956.196 111
11956.871 119
11957.546 130
11958.221 117
11958.897 96
11959.572 87
11960.247 87
11960.922 76
11961.597 65
11962.273 63
11962.948 75
11963.623 65
11964.299 55
11964.974 52
11965.649 46
11966.325 60
11967.000 74
11967.675 56
11968.351 68
11969.026 62
11969.702 58
11970.377 63
11971.053 68
11971.728 55
11972.404 56
11973.079 52
11973.755 61
11974.431 67
11975.106 55
11975.782 61
11976.458 68
11977.133 67
11977.809 56
11978.485 49
11979.160 64
11979.836 64
11980.512 50
11981.188 46
11981.863 46
11982.539 55
11983.215 60
11983.891 61
11984.567 60
11985.243 65
11985.919 75
11986.595 67
11987.271 76
11987.947 67
11988.623 59
11989.299 69
11989.975 55
11990.651 44
11991.327 52
11992.003 56
11992.679 63
11993.355 80
11994.031 68
11994.707 51
11995.384 39
11996.060 39
11996.736 38
11997.412 83
11998.089 106
11998.765 113
11999.441 108
12000.117 94
12000.794 95
12001.470 72
12002.147 68
12002.823 72
12003.499 54
12004.176 50
12004.852 46
12005.529 52
12006.205 46
12006.882 54
12007.558 67
12008.235 61
12008.911 79
12009.588 77
12010.265 65
12010.941 64
12011.618 47
12012.295 43
12012.971 50
12013.648 49
12014.325 43
12015.001 41
12015.678 46
12016.355 57
12017.032 59
12017.709 60
12018.385 55
12019.062 43
12019.739 50
12020.416 50
12021.093 51
12021.770 38
12022.447 35
12023.124 35
12023.801 37
12024.478 36
12025.155 43
12025.832 47
12026.509 62
12027.186 80
12027.863 81
12028.540 74
12029.217 67
12029.895 66
12030.572 63
12031.249 70
12031.926 75
12032.603 101
12033.281 129
12033.958 129
12034.635 120
12035.313 91
12035.990 68
12036.667 75
12037.345 93
12038.022 101
12038.699 88
12039.377 87
12040.054 90
12040.732 81
12041.409 66
12042.087 49
12042.764 42
12043.442 49
12044.119 53
12044.797 56
12045.475 49
12046.152 47
12046.830 49
12047.507 54
12048.185 49
12048.863 48
12049.541 76
12050.218 67
12050.896 57
12051.574 82
12052.252 79
12052.929 80
12053.607 76
12054.285 72
12054.963 53
12055.641 49
12056.319 63
12056.997 59
12057.675 49
12058.353 47
12059.031 62
12059.709 73
12060.387 72
12061.065 81
12061.743 73
12062.421 94
12063.099 86
12063.777 84
12064.455 94
12065.133 82
12065.811 66
12066.490 47
12067.168 46
12067.846 47
12068.524 55
12069.203 45
12069.881 64
12070.559 58
12071.237 51
12071.916 78
12072.594 71
12073.273 57
12073.951 43
12074.629 44
12075.308 37
12075.986 29
12076.665 25
12077.343 21
12078.022 27
12078.700 24
12079.379 23
12080.057 17
12080.736 19
12081.415 49
12082.093 54
12082.772 59
12083.451 54
12084.129 51
12084.808 60
12085.487 63
12086.165 74
12086.844 82
12087.523 78
12088.202 88
12088.881 90
12089.559 83
12090.238 75
12090.917 68
12091.596 71
12092.275 65
12092.954 60
12093.633 57
12094.312 62
12094.991 57
12095.670 51
12096.349 57
12097.028 68
12097.707 69
12098.386 66
12099.065 63
12099.744 51
12100.423 68
12101.103 71
12101.782 86
12102.461 79
12103.140 118
12103.819 125
12104.499 91
12105.178 78
12105.857 72
12106.537 82
12107.216 85
12107.895 83
12108.575 73
12109.254 54
12109.933 44
12110.613 34
12111.292 47
12111.972 45
12112.651 56
12113.331 65
12114.010 70
12114.690 82
12115.369 72
12116.049 60
12116.729 53
12117.408 48
12118.088 33
12118.768 27
12119.447 25
12120.127 35
12120.807 48
12121.486 65
12122.166 76
12122.846 68
12123.526 67
12124.205 62
12124.885 48
12125.565 49
12126.245 40
12126.925 26
12127.605 26
12128.285 37
12128.965 52
12129.645 45
12130.325 39
12131.005 30
12131.685 47
12132.365 53
12133.045 40
12133.725 34
12134.405 38
12135.085 35
12135.765 34
12136.445 34
12137.125 52
12137.806 48
12138.486 36
12139.166 41
12139.846 67
12140.527 82
12141.207 77
12141.887 84
12142.568 63
12143.248 49
12143.928 68
12144.609 70
12145.289 61
12145.969 54
12146.650 79
12147.330 95
12148.011 92
12148.691 105
12149.372 87
12150.052 79
12150.733 81
12151.414 79
12152.094 86
12152.775 73
12153.455 89
12154.136 116
12154.817 100
12155.497 103
12156.178 83
12156.859 66
12157.540 66
12158.220 55
12158.901 44
12159.582 42
12160.263 61
12160.944 62
12161.624 64
12162.305 75
12162.986 76
12163.667 64
12164.348 59
12165.029 78
12165.710 74
12166.391 61
12167.072 70
12167.753 61
12168.434 66
12169.115 73
12169.796 95
12170.477 97
12171.158 82
12171.840 108
12172.521 105
12173.202 98
12173.883 88
12174.564 85
12175.246 79
12175.927 84
12176.608 87
12177.289 72
12177.971 63
12178.652 43
12179.333 75
12180.015 64
12180.696 52
12181.378 56
12182.059 73
12182.740 77
12183.422 105
12184.103 105
12184.785 105
12185.466 89
12186.148 61
12186.830 45
12187.511 42
12188.193 29
12188.874 37
12189.556 45
12190.238 57
12190.919 71
12191.601 77
12192.283 68
12192.965 68
12193.646 76
12194.328 73
12195.010 64
12195.692 76
12196.373 78
12197.055 93
12197.737 109
12198.419 98
12199.101 113
12199.783 118
12200.465 94
12201.147 80
12201.829 78
12202.511 56
12203.193 44
12203.875 57
12204.557 44
12205.239 45
12205.921 44
12206.603 37
12207.285 28
12207.968 36
12208.650 51
12209.332 57
12210.014 66
12210.696 66
12211.379 65
12212.061 54
12212.743 48
12213.425 43
12214.108 38
12214.790 43
12215.472 43
12216.155 65
12216.837 74
12217.520 97
12218.202 87
12218.885 76
12219.567 66
12220.250 64
12220.932 82
12221.615 77
12222.297 68
12222.980 63
12223.662 61
12224.345 73
12225.028 70
12225.710 58
12226.393 54
12227.076 39
12227.758 33
12228.441 34
12229.124 35
12229.807 37
12230.489 32
12231.172 31
12231.855 32
12232.538 26
12233.221 28
12233.904 38
12234.586 63
12235.269 67
12235.952 60
12236.635 70
12237.318 66
12238.001 67
12238.684 53
12239.367 37
12240.050 34
12240.733 61
12241.416 58
12242.100 44
12242.783 43
12243.466 60
12244.149 53
12244.832 51
12245.515 53
12246.199 46
12246.882 77
12247.565 61
12248.248 42
12248.932 47
12249.615 55
12250.298 71
12250.982 75
12251.665 64
12252.348 53
12253.032 63
12253.715 68
12254.399 72
12255.082 72
12255.766 72
12256.449 77
12257.133 71
12257.816 84
12258.500 88
12259.183 99
12259.867 135
12260.551 125
12261.234 121
12261.918 118
12262.602 101
12263.285 101
12263.969 90
12264.653 76
12265.337 77
12266.020 63
12266.704 55
12267.388 90
12268.072 88
12268.756 80
12269.439 82
12270.123 70
12270.807 69
12271.491 53
12272.175 40
12272.859 37
12273.543 42
12274.227 41
12274.911 54
12275.595 48
12276.279 40
12276.963 57
12277.647 64
12278.332 61
12279.016 50
12279.700 53
12280.384 79
12281.068 85
12281.752 85
12282.437 61
12283.121 54
12283.805 46
12284.489 51
12285.174 62
12285.858 69
12286.542 94
12287.227 96
12287.911 89
12288.596 98
12289.280 99
12289.964 98
12290.649 88
12291.333 71
12292.018 59
12292.702 56
12293.387 45
12294.071 42
12294.756 49
12295.441 50
12296.125 42
12296.810 35
12297.495 32
12298.179 39
12298.864 40
12299.549 50
12300.233 49
12300.918 48
12301.603 53
12302.288 50
12302.972 56
12303.657 69
12304.342 85
12305.027 106
12305.712 133
12306.397 124
12307.082 118
12307.767 94
12308.452 82
12309.137 83
12309.822 77
12310.507 72
12311.192 61
12311.877 61
12312.562 58
12313.247 55
12313.932 65
12314.617 71
12315.302 80
12315.987 79
12316.673 72
12317.358 57
12318.043 43
12318.728 35
12319.413 33
12320.099 41
12320.784 56
12321.469 50
12322.155 41
12322.840 36
12323.525 46
12324.211 46
12324.896 39
12325.582 46
12326.267 59
12326.953 78
12327.638 55
12328.324 75
12329.009 68
12329.695 58
12330.380 53
12331.066 56
12331.751 48
12332.437 66
12333.123 75
12333.808 75
12334.494 75
12335.180 61
12335.865 72
12336.551 86
12337.237 85
12337.923 66
12338.608 65
12339.294 69
12339.980 67
12340.666 61
12341.352 61
12342.038 53
12342.724 61
12343.410 84
12344.096 89
12344.781 90
12345.467 81
12346.153 58
12346.839 47
12347.526 35
12348.212 46
12348.898 61
12349.584 59
12350.270 48
12350.956 41
12351.642 43
12352.328 39
12353.015 39
12353.701 51
12354.387 74
12355.073 86
12355.760 84
12356.446 80
12357.132 74
12357.818 62
12358.505 62
12359.191 71
12359.878 67
12360.564 66
12361.250 64
12361.937 59
12362.623 54
12363.310 71
12363.996 75
12364.683 75
12365.369 77
12366.056 74
12366.742 70
12367.429 76
12368.116 59
12368.802 60
12369.489 41
12370.176 34
12370.862 48
12371.549 49
12372.236 41
12372.923 32
12373.609 72
12374.296 76
12374.983 60
12375.670 63
12376.357 71
12377.043 70
12377.730 49
12378.417 33
12379.104 35
12379.791 37
12380.478 34
12381.165 33
12381.852 27
12382.539 36
12383.226 45
12383.913 61
12384.600 58
12385.287 57
12385.974 54
12386.661 64
12387.349 86
12388.036 74
12388.723 83
12389.410 98
12390.097 72
12390.785 62
12391.472 53
12392.159 71
12392.846 79
12393.534 85
12394.221 71
12394.908 64
12395.596 44
12396.283 45
12396.971 43
12397.658 43
12398.346 56
12399.033 60
12399.721 52
12400.408 49
12401.096 75
12401.783 74
12402.471 80
12403.158 58
12403.846 56
12404.533 53
12405.221 44
12405.909 42
12406.596 60
12407.284 61
12407.972 45
12408.660 50
12409.347 48
12410.035 41
12410.723 39
12411.411 54
12412.099 56
12412.786 49
12413.474 87
12414.162 118
12414.850 135
12415.538 133
12416.226 109
12416.914 96
12417.602 75
12418.290 66
12418.978 57
12419.666 50
12420.354 44
12421.042 43
12421.730 37
12422.418 62
12423.107 68
12423.795 46
12424.483 46
12425.171 35
12425.859 34
12426.548 43
12427.236 45
12427.924 47
12428.612 52
12429.301 29
12429.989 36
12430.677 28
12431.366 28
12432.054 48
12432.742 42
12433.431 46
12434.119 57
12434.808 73
12435.496 77
12436.185 68
12436.873 57
12437.562 47
12438.250 38
12438.939 41
12439.628 37
12440.316 39
12441.005 42
12441.693 39
12442.382 30
12443.071 30
12443.760 29
12444.448 34
12445.137 27
12445.826 30
12446.515 40
12447.203 52
12447.892 49
12448.581 43
12449.270 42
12449.959 48
12450.648 44
12451.337 38
12452.026 28
12452.715 24
12453.404 35
12454.093 23
12454.782 38
12455.471 66
12456.160 72
12456.849 75
12457.538 74
12458.227 77
12458.916 74
12459.605 61
12460.294 98
12460.984 94
12461.673 79
12462.362 69
12463.051 78
12463.740 80
12464.430 73
12465.119 69
12465.808 78
12466.498 85
12467.187 80
12467.876 88
12468.566 71
12469.255 67
12469.945 66
12470.634 61
12471.324 53
12472.013 74
12472.703 60
12473.392 46
12474.082 48
12474.771 46
12475.461 33
12476.150 37
12476.840 46
12477.530 42
12478.219 33
12478.909 39
12479.599 44
12480.288 47
12480.978 75
12481.668 65
12482.358 83
12483.048 87
12483.737 71
12484.427 60
12485.117 55
12485.807 46
12486.497 33
12487.187 32
12487.877 34
12488.567 42
12489.257 57
12489.947 73
12490.637 75
12491.327 60
12492.017 51
12492.707 57
12493.397 55
12494.087 46
12494.777 31
12495.467 37
12496.157 39
12496.847 33
12497.538 29
12498.228 45
12498.918 73
12499.608 73
12500.299 79
12500.989 61
12501.679 74
12502.370 74
12503.060 54
12503.750 41
12504.441 41
12505.131 48
12505.822 49
12506.512 51
12507.202 48
12507.893 45
12508.583 66
12509.274 88
12509.964 81
12510.655 66
12511.346 83
12512.036 103
12512.727 103
12513.417 86
12514.108 76
12514.799 69
12515.489 48
12516.180 52
12516.871 40
12517.562 36
12518.252 28
12518.943 32
12519.634 46
12520.325 44
12521.016 44
12521.707 53
12522.397 48
12523.088 39
12523.779 45
12524.470 61
12525.161 45
12525.852 45
12526.543 45
12527.234 52
12527.925 48
12528.616 49
12529.307 66
12529.998 81
12530.690 65
12531.381 62
12532.072 56
12532.763 49
12533.454 38
12534.145 38
12534.837 40
12535.528 48
12536.219 41
12536.910 101
12537.602 97
12538.293 82
12538.984 67
12539.676 55
12540.367 62
12541.058 51
12541.750 44
12542.441 35
12543.133 39
12543.824 33
12544.516 25
12545.207 32
12545.899 38
12546.590 57
12547.282 64
12547.974 64
12548.665 69
12549.357 67
12550.048 60
12550.740 70
12551.432 92
12552.123 84
12552.815 76
12553.507 74
12554.199 77
12554.890 82
12555.582 68
12556.274 47
12556.966 45
12557.658 48
12558.350 64
12559.042 67
12559.733 62
12560.425 48
12561.117 48
12561.809 64
12562.501 67
12563.193 58
12563.885 69
12564.577 75
12565.269 78
12565.961 79
12566.654 64
12567.346 58
12568.038 63
12568.730 55
12569.422 48
12570.114 53
12570.807 57
12571.499 42
12572.191 37
12572.883 43
12573.576 44
12574.268 33
12574.960 35
12575.653 51
12576.345 48
12577.037 46
12577.730 45
12578.422 45
12579.115 41
12579.807 44
12580.500 34
12581.192 25
12581.885 23
12582.577 17
12583.270 31
12583.962 30
12584.655 25
12585.348 20
12586.040 26
12586.733 59
12587.426 64
12588.118 64
12588.811 74
12589.504 80
12590.196 97
12590.889 73
12591.582 66
12592.275 54
12592.968 45
12593.660 43
12594.353 42
12595.046 42
12595.739 52
12596.432 57
12597.125 60
12597.818 69
12598.511 77
12599.204 74
12599.897 65
12600.590 55
12601.283 67
12601.976 68
12602.669 85
12603.362 73
12604.055 90
12604.749 76
12605.442 78
12606.135 60
12606.828 43
12607.521 44
12608.215 49
12608.908 50
12609.601 59
12610.294 40
12610.988 28
12611.681 41
12612.374 40
12613.068 65
12613.761 55
12614.455 52
12615.148 55
12615.842 48
12616.535 56
12617.229 65
12617.922 68
12618.616 62
12619.309 78
12620.003 67
12620.696 53
12621.390 38
12622.084 37
12622.777 52
12623.471 76
12624.165 75
12624.858 65
12625.552 49
12626.246 39
12626.939 37
12627.633 44
12628.327 31
12629.021 30
12629.715 57
12630.409 47
12631.102 63
12631.796 71
12632.490 65
12633.184 63
12633.878 72
12634.572 70
12635.266 64
12635.960 59
12636.654 51
12637.348 39
12638.042 36
12638.736 40
12639.430 40
12640.125 50
12640.819 40
12641.513 37
12642.207 52
12642.901 43
12643.595 41
12644.290 43
12644.984 56
12645.678 51
12646.372 48
12647.067 46
12647.761 50
12648.455 67
12649.150 54
12649.844 70
12650.539 70
12651.233 69
12651.928 54
12652.622 37
12653.316 30
12654.011 53
12654.706 56
12655.400 44
12656.095 55
12656.789 56
12657.484 63
12658.178 67
12658.873 58
12659.568 50
12660.262 47
12660.957 52
12661.652 53
12662.347 45
12663.041 52
12663.736 63
12664.431 60
12665.126 51
12665.820 34
12666.515 39
12667.210 43
12667.905 59
12668.600 76
12669.295 72
12669.990 66
12670.685 74
12671.380 72
12672.075 62
12672.770 62
12673.465 55
12674.160 48
12674.855 37
12675.550 66
12676.245 69
12676.940 76
12677.635 80
12678.331 71
12679.026 53
12679.721 53
12680.416 57
12681.111 42
12681.807 27
12682.502 23
12683.197 17
12683.893 22
12684.588 36
12685.283 52
12685.979 51
12686.674 33
12687.370 47
12688.065 51
12688.760 54
12689.456 53
12690.151 53
12690.847 54
12691.542 64
12692.238 80
12692.934 70
12693.629 63
12694.325 49
12695.020 39
12695.716 41
12696.412 34
12697.107 30
12697.803 32
12698.499 41
12699.195 39
12699.890 48
12700.586 76
12701.282 107
12701.978 109
12702.674 94
12703.369 77
12704.065 60
12704.761 49
12705.457 52
12706.153 55
12706.849 73
12707.545 94
12708.241 89
12708.937 79
12709.633 94
12710.329 111
12711.025 96
12711.721 93
12712.417 87
12713.113 80
12713.810 73
12714.506 58
12715.202 39
12715.898 31
12716.594 20
12717.291 30
12717.987 34
12718.683 44
12719.379 55
12720.076 77
12720.772 73
12721.468 64
12722.165 55
12722.861 34
12723.558 56
12724.254 70
12724.950 61
12725.647 81
12726.343 89
12727.040 73
12727.736 68
12728.433 85
12729.130 88
12729.826 91
12730.523 77
12731.219 87
12731.916 67
12732.613 62
12733.309 76
12734.006 64
12734.703 76
12735.399 76
12736.096 64
12736.793 62
12737.490 72
12738.187 75
12738.883 78
12739.580 76
12740.277 70
12740.974 53
12741.671 49
12742.368 51
12743.065 59
12743.762 61
12744.459 45
12745.156 49
12745.853 56
12746.550 58
12747.247 57
12747.944 51
12748.641 50
12749.338 47
12750.035 45
12750.732 39
12751.430 32
12752.127 32
12752.824 46
12753.521 51
12754.218 54
12754.916 62
12755.613 72
12756.310 95
12757.008 85
12757.705 70
12758.402 53
12759.100 50
12759.797 46
12760.495 40
12761.192 46
12761.889 36
12762.587 28
12763.284 22
12763.982 36
12764.679 55
12765.377 56
12766.075 62
12766.772 55
12767.470 57
12768.167 58
12768.865 70
12769.563 56
12770.260 55
12770.958 47
12771.656 40
12772.354 57
12773.051 67
12773.749 79
12774.447 84
12775.145 87
12775.843 77
12776.540 60
12777.238 47
12777.936 35
12778.634 48
12779.332 55
12780.030 64
12780.728 65
12781.426 91
12782.124 90
12782.822 88
12783.520 90
12784.218 100
12784.916 90
12785.614 85
12786.312 76
12787.011 60
12787.709 64
12788.407 52
12789.105 46
12789.803 53
12790.502 48
12791.200 47
12791.898 54
12792.596 52
12793.295 80
12793.993 96
12794.691 87
12795.390 106
12796.088 109
12796.787 122
12797.485 120
12798.184 98
12798.882 82
12799.580 67
12800.279 41
12800.977 45
12801.676 52
12802.375 70
12803.073 56
12803.772 64
12804.470 72
12805.169 55
12805.868 58
12806.566 48
12807.265 48
12807.964 40
12808.663 31
12809.361 28
12810.060 37
12810.759 31
12811.458 26
12812.156 35
12812.855 33
12813.554 36
12814.253 28
12814.952 19
12815.651 32
12816.350 34
12817.049 38
12817.748 86
12818.447 85
12819.146 75
12819.845 59
12820.544 76
12821.243 71
12821.942 82
12822.641 68
12823.340 71
12824.039 94
12824.739 94
12825.438 91
12826.137 102
12826.836 96
12827.536 83
12828.235 81
12828.934 61
12829.633 47
12830.333 44
12831.032 53
12831.731 46
12832.431 37
12833.130 39
12833.830 35
12834.529 30
12835.229 31
12835.928 46
12836.628 57
12837.327 79
12838.027 81
12838.726 81
12839.426 78
12840.125 66
12840.825 60
12841.525 76
12842.224 85
12842.924 73
12843.624 86
12844.323 109
12845.023 94
12845.723 87
12846.422 88
12847.122 89
12847.822 111
12848.522 96
12849.222 84
12849.922 79
12850.621 75
12851.321 73
12852.021 54
12852.721 59
12853.421 89
12854.121 88
12854.821 70
12855.521 57
12856.221 56
12856.921 55
12857.621 73
12858.321 56
12859.021 60
12859.722 55
12860.422 62
12861.122 58
12861.822 50
12862.522 33
12863.223 38
12863.923 31
12864.623 38
12865.323 42
12866.024 33
12866.724 28
12867.424 39
12868.125 89
12868.825 92
12869.525 76
12870.226 64
12870.926 65
12871.627 66
12872.327 51
12873.028 48
12873.728 53
12874.429 60
12875.129 56
12875.830 44
12876.530 33
12877.231 45
12877.932 65
12878.632 60
12879.333 60
12880.034 60
12880.734 69
12881.435 59
12882.136 74
12882.836 74
12883.537 78
12884.238 72
12884.939 58
12885.640 56
12886.340 52
12887.041 73
12887.742 91
12888.443 74
12889.144 55
12889.845 39
12890.546 44
12891.247 38
12891.948 29
12892.649 56
12893.350 42
12894.051 49
12894.752 47
12895.453 38
12896.154 62
12896.856 73
12897.557 83
12898.258 72
12898.959 71
12899.660 66
12900.361 48
12901.063 41
12901.764 45
12902.465 50
12903.167 42
12903.868 47
12904.569 65
12905.271 54
12905.972 49
12906.673 43
12907.375 60
12908.076 55
12908.778 49
12909.479 74
12910.181 71
12910.882 75
12911.584 63
12912.285 60
12912.987 98
12913.688 113
12914.390 119
12915.092 120
12915.793 98
12916.495 68
12917.197 59
12917.898 49
12918.600 45
12919.302 34
12920.004 38
12920.705 56
12921.407 72
12922.109 65
12922.811 74
12923.513 92
12924.215 98
12924.917 86
12925.618 87
12926.320 84
12927.022 80
12927.724 69
12928.426 67
12929.128 59
12929.830 47
12930.532 61
12931.235 60
12931.937 49
12932.639 34
12933.341 22
12934.043 21
12934.745 39
12935.447 39
12936.150 36
12936.852 30
12937.554 22
12938.256 26
12938.959 38
12939.661 45
12940.363 43
12941.065 51
12941.768 65
12942.470 111
12943.173 102
12943.875 96
12944.577 87
12945.280 69
12945.982 71
12946.685 53
12947.387 77
12948.090 67
12948.792 63
12949.495 63
12950.198 75
12950.900 76
12951.603 77
12952.305 62
12953.008 48
12953.711 74
12954.413 56
12955.116 48
12955.819 47
12956.522 40
12957.224 38
12957.927 34
12958.630 59
12959.333 59
12960.036 46
12960.739 42
12961.442 36
12962.144 47
12962.847 66
12963.550 76
12964.253 70
12964.956 50
12965.659 45
12966.362 36
12967.065 32
12967.768 21
12968.471 31
12969.175 36
12969.878 52
12970.581 51
12971.284 45
12971.987 35
12972.690 56
12973.394 48
12974.097 42
12974.800 31
12975.503 33
12976.207 44
12976.910 51
12977.613 44
12978.317 51
12979.020 60
12979.723 50
12980.427 43
12981.130 37
12981.834 25
12982.537 21
12983.241 32
12983.944 47
12984.648 46
12985.351 46
12986.055 45
12986.758 44
12987.462 61
12988.165 64
12988.869 69
12989.573 89
12990.276 71
12990.980 46
12991.684 44
12992.387 45
12993.091 48
12993.795 40
12994.499 54
12995.203 61
12995.906 77
12996.610 76
12997.314 71
12998.018 68
12998.722 50
12999.426 71
13000.130 83
13000.834 89
13001.538 76
13002.242 80
13002.946 81
13003.650 73
13004.354 79
13005.058 75
13005.762 84
13006.466 56
13007.170 48
13007.874 50
13008.578 37
13009.283 44
13009.987 47
13010.691 49
13011.395 44
13012.100 37
13012.804 40
13013.508 37
13014.212 29
13014.917 24
13015.621 30
13016.326 33
13017.030 52
13017.734 42
13018.439 51
13019.143 70
13019.848 70
13020.552 69
13021.257 68
13021.961 69
13022.666 51
13023.370 54
13024.075 62
13024.780 75
13025.484 65
13026.189 60
13026.893 77
13027.598 55
13028.303 54
13029.008 61
13029.712 79
13030.417 86
13031.122 68
13031.827 53
13032.531 47
13033.236 51
13033.941 73
13034.646 70
13035.351 57
13036.056 53
13036.761 52
13037.466 56
13038.171 60
13038.876 61
13039.581 54
13040.286 73
13040.991 66
13041.696 51
13042.401 51
13043.106 65
13043.811 79
13044.516 104
13045.221 116
13045.927 103
13046.632 100
13047.337 89
13048.042 75
13048.747 61
13049.453 45
13050.158 50
13050.863 55
13051.569 53
13052.274 51
13052.979 56
13053.685 71
13054.390 86
13055.096 94
13055.801 84
13056.506 63
13057.212 55
13057.917 38
13058.623 53
13059.328 55
13060.034 49
13060.740 60
13061.445 66
13062.151 69
13062.856 60
13063.562 59
13064.268 70
13064.973 68
13065.679 66
13066.385 48
13067.091 42
13067.796 25
13068.502 22
13069.208 41
13069.914 35
13070.620 40
13071.326 36
13072.031 33
13072.737 42
13073.443 36
13074.149 27
13074.855 28
13075.561 27
13076.267 38
13076.973 40
13077.679 52
13078.385 61
13079.091 54
13079.797 93
13080.503 98
13081.210 82
13081.916 61
13082.622 55
13083.328 47
13084.034 43
13084.741 39
13085.447 43
13086.153 58
13086.859 49
13087.566 38
13088.272 68
13088.978 68
13089.685 68
13090.391 64
13091.097 65
13091.804 69
13092.510 62
13093.217 47
13093.923 61
13094.630 53
13095.336 40
13096.043 50
13096.749 53
13097.456 58
13098.162 70
13098.869 81
13099.576 69
13100.282 74
13100.989 83
13101.696 75
13102.402 83
13103.109 70
13103.816 56
13104.523 43
13105.229 35
13105.936 56
13106.643 77
13107.350 71
13108.057 76
13108.763 96
13109.470 73
13110.177 51
13110.884 41
13111.591 34
13112.298 39
13113.005 43
13113.712 72
13114.419 87
13115.126 83
13115.833 66
13116.540 54
13117.247 50
13117.955 72
13118.662 58
13119.369 50
13120.076 40
13120.783 48
13121.490 40
13122.198 53
13122.905 63
13123.612 61
13124.319 54
13125.027 38
13125.734 37
13126.441 33
13127.149 70
13127.856 62
13128.564 53
13129.271 55
13129.978 50
13130.686 54
13131.393 42
13132.101 30
13132.808 36
13133.516 34
13134.224 36
13134.931 41
13135.639 44
13136.346 42
13137.054 40
13137.762 38
13138.469 22
13139.177 23
13139.885 18
13140.592 20
13141.300 34
13142.008 33
13142.716 47
13143.424 76
13144.131 83
13144.839 82
13145.547 61
13146.255 54
13146.963 49
13147.671 39
13148.379 45
13149.087 40
13149.795 42
13150.503 37
13151.211 22
13151.919 19
13152.627 36
13153.335 53
13154.043 69
13154.751 89
13155.459 80
13156.167 76
13156.875 60
13157.584 54
13158.292 77
13159.000 106
13159.708 83
13160.417 69
13161.125 61
13161.833 47
13162.541 40
13163.250 37
13163.958 56
13164.667 54
13165.375 38
13166.083 31
13166.792 32
13167.500 34
13168.209 28
13168.917 37
13169.626 40
13170.334 46
13171.043 56
13171.751 59
13172.460 63
13173.169 64
13173.877 68
13174.586 61
13175.295 53
13176.003 50
13176.712 55
13177.421 70
13178.129 71
13178.838 81
13179.547 70
13180.256 59
13180.964 54
13181.673 63
13182.382 61
13183.091 80
13183.800 75
13184.509 57
13185.218 48
13185.927 44
13186.636 35
13187.345 27
13188.054 30
13188.763 38
13189.472 36
13190.181 44
13190.890 49
13191.599 54
13192.308 63
13193.017 54
13193.726 38
13194.436 27
13195.145 39
13195.854 37
13196.563 38
13197.273 41
13197.982 67
13198.691 70
13199.400 54
13200.110 49
13200.819 48
13201.528 35
13202.238 48
13202.947 55
13203.657 91
13204.366 112
13205.076 105
13205.785 89
13206.495 79
13207.204 62
13207.914 46
13208.623 56
13209.333 53
13210.042 52
13210.752 51
13211.462 53
13212.171 57
13212.881 44
13213.591 36
13214.300 39
13215.010 43
13215.720 35
13216.430 37
13217.139 34
13217.849 83
13218.559 70
13219.269 81
13219.979 67
13220.689 59
13221.398 43
13222.108 37
13222.818 45
13223.528 51
13224.238 49
13224.948 61
13225.658 66
13226.368 63
13227.078 64
13227.788 62
13228.499 48
13229.209 48
13229.919 52
13230.629 49
13231.339 48
13232.049 42
13232.759 42
13233.470 47
13234.180 51
13234.890 77
13235.601 81
13236.311 96
13237.021 107
13237.731 103
13238.442 82
13239.152 68
13239.863 69
13240.573 52
13241.283 53
13241.994 72
13242.704 76
13243.415 67
13244.125 67
13244.836 91
13245.546 95
13246.257 91
13246.968 78
13247.678 71
13248.389 56
13249.100 39
13249.810 36
13250.521 50
13251.232 63
13251.942 80
13252.653 99
13253.364 80
13254.075 57
13254.785 57
13255.496 47
13256.207 52
13256.918 69
13257.629 67
13258.340 66
13259.051 54
13259.761 70
13260.472 63
13261.183 63
13261.894 54
13262.605 46
13263.316 38
13264.027 32
13264.739 38
13265.450 59
13266.161 58
13266.872 47
13267.583 40
13268.294 32
13269.005 28
13269.717 34
13270.428 32
13271.139 35
13271.850 38
13272.561 38
13273.273 54
13273.984 70
13274.695 59
13275.407 46
13276.118 48
13276.830 59
13277.541 56
13278.252 51
13278.964 54
13279.675 62
13280.387 47
13281.098 35
13281.810 56
13282.521 99
13283.233 67
13283.944 52
13284.656 38
13285.368 48
13286.079 37
13286.791 30
13287.503 30
13288.214 36
13288.926 65
13289.638 54
13290.350 56
13291.061 79
13291.773 74
13292.485 61
13293.197 82
13293.909 70
13294.620 59
13295.332 48
13296.044 54
13296.756 52
13297.468 42
13298.180 36
13298.892 41
13299.604 40
13300.316 38
13301.028 49
13301.740 49
13302.452 37
13303.164 30
13303.876 33
13304.589 52
13305.301 74
13306.013 119
13306.725 107
13307.437 90
13308.149 75
13308.862 57
13309.574 47
13310.286 32
13310.999 38
13311.711 44
13312.423 36
13313.136 42
13313.848 61
13314.560 65
13315.273 63
13315.985 72
13316.698 65
13317.410 48
13318.123 38
13318.835 44
13319.548 47
13320.260 46
13320.973 36
13321.685 41
13322.398 35
13323.111 40
13323.823 39
13324.536 62
13325.249 55
13325.961 54
13326.674 39
13327.387 56
13328.100 50
13328.812 54
13329.525 49
13330.238 73
13330.951 65
13331.664 50
13332.377 61
13333.089 64
13333.802 78
13334.515 82
13335.228 64
13335.941 66
13336.654 57
13337.367 60
13338.080 52
13338.793 54
13339.506 37
13340.219 32
13340.932 27
13341.646 34
13342.359 33
13343.072 32
13343.785 42
13344.498 40
13345.212 42
13345.925 39
13346.638 35
13347.351 34
13348.065 46
13348.778 57
13349.491 62
13350.205 54
13350.918 54
13351.631 52
13352.345 77
13353.058 103
13353.772 91
13354.485 99
13355.199 105
13355.912 85
13356.626 72
13357.339 54
13358.053 59
13358.766 69
13359.480 69
13360.193 57
13360.907 40
13361.621 27
13362.334 23
13363.048 47
13363.762 47
13364.476 75
13365.189 90
13365.903 101
13366.617 89
13367.331 99
13368.045 95
13368.758 86
13369.472 68
13370.186 60
13370.900 41
13371.614 33
13372.328 23
13373.042 30
13373.756 28
13374.470 33
13375.184 26
13375.898 22
13376.612 36
13377.326 41
13378.040 44
13378.754 76
13379.468 86
13380.183 88
13380.897 79
13381.611 58
13382.325 52
13383.039 39
13383.754 40
13384.468 28
13385.182 42
13385.896 35
13386.611 46
13387.325 43
13388.039 54
13388.754 51
13389.468 56
13390.183 49
13390.897 46
13391.612 46
13392.326 43
13393.041 42
13393.755 42
13394.470 38
13395.184 34
13395.899 42
13396.613 41
13397.328 39
13398.043 34
13398.757 41
13399.472 44
13400.187 58
13400.901 50
13401.616 50
13402.331 82
13403.045 84
13403.760 70
13404.475 57
13405.190 44
13405.905 33
13406.620 32
13407.334 37
13408.049 37
13408.764 30
13409.479 37
13410.194 38
13410.909 30
13411.624 30
13412.339 41
13413.054 40
13413.769 41
13414.484 32
13415.199 17
13415.914 16
13416.630 22
13417.345 27
13418.060 32
13418.775 41
13419.490 53
13420.205 55
13420.921 48
13421.636 48
13422.351 52
13423.066 66
13423.782 87
13424.497 82
13425.212 79
13425.928 80
13426.643 74
13427.359 56
13428.074 54
13428.790 72
13429.505 67
13430.220 70
13430.936 94
13431.652 93
13432.367 86
13433.083 63
13433.798 71
13434.514 86
13435.229 74
13435.945 62
13436.661 68
13437.376 69
13438.092 59
13438.808 49
13439.524 30
13440.239 33
13440.955 56
13441.671 44
13442.387 38
13443.102 59
13443.818 45
13444.534 36
13445.250 29
13445.966 32
13446.682 33
13447.398 41
13448.114 63
13448.830 76
13449.546 59
13450.262 47
13450.978 61
13451.694 44
13452.410 39
13453.126 32
13453.842 34
13454.558 42
13455.274 57
13455.991 71
13456.707 67
13457.423 55
13458.139 63
13458.856 68
13459.572 67
13460.288 63
13461.004 69
13461.721 67
13462.437 54
13463.153 41
13463.870 31
13464.586 24
13465.303 20
13466.019 28
13466.736 34
13467.452 21
13468.168 21
13468.885 25
13469.602 20
13470.318 23
13471.035 25
13471.751 28
13472.468 27
13473.184 28
13473.901 22
13474.618 42
13475.334 50
13476.051 43
13476.768 37
13477.485 39
13478.201 36
13478.918 51
13479.635 58
13480.352 51
13481.069 63
13481.786 47
13482.502 37
13483.219 53
13483.936 56
13484.653 44
13485.370 38
13486.087 43
13486.804 74
13487.521 67
13488.238 79
13488.955 82
13489.672 77
13490.389 102
13491.106 92
13491.824 67
13492.541 61
13493.258 43
13493.975 48
13494.692 66
13495.409 64
13496.127 45
13496.844 54
13497.561 45
13498.278 38
13498.996 31
13499.713 40
13500.430 41
13501.148 37
13501.865 26
13502.583 20
13503.300 19
13504.018 22
13504.735 45
13505.453 43
13506.170 37
13506.888 42
13507.605 34
13508.323 31
13509.040 41
13509.758 49
13510.475 58
13511.193 49
13511.911 42
13512.628 34
13513.346 38
13514.064 26
13514.782 29
13515.499 31
13516.217 22
13516.935 31
13517.653 42
13518.371 50
13519.088 64
13519.806 63
13520.524 47
13521.242 55
13521.960 55
13522.678 75
13523.396 74
13524.114 75
13524.832 57
13525.550 53
13526.268 47
13526.986 45
13527.704 47
13528.422 39
13529.140 41
13529.858 32
13530.577 33
13531.295 31
13532.013 34
13532.731 35
13533.449 53
13534.168 54
13534.886 58
13535.604 52
13536.322 60
13537.041 74
13537.759 63
13538.477 60
13539.196 53
13539.914 59
13540.633 61
13541.351 70
13542.070 73
13542.788 69
13543.507 85
13544.225 97
13544.944 76
13545.662 65
13546.381 48
13547.099 41
13547.818 38
13548.537 44
13549.255 51
13549.974 58
13550.693 57
13551.411 40
13552.130 37
13552.849 37
13553.567 31
13554.286 34
13555.005 39
13555.724 32
13556.443 21
13557.162 21
13557.880 22
13558.599 20
13559.318 35
13560.037 49
13560.756 55
13561.475 65
13562.194 80
13562.913 76
13563.632 62
13564.351 57
13565.070 68
13565.789 63
13566.508 45
13567.228 70
13567.947 60
13568.666 49
13569.385 41
13570.104 39
13570.824 53
13571.543 51
13572.262 66
13572.981 64
13573.701 117
13574.420 122
13575.139 95
13575.859 89
13576.578 72
13577.297 46
13578.017 37
13578.736 38
13579.456 40
13580.175 42
13580.895 74
13581.614 66
13582.334 86
13583.053 94
13583.773 127
13584.492 121
13585.212 147
13585.932 137
13586.651 139
13587.371 134
13588.091 119
13588.810 94
13589.530 68
13590.250 64
13590.969 48
13591.689 52
13592.409 50
13593.129 60
13593.849 89
13594.569 94
13595.288 90
13596.008 83
13596.728 67
13597.448 77
13598.168 69
13598.888 61
13599.608 54
13600.328 72
13601.048 78
13601.768 77
13602.488 78
13603.208 63
13603.928 55
13604.648 56
13605.369 54
13606.089 47
13606.809 68
13607.529 80
13608.249 74
13608.969 54
13609.690 48
13610.410 52
13611.130 42
13611.851 45
13612.571 52
13613.291 39
13614.012 30
13614.732 31
13615.452 52
13616.173 34
13616.893 36
13617.614 27
13618.334 25
13619.055 26
13619.775 33
13620.496 51
13621.216 51
13621.937 55
13622.657 67
13623.378 76
13624.099 74
13624.819 60
13625.540 62
13626.261 49
13626.981 34
13627.702 36
13628.423 32
13629.144 38
13629.864 29
13630.585 37
13631.306 53
13632.027 59
13632.748 63
13633.469 51
13634.190 42
13634.910 38
13635.631 32
13636.352 27
13637.073 21
13637.794 33
13638.515 48
13639.236 58
13639.957 56
13640.679 57
13641.400 50
13642.121 42
13642.842 48
13643.563 49
13644.284 57
13645.005 47
13645.727 38
13646.448 32
13647.169 40
13647.890 47
13648.612 39
13649.333 28
13650.054 25
13650.775 29
13651.497 35
13652.218 42
13652.940 47
13653.661 38
13654.382 32
13655.104 28
13655.825 33
13656.547 68
13657.268 77
13657.990 77
13658.711 65
13659.433 63
13660.155 83
13660.876 79
13661.598 80
13662.319 57
13663.041 59
13663.763 55
13664.484 45
13665.206 64
13665.928 64
13666.650 54
13667.371 46
13668.093 33
13668.815 41
13669.537 71
13670.259 75
13670.981 99
13671.702 83
13672.424 73
13673.146 65
13673.868 50
13674.590 56
13675.312 69
13676.034 59
13676.756 56
13677.478 67
13678.200 78
13678.922 90
13679.645 84
13680.367 67
13681.089 50
13681.811 51
13682.533 60
13683.255 50
13683.978 44
13684.700 34
13685.422 37
13686.144 45
13686.867 43
13687.589 62
13688.311 74
13689.034 57
13689.756 44
13690.478 36
13691.201 47
13691.923 43
13692.646 71
13693.368 80
13694.090 79
13694.813 62
13695.536 69
13696.258 76
13696.981 69
13697.703 56
13698.426 48
13699.148 48
13699.871 52
13700.594 60
13701.316 55
13702.039 67
13702.762 60
13703.484 55
13704.207 53
13704.930 45
13705.653 44
13706.376 46
13707.098 37
13707.821 38
13708.544 58
13709.267 69
13709.990 51
13710.713 47
13711.436 40
13712.159 47
13712.882 44
13713.605 65
13714.328 73
13715.051 67
13715.774 76
13716.497 65
13717.220 64
13717.943 64
13718.666 56
13719.389 54
13720.112 35
13720.836 34
13721.559 31
13722.282 33
13723.005 58
13723.729 78
13724.452 73
13725.175 89
13725.898 81
13726.622 67
13727.345 49
13728.069 48
13728.792 57
13729.515 52
13730.239 41
13730.962 50
13731.686 48
13732.409 41
13733.133 62
13733.856 69
13734.580 59
13735.303 57
13736.027 59
13736.751 59
13737.474 68
13738.198 65
13738.921 73
13739.645 60
13740.369 43
13741.093 28
13741.816 32
13742.540 58
13743.264 89
13743.988 76
13744.711 67
13745.435 79
13746.159 78
13746.883 53
13747.607 66
13748.331 79
13749.055 80
13749.779 64
13750.503 52
13751.227 40
13751.951 30
13752.675 35
13753.399 35
13754.123 24
13754.847 30
13755.571 35
13756.295 78
13757.019 80
13757.743 71
13758.467 71
13759.192 63
13759.916 50
13760.640 59
13761.364 70
13762.089 59
13762.813 79
13763.537 69
13764.262 69
13764.986 69
13765.710 69
13766.435 65
13767.159 57
13767.883 47
13768.608 48
13769.332 36
13770.057 47
13770.781 41
13771.506 27
13772.230 26
13772.955 35
13773.680 41
13774.404 45
13775.129 45
13775.853 51
13776.578 49
13777.303 43
13778.027 37
13778.752 43
13779.477 42
13780.202 44
13780.926 41
13781.651 42
13782.376 48
13783.101 55
13783.826 43
13784.550 41
13785.275 48
13786.000 51
13786.725 52
13787.450 42
13788.175 34
13788.900 37
13789.625 22
13790.350 23
13791.075 46
13791.800 41
13792.525 46
13793.250 56
13793.975 78
13794.701 113
13795.426 109
13796.151 85
13796.876 74
13797.601 55
13798.326 67
13799.052 63
13799.777 64
13800.502 62
13801.228 46
13801.953 45
13802.678 41
13803.404 35
13804.129 32
13804.854 24
13805.580 27
13806.305 47
13807.031 46
13807.756 45
13808.482 52
13809.207 45
13809.933 46
13810.658 52
13811.384 51
13812.109 68
13812.835 64
13813.561 51
13814.286 47
13815.012 58
13815.738 73
13816.463 92
13817.189 96
13817.915 105
13818.640 88
13819.366 59
13820.092 50
13820.818 38
13821.544 34
13822.270 43
13822.995 55
13823.721 57
13824.447 57
13825.173 57
13825.899 69
13826.625 78
13827.351 75
13828.077 70
13828.803 53
13829.529 76
13830.255 88
13830.981 91
13831.707 78
13832.433 78
13833.160 67
13833.886 60
13834.612 46
13835.338 41
13836.064 36
13836.791 37
13837.517 31
13838.243 21
13838.969 27
13839.696 40
13840.422 73
13841.148 93
13841.875 89
13842.601 86
13843.328 72
13844.054 63
13844.780 71
13845.507 74
13846.233 71
13846.960 61
13847.686 53
13848.413 54
13849.139 51
13849.866 72
13850.593 61
13851.319 69
13852.046 69
13852.773 77
13853.499 72
13854.226 73
13854.953 58
13855.679 50
13856.406 57
13857.133 53
13857.860 51
13858.586 55
13859.313 83
13860.040 68
13860.767 59
13861.494 44
13862.221 51
13862.948 54
13863.675 38
13864.402 37
13865.129 26
13865.856 29
13866.583 60
13867.310 56
13868.037 61
13868.764 76
13869.491 66
13870.218 57
13870.945 54
13871.672 57
13872.399 60
13873.127 79
13873.854 98
13874.581 79
13875.308 57
13876.035 54
13876.763 49
13877.490 46
13878.217 43
13878.945 47
13879.672 47
13880.399 58
13881.127 87
13881.854 119
13882.582 105
13883.309 97
13884.037 96
13884.764 91
13885.492 73
13886.219 51
13886.947 46
13887.674 46
13888.402 52
13889.129 45
13889.857 54
13890.585 53
13891.312 51
13892.040 72
13892.768 69
13893.495 52
13894.223 39
13894.951 22
13895.679 25
13896.407 26
13897.134 41
13897.862 32
13898.590 36
13899.318 42
13900.046 45
13900.774 42
13901.502 38
13902.230 48
13902.958 60
13903.686 92
13904.414 92
13905.142 80
13905.870 83
13906.598 72
13907.326 59
13908.054 73
13908.782 84
13909.510 95
13910.238 78
13910.966 84
13911.695 87
13912.423 93
13913.151 80
13913.879 64
13914.608 65
13915.336 50
13916.064 43
13916.793 33
13917.521 42
13918.249 42
13918.978 41
13919.706 45
13920.435 51
13921.163 58
13921.891 73
13922.620 101
13923.348 95
13924.077 87
13924.805 79
13925.534 77
13926.263 72
13926.991 60
13927.720 63
13928.448 69
13929.177 66
13929.906 63
13930.634 45
13931.363 43
13932.092 57
13932.821 54
13933.549 54
13934.278 41
13935.007 39
13935.736 79
13936.465 82
13937.194 81
13937.922 74
13938.651 60
13939.380 53
13940.109 73
13940.838 87
13941.567 73
13942.296 55
13943.025 72
13943.754 64
13944.483 51
13945.212 46
13945.941 36
13946.671 53
13947.400 43
13948.129 54
13948.858 51
13949.587 44
13950.316 47
13951.046 59
13951.775 50
13952.504 40
13953.233 39
13953.963 58
13954.692 63
13955.421 70
13956.151 67
13956.880 69
13957.609 65
13958.339 49
13959.068 51
13959.798 62
13960.527 59
13961.257 48
13961.986 46
13962.716 39
13963.445 37
13964.175 32
13964.904 58
13965.634 46
13966.364 32
13967.093 23
13967.823 21
13968.553 43
13969.282 61
13970.012 61
13970.742 71
13971.472 63
13972.201 60
13972.931 55
13973.661 56
13974.391 58
13975.121 63
13975.851 56
13976.580 56
13977.310 53
13978.040 49
13978.770 41
13979.500 46
13980.230 45
13980.960 47
13981.690 40
13982.420 47
13983.150 68
13983.880 67
13984.611 61
13985.341 64
13986.071 59
13986.801 48
13987.531 75
13988.261 72
13988.992 73
13989.722 77
13990.452 68
13991.182 74
13991.913 81
13992.643 75
13993.373 71
13994.104 57
13994.834 78
13995.564 70
13996.295 55
13997.025 42
13997.756 35
13998.486 37
13999.217 33
13999.947 24
14000.678 34
14001.408 44
14002.139 32
14002.869 22
14003.600 33
14004.331 31
14005.061 26
14005.792 23
14006.522 29
14007.253 32
14007.984 49
14008.715 54
14009.445 45
14010.176 63
14010.907 102
14011.638 80
14012.369 69
14013.099 65
14013.830 75
14014.561 108
14015.292 106
14016.023 104
14016.754 104
14017.485 104
14018.216 98
14018.947 90
14019.678 75
14020.409 64
14021.140 57
14021.871 40
14022.602 37
14023.333 37
14024.064 80
14024.796 81
14025.527 74
14026.258 65
14026.989 50
14027.720 38
14028.452 37
14029.183 39
14029.914 43
14030.645 33
14031.377 44
14032.108 44
14032.839 41
14033.571 64
14034.302 64
14035.034 52
14035.765 49
14036.497 42
14037.228 61
14037.959 58
14038.691 51
14039.423 57
14040.154 51
14040.886 46
14041.617 40
14042.349 25
14043.080 12
14043.812 17
14044.544 22
14045.275 14
14046.007 22
14046.739 18
14047.471 25
14048.202 16
14048.934 16
14049.666 37
14050.398 48
14051.130 55
14051.861 44
14052.593 34
14053.325 51
14054.057 66
14054.789 64
14055.521 69
14056.253 65
14056.985 65
14057.717 81
14058.449 71
14059.181 64
14059.913 65
14060.645 67
14061.377 49
14062.109 50
14062.842 40
14063.574 39
14064.306 57
14065.038 68
14065.770 72
14066.503 57
14067.235 44
14067.967 39
14068.699 30
14069.432 31
14070.164 34
14070.896 37
14071.629 54
14072.361 73
14073.094 73
14073.826 69
14074.558 59
14075.291 55
14076.023 42
14076.756 37
14077.488 33
14078.221 50
14078.954 76
14079.686 75
14080.419 64
14081.151 60
14081.884 72
14082.617 65
14083.349 50
14084.082 78
14084.815 85
14085.547 72
14086.280 88
14087.013 93
14087.746 99
14088.479 77
14089.211 86
14089.944 96
14090.677 74
14091.410 66
14092.143 56
14092.876 45
14093.609 33
14094.342 29
14095.075 25
14095.808 20
14096.541 30
14097.274 45
14098.007 40
14098.740 50
14099.473 39
14100.206 28
14100.939 15
14101.672 22
14102.405 23
14103.139 35
14103.872 46
14104.605 50
14105.338 74
14106.072 59
14106.805 75
14107.538 73
14108.272 99
14109.005 86
14109.738 91
14110.472 76
14111.205 67
14111.938 46
14112.672 32
14113.405 37
14114.139 41
14114.872 50
14115.606 48
14116.339 65
14117.073 73
14117.806 85
14118.540 65
14119.274 61
14120.007 43
14120.741 47
14121.475 34
14122.208 38
14122.942 34
14123.676 35
14124.409 41
14125.143 50
14125.877 52
14126.611 42
14127.345 46
14128.078 54
14128.812 59
14129.546 64
14130.280 55
14131.014 38
14131.748 56
14132.482 47
14133.216 56
14133.950 50
14134.684 40
14135.418 37
14136.152 47
14136.886 55
14137.620 44
14138.354 48
14139.088 61
14139.822 60
14140.557 103
14141.291 87
14142.025 80
14142.759 68
14143.493 58
14144.228 48
14144.962 42
14145.696 39
14146.431 34
14147.165 33
14147.899 23
14148.634 53
14149.368 63
14150.102 64
14150.837 73
14151.571 85
14152.306 74
14153.040 85
14153.775 93
14154.509 70
14155.244 56
14155.978 48
14156.713 45
14157.448 31
14158.182 32
14158.917 43
14159.651 49
14160.386 44
14161.121 33
14161.856 29
14162.590 30
14163.325 34
14164.060 34
14164.795 37
14165.529 49
14166.264 54
14166.999 51
14167.734 43
14168.469 35
14169.204 33
14169.939 38
14170.674 51
14171.409 80
14172.144 101
14172.879 96
14173.614 89
14174.349 71
14175.084 79
14175.819 56
14176.554 48
14177.289 70
14178.024 79
14178.759 69
14179.494 64
14180.230 63
14180.965 63
14181.700 54
14182.435 41
14183.171 28
14183.906 29
14184.641 29
14185.376 24
14186.112 25
14186.847 36
14187.583 69
14188.318 82
14189.053 101
14189.789 89
14190.524 65
14191.260 44
14191.995 53
14192.731 42
14193.466 43
14194.202 40
14194.937 31
14195.673 31
14196.409 28
14197.144 49
14197.880 37
14198.616 38
14199.351 41
14200.087 37
14200.823 46
14201.558 63
14202.294 56
14203.030 60
14203.766 65
14204.502 53
14205.237 37
14205.973 29
14206.709 23
14207.445 26
14208.181 40
14208.917 53
14209.653 72
14210.389 64
14211.125 60
14211.861 52
14212.597 36
14213.333 22
14214.069 29
14214.805 43
14215.541 49
14216.277 52
14217.013 61
14217.750 54
14218.486 46
14219.222 35
14219.958 23
14220.694 14
14221.431 13
14222.167 57
14222.903 64
14223.640 57
14224.376 62
14225.112 66
14225.849 50
14226.585 50
14227.321 45
14228.058 38
14228.794 32
14229.531 45
14230.267 36
14231.004 39
14231.740 39
14232.477 31
14233.213 31
14233.950 27
14234.687 36
14235.423 72
14236.160 106
14236.896 99
14237.633 84
14238.370 82
14239.107 98
14239.843 86
14240.580 94
14241.317 70
14242.054 53
14242.790 72
14243.527 60
14244.264 78
14245.001 63
14245.738 53
14246.475 38
14247.212 38
14247.949 31
14248.686 23
14249.423 33
14250.160 63
14250.897 63
14251.634 66
14252.371 73
14253.108 68
14253.845 59
14254.582 58
14255.319 61
14256.056 63
14256.793 62
14257.531 57
14258.268 57
14259.005 63
14259.742 65
14260.480 68
14261.217 61
14261.954 53
14262.691 49
14263.429 33
14264.166 43
14264.904 38
14265.641 35
14266.378 31
14267.116 28
14267.853 36
14268.591 40
14269.328 28
14270.066 18
14270.803 19
14271.541 33
14272.278 49
14273.016 54
14273.754 54
14274.491 47
14275.229 37
14275.967 46
14276.704 69
14277.442 64
14278.180 74
14278.917 66
14279.655 79
14280.393 68
14281.131 61
14281.869 57
14282.606 58
14283.344 55
14284.082 56
14284.820 45
14285.558 42
14286.296 43
14287.034 41
14287.772 38
14288.510 47
14289.248 64
14289.986 59
14290.724 81
14291.462 82
14292.200 79
14292.938 64
14293.676 46
14294.414 55
14295.153 47
14295.891 72
14296.629 71
14297.367 66
14298.105 57
14298.844 45
14299.582 37
14300.320 29
14301.059 19
14301.797 24
14302.535 25
14303.274 27
14304.012 36
14304.750 39
14305.489 39
14306.227 58
14306.966 54
14307.704 50
14308.443 57
14309.181 64
14309.920 60
14310.658 62
14311.397 44
14312.136 51
14312.874 52
14313.613 95
14314.352 83
14315.090 66
14315.829 68
14316.568 78
14317.306 89
14318.045 81
14318.784 70
14319.523 53
14320.261 52
14321.000 72
14321.739 78
14322.478 57
14323.217 36
14323.956 39
14324.695 45
14325.434 50
14326.173 48
14326.912 42
14327.651 57
14328.390 52
14329.129 56
14329.868 58
14330.607 66
14331.346 70
14332.085 63
14332.824 53
14333.563 69
14334.303 65
14335.042 48
14335.781 40
14336.520 41
14337.259 31
14337.999 27
14338.738 20
14339.477 30
14340.217 25
14340.956 31
14341.695 50
14342.435 72
14343.174 90
14343.914 94
14344.653 93
14345.392 75
14346.132 61
14346.871 64
14347.611 72
14348.350 89
14349.090 88
14349.830 73
14350.569 67
14351.309 63
14352.048 52
14352.788 40
14353.528 38
14354.267 29
14355.007 30
14355.747 20
14356.487 24
14357.226 40
14357.966 47
14358.706 40
14359.446 41
14360.186 57
14360.925 51
14361.665 56
14362.405 62
14363.145 52
14363.885 46
14364.625 35
14365.365 39
14366.105 37
14366.845 36
14367.585 40
14368.325 44
14369.065 46
14369.805 35
14370.545 26
14371.285 23
14372.026 30
14372.766 46
14373.506 38
14374.246 50
14374.986 62
14375.727 50
14376.467 40
14377.207 53
14377.947 64
14378.688 78
14379.428 77
14380.168 73
14380.909 70
14381.649 71
14382.390 56
14383.130 61
14383.871 51
14384.611 79
14385.351 72
14386.092 69
14386.833 65
14387.573 55
14388.314 49
14389.054 48
14389.795 104
14390.535 130
14391.276 131
14392.017 115
14392.757 96
14393.498 87
14394.239 99
14394.980 80
14395.720 64
14396.461 57
14397.202 51
14397.943 50
14398.684 36
14399.424 39
14400.165 43
14400.906 45
14401.647 35
14402.388 40
14403.129 72
14403.870 58
14404.611 74
14405.352 65
14406.093 64
14406.834 54
14407.575 61
14408.316 65
14409.057 72
14409.798 85
14410.539 70
14411.281 57
14412.022 60
14412.763 55
14413.504 65
14414.245 86
14414.987 73
14415.728 59
14416.469 63
14417.210 61
14417.952 51
14418.693 59
14419.435 55
14420.176 63
14420.917 79
14421.659 79
14422.400 70
14423.142 70
14423.883 53
14424.625 58
14425.366 92
14426.108 101
14426.849 100
14427.591 96
14428.332 93
14429.074 81
14429.816 63
14430.557 88
14431.299 83
14432.041 110
14432.782 107
14433.524 88
14434.266 79
14435.008 64
14435.749 75
14436.491 68
14437.233 43
14437.975 38
14438.717 39
14439.459 38
14440.200 29
14440.942 26
14441.684 48
14442.426 56
14443.168 70
14443.910 91
14444.652 87
14445.394 97
14446.136 102
14446.878 122
14447.620 117
14448.363 117
14449.105 121
14449.847 100
14450.589 87
14451.331 63
14452.073 52
14452.816 64
14453.558 81
14454.300 77
14455.042 79
14455.785 61
14456.527 54
14457.269 59
14458.012 55
14458.754 43
14459.497 41
14460.239 42
14460.981 40
14461.724 35
14462.466 30
14463.209 33
14463.951 45
14464.694 51
14465.436 40
14466.179 46
14466.921 109
14467.664 105
14468.407 93
14469.149 86
14469.892 72
14470.635 79
14471.377 87
14472.120 79
14472.863 59
14473.606 56
14474.348 70
14475.091 84
14475.834 79
14476.577 73
14477.320 67
14478.063 57
14478.805 46
14479.548 51
14480.291 51
14481.034 42
14481.777 39
14482.520 52
14483.263 36
14484.006 36
14484.749 62
14485.492 63
14486.235 62
14486.978 61
14487.722 64
14488.465 77
14489.208 63
14489.951 72
14490.694 95
14491.437 93
14492.181 105
14492.924 97
14493.667 81
14494.410 65
14495.154 57
14495.897 47
14496.640 36
14497.384 54
14498.127 44
14498.871 37
14499.614 41
14500.357 38
14501.101 44
14501.844 37
14502.588 56
14503.331 70
14504.075 71
14504.819 70
14505.562 62
14506.306 53
14507.049 55
14507.793 46
14508.537 50
14509.280 60
14510.024 70
14510.768 70
14511.511 64
14512.255 67
14512.999 81
14513.743 66
14514.487 57
14515.230 55
14515.974 43
14516.718 42
14517.462 54
14518.206 48
14518.950 85
14519.694 94
14520.438 82
14521.182 66
14521.926 53
14522.670 51
14523.414 58
14524.158 65
14524.902 70
14525.646 56
14526.390 42
14527.134 31
14527.878 35
14528.622 62
14529.367 65
14530.111 83
14530.855 90
14531.599 83
14532.344 69
14533.088 56
14533.832 41
14534.576 39
14535.321 43
14536.065 37
14536.809 34
14537.554 29
14538.298 34
14539.043 33
14539.787 48
14540.532 50
14541.276 42
14542.021 36
14542.765 52
14543.510 43
14544.254 72
14544.999 80
14545.743 78
14546.488 79
14547.233 72
14547.977 51
14548.722 51
14549.467 72
14550.212 55
14550.956 76
14551.701 88
14552.446 74
14553.191 68
14553.935 53
14554.680 36
14555.425 28
14556.170 30
14556.915 37
14557.660 54
14558.405 55
14559.150 61
14559.895 60
14560.640 45
14561.385 31
14562.130 20
14562.875 22
14563.620 64
14564.365 51
14565.110 56
14565.855 60
14566.600 47
14567.345 31
14568.090 22
14568.836 30
14569.581 43
14570.326 35
14571.071 34
14571.817 40
14572.562 45
14573.307 46
14574.053 43
14574.798 35
14575.543 41
14576.289 41
14577.034 42
14577.779 55
14578.525 52
14579.270 62
14580.016 53
14580.761 47
14581.507 59
14582.252 62
14582.998 71
14583.744 64
14584.489 63
14585.235 58
14585.980 56
14586.726 46
14587.472 54
14588.217 58
14588.963 83
14589.709 114
14590.455 108
14591.200 89
14591.946 72
14592.692 58
14593.438 84
14594.184 73
14594.929 80
14595.675 76
14596.421 63
14597.167 52
14597.913 40
14598.659 35
14599.405 40
14600.151 54
14600.897 60
14601.643 50
14602.389 40
14603.135 35
14603.881 43
14604.627 71
14605.374 69
14606.120 59
14606.866 47
14607.612 34
14608.358 25
14609.104 20
14609.851 41
14610.597 54
14611.343 57
14612.090 54
14612.836 45
14613.582 73
14614.329 71
14615.075 55
14615.821 45
14616.568 65
14617.314 73
14618.061 62
14618.807 49
14619.554 45
14620.300 66
14621.047 57
14621.793 46
14622.540 31
14623.286 28
14624.033 33
14624.780 27
14625.526 18
14626.273 13
14627.020 12
14627.766 20
14628.513 36
14629.260 49
14630.006 66
14630.753 82
14631.500 73
14632.247 73
14632.994 76
14633.741 97
14634.487 99
14635.234 117
14635.981 96
14636.728 78
14637.475 67
14638.222 55
14638.969 47
14639.716 41
14640.463 50
14641.210 58
14641.957 92
14642.704 87
14643.451 77
14644.198 85
14644.946 91
14645.693 80
14646.440 76
14647.187 67
14647.934 63
14648.682 62
14649.429 48
14650.176 47
14650.923 59
14651.671 74
14652.418 76
14653.165 59
14653.913 52
14654.660 59
14655.408 65
14656.155 61
14656.902 57
14657.650 67
14658.397 48
14659.145 34
14659.892 47
14660.640 39
14661.388 41
14662.135 45
14662.883 64
14663.630 70
14664.378 64
14665.126 43
14665.873 39
14666.621 39
14667.369 46
14668.116 37
14668.864 28
14669.612 66
14670.360 75
14671.107 72
14671.855 63
14672.603 70
14673.351 76
14674.099 79
14674.847 73
14675.595 65
14676.343 47
14677.091 42
14677.839 37
14678.587 65
14679.335 73
14680.083 79
14680.831 94
14681.579 74
14682.327 65
14683.075 91
14683.823 74
14684.571 61
14685.319 61
14686.068 64
14686.816 62
14687.564 55
14688.312 55
14689.061 61
14689.809 61
14690.557 60
14691.305 52
14692.054 65
14692.802 76
14693.551 75
14694.299 82
14695.047 72
14695.796 55
14696.544 52
14697.293 32
14698.041 37
14698.790 40
14699.538 56
14700.287 41
14701.035 38
14701.784 51
14702.533 56
14703.281 46
14704.030 36
14704.778 27
14705.527 26
14706.276 27
14707.025 25
14707.773 27
14708.522 24
14709.271 32
14710.020 50
14710.768 59
14711.517 60
14712.266 51
14713.015 42
14713.764 27
14714.513 30
14715.262 36
14716.011 42
14716.760 43
14717.509 34
14718.258 30
14719.007 23
14719.756 37
14720.505 45
14721.254 47
14722.003 41
14722.752 44
14723.501 51
14724.250 65
14725.000 79
14725.749 78
14726.498 71
14727.247 77
14727.996 96
14728.746 87
14729.495 101
14730.244 89
14730.994 72
14731.743 66
14732.492 57
14733.242 52
14733.991 59
14734.741 49
14735.490 43
14736.240 57
14736.989 54
14737.739 69
14738.488 91
14739.238 108
14739.987 110
14740.737 119
14741.486 109
14742.236 83
14742.986 58
14743.735 66
14744.485 69
14745.235 74
14745.984 74
14746.734 64
14747.484 79
14748.234 73
14748.983 62
14749.733 48
14750.483 41
14751.233 34
14751.983 65
14752.733 69
14753.482 78
14754.232 88
14754.982 87
14755.732 77
14756.482 78
14757.232 71
14757.982 66
14758.732 65
14759.482 78
14760.232 73
14760.983 57
14761.733 49
14762.483 37
14763.233 47
14763.983 58
14764.733 66
14765.483 51
14766.234 37
14766.984 37
14767.734 41
14768.484 44
14769.235 38
14769.985 43
14770.735 40
14771.486 40
14772.236 34
14772.987 27
14773.737 34
14774.487 46
14775.238 57
14775.988 60
14776.739 56
14777.489 48
14778.240 43
14778.990 37
14779.741 34
14780.492 68
14781.242 83
14781.993 69
14782.743 58
14783.494 69
14784.245 97
14784.996 89
14785.746 93
14786.497 105
14787.248 79
14787.999 69
14788.749 55
14789.500 56
14790.251 49
14791.002 34
14791.753 53
14792.504 45
14793.255 39
14794.005 33
14794.756 36
14795.507 38
14796.258 39
14797.009 55
14797.760 55
14798.511 55
14799.263 80
14800.014 60
14800.765 70
14801.516 65
14802.267 70
14803.018 57
14803.769 50
14804.520 34
14805.272 33
14806.023 38
14806.774 47
14807.525 46
14808.277 36
14809.028 43
14809.779 36
14810.531 39
14811.282 44
14812.034 43
14812.785 36
14813.536 40
14814.288 29
14815.039 43
14815.791 64
14816.542 73
14817.294 80
14818.045 76
14818.797 77
14819.548 77
14820.300 71
14821.052 87
14821.803 59
14822.555 38
14823.307 26
14824.058 27
14824.810 57
14825.562 65
14826.314 80
14827.065 84
14827.817 84
14828.569 71
14829.321 68
14830.073 54
14830.824 67
14831.576 80
14832.328 55
14833.080 47
14833.832 53
14834.584 44
14835.336 47
14836.088 27
14836.840 40
14837.592 64
14838.344 58
14839.096 55
14839.848 57
14840.600 56
14841.353 89
14842.105 91
14842.857 90
14843.609 71
14844.361 52
14845.113 61
14845.866 50
14846.618 48
14847.370 60
14848.123 58
14848.875 60
14849.627 71
14850.380 90
14851.132 84
14851.884 90
14852.637 87
14853.389 99
14854.142 97
14854.894 74
14855.647 54
14856.399 37
14857.152 48
14857.904 42
14858.657 44
14859.409 45
14860.162 48
14860.915 46
14861.667 61
14862.420 60
14863.173 62
14863.925 109
14864.678 113
14865.431 90
14866.184 81
14866.936 80
14867.689 68
14868.442 71
14869.195 100
14869.948 94
14870.701 79
14871.453 77
14872.206 79
14872.959 70
14873.712 49
14874.465 45
14875.218 33
14875.971 27
14876.724 19
14877.477 29
14878.230 34
14878.983 36
14879.736 38
14880.490 29
14881.243 26
14881.996 35
14882.749 30
14883.502 27
14884.256 27
14885.009 18
14885.762 15
14886.515 22
14887.269 47
14888.022 50
14888.775 46
14889.529 53
14890.282 52
14891.035 51
14891.789 56
14892.542 67
14893.296 60
14894.049 74
14894.803 83
14895.556 84
14896.310 89
14897.063 87
14897.817 117
14898.570 131
14899.324 138
14900.077 156
14900.831 139
14901.585 99
14902.338 79
14903.092 62
14903.846 61
14904.600 64
14905.353 56
14906.107 46
14906.861 55
14907.615 67
14908.369 79
14909.122 82
14909.876 74
14910.630 66
14911.384 77
14912.138 102
14912.892 112
14913.646 92
14914.400 98
14915.154 84
14915.908 72
14916.662 76
14917.416 82
14918.170 74
14918.924 75
14919.678 83
14920.432 90
14921.187 77
14921.941 77
14922.695 77
14923.449 93
14924.203 80
14924.958 93
14925.712 111
14926.466 91
14927.220 70
14927.975 68
14928.729 82
14929.483 73
14930.238 58
14930.992 46
14931.747 56
14932.501 86
14933.256 95
14934.010 108
14934.765 103
14935.519 100
14936.274 81
14937.028 83
14937.783 100
14938.537 100
14939.292 106
14940.046 117
14940.801 120
14941.556 133
14942.310 132
14943.065 134
14943.820 121
14944.575 110
14945.329 128
14946.084 103
14946.839 119
14947.594 124
14948.349 110
14949.104 94
14949.858 86
14950.613 83
14951.368 81
14952.123 71
14952.878 77
14953.633 92
14954.388 81
14955.143 99
14955.898 103
14956.653 114
14957.408 126
14958.163 122
14958.918 133
14959.674 124
14960.429 113
14961.184 109
14961.939 103
14962.694 106
14963.449 117
14964.205 139
14964.960 178
14965.715 263
14966.470 307
14967.226 334
14967.981 340
14968.736 348
14969.492 378
14970.247 386
14971.003 361
14971.758 351
14972.514 319
14973.269 287
14974.024 245
14974.780 222
14975.536 200
14976.291 185
14977.047 195
14977.802 178
14978.558 152
14979.313 134
14980.069 117
14980.825 90
14981.580 83
14982.336 82
14983.092 98
14983.848 109
14984.603 112
14985.359 122
14986.115 123
14986.871 123
14987.626 123
14988.382 117
14989.138 130
14989.894 140
14990.650 167
14991.406 173
14992.162 157
14992.918 144
14993.674 158
14994.430 137
14995.186 136
14995.942 128
14996.698 100
14997.454 107
14998.210 119
14998.966 137
14999.722 137
15000.478 143
15001.235 140
15001.991 136
15002.747 159
15003.503 164
15004.260 162
15005.016 158
15005.772 152
15006.528 160
15007.285 128
15008.041 102
15008.797 99
15009.554 88
15010.310 82
15011.067 69
15011.823 60
15012.580 78
15013.336 122
15014.092 136
15014.849 134
15015.606 118
15016.362 113
15017.119 123
15017.875 118
15018.632 113
15019.388 109
15020.145 115
15020.902 106
15021.658 94
15022.415 91
15023.172 103
15023.929 89
15024.685 136
15025.442 164
15026.199 154
15026.956 123
15027.713 132
15028.470 150
15029.226 160
15029.983 157
15030.740 133
15031.497 151
15032.254 140
15033.011 151
15033.768 153
15034.525 160
15035.282 178
15036.039 159
15036.796 176
15037.553 158
15038.310 141
15039.068 155
15039.825 172
15040.582 181
15041.339 175
15042.096 156
15042.853 149
15043.611 124
15044.368 123
15045.125 171
15045.882 184
15046.640 184
15047.397 168
15048.154 158
15048.912 121
15049.669 108
15050.427 91
15051.184 92
15051.942 106
15052.699 131
15053.456 146
15054.214 145
15054.972 150
15055.729 140
15056.487 150
15057.244 153
15058.002 191
15058.759 181
15059.517 167
15060.275 173
15061.032 202
15061.790 248
15062.548 243
15063.306 249
15064.063 219
15064.821 215
15065.579 245
15066.337 217
15067.095 242
15067.852 240
15068.610 218
15069.368 229
15070.126 210
15070.884 184
15071.642 214
15072.400 230
15073.158 269
15073.916 284
15074.674 309
15075.432 343
15076.190 353
15076.948 317
15077.706 300
15078.464 342
15079.222 309
15079.981 283
15080.739 337
15081.497 365
15082.255 339
15083.013 332
15083.772 383
15084.530 415
15085.288 415
15086.046 369
15086.805 357
15087.563 360
15088.321 352
15089.080 302
15089.838 270
15090.597 247
15091.355 275
15092.114 319
15092.872 344
15093.631 332
15094.389 328
15095.148 295
15095.906 311
15096.665 317
15097.423 328
15098.182 341
15098.941 357
15099.699 375
15100.458 451
15101.217 490
15101.975 479
15102.734 446
15103.493 487
15104.251 504
15105.010 488
15105.769 543
15106.528 624
15107.287 719
15108.046 796
15108.804 839
15109.563 885
15110.322 934
15111.081 936
15111.840 925
15112.599 1032
15113.358 1073
15114.117 1114
15114.876 1314
15115.635 1538
15116.394 1722
15117.153 2013
15117.912 2482
15118.672 3193
15119.431 4267
15120.190 5720
15120.949 7315
15121.708 9320
15122.468 11418
15123.227 13657
15123.986 15716
15124.745 17599
15125.505 19120
15126.264 20137
15127.023 20596
15127.783 20456
15128.542 19891
15129.301 18758
15130.061 17406
15130.820 15873
15131.580 14355
15132.339 12829
15133.099 11232
15133.858 9744
15134.618 8456
15135.377 7434
15136.137 6539
15136.896 5861
15137.656 5215
15138.416 4648
15139.175 4290
15139.935 3889
15140.695 3645
15141.454 3403
15142.214 3206
15142.974 2938
15143.733 2713
15144.493 2588
15145.253 2508
15146.013 2397
15146.773 2283
15147.532 2107
15148.292 1941
15149.052 1841
15149.812 1713
15150.572 1525
15151.332 1437
15152.092 1387
15152.852 1361
15153.612 1218
15154.372 1105
15155.132 1028
15155.892 1013
15156.652 980
15157.412 987
15158.172 984
15158.933 894
15159.693 857
15160.453 866
15161.213 874
15161.973 914
15162.733 997
15163.494 998
15164.254 1016
15165.014 1035
15165.775 1035
15166.535 1048
15167.295 1049
15168.056 1034
15168.816 1000
15169.576 1026
15170.337 1016
15171.097 980
15171.858 936
15172.618 890
15173.379 888
15174.139 833
15174.900 757
15175.660 750
15176.421 725
15177.181 705
15177.942 705
15178.703 718
15179.463 691
15180.224 662
15180.985 698
15181.745 703
15182.506 653
15183.267 674
15184.028 639
15184.788 599
15185.549 551
15186.310 585
15187.071 617
15187.832 523
15188.593 516
15189.354 493
15190.114 448
15190.875 452
15191.636 466
15192.397 465
15193.158 454
15193.919 415
15194.680 447
15195.441 437
15196.202 422
15196.964 448
15197.725 427
15198.486 428
15199.247 365
15200.008 345
15200.769 351
15201.530 372
15202.292 372
15203.053 367
15203.814 363
15204.575 422
15205.337 465
15206.098 479
15206.859 426
15207.621 481
15208.382 517
15209.144 504
15209.905 447
15210.666 414
15211.428 369
15212.189 361
15212.951 363
15213.712 368
15214.474 344
15215.235 342
15215.997 354
15216.759 373
15217.520 359
15218.282 330
15219.043 341
15219.805 332
15220.567 363
15221.328 390
15222.090 424
15222.852 417
15223.614 438
15224.375 411
15225.137 403
15225.899 354
15226.661 367
15227.423 398
15228.185 422
15228.946 441
15229.708 466
15230.470 435
15231.232 424
15231.994 445
15232.756 447
15233.518 453
15234.280 481
15235.042 486
15235.804 493
15236.566 477
15237.329 423
15238.091 391
15238.853 386
15239.615 358
15240.377 327
15241.139 298
15241.901 294
15242.664 307
15243.426 291
15244.188 279
15244.951 275
15245.713 275
15246.475 307
15247.238 279
15248.000 256
15248.762 253
15249.525 265
15250.287 267
15251.050 309
15251.812 324
15252.574 314
15253.337 326
15254.099 312
15254.862 332
15255.625 340
15256.387 328
15257.150 337
15257.912 329
15258.675 320
15259.438 326
15260.200 374
15260.963 427
15261.726 459
15262.488 420
15263.251 398
15264.014 355
15264.777 318
15265.540 296
15266.302 244
15267.065 235
15267.828 243
15268.591 233
15269.354 225
15270.117 247
15270.880 256
15271.643 282
15272.406 280
15273.169 308
15273.932 278
15274.695 258
15275.458 231
15276.221 222
15276.984 216
15277.747 220
15278.510 255
15279.273 286
15280.036 279
15280.800 315
15281.563 369
15282.326 403
15283.089 414
15283.853 402
15284.616 420
15285.379 420
15286.142 399
15286.906 442
15287.669 417
15288.432 385
15289.196 421
15289.959 423
15290.723 428
15291.486 479
15292.250 465
15293.013 436
15293.777 412
15294.540 356
15295.304 366
15296.067 343
15296.831 312
15297.594 275
15298.358 271
15299.122 303
15299.885 313
15300.649 349
15301.413 356
15302.176 479
15302.940 461
15303.704 432
15304.468 413
15305.232 404
15305.995 454
15306.759 450
15307.523 425
15308.287 414
15309.051 372
15309.815 388
15310.579 423
15311.343 396
15312.107 397
15312.871 413
15313.635 392
15314.399 363
15315.163 364
15315.927 331
15316.691 354
15317.455 401
15318.219 382
15318.983 384
15319.747 376
15320.511 378
15321.276 390
15322.040 397
15322.804 433
15323.568 498
15324.333 558
15325.097 618
15325.861 666
15326.626 700
15327.390 737
15328.154 904
15328.919 1130
15329.683 1335
15330.447 1504
15331.212 1634
15331.976 1623
15332.741 1613
15333.505 1582
15334.270 1566
15335.034 1475
15335.799 1434
15336.564 1294
15337.328 1212
15338.093 1104
15338.857 1024
15339.622 939
15340.387 881
15341.151 850
15341.916 788
15342.681 759
15343.446 750
15344.210 780
15344.975 854
15345.740 982
15346.505 1041
15347.270 1056
15348.034 1045
15348.799 1019
15349.564 985
15350.329 936
15351.094 987
15351.859 959
15352.624 931
15353.389 872
15354.154 827
15354.919 744
15355.684 697
15356.449 637
15357.214 565
15357.979 521
15358.744 508
15359.510 468
15360.275 469
15361.040 475
15361.805 474
15362.570 428
15363.336 424
15364.101 401
15364.866 407
15365.631 416
15366.397 461
15367.162 391
15367.928 388
15368.693 363
15369.458 317
15370.224 311
15370.989 314
15371.755 362
15372.520 404
15373.286 393
15374.051 360
15374.817 352
15375.582 377
15376.348 392
15377.113 381
15377.879 315
15378.645 283
15379.410 267
15380.176 268
15380.941 295
15381.707 282
15382.473 269
15383.239 281
15384.004 297
15384.770 335
15385.536 341
15386.302 351
15387.068 315
15387.833 319
15388.599 291
15389.365 267
15390.131 267
15390.897 250
15391.663 212
15392.429 198
15393.195 189
15393.961 179
15394.727 192
15395.493 180
15396.259 200
15397.025 211
15397.791 209
15398.557 205
15399.324 235
15400.090 233
15400.856 226
15401.622 213
15402.388 219
15403.155 287
15403.921 274
15404.687 271
15405.453 251
15406.220 248
15406.986 225
15407.752 230
15408.519 209
15409.285 205
15410.051 196
15410.818 222
15411.584 221
15412.351 205
15413.117 206
15413.884 206
15414.650 204
15415.417 231
15416.183 210
15416.950 197
15417.717 182
15418.483 150
15419.250 126
15420.016 128
15420.783 131
15421.550 149
15422.317 142
15423.083 172
15423.850 183
15424.617 173
15425.384 152
15426.150 189
15426.917 149
15427.684 116
15428.451 126
15429.218 113
15429.985 163
15430.752 192
15431.519 193
15432.286 163
15433.052 168
15433.819 167
15434.586 170
15435.354 188
15436.121 191
15436.888 174
15437.655 151
15438.422 136
15439.189 147
15439.956 167
15440.723 153
15441.490 149
15442.258 160
15443.025 167
15443.792 168
15444.559 160
15445.327 141
15446.094 154
15446.861 154
15447.629 133
15448.396 135
15449.163 139
15449.931 131
15450.698 130
15451.466 146
15452.233 159
15453.001 148
15453.768 159
15454.536 172
15455.303 164
15456.071 164
15456.838 155
15457.606 169
15458.373 173
15459.141 192
15459.909 156
15460.676 155
15461.444 155
15462.212 157
15462.979 153
15463.747 169
15464.515 154
15465.283 160
15466.050 173
15466.818 159
15467.586 167
15468.354 148
15469.122 162
15469.890 191
15470.658 179
15471.426 199
15472.194 200
15472.962 183
15473.729 183
15474.498 206
15475.266 211
15476.034 184
15476.802 194
15477.570 217
15478.338 189
15479.106 176
15479.874 216
15480.642 200
15481.410 201
15482.179 209
15482.947 206
15483.715 196
15484.483 164
15485.252 185
15486.020 184
15486.788 166
15487.557 176
15488.325 171
15489.093 163
15489.862 167
15490.630 165
15491.398 169
15492.167 181
15492.935 196
15493.704 179
15494.472 224
15495.241 256
15496.009 279
15496.778 269
15497.547 261
15498.315 237
15499.084 232
15499.852 270
15500.621 240
15501.390 232
15502.158 241
15502.927 239
15503.696 234
15504.465 227
15505.233 229
15506.002 299
15506.771 298
15507.540 295
15508.309 273
15509.077 247
15509.846 270
15510.615 283
15511.384 271
15512.153 272
15512.922 311
15513.691 291
15514.460 251
15515.229 237
15515.998 221
15516.767 212
15517.536 204
15518.305 207
15519.074 199
15519.844 210
15520.613 201
15521.382 197
15522.151 194
15522.920 204
15523.689 225
15524.459 234
15525.228 210
15525.997 217
15526.767 214
15527.536 239
15528.305 264
15529.075 238
15529.844 253
15530.613 256
15531.383 238
15532.152 264
15532.922 265
15533.691 245
15534.461 234
15535.230 249
15536.000 274
15536.769 273
15537.539 288
15538.308 295
15539.078 259
15539.848 258
15540.617 274
15541.387 287
15542.157 298
15542.926 294
15543.696 261
15544.466 229
15545.236 219
15546.005 233
15546.775 247
15547.545 257
15548.315 272
15549.085 236
15549.854 231
15550.624 225
15551.394 221
15552.164 230
15552.934 229
15553.704 258
15554.474 248
15555.244 247
15556.014 274
15556.784 270
15557.554 257
15558.324 218
15559.094 260
15559.865 278
15560.635 228
15561.405 223
15562.175 203
15562.945 199
15563.715 193
15564.486 184
15565.256 185
15566.026 189
15566.797 178
15567.567 180
15568.337 249
15569.108 261
15569.878 243
15570.648 207
15571.419 257
15572.189 238
15572.960 230
15573.730 209
15574.500 209
15575.271 209
15576.042 195
15576.812 165
15577.583 162
15578.353 165
15579.124 183
15579.894 190
15580.665 159
15581.436 142
15582.206 119
15582.977 132
15583.748 131
15584.518 147
15585.289 150
15586.060 164
15586.831 177
15587.602 181
15588.372 167
15589.143 165
15589.914 165
15590.685 165
15591.456 167
15592.227 179
15592.998 173
15593.769 211
15594.540 233
15595.311 252
15596.082 256
15596.853 274
15597.624 247
15598.395 220
15599.166 248
15599.937 223
15600.708 216
15601.479 216
15602.251 205
15603.022 221
15603.793 194
15604.564 161
15605.335 122
15606.107 123
15606.878 109
15607.649 106
15608.421 158
15609.192 179
15609.963 175
15610.735 177
15611.506 204
15612.277 224
15613.049 235
15613.820 246
15614.592 208
15615.363 186
15616.135 177
15616.906 156
15617.678 171
15618.450 189
15619.221 180
15619.993 167
15620.764 169
15621.536 176
15622.308 202
15623.079 182
15623.851 200
15624.623 210
15625.394 215
15626.166 195
15626.938 204
15627.710 184
15628.482 172
15629.253 177
15630.025 163
15630.797 167
15631.569 171
15632.341 162
15633.113 130
15633.885 118
15634.657 132
15635.429 169
15636.201 161
15636.973 133
15637.745 123
15638.517 121
15639.289 125
15640.061 111
15640.833 108
15641.605 125
15642.378 136
15643.150 164
15643.922 164
15644.694 132
15645.466 170
15646.239 167
15647.011 156
15647.783 132
15648.556 144
15649.328 165
15650.100 151
15650.873 167
15651.645 180
15652.417 178
15653.190 182
15653.962 159
15654.735 144
15655.507 153
15656.280 182
15657.052 171
15657.825 150
15658.597 146
15659.370 146
15660.143 154
15660.915 133
15661.688 135
15662.460 193
15663.233 172
15664.006 187
15664.779 199
15665.551 210
15666.324 208
15667.097 210
15667.870 228
15668.642 186
15669.415 179
15670.188 162
15670.961 135
15671.734 137
15672.507 163
15673.280 192
15674.053 185
15674.826 156
15675.598 133
15676.371 122
15677.145 112
15677.918 102
15678.691 136
15679.464 181
15680.237 227
15681.010 207
15681.783 206
15682.556 221
15683.329 206
15684.103 200
15684.876 176
15685.649 174
15686.422 178
15687.195 166
15687.969 133
15688.742 150
15689.515 189
15690.289 156
15691.062 147
15691.835 170
15692.609 164
15693.382 187
15694.156 199
15694.929 175
15695.703 156
15696.476 154
15697.250 149
15698.023 153
15698.797 134
15699.570 123
15700.344 127
15701.118 142
15701.891 143
15702.665 142
15703.438 168
15704.212 188
15704.986 200
15705.760 196
15706.533 220
15707.307 187
15708.081 212
15708.855 254
15709.628 236
15710.402 221
15711.176 193
15711.950 199
15712.724 180
15713.498 159
15714.272 163
15715.046 183
15715.820 196
15716.594 202
15717.368 185
15718.142 184
15718.916 174
15719.690 194
15720.464 254
15721.238 246
15722.012 233
15722.786 210
15723.560 187
15724.335 208
15725.109 215
15725.883 229
15726.657 214
15727.432 231
15728.206 251
15728.980 267
15729.754 276
15730.529 266
15731.303 253
15732.077 222
15732.852 184
15733.626 176
15734.401 193
15735.175 228
15735.950 233
15736.724 206
15737.499 237
15738.273 278
15739.048 297
15739.822 281
15740.597 278
15741.371 266
15742.146 282
15742.921 317
15743.695 301
15744.470 320
15745.245 335
15746.019 342
15746.794 301
15747.569 268
15748.344 240
15749.118 269
15749.893 288
15750.668 260
15751.443 230
15752.218 217
15752.993 215
15753.768 220
15754.542 191
15755.317 174
15756.092 164
15756.867 180
15757.642 208
15758.417 218
15759.192 204
15759.967 190
15760.743 220
15761.518 210
15762.293 228
15763.068 208
15763.843 206
15764.618 182
15765.393 215
15766.169 214
15766.944 215
15767.719 199
15768.494 216
15769.270 209
15770.045 190
15770.820 190
15771.596 188
15772.371 222
15773.146 240
15773.922 227
15774.697 232
15775.473 238
15776.248 237
15777.024 246
15777.799 237
15778.575 246
15779.350 274
15780.126 285
15780.901 316
15781.677 325
15782.452 307
15783.228 284
15784.004 258
15784.779 281
15785.555 288
15786.331 292
15787.106 259
15787.882 242
15788.658 235
15789.434 227
15790.210 190
15790.985 174
15791.761 214
15792.537 224
15793.313 247
15794.089 264
15794.865 302
15795.641 308
15796.417 290
15797.193 293
15797.969 255
15798.745 246
15799.521 277
15800.297 306
15801.073 327
15801.849 299
15802.625 300
15803.401 316
15804.177 292
15804.953 298
15805.730 300
15806.506 326
15807.282 276
15808.058 251
15808.834 247
15809.611 265
15810.387 297
15811.163 321
15811.940 323
15812.716 284
15813.492 289
15814.269 258
15815.045 294
15815.822 294
15816.598 290
15817.375 295
15818.151 335
15818.928 365
15819.704 383
15820.481 425
15821.257 435
15822.034 440
15822.810 452
15823.587 450
15824.364 448
15825.140 418
15825.917 418
15826.694 433
15827.470 406
15828.247 437
15829.024 425
15829.801 430
15830.577 391
15831.354 386
15832.131 397
15832.908 397
15833.685 377
15834.462 363
15835.239 354
15836.015 368
15836.792 377
15837.569 374
15838.346 384
15839.123 371
15839.900 359
15840.677 372
15841.454 418
15842.232 466
15843.009 516
15843.786 479
15844.563 532
15845.340 561
15846.117 596
15846.894 697
15847.672 740
15848.449 741
15849.226 759
15850.003 758
15850.781 826
15851.558 807
15852.335 861
15853.113 930
15853.890 987
15854.667 1054
15855.445 1205
15856.222 1341
15857.000 1538
15857.777 1764
15858.555 2199
15859.332 2725
15860.110 3439
15860.887 4445
15861.665 5688
15862.442 6936
15863.220 8255
15863.997 9781
15864.775 10954
15865.553 12038
15866.330 12881
15867.108 13350
15867.886 13416
15868.663 13296
15869.441 12721
15870.219 12095
15870.997 11230
15871.775 10250
15872.552 9262
15873.330 8267
15874.108 7334
15874.886 6494
15875.664 5631
15876.442 4864
15877.220 4347
15877.998 3916
15878.776 3517
15879.554 3200
15880.332 2919
15881.110 2702
15881.888 2491
15882.666 2351
15883.444 2225
15884.222 2082
15885.000 1929
15885.778 1869
15886.556 1801
15887.335 1730
15888.113 1652
15888.891 1627
15889.669 1509
15890.447 1449
15891.226 1339
15892.004 1243
15892.782 1182
15893.561 1165
15894.339 1112
15895.117 1059
15895.896 1090
15896.674 1029
15897.453 1045
15898.231 1019
15899.010 1007
15899.788 1045
15900.567 1035
15901.345 1037
15902.124 1049
15902.902 1071
15903.681 1135
15904.459 1190
15905.238 1175
15906.017 1088
15906.795 1077
15907.574 1056
15908.353 1062
15909.131 1061
15909.910 979
15910.689 919
15911.468 893
15912.246 867
15913.025 838
15913.804 842
15914.583 860
15915.362 874
15916.141 849
15916.920 816
15917.698 802
15918.477 759
15919.256 714
15920.035 712
15920.814 679
15921.593 686
15922.372 723
15923.152 790
15923.931 797
15924.710 813
15925.489 864
15926.268 935
15927.047 849
15927.826 873
15928.605 862
15929.385 845
15930.164 838
15930.943 828
15931.722 773
15932.502 736
15933.281 742
15934.060 718
15934.840 738
15935.619 727
15936.398 667
15937.178 698
15937.957 729
15938.737 703
15939.516 663
15940.296 669
15941.075 671
15941.855 710
15942.634 666
15943.414 635
15944.193 666
15944.973 638
15945.752 621
15946.532 632
15947.312 629
15948.091 606
15948.871 604
15949.651 679
15950.431 652
15951.210 633
15951.990 649
15952.770 634
15953.550 586
15954.329 600
15955.109 591
15955.889 552
15956.669 546
15957.449 532
15958.229 533
15959.009 498
15959.789 480
15960.569 482
15961.349 484
15962.129 488
15962.909 448
15963.689 456
15964.469 458
15965.249 478
15966.029 510
15966.809 585
15967.589 593
15968.369 526
15969.150 477
15969.930 417
15970.710 428
15971.490 450
15972.271 436
15973.051 435
15973.831 432
15974.611 391
15975.392 401
15976.172 450
15976.953 483
15977.733 478
15978.513 463
15979.294 500
15980.074 506
15980.855 491
15981.635 518
15982.416 508
15983.196 466
15983.977 483
15984.757 480
15985.538 497
15986.319 477
15987.099 455
15987.880 450
15988.660 440
15989.441 411
15990.222 374
15991.003 320
15991.783 327
15992.564 325
15993.345 356
15994.126 390
15994.906 404
15995.687 417
15996.468 415
15997.249 439
15998.030 407
15998.811 434
15999.592 460
16000.373 466
16001.154 458
16001.935 445
16002.716 528
16003.497 521
16004.278 488
16005.059 448
16005.840 410
16006.621 416
16007.402 385
16008.183 378
16008.964 362
16009.745 379
16010.527 409
16011.308 398
16012.089 425
16012.870 416
16013.652 385
16014.433 358
16015.214 361
16015.995 384
16016.777 392
16017.558 412
16018.340 459
16019.121 455
16019.902 479
16020.684 591
16021.465 584
16022.247 566
16023.028 542
16023.810 572
16024.591 574
16025.373 572
16026.154 636
16026.936 648
16027.718 722
16028.499 726
16029.281 760
16030.063 716
16030.844 688
16031.626 698
16032.408 708
16033.189 697
16033.971 631
16034.753 622
16035.535 585
16036.317 510
16037.098 468
16037.880 439
16038.662 513
16039.444 536
16040.226 537
16041.008 579
16041.790 596
16042.572 591
16043.354 581
16044.136 542
16044.918 497
16045.700 550
16046.482 545
16047.264 593
16048.046 636
16048.828 612
16049.611 591
16050.393 605
16051.175 618
16051.957 640
16052.739 656
16053.522 600
16054.304 603
16055.086 523
16055.868 533
16056.651 576
16057.433 592
16058.215 563
16058.998 597
16059.780 550
16060.563 512
16061.345 547
16062.127 618
16062.910 645
16063.692 665
16064.475 656
16065.257 771
16066.040 846
16066.823 922
16067.605 934
16068.388 1099
16069.170 1129
16069.953 1130
16070.736 1213
16071.518 1296
16072.301 1308
16073.084 1332
16073.866 1346
16074.649 1305
16075.432 1302
16076.215 1226
16076.998 1194
16077.780 1136
16078.563 1064
16079.346 975
16080.129 905
16080.912 911
16081.695 860
16082.478 796
16083.261 809
16084.044 746
16084.827 833
16085.610 903
16086.393 925
16087.176 1007
16087.959 1053
16088.742 1044
16089.525 1055
16090.308 1086
16091.092 1047
16091.875 1081
16092.658 1089
16093.441 1076
16094.224 1018
16095.008 997
16095.791 985
16096.574 917
16097.357 812
16098.141 719
16098.924 665
16099.707 637
16100.491 602
16101.274 577
16102.058 527
16102.841 487
16103.625 520
16104.408 510
16105.192 490
16105.975 482
16106.759 514
16107.542 470
16108.326 492
16109.109 557
16109.893 547
16110.677 560
16111.460 528
16112.244 487
16113.028 446
16113.811 421
16114.595 416
16115.379 457
16116.163 455
16116.946 428
16117.730 419
16118.514 450
16119.298 431
16120.082 418
16120.866 421
16121.649 504
16122.433 477
16123.217 452
16124.001 510
16124.785 459
16125.569 463
16126.353 455
16127.137 443
16127.921 439
16128.705 412
16129.489 406
16130.274 425
16131.058 386
16131.842 394
16132.626 397
16133.410 438
16134.194 444
16134.979 491
16135.763 521
16136.547 494
16137.331 474
16138.116 458
16138.900 452
16139.684 423
16140.469 415
16141.253 395
16142.037 388
16142.822 414
16143.606 437
16144.391 403
16145.175 386
16145.960 361
16146.744 356
16147.529 341
16148.313 361
16149.098 381
16149.882 363
16150.667 363
16151.452 394
16152.236 425
16153.021 427
16153.806 419
16154.590 400
16155.375 403
16156.160 378
16156.945 373
16157.729 391
16158.514 385
16159.299 417
16160.084 446
16160.869 453
16161.654 412
16162.438 429
16163.223 497
16164.008 603
16164.793 603
16165.578 671
16166.363 763
16167.148 798
16167.933 948
16168.718 1068
16169.503 1113
16170.288 1107
16171.073 1126
16171.859 1114
16172.644 1187
16173.429 1125
16174.214 1138
16174.999 1169
16175.784 1183
16176.570 1152
16177.355 1092
16178.140 992
16178.925 868
16179.711 770
16180.496 741
16181.281 777
16182.067 766
16182.852 704
16183.638 645
16184.423 588
16185.208 591
16185.994 609
16186.779 550
16187.565 490
16188.350 480
16189.136 533
16189.922 498
16190.707 491
16191.493 472
16192.278 460
16193.064 471
16193.850 450
16194.635 453
16195.421 435
16196.207 411
16196.992 438
16197.778 423
16198.564 403
16199.350 353
16200.136 331
16200.921 329
16201.707 316
16202.493 338
16203.279 326
16204.065 343
16204.851 387
16205.637 456
16206.423 478
16207.209 482
16207.995 447
16208.781 400
16209.567 358
16210.353 334
16211.139 335
16211.925 342
16212.711 340
16213.497 359
16214.283 395
16215.069 395
16215.856 390
16216.642 372
16217.428 321
16218.214 329
16219.001 309
16219.787 296
16220.573 258
16221.359 230
16222.146 287
16222.932 276
16223.718 281
16224.505 315
16225.291 345
16226.078 370
16226.864 335
16227.651 325
16228.437 329
16229.224 343
16230.010 349
16230.797 314
16231.583 344
16232.370 380
16233.156 403
16233.943 396
16234.730 383
16235.516 371
16236.303 423
16237.090 438
16237.877 371
16238.663 407
16239.450 422
16240.237 375
16241.024 333
16241.810 277
16242.597 320
16243.384 324
16244.171 301
16244.958 289
16245.745 292
16246.532 268
16247.319 324
16248.106 343
16248.893 363
16249.680 373
16250.467 375
16251.254 336
16252.041 294
16252.828 298
16253.615 332
16254.402 330
16255.189 293
16255.976 275
16256.763 265
16257.551 282
16258.338 310
16259.125 321
16259.912 346
16260.700 313
16261.487 288
16262.274 278
16263.062 288
16263.849 282
16264.636 327
16265.424 340
16266.211 337
16266.999 331
16267.786 308
16268.573 348
16269.361 335
16270.148 319
16270.936 316
16271.723 298
16272.511 297
16273.299 334
16274.086 344
16274.874 364
16275.661 407
16276.449 381
16277.237 389
16278.024 408
16278.812 397
16279.600 371
16280.388 364
16281.175 368
16281.963 363
16282.751 324
16283.539 302
16284.327 289
16285.115 315
16285.902 314
16286.690 294
16287.478 290
16288.266 302
16289.054 285
16289.842 363
16290.630 368
16291.418 357
16292.206 364
16292.994 363
16293.782 431
16294.570 458
16295.358 431
16296.147 414
16296.935 417
16297.723 411
16298.511 395
16299.299 400
16300.088 386
16300.876 370
16301.664 342
16302.452 322
16303.241 304
16304.029 306
16304.817 262
16305.606 265
16306.394 250
16307.182 305
16307.971 328
16308.759 339
16309.548 322
16310.336 388
16311.125 404
16311.913 394
16312.702 358
16313.490 318
16314.279 335
16315.067 308
16315.856 284
16316.645 247
16317.433 283
16318.222 268
16319.011 252
16319.799 236
16320.588 205
16321.377 213
16322.166 213
16322.954 203
16323.743 204
16324.532 191
16325.321 186
16326.110 227
16326.898 235
16327.687 238
16328.476 238
16329.265 235
16330.054 240
16330.843 223
16331.632 217
16332.421 240
16333.210 275
16333.999 263
16334.788 243
16335.577 208
16336.366 213
16337.156 239
16337.945 258
16338.734 256
16339.523 237
16340.312 239
16341.101 251
16341.891 261
16342.680 228
16343.469 236
16344.258 245
16345.048 251
16345.837 284
16346.626 279
16347.416 309
16348.205 334
16348.995 371
16349.784 334
16350.574 293
16351.363 326
16352.152 316
16352.942 286
16353.731 253
16354.521 223
16355.311 238
16356.100 268
16356.890 224
16357.679 198
16358.469 221
16359.259 222
16360.048 210
16360.838 224
16361.628 210
16362.417 179
16363.207 161
16363.997 173
16364.787 188
16365.577 206
16366.366 241
16367.156 254
16367.946 221
16368.736 205
16369.526 233
16370.316 192
16371.106 205
16371.896 189
16372.686 208
16373.476 235
16374.266 260
16375.056 377
16375.846 461
16376.636 384
16377.426 355
16378.216 356
16379.006 358
16379.796 401
16380.586 407
16381.377 391
16382.167 366
16382.957 305
16383.747 289
16384.538 289
16385.328 270
16386.118 269
16386.909 260
16387.699 212
16388.489 201
16389.280 209
16390.070 221
16390.860 206
16391.651 186
16392.441 191
16393.232 214
16394.022 211
16394.813 235
16395.603 244
16396.394 245
16397.184 224
16397.975 263
16398.766 230
16399.556 227
16400.347 288
16401.138 268
16401.928 281
16402.719 292
16403.510 281
16404.300 268
16405.091 261
16405.882 273
16406.673 267
16407.464 234
16408.254 230
16409.045 196
16409.836 211
16410.627 199
16411.418 200
16412.209 205
16413.000 186
16413.791 212
16414.582 216
16415.373 238
16416.164 222
16416.955 213
16417.746 210
16418.537 226
16419.328 237
16420.119 214
16420.910 219
16421.701 198
16422.493 204
16423.284 202
16424.075 218
16424.866 231
16425.658 215
16426.449 223
16427.240 218
16428.031 177
16428.823 183
16429.614 162
16430.405 149
16431.197 170
16431.988 197
16432.780 205
16433.571 240
16434.363 227
16435.154 195
16435.946 183
16436.737 175
16437.529 221
16438.320 252
16439.112 253
16439.903 225
16440.695 223
16441.487 216
16442.278 234
16443.070 233
16443.862 206
16444.653 197
16445.445 217
16446.237 238
16447.029 230
16447.820 215
16448.612 215
16449.404 261
16450.196 231
16450.988 186
16451.780 194
16452.572 203
16453.363 238
16454.155 225
16454.947 204
16455.739 201
16456.531 191
16457.323 202
16458.115 170
16458.907 190
16459.700 206
16460.492 193
16461.284 198
16462.076 217
16462.868 281
16463.660 283
16464.452 307
16465.245 284
16466.037 251
16466.829 244
16467.621 220
16468.414 203
16469.206 204
16469.998 232
16470.791 287
16471.583 302
16472.375 273
16473.168 248
16473.960 240
16474.753 264
16475.545 260
16476.337 226
16477.130 244
16477.922 254
16478.715 224
16479.508 229
16480.300 227
16481.093 277
16481.885 335
16482.678 344
16483.471 379
16484.263 400
16485.056 349
16485.849 271
16486.641 268
16487.434 271
16488.227 261
16489.020 249
16489.812 256
16490.605 245
16491.398 214
16492.191 219
16492.984 217
16493.777 181
16494.570 159
16495.363 165
16496.156 215
16496.948 220
16497.741 234
16498.534 235
16499.328 214
16500.121 226
16500.914 221
16501.707 266
16502.500 246
16503.293 214
16504.086 233
16504.879 240
16505.672 228
16506.466 235
16507.259 226
16508.052 227
16508.845 233
16509.639 230
16510.432 220
16511.225 231
16512.019 217
16512.812 234
16513.605 226
16514.399 252
16515.192 294
16515.985 268
16516.779 281
16517.572 238
16518.366 271
16519.159 240
16519.953 236
16520.746 203
16521.540 202
16522.334 226
16523.127 251
16523.921 250
16524.714 235
16525.508 206
16526.302 220
16527.095 214
16527.889 193
16528.683 181
16529.477 204
16530.270 188
16531.064 174
16531.858 183
16532.652 143
16533.446 117
16534.240 118
16535.033 119
16535.827 125
16536.621 118
16537.415 106
16538.209 133
16539.003 135
16539.797 161
16540.591 193
16541.385 189
16542.179 194
16542.973 183
16543.767 167
16544.562 179
16545.356 234
16546.150 275
16546.944 242
16547.738 209
16548.532 193
16549.327 182
16550.121 214
16550.915 212
16551.709 256
16552.504 285
16553.298 236
16554.092 238
16554.887 271
16555.681 261
16556.475 246
16557.270 235
16558.064 191
16558.859 225
16559.653 207
16560.448 204
16561.242 246
16562.037 225
16562.831 201
16563.626 197
16564.421 195
16565.215 221
16566.010 240
16566.804 229
16567.599 235
16568.394 275
16569.188 272
16569.983 235
16570.778 199
16571.573 224
16572.367 276
16573.162 270
16573.957 282
16574.752 281
16575.547 262
16576.342 221
16577.137 206
16577.931 177
16578.726 176
16579.521 204
16580.316 237
16581.111 213
16581.906 235
16582.701 216
16583.496 172
16584.291 154
16585.087 158
16585.882 128
16586.677 109
16587.472 98
16588.267 100
16589.062 98
16589.857 114
16590.653 110
16591.448 107
16592.243 150
16593.038 148
16593.834 166
16594.629 158
16595.424 163
16596.220 176
16597.015 183
16597.810 169
16598.606 166
16599.401 179
16600.197 165
16600.992 187
16601.788 204
16602.583 214
16603.379 223
16604.174 196
16604.970 203
16605.765 188
16606.561 157
16607.357 153
16608.152 190
16608.948 190
16609.744 172
16610.539 184
16611.335 153
16612.131 134
16612.926 125
16613.722 124
16614.518 187
16615.314 178
16616.110 194
16616.906 165
16617.701 144
16618.497 143
16619.293 157
16620.089 151
16620.885 231
16621.681 242
16622.477 249
16623.273 253
16624.069 226
16624.865 203
16625.661 217
16626.457 218
16627.253 204
16628.049 217
16628.846 196
16629.642 203
16630.438 206
16631.234 213
16632.030 204
16632.826 183
16633.623 180
16634.419 167
16635.215 189
16636.012 162
16636.808 188
16637.604 210
16638.401 195
16639.197 191
16639.993 176
16640.790 155
16641.586 157
16642.383 158
16643.179 164
16643.976 154
16644.772 146
16645.569 151
16646.365 206
16647.162 181
16647.958 144
16648.755 127
16649.552 132
16650.348 146
16651.145 125
16651.942 135
16652.738 171
16653.535 179
16654.332 194
16655.129 194
16655.925 153
16656.722 153
16657.519 172
16658.316 186
16659.113 191
16659.910 185
16660.706 203
16661.503 195
16662.300 167
16663.097 164
16663.894 171
16664.691 170
16665.488 189
16666.285 195
16667.082 186
16667.879 191
16668.676 228
16669.474 210
16670.271 207
16671.068 200
16671.865 165
16672.662 196
16673.459 181
16674.257 201
16675.054 193
16675.851 184
16676.648 190
16677.446 180
16678.243 166
16679.040 154
16679.838 180
16680.635 176
16681.432 140
16682.230 138
16683.027 137
16683.825 128
16684.622 128
16685.420 153
16686.217 160
16687.015 170
16687.812 164
16688.610 176
16689.407 175
16690.205 164
16691.003 167
16691.800 147
16692.598 161
16693.396 153
16694.193 150
16694.991 149
16695.789 141
16696.586 139
16697.384 139
16698.182 178
16698.980 209
16699.778 209
16700.575 185
16701.373 175
16702.171 155
16702.969 168
16703.767 154
16704.565 164
16705.363 147
16706.161 144
16706.959 180
16707.757 172
16708.555 168
16709.353 202
16710.151 200
16710.949 210
16711.747 219
16712.545 204
16713.344 156
16714.142 172
16714.940 173
16715.738 178
16716.536 200
16717.335 150
16718.133 162
16718.931 172
16719.730 161
16720.528 168
16721.326 172
16722.125 173
16722.923 214
16723.721 257
16724.520 258
16725.318 253
16726.117 221
16726.915 249
16727.714 224
16728.512 224
16729.311 194
16730.109 168
16730.908 168
16731.706 164
16732.505 159
16733.304 162
16734.102 145
16734.901 130
16735.700 123
16736.498 148
16737.297 139
16738.096 146
16738.895 141
16739.693 142
16740.492 166
16741.291 158
16742.090 156
16742.889 157
16743.688 167
16744.486 185
16745.285 155
16746.084 133
16746.883 147
16747.682 149
16748.481 143
16749.280 148
16750.079 177
16750.878 182
16751.677 179
16752.476 170
16753.276 165
16754.075 174
16754.874 134
16755.673 116
16756.472 155
16757.271 170
16758.071 171
16758.870 215
16759.669 207
16760.468 175
16761.268 179
16762.067 192
16762.866 187
16763.666 160
16764.465 172
16765.264 145
16766.064 167
16766.863 146
16767.663 168
16768.462 191
16769.262 195
16770.061 214
16770.861 180
16771.660 161
16772.460 167
16773.259 152
16774.059 139
16774.859 141
16775.658 156
16776.458 178
16777.258 177
16778.057 200
16778.857 209
16779.657 194
16780.456 165
16781.256 166
16782.056 148
16782.856 120
16783.656 124
16784.456 118
16785.255 144
16786.055 129
16786.855 147
16787.655 182
16788.455 173
16789.255 163
16790.055 214
16790.855 205
16791.655 203
16792.455 196
16793.255 184
16794.055 195
16794.855 199
16795.655 202
16796.456 192
16797.256 160
16798.056 133
16798.856 140
16799.656 150
16800.457 171
16801.257 200
16802.057 178
16802.857 156
16803.658 153
16804.458 125
16805.258 127
16806.059 116
16806.859 134
16807.659 153
16808.460 163
16809.260 146
16810.061 164
16810.861 198
16811.662 234
16812.462 209
16813.263 189
16814.063 194
16814.864 177
16815.664 161
16816.465 193
16817.266 175
16818.066 173
16818.867 178
16819.668 149
16820.468 169
16821.269 147
16822.070 144
16822.871 120
16823.671 104
16824.472 114
16825.273 122
16826.074 124
16826.875 132
16827.676 108
16828.477 151
16829.277 151
16830.078 114
16830.879 87
16831.680 94
16832.481 101
16833.282 103
16834.083 99
16834.884 131
16835.685 157
16836.487 204
16837.288 272
16838.089 227
16838.890 213
16839.691 195
16840.492 206
16841.293 207
16842.095 194
16842.896 210
16843.697 204
16844.498 186
16845.300 143
16846.101 140
16846.902 133
16847.704 116
16848.505 146
16849.307 184
16850.108 192
16850.909 233
16851.711 227
16852.512 188
16853.314 177
16854.115 151
16854.917 117
16855.718 112
16856.520 122
16857.322 117
16858.123 103
16858.925 132
16859.726 175
16860.528 218
16861.330 277
16862.131 259
16862.933 257
16863.735 240
16864.537 243
16865.338 242
16866.140 229
16866.942 197
16867.744 178
16868.546 157
16869.348 152
16870.149 147
16870.951 132
16871.753 120
16872.555 111
16873.357 121
16874.159 132
16874.961 131
16875.763 144
16876.565 116
16877.367 148
16878.169 127
16878.971 144
16879.774 170
16880.576 197
16881.378 186
16882.180 156
16882.982 157
16883.784 137
16884.587 118
16885.389 114
16886.191 125
16886.993 167
16887.796 142
16888.598 123
16889.400 102
16890.203 119
16891.005 94
16891.808 99
16892.610 94
16893.412 101
16894.215 93
16895.017 102
16895.820 86
16896.622 117
16897.425 145
16898.228 137
16899.030 145
16899.833 148
16900.635 142
16901.438 151
16902.241 146
16903.043 132
16903.846 122
16904.649 129
16905.451 141
16906.254 125
16907.057 114
16907.860 101
16908.662 172
16909.465 194
16910.268 180
16911.071 185
16911.874 230
16912.677 206
16913.480 188
16914.283 156
16915.086 141
16915.889 149
16916.692 169
16917.495 146
16918.298 129
16919.101 129
16919.904 123
16920.707 111
16921.510 133
16922.313 140
16923.116 151
16923.919 146
16924.722 160
16925.526 151
16926.329 148
16927.132 121
16927.935 114
16928.739 109
16929.542 143
16930.345 132
16931.149 113
16931.952 131
16932.755 145
16933.559 141
16934.362 143
16935.166 137
16935.969 184
16936.773 197
16937.576 183
16938.380 182
16939.183 163
16939.987 127
16940.790 115
16941.594 139
16942.397 133
16943.201 124
16944.005 113
16944.808 104
16945.612 101
16946.416 131
16947.219 129
16948.023 104
16948.827 104
16949.631 133
16950.434 127
16951.238 97
16952.042 106
16952.846 125
16953.650 132
16954.454 107
16955.258 97
16956.062 79
16956.865 79
16957.669 92
16958.473 117
16959.277 116
16960.081 111
16960.885 111
16961.690 118
16962.494 103
16963.298 110
16964.102 121
16964.906 131
16965.710 153
16966.514 140
16967.318 131
16968.123 119
16968.927 108
16969.731 140
16970.535 174
16971.340 216
16972.144 217
16972.948 228
16973.753 206
16974.557 180
16975.361 200
16976.166 226
16976.970 198
16977.775 175
16978.579 145
16979.384 157
16980.188 153
16980.993 155
16981.797 153
16982.602 145
16983.406 148
16984.211 150
16985.016 159
16985.820 157
16986.625 165
16987.430 165
16988.234 165
16989.039 160
16989.844 144
16990.648 161
16991.453 155
16992.258 133
16993.063 140
16993.868 128
16994.672 111
16995.477 117
16996.282 119
16997.087 141
16997.892 152
16998.697 141
16999.502 131
17000.307 134
17001.112 123
17001.917 124
17002.722 103
17003.527 100
17004.332 89
17005.137 97
17005.942 92
17006.747 92
17007.552 124
17008.358 127
17009.163 116
17009.968 147
17010.773 174
17011.578 139
17012.384 119
17013.189 117
17013.994 108
17014.800 105
17015.605 85
17016.410 77
17017.216 80
17018.021 81
17018.826 101
17019.632 119
17020.437 151
17021.243 140
17022.048 133
17022.854 146
17023.659 158
17024.465 163
17025.270 198
17026.076 175
17026.882 183
17027.687 180
17028.493 197
17029.299 199
17030.104 199
17030.910 170
17031.716 134
17032.521 164
17033.327 218
17034.133 210
17034.939 202
17035.745 174
17036.550 146
17037.356 168
17038.162 140
17038.968 125
17039.774 141
17040.580 146
17041.386 179
17042.192 163
17042.998 168
17043.804 156
17044.610 169
17045.416 181
17046.222 179
17047.028 140
17047.834 122
17048.640 133
17049.446 122
17050.252 116
17051.059 122
17051.865 103
17052.671 127
17053.477 106
17054.284 81
17055.090 87
17055.896 98
17056.702 127
17057.509 129
17058.315 112
17059.121 70
17059.928 60
17060.734 101
17061.541 115
17062.347 111
17063.154 137
17063.960 154
17064.767 187
17065.573 163
17066.380 208
17067.186 224
17067.993 208
17068.799 174
17069.606 151
17070.413 165
17071.219 156
17072.026 134
17072.833 123
17073.639 108
17074.446 102
17075.253 119
17076.060 185
17076.866 190
17077.673 179
17078.480 174
17079.287 159
17080.094 144
17080.901 141
17081.707 141
17082.514 137
17083.321 112
17084.128 131
17084.935 124
17085.742 99
17086.549 101
17087.356 122
17088.163 147
17088.970 156
17089.777 163
17090.585 135
17091.392 117
17092.199 132
17093.006 191
17093.813 176
17094.620 196
17095.428 194
17096.235 192
17097.042 203
17097.849 196
17098.657 167
17099.464 151
17100.271 184
17101.079 180
17101.886 157
17102.693 135
17103.501 122
17104.308 137
17105.116 123
17105.923 120
17106.731 125
17107.538 125
17108.346 150
17109.153 159
17109.961 146
17110.768 158
17111.576 133
17112.384 130
17113.191 119
17113.999 133
17114.807 132
17115.614 137
17116.422 123
17117.230 151
17118.038 152
17118.845 166
17119.653 202
17120.461 161
17121.269 141
17122.077 157
17122.885 182
17123.692 150
17124.500 148
17125.308 150
17126.116 183
17126.924 181
17127.732 167
17128.540 149
17129.348 149
17130.156 156
17130.964 140
17131.772 116
17132.580 132
17133.389 111
17134.197 81
17135.005 77
17135.813 68
17136.621 79
17137.429 121
17138.238 140
17139.046 180
17139.854 164
17140.663 176
17141.471 170
17142.279 147
17143.088 137
17143.896 121
17144.704 94
17145.513 92
17146.321 91
17147.130 124
17147.938 129
17148.746 122
17149.555 99
17150.363 96
17151.172 130
17151.981 134
17152.789 134
17153.598 121
17154.406 110
17155.215 112
17156.024 175
17156.832 142
17157.641 130
17158.450 124
17159.258 105
17160.067 89
17160.876 116
17161.685 180
17162.494 180
17163.302 165
17164.111 170
17164.920 149
17165.729 153
17166.538 154
17167.347 199
17168.156 246
17168.965 234
17169.774 248
17170.583 273
17171.392 255
17172.201 212
17173.010 176
17173.819 172
17174.628 204
17175.437 180
17176.246 191
17177.055 181
17177.864 177
17178.674 158
17179.483 173
17180.292 159
17181.101 149
17181.911 136
17182.720 124
17183.529 100
17184.339 105
17185.148 115
17185.957 117
17186.767 164
17187.576 138
17188.385 110
17189.195 108
17190.004 102
17190.814 110
17191.623 117
17192.433 125
17193.242 99
17194.052 110
17194.861 107
17195.671 112
17196.481 120
17197.290 114
17198.100 139
17198.910 139
17199.719 133
17200.529 120
17201.339 125
17202.148 101
17202.958 119
17203.768 114
17204.578 124
17205.387 132
17206.197 137
17207.007 129
17207.817 114
17208.627 100
17209.437 110
17210.247 136
17211.057 125
17211.867 139
17212.677 144
17213.487 127
17214.297 102
17215.107 99
17215.917 91
17216.727 90
17217.537 111
17218.347 97
17219.157 108
17219.967 135
17220.778 140
17221.588 119
17222.398 89
17223.208 78
17224.018 91
17224.829 78
17225.639 130
17226.449 136
17227.260 152
17228.070 160
17228.880 123
17229.691 116
17230.501 137
17231.312 165
17232.122 175
17232.933 153
17233.743 170
17234.554 168
17235.364 140
17236.175 125
17236.985 110
17237.796 112
17238.606 131
17239.417 115
17240.228 153
17241.038 164
17241.849 178
17242.660 184
17243.470 165
17244.281 159
17245.092 126
17245.903 119
17246.713 113
17247.524 142
17248.335 119
17249.146 112
17249.957 108
17250.768 104
17251.578 114
17252.389 125
17253.200 114
17254.011 101
17254.822 100
17255.633 88
17256.444 79
17257.255 65
17258.066 60
17258.877 63
17259.689 88
17260.500 91
17261.311 85
17262.122 107
17262.933 170
17263.744 152
17264.555 125
17265.367 101
17266.178 98
17266.989 88
17267.800 105
17268.612 130
17269.423 155
17270.234 183
17271.046 205
17271.857 200
17272.669 186
17273.480 182
17274.291 164
17275.103 149
17275.914 146
17276.726 161
17277.537 157
17278.349 147
17279.160 161
17279.972 139
17280.784 160
17281.595 163
17282.407 151
17283.218 141
17284.030 160
17284.842 147
17285.653 141
17286.465 169
17287.277 187
17288.089 222
17288.900 193
17289.712 189
17290.524 205
17291.336 217
17292.148 242
17292.960 234
17293.772 238
17294.583 257
17295.395 244
17296.207 210
17297.019 176
17297.831 178
17298.643 167
17299.455 163
17300.267 186
17301.079 148
17301.892 125
17302.704 133
17303.516 124
17304.328 140
17305.140 130
17305.952 110
17306.764 113
17307.577 129
17308.389 125
17309.201 147
17310.013 175
17310.826 170
17311.638 138
17312.450 136
17313.263 160
17314.075 202
17314.887 253
17315.700 236
17316.512 226
17317.325 214
17318.137 212
17318.950 177
17319.762 175
17320.575 178
17321.387 176
17322.200 157
17323.012 113
17323.825 124
17324.638 107
17325.450 124
17326.263 124
17327.076 104
17327.888 99
17328.701 122
17329.514 108
17330.326 99
17331.139 103
17331.952 124
17332.765 172
17333.578 213
17334.390 208
17335.203 216
17336.016 191
17336.829 169
17337.642 145
17338.455 131
17339.268 167
17340.081 189
17340.894 145
17341.707 107
17342.520 116
17343.333 127
17344.146 121
17344.959 112
17345.772 104
17346.585 101
17347.399 102
17348.212 105
17349.025 120
17349.838 120
17350.651 129
17351.465 147
17352.278 145
17353.091 105
17353.904 104
17354.718 113
17355.531 142
17356.344 134
17357.158 112
17357.971 93
17358.785 96
17359.598 105
17360.412 102
17361.225 100
17362.039 106
17362.852 140
17363.666 139
17364.479 167
17365.293 160
17366.106 155
17366.920 120
17367.733 109
17368.547 103
17369.361 110
17370.174 103
17370.988 81
17371.802 83
17372.616 116
17373.429 166
17374.243 215
17375.057 198
17375.871 163
17376.685 151
17377.498 139
17378.312 120
17379.126 128
17379.940 121
17380.754 104
17381.568 90
17382.382 89
17383.196 105
17384.010 122
17384.824 153
17385.638 124
17386.452 133
17387.266 145
17388.080 142
17388.894 127
17389.709 142
17390.523 145
17391.337 179
17392.151 151
17392.965 133
17393.780 153
17394.594 121
17395.408 153
17396.222 148
17397.037 129
17397.851 130
17398.665 135
17399.480 159
17400.294 139
17401.109 150
17401.923 141
17402.737 146
17403.552 131
17404.366 152
17405.181 133
17405.995 123
17406.810 118
17407.625 153
17408.439 182
17409.254 145
17410.068 126
17410.883 115
17411.698 103
17412.512 105
17413.327 114
17414.142 132
17414.956 149
17415.771 125
17416.586 131
17417.401 171
17418.216 177
17419.030 165
17419.845 160
17420.660 162
17421.475 200
17422.290 208
17423.105 177
17423.920 161
17424.735 147
17425.550 129
17426.365 133
17427.180 123
17427.995 124
17428.810 137
17429.625 151
17430.440 137
17431.255 158
17432.070 162
17432.885 128
17433.700 103
17434.516 121
17435.331 101
17436.146 112
17436.961 130
17437.777 115
17438.592 109
17439.407 118
17440.223 150
17441.038 153
17441.853 114
17442.669 109
17443.484 133
17444.299 156
17445.115 202
17445.930 228
17446.746 241
17447.561 234
17448.377 195
17449.192 150
17450.008 115
17450.823 123
17451.639 161
17452.455 149
17453.270 147
17454.086 124
17454.902 108
17455.717 82
17456.533 57
17457.349 78
17458.164 84
17458.980 82
17459.796 89
17460.612 135
17461.428 140
17462.243 123
17463.059 107
17463.875 136
17464.691 156
17465.507 154
17466.323 151
17467.139 156
17467.955 127
17468.771 146
17469.587 117
17470.403 143
17471.219 174
17472.035 142
17472.851 149
17473.667 194
17474.483 188
17475.299 183
17476.116 151
17476.932 131
17477.748 109
17478.564 117
17479.380 126
17480.197 124
17481.013 119
17481.829 142
17482.646 141
17483.462 148
17484.278 127
17485.095 95
17485.911 118
17486.727 120
17487.544 121
17488.360 124
17489.177 150
17489.993 135
17490.810 111
17491.626 90
17492.443 123
17493.259 117
17494.076 114
17494.893 139
17495.709 181
17496.526 184
17497.342 218
17498.159 209
17498.976 192
17499.793 166
17500.609 147
17501.426 134
17502.243 134
17503.060 121
17503.876 112
17504.693 142
17505.510 164
17506.327 198
17507.144 194
17507.961 148
17508.778 159
17509.595 177
17510.412 170
17511.228 160
17512.045 141
17512.863 132
17513.680 132
17514.497 142
17515.314 150
17516.131 150
17516.948 146
17517.765 172
17518.582 187
17519.399 176
17520.217 157
17521.034 129
17521.851 115
17522.668 132
17523.485 144
17524.303 128
17525.120 106
17525.937 128
17526.755 105
17527.572 91
17528.389 104
17529.207 122
17530.024 166
17530.842 209
17531.659 214
17532.477 201
17533.294 168
17534.112 176
17534.929 173
17535.747 173
17536.564 198
17537.382 202
17538.200 186
17539.017 151
17539.835 135
17540.652 125
17541.470 136
17542.288 159
17543.106 167
17543.923 141
17544.741 134
17545.559 139
17546.377 177
17547.194 196
17548.012 202
17548.830 204
17549.648 202
17550.466 190
17551.284 171
17552.102 168
17552.920 159
17553.738 136
17554.556 152
17555.374 166
17556.192 162
17557.010 145
17557.828 119
17558.646 116
17559.464 106
17560.282 115
17561.100 127
17561.918 111
17562.737 130
17563.555 124
17564.373 111
17565.191 144
17566.010 131
17566.828 122
17567.646 111
17568.464 100
17569.283 89
17570.101 71
17570.919 100
17571.738 105
17572.556 126
17573.375 146
17574.193 128
17575.012 124
17575.830 142
17576.649 138
17577.467 128
17578.286 125
17579.104 102
17579.923 115
17580.741 124
17581.560 112
17582.379 115
17583.197 99
17584.016 80
17584.835 92
17585.653 106
17586.472 103
17587.291 94
17588.110 86
17588.928 86
17589.747 75
17590.566 83
17591.385 105
17592.204 137
17593.023 169
17593.842 157
17594.661 166
17595.479 149
17596.298 140
17597.117 134
17597.936 152
17598.755 122
17599.574 120
17600.394 131
17601.213 190
17602.032 168
17602.851 149
17603.670 125
17604.489 106
17605.308 87
17606.127 81
17606.947 85
17607.766 89
17608.585 153
17609.404 143
17610.224 137
17611.043 156
17611.862 144
17612.682 174
17613.501 186
17614.320 171
17615.140 180
17615.959 193
17616.779 158
17617.598 127
17618.418 101
17619.237 94
17620.057 92
17620.876 100
17621.696 126
17622.515 106
17623.335 103
17624.154 97
17624.974 90
17625.794 69
17626.613 67
17627.433 64
17628.253 87
17629.073 106
17629.892 111
17630.712 86
17631.532 111
17632.352 171
17633.171 174
17633.991 140
17634.811 129
17635.631 127
17636.451 131
17637.271 131
17638.091 148
17638.911 135
17639.731 117
17640.551 105
17641.371 68
17642.191 82
17643.011 90
17643.831 125
17644.651 115
17645.471 106
17646.291 90
17647.111 81
17647.931 75
17648.752 145
17649.572 158
17650.392 146
17651.212 132
17652.033 118
17652.853 121
17653.673 151
17654.493 114
17655.314 115
17656.134 106
17656.955 90
17657.775 68
17658.595 86
17659.416 128
17660.236 140
17661.057 166
17661.877 140
17662.698 102
17663.518 75
17664.339 74
17665.159 109
17665.980 101
17666.800 108
17667.621 91
17668.442 76
17669.262 59
17670.083 77
17670.904 106
17671.724 134
17672.545 193
17673.366 249
17674.187 215
17675.008 182
17675.828 145
17676.649 142
17677.470 146
17678.291 141
17679.112 143
17679.933 130
17680.754 153
17681.575 126
17682.395 104
17683.216 104
17684.037 112
17684.858 109
17685.680 86
17686.501 81
17687.322 79
17688.143 89
17688.964 112
17689.785 107
17690.606 91
17691.427 107
17692.249 112
17693.070 110
17693.891 126
17694.712 127
17695.533 143
17696.355 127
17697.176 119
17697.997 123
17698.819 148
17699.640 147
17700.461 117
17701.283 130
17702.104 165
17702.926 180
17703.747 161
17704.569 138
17705.390 138
17706.212 111
17707.033 116
17707.855 123
17708.676 123
17709.498 111
17710.320 99
17711.141 98
17711.963 111
17712.784 99
17713.606 83
17714.428 59
17715.250 61
17716.071 65
17716.893 66
17717.715 67
17718.537 58
17719.359 92
17720.180 134
17721.002 136
17721.824 150
17722.646 198
17723.468 213
17724.290 170
17725.112 129
17725.934 107
17726.756 96
17727.578 102
17728.400 86
17729.222 71
17730.044 69
17730.866 65
17731.688 108
17732.510 120
17733.332 132
17734.155 130
17734.977 158
17735.799 159
17736.621 157
17737.443 164
17738.266 182
17739.088 168
17739.910 157
17740.733 140
17741.555 133
17742.377 112
17743.200 112
17744.022 91
17744.844 117
17745.667 116
17746.489 101
17747.312 100
17748.134 115
17748.957 126
17749.779 135
17750.602 166
17751.424 179
17752.247 170
17753.070 142
17753.892 118
17754.715 117
17755.537 110
17756.360 134
17757.183 155
17758.006 134
17758.828 141
17759.651 124
17760.474 127
17761.297 109
17762.119 92
17762.942 103
17763.765 99
17764.588 113
17765.411 137
17766.234 116
17767.057 98
17767.880 102
17768.703 101
17769.526 94
17770.349 78
17771.172 89
17771.995 119
17772.818 129
17773.641 126
17774.464 112
17775.287 115
17776.110 108
17776.933 98
17777.756 86
17778.580 106
17779.403 119
17780.226 124
17781.049 120
17781.873 123
17782.696 130
17783.519 115
17784.343 165
17785.166 188
17785.989 200
17786.813 193
17787.636 167
17788.459 147
17789.283 148
17790.106 129
17790.930 100
17791.753 110
17792.577 105
17793.400 104
17794.224 95
17795.047 88
17795.871 94
17796.695 90
17797.518 128
17798.342 155
17799.166 152
17799.989 160
17800.813 148
17801.637 134
17802.461 188
17803.284 160
17804.108 125
17804.932 160
17805.756 172
17806.580 176
17807.403 187
17808.227 175
17809.051 160
17809.875 153
17810.699 139
17811.523 127
17812.347 117
17813.171 102
17813.995 89
17814.819 98
17815.643 102
17816.467 122
17817.291 136
17818.115 128
17818.939 127
17819.764 136
17820.588 131
17821.412 130
17822.236 120
17823.060 95
17823.885 71
17824.709 106
17825.533 125
17826.357 139
17827.182 130
17828.006 147
17828.830 184
17829.655 190
17830.479 176
17831.304 150
17832.128 148
17832.952 158
17833.777 157
17834.601 166
17835.426 155
17836.250 150
17837.075 140
17837.900 151
17838.724 144
17839.549 139
17840.373 122
17841.198 103
17842.023 112
17842.847 99
17843.672 91
17844.497 96
17845.321 89
17846.146 111
17846.971 104
17847.796 115
17848.621 125
17849.445 110
17850.270 104
17851.095 120
17851.920 109
17852.745 108
17853.570 122
17854.395 111
17855.220 128
17856.045 127
17856.870 135
17857.695 101
17858.520 118
17859.345 130
17860.170 155
17860.995 155
17861.820 158
17862.645 163
17863.471 177
17864.296 195
17865.121 176
17865.946 174
17866.771 148
17867.597 140
17868.422 150
17869.247 133
17870.072 159
17870.898 161
17871.723 157
17872.548 154
17873.374 144
17874.199 151
17875.025 131
17875.850 124
17876.676 155
17877.501 164
17878.327 180
17879.152 187
17879.978 192
17880.803 171
17881.629 168
17882.454 186
17883.280 171
17884.106 208
17884.931 195
17885.757 153
17886.583 117
17887.408 90
17888.234 87
17889.060 103
17889.886 132
17890.711 111
17891.537 107
17892.363 97
17893.189 130
17894.015 127
17894.841 88
17895.666 91
17896.492 77
17897.318 82
17898.144 123
17898.970 140
17899.796 170
17900.622 183
17901.448 166
17902.274 138
17903.100 172
17903.926 173
17904.753 137
17905.579 130
17906.405 147
17907.231 130
17908.057 115
17908.883 109
17909.710 95
17910.536 81
17911.362 78
17912.188 120
17913.015 155
17913.841 158
17914.667 144
17915.494 143
17916.320 121
17917.146 143
17917.973 133
17918.799 101
17919.626 109
17920.452 131
17921.279 119
17922.105 144
17922.932 127
17923.758 127
17924.585 120
17925.411 106
17926.238 93
17927.065 107
17927.891 113
17928.718 98
17929.545 134
17930.371 135
17931.198 145
17932.025 126
17932.852 151
17933.678 125
17934.505 95
17935.332 73
17936.159 76
17936.986 112
17937.812 102
17938.639 113
17939.466 114
17940.293 86
17941.120 96
17941.947 92
17942.774 80
17943.601 77
17944.428 125
17945.255 144
17946.082 149
17946.909 135
17947.736 165
17948.564 165
17949.391 137
17950.218 126
17951.045 94
17951.872 96
17952.699 96
17953.527 112
17954.354 112
17955.181 121
17956.008 165
17956.836 169
17957.663 153
17958.490 155
17959.318 118
17960.145 104
17960.973 125
17961.800 110
17962.627 103
17963.455 106
17964.282 92
17965.110 94
17965.937 96
17966.765 116
17967.592 105
17968.420 96
17969.248 94
17970.075 95
17970.903 107
17971.731 108
17972.558 121
17973.386 131
17974.214 127
17975.041 140
17975.869 166
17976.697 183
17977.525 176
17978.352 142
17979.180 139
17980.008 141
17980.836 137
17981.664 131
17982.492 156
17983.320 166
17984.148 218
17984.976 221
17985.804 180
17986.632 150
17987.460 118
17988.288 103
17989.116 99
17989.944 76
17990.772 75
17991.600 69
17992.428 80
17993.256 118
17994.084 125
17994.913 151
17995.741 152
17996.569 153
17997.397 156
17998.225 145
17999.054 114
17999.882 103
18000.710 110
18001.539 121
18002.367 143
18003.195 169
18004.024 206
18004.852 192
18005.681 163
18006.509 165
18007.338 167
18008.166 140
18008.995 112
18009.823 96
18010.652 75
18011.480 71
18012.309 56
18013.137 65
18013.966 98
18014.795 101
18015.623 109
18016.452 99
18017.281 77
18018.109 72
18018.938 72
18019.767 78
18020.596 115
18021.425 135
18022.253 110
18023.082 104
18023.911 120
18024.740 117
18025.569 109
18026.398 121
18027.227 105
18028.056 127
18028.885 116
18029.713 107
18030.542 132
18031.372 141
18032.201 123
18033.030 146
18033.859 164
18034.688 177
18035.517 179
18036.346 165
18037.175 161
18038.004 168
18038.834 121
18039.663 127
18040.492 123
18041.321 117
18042.151 112
18042.980 114
18043.809 115
18044.638 153
18045.468 132
18046.297 140
18047.127 174
18047.956 150
18048.785 156
18049.615 143
18050.444 138
18051.274 109
18052.103 126
18052.933 121
18053.762 173
18054.592 164
18055.421 195
18056.251 198
18057.081 161
18057.910 156
18058.740 127
18059.570 113
18060.399 132
18061.229 108
18062.059 84
18062.889 73
18063.718 71
18064.548 74
18065.378 88
18066.208 82
18067.038 112
18067.867 119
18068.697 114
18069.527 115
18070.357 141
18071.187 154
18072.017 129
18072.847 84
18073.677 81
18074.507 124
18075.337 135
18076.167 139
18076.997 125
18077.827 118
18078.657 115
18079.487 118
18080.318 127
18081.148 117
18081.978 90
18082.808 106
18083.638 98
18084.469 104
18085.299 119
18086.129 133
18086.959 125
18087.790 119
18088.620 103
18089.451 108
18090.281 91
18091.111 117
18091.942 128
18092.772 112
18093.603 98
18094.433 98
18095.264 128
18096.094 113
18096.925 118
18097.755 125
18098.586 133
18099.416 138
18100.247 147
18101.078 118
18101.908 140
18102.739 114
18103.569 84
18104.400 70
18105.231 84
18106.062 99
18106.892 103
18107.723 113
18108.554 159
18109.385 151
18110.216 165
18111.046 155
18111.877 120
18112.708 127
18113.539 105
18114.370 79
18115.201 99
18116.032 148
18116.863 133
18117.694 140
18118.525 116
18119.356 102
18120.187 131
18121.018 128
18121.849 117
18122.680 104
18123.512 82
18124.343 82
18125.174 104
18126.005 110
18126.836 109
18127.668 109
18128.499 89
18129.330 89
18130.161 74
18130.993 54
18131.824 46
18132.655 63
18133.487 92
18134.318 111
18135.149 93
18135.981 97
18136.812 112
18137.644 102
18138.475 86
18139.307 118
18140.138 128
18140.970 134
18141.801 119
18142.633 130
18143.465 110
18144.296 120
18145.128 118
18145.959 88
18146.791 71
18147.623 97
18148.455 103
18149.286 137
18150.118 141
18150.950 148
18151.782 143
18152.613 127
18153.445 110
18154.277 101
18155.109 93
18155.941 66
18156.773 61
18157.605 46
18158.437 45
18159.269 67
18160.101 72
18160.933 90
18161.765 133
18162.597 124
18163.429 120
18164.261 112
18165.093 120
18165.925 132
18166.757 149
18167.589 175
18168.421 174
18169.254 152
18170.086 146
18170.918 153
18171.750 147
18172.582 169
18173.415 173
18174.247 168
18175.079 140
18175.912 120
18176.744 138
18177.576 159
18178.409 125
18179.241 100
18180.074 105
18180.906 100
18181.739 91
18182.571 86
18183.404 65
18184.236 64
18185.069 56
18185.901 62
18186.734 60
18187.566 80
18188.399 70
18189.232 83
18190.064 98
18190.897 97
18191.730 84
18192.562 83
18193.395 92
18194.228 80
18195.061 89
18195.894 97
18196.726 129
18197.559 113
18198.392 116
18199.225 105
18200.058 111
18200.891 118
18201.724 96
18202.557 103
18203.390 93
18204.223 82
18205.056 67
18205.889 58
18206.722 70
18207.555 87
18208.388 94
18209.221 103
18210.054 103
18210.887 114
18211.720 119
18212.553 153
18213.387 139
18214.220 154
18215.053 122
18215.886 115
18216.720 124
18217.553 114
18218.386 104
18219.220 110
18220.053 97
18220.886 91
18221.720 103
18222.553 127
18223.387 132
18224.220 122
18225.053 116
18225.887 93
18226.720 96
18227.554 122
18228.387 99
18229.221 104
18230.055 103
18230.888 86
18231.722 105
18232.555 129
18233.389 143
18234.223 122
18235.056 126
18235.890 115
18236.724 111
18237.558 111
18238.391 105
18239.225 101
18240.059 107
18240.893 104
18241.727 100
18242.561 133
18243.394 167
18244.228 163
18245.062 156
18245.896 158
18246.730 144
18247.564 127
18248.398 111
18249.232 115
18250.066 124
18250.900 99
18251.734 84
18252.568 116
18253.403 141
18254.237 112
18255.071 107
18255.905 116
18256.739 126
18257.573 144
18258.408 179
18259.242 199
18260.076 172
18260.910 156
18261.745 151
18262.579 122
18263.413 105
18264.248 87
18265.082 91
18265.916 79
18266.751 91
18267.585 93
18268.420 111
18269.254 139
18270.089 149
18270.923 122
18271.758 113
18272.592 134
18273.427 126
18274.261 152
18275.096 143
18275.931 147
18276.765 152
18277.600 140
18278.435 132
18279.269 142
18280.104 152
18280.939 147
18281.774 124
18282.608 125
18283.443 118
18284.278 111
18285.113 107
18285.948 86
18286.783 73
18287.617 82
18288.452 73
18289.287 108
18290.122 114
18290.957 102
18291.792 100
18292.627 135
18293.462 121
18294.297 103
18295.132 98
18295.967 99
18296.803 97
18297.638 93
18298.473 83
18299.308 101
18300.143 76
18300.978 99
18301.814 127
18302.649 127
18303.484 114
18304.319 101
18305.155 94
18305.990 93
18306.825 85
18307.661 78
18308.496 70
18309.331 68
18310.167 76
18311.002 82
18311.838 69
18312.673 89
18313.509 92
18314.344 104
18315.180 119
18316.015 108
18316.851 94
18317.686 87
18318.522 90
18319.358 84
18320.193 85
18321.029 63
18321.864 64
18322.700 69
18323.536 103
18324.372 118
18325.207 114
18326.043 97
18326.879 77
18327.715 76
18328.551 78
18329.386 71
18330.222 64
18331.058 61
18331.894 94
18332.730 106
18333.566 94
18334.402 83
18335.238 79
18336.074 68
18336.910 98
18337.746 112
18338.582 122
18339.418 127
18340.254 142
18341.090 115
18341.926 113
18342.763 118
18343.599 126
18344.435 157
18345.271 137
18346.107 108
18346.944 93
18347.780 73
18348.616 67
18349.452 70
18350.289 71
18351.125 60
18351.961 98
18352.798 98
18353.634 117
18354.471 120
18355.307 129
18356.144 111
18356.980 105
18357.816 96
18358.653 108
18359.490 109
18360.326 102
18361.163 95
18361.999 96
18362.836 88
18363.672 98
18364.509 121
18365.346 112
18366.182 126
18367.019 106
18367.856 80
18368.693 58
18369.529 54
18370.366 45
18371.203 53
18372.040 70
18372.877 72
18373.713 89
18374.550 87
18375.387 74
18376.224 71
18377.061 80
18377.898 93
18378.735 91
18379.572 119
18380.409 144
18381.246 129
18382.083 133
18382.920 125
18383.757 128
18384.594 134
18385.431 133
18386.269 131
18387.106 118
18387.943 141
18388.780 127
18389.617 139
18390.455 150
18391.292 133
18392.129 115
18392.966 106
18393.804 109
18394.641 85
18395.478 63
18396.316 63
18397.153 85
18397.991 94
18398.828 115
18399.665 115
18400.503 133
18401.340 112
18402.178 86
18403.015 74
18403.853 67
18404.691 80
18405.528 96
18406.366 91
18407.203 117
18408.041 123
18408.879 142
18409.716 140
18410.554 114
18411.392 122
18412.229 125
18413.067 108
18413.905 96
18414.743 101
18415.581 128
18416.418 113
18417.256 105
18418.094 96
18418.932 101
18419.770 112
18420.608 126
18421.446 125
18422.284 136
18423.122 138
18423.960 146
18424.798 142
18425.636 130
18426.474 132
18427.312 128
18428.150 128
18428.988 125
18429.826 111
18430.664 121
18431.502 110
18432.341 111
18433.179 117
18434.017 116
18434.855 95
18435.694 66
18436.532 70
18437.370 69
18438.209 55
18439.047 49
18439.885 73
18440.724 95
18441.562 92
18442.400 96
18443.239 97
18444.077 111
18444.916 136
18445.754 139
18446.593 125
18447.431 123
18448.270 148
18449.108 140
18449.947 148
18450.786 171
18451.624 162
18452.463 140
18453.302 128
18454.140 129
18454.979 129
18455.818 147
18456.656 125
18457.495 110
18458.334 97
18459.173 95
18460.012 106
18460.850 108
18461.689 129
18462.528 120
18463.367 163
18464.206 137
18465.045 149
18465.884 180
18466.723 161
18467.562 140
18468.401 111
18469.240 107
18470.079 103
18470.918 99
18471.757 92
18472.596 77
18473.435 59
18474.274 56
18475.114 58
18475.953 70
18476.792 78
18477.631 96
18478.470 87
18479.310 91
18480.149 96
18480.988 99
18481.828 97
18482.667 99
18483.506 97
18484.346 103
18485.185 127
18486.024 123
18486.864 119
18487.703 95
18488.543 85
18489.382 75
18490.222 69
18491.061 66
18491.901 53
18492.740 49
18493.580 44
18494.420 45
18495.259 104
18496.099 109
18496.938 91
18497.778 105
18498.618 88
18499.458 83
18500.297 93
18501.137 93
18501.977 102
18502.817 114
18503.656 130
18504.496 134
18505.336 141
18506.176 130
18507.016 105
18507.856 91
18508.696 140
18509.536 133
18510.376 129
18511.216 122
18512.056 140
18512.896 128
18513.736 138
18514.576 131
18515.416 119
18516.256 116
18517.096 118
18517.936 102
18518.776 83
18519.616 77
18520.457 103
18521.297 113
18522.137 129
18522.977 129
18523.818 146
18524.658 136
18525.498 105
18526.338 109
18527.179 101
18528.019 91
18528.860 90
18529.700 97
18530.540 100
18531.381 99
18532.221 110
18533.062 98
18533.902 124
18534.743 113
18535.583 121
18536.424 126
18537.264 113
18538.105 84
18538.946 65
18539.786 55
18540.627 94
18541.468 122
18542.308 118
18543.149 134
18543.990 103
18544.830 128
18545.671 143
18546.512 143
18547.353 124
18548.194 129
18549.034 128
18549.875 115
18550.716 110
18551.557 124
18552.398 147
18553.239 126
18554.080 109
18554.921 82
18555.762 65
18556.603 52
18557.444 60
18558.285 51
18559.126 78
18559.967 83
18560.808 84
18561.649 80
18562.490 81
18563.332 129
18564.173 135
18565.014 124
18565.855 126
18566.696 131
18567.538 147
18568.379 154
18569.220 136
18570.062 120
18570.903 113
18571.744 99
18572.586 101
18573.427 93
18574.268 83
18575.110 81
18575.951 98
18576.793 107
18577.634 104
18578.476 110
18579.317 107
18580.159 89
18581.000 58
18581.842 65
18582.684 65
18583.525 65
18584.367 122
18585.208 138
18586.050 142
18586.892 146
18587.734 181
18588.575 161
18589.417 133
18590.259 141
18591.101 115
18591.942 121
18592.784 98
18593.626 107
18594.468 128
18595.310 117
18596.152 110
18596.994 132
18597.836 110
18598.678 121
18599.520 115
18600.362 112
18601.204 107
18602.046 90
18602.888 77
18603.730 86
18604.572 83
18605.414 58
18606.256 70
18607.098 93
18607.940 73
18608.783 63
18609.625 68
18610.467 58
18611.309 63
18612.152 75
18612.994 69
18613.836 79
18614.678 84
18615.521 89
18616.363 116
18617.206 92
18618.048 93
18618.890 120
18619.733 123
18620.575 128
18621.418 110
18622.260 88
18623.103 83
18623.945 129
18624.788 160
18625.630 168
18626.473 165
18627.316 132
18628.158 137
18629.001 137
18629.844 124
18630.686 113
18631.529 103
18632.372 94
18633.214 82
18634.057 93
18634.900 133
18635.743 147
18636.586 116
18637.428 111
18638.271 125
18639.114 136
18639.957 159
18640.800 145
18641.643 118
18642.486 107
18643.329 81
18644.172 88
18645.015 89
18645.858 96
18646.701 101
18647.544 122
18648.387 113
18649.230 100
18650.073 102
18650.916 122
18651.760 125
18652.603 111
18653.446 94
18654.289 107
18655.132 144
18655.976 140
18656.819 151
18657.662 170
18658.506 169
18659.349 130
18660.192 115
18661.036 94
18661.879 102
18662.722 98
18663.566 114
18664.409 115
18665.253 154
18666.096 174
18666.940 190
18667.783 182
18668.627 166
18669.470 143
18670.314 142
18671.158 122
18672.001 86
18672.845 54
18673.688 52
18674.532 64
18675.376 70
18676.220 70
18677.063 56
18677.907 71
18678.751 134
18679.595 173
18680.438 173
18681.282 156
18682.126 166
18682.970 169
18683.814 149
18684.658 133
18685.502 118
18686.346 98
18687.190 83
18688.034 79
18688.878 73
18689.722 67
18690.566 61
18691.410 84
18692.254 90
18693.098 84
18693.942 116
18694.786 118
18695.630 145
18696.474 149
18697.319 123
18698.163 144
18699.007 130
18699.851 142
18700.696 147
18701.540 133
18702.384 109
18703.229 98
18704.073 96
18704.917 126
18705.762 110
18706.606 96
18707.450 128
18708.295 115
18709.139 109
18709.984 89
18710.828 99
18711.673 81
18712.517 76
18713.362 58
18714.206 65
18715.051 82
18715.896 73
18716.740 93
18717.585 117
18718.430 114
18719.274 99
18720.119 84
18720.964 97
18721.809 139
18722.653 133
18723.498 130
18724.343 132
18725.188 119
18726.033 106
18726.877 91
18727.722 81
18728.567 66
18729.412 55
18730.257 58
18731.102 69
18731.947 79
18732.792 91
18733.637 112
18734.482 147
18735.327 120
18736.172 94
18737.017 75
18737.862 68
18738.707 61
18739.553 61
18740.398 43
18741.243 44
18742.088 51
18742.933 56
18743.779 58
18744.624 74
18745.469 76
18746.314 82
18747.160 100
18748.005 102
18748.850 104
18749.696 101
18750.541 101
18751.387 75
18752.232 50
18753.077 58
18753.923 61
18754.768 79
18755.614 110
18756.459 96
18757.305 108
18758.151 101
18758.996 79
18759.842 118
18760.687 135
18761.533 163
18762.379 171
18763.224 174
18764.070 129
18764.916 122
18765.761 184
18766.607 197
18767.453 214
18768.299 195
18769.145 157
18769.990 164
18770.836 178
18771.682 165
18772.528 144
18773.374 134
18774.220 117
18775.066 103
18775.912 95
18776.758 81
18777.604 64
18778.450 72
18779.296 85
18780.142 76
18780.988 75
18781.834 136
18782.680 136
18783.526 119
18784.372 128
18785.219 149
18786.065 148
18786.911 122
18787.757 130
18788.604 137
18789.450 132
18790.296 109
18791.142 89
18791.989 64
18792.835 53
18793.681 55
18794.528 83
18795.374 119
18796.221 133
18797.067 134
18797.914 144
18798.760 142
18799.606 152
18800.453 138
18801.300 123
18802.146 109
18802.993 114
18803.839 144
18804.686 153
18805.533 155
18806.379 134
18807.226 138
18808.073 119
18808.919 106
18809.766 94
18810.613 94
18811.459 101
18812.306 85
18813.153 96
18814.000 91
18814.847 106
18815.694 107
18816.540 87
18817.387 82
18818.234 97
18819.081 91
18819.928 97
18820.775 135
18821.622 107
18822.469 100
18823.316 99
18824.163 89
18825.010 73
18825.857 98
18826.704 116
18827.552 108
18828.399 85
18829.246 81
18830.093 105
18830.940 128
18831.788 123
18832.635 104
18833.482 111
18834.329 102
18835.177 102
18836.024 135
18836.871 127
18837.719 121
18838.566 121
18839.413 115
18840.261 126
18841.108 128
18841.956 142
18842.803 154
18843.651 137
18844.498 118
18845.346 113
18846.193 93
18847.041 97
18847.888 72
18848.736 59
18849.584 92
18850.431 93
18851.279 87
18852.127 113
18852.974 90
18853.822 95
18854.670 83
18855.517 65
18856.365 62
18857.213 65
18858.061 78
18858.909 77
18859.757 80
18860.604 84
18861.452 82
18862.300 90
18863.148 77
18863.996 74
18864.844 89
18865.692 148
18866.540 146
18867.388 141
18868.236 126
18869.084 129
18869.932 144
18870.780 132
18871.628 108
18872.477 106
18873.325 109
18874.173 90
18875.021 125
18875.869 130
18876.718 119
18877.566 129
18878.414 106
18879.262 103
18880.111 86
18880.959 93
18881.807 75
18882.656 105
18883.504 112
18884.352 94
18885.201 99
18886.049 96
18886.898 116
18887.746 117
18888.595 126
18889.443 151
18890.292 140
18891.140 117
18891.989 145
18892.838 138
18893.686 142
18894.535 125
18895.383 95
18896.232 84
18897.081 62
18897.930 90
18898.778 109
18899.627 138
18900.476 158
18901.325 184
18902.173 196
18903.022 152
18903.871 125
18904.720 117
18905.569 94
18906.418 69
18907.267 81
18908.115 71
18908.964 71
18909.813 78
18910.662 69
18911.511 49
18912.360 39
18913.210 49
18914.059 52
18914.908 63
18915.757 89
18916.606 100
18917.455 106
18918.304 99
18919.153 88
18920.003 103
18920.852 82
18921.701 83
18922.550 94
18923.400 82
18924.249 60
18925.098 76
18925.948 81
18926.797 73
18927.646 67
18928.496 56
18929.345 64
18930.195 149
18931.044 177
18931.893 160
18932.743 130
18933.592 111
18934.442 91
18935.292 70
18936.141 101
18936.991 145
18937.840 165
18938.690 153
18939.540 146
18940.389 162
18941.239 128
18942.089 145
18942.938 113
18943.788 92
18944.638 75
18945.488 73
18946.337 70
18947.187 76
18948.037 84
18948.887 75
18949.737 74
18950.587 64
18951.437 65
18952.286 71
18953.136 59
18953.986 43
18954.836 53
18955.686 57
18956.536 43
18957.386 89
18958.236 94
18959.087 110
18959.937 85
18960.787 86
18961.637 82
18962.487 72
18963.337 70
18964.187 74
18965.038 85
18965.888 87
18966.738 94
18967.588 89
18968.439 87
18969.289 71
18970.139 65
18970.990 96
18971.840 88
18972.690 84
18973.541 83
18974.391 80
18975.242 76
18976.092 80
18976.943 77
18977.793 87
18978.644 68
18979.494 82
18980.345 87
18981.195 85
18982.046 90
18982.897 100
18983.747 102
18984.598 88
18985.448 125
18986.299 108
18987.150 91
18988.001 72
18988.851 89
18989.702 82
18990.553 100
18991.404 96
18992.255 98
18993.105 100
18993.956 122
18994.807 136
18995.658 139
18996.509 125
18997.360 134
18998.211 145
18999.062 149
18999.913 172
19000.764 167
19001.615 162
19002.466 148
19003.317 146
19004.168 129
19005.019 143
19005.870 125
19006.721 114
19007.573 113
19008.424 93
19009.275 83
19010.126 73
19010.977 63
19011.829 54
19012.680 47
19013.531 66
19014.383 79
19015.234 106
19016.085 140
19016.937 125
19017.788 106
19018.640 115
19019.491 123
19020.342 127
19021.194 154
19022.045 150
19022.897 156
19023.748 128
19024.600 118
19025.451 101
19026.303 96
19027.155 101
19028.006 97
19028.858 97
19029.710 106
19030.561 98
19031.413 117
19032.265 102
19033.116 107
19033.968 94
19034.820 76
19035.672 62
19036.524 93
19037.375 88
19038.227 81
19039.079 73
19039.931 80
19040.783 66
19041.635 47
19042.487 52
19043.339 72
19044.191 83
19045.043 88
19045.895 91
19046.747 71
19047.599 61
19048.451 67
19049.303 78
19050.155 76
19051.007 76
19051.860 89
19052.712 79
19053.564 83
19054.416 85
19055.268 70
19056.121 58
19056.973 51
19057.825 68
19058.677 66
19059.530 64
19060.382 69
19061.234 76
19062.087 63
19062.939 50
19063.792 53
19064.644 41
19065.497 76
19066.349 92
19067.202 102
19068.054 91
19068.907 134
19069.759 154
19070.612 130
19071.464 110
19072.317 107
19073.170 94
19074.022 79
19074.875 79
19075.728 76
19076.580 96
19077.433 81
19078.286 95
19079.139 103
19079.991 94
19080.844 88
19081.697 89
19082.550 80
19083.403 85
19084.256 137
19085.108 128
19085.961 110
19086.814 107
19087.667 95
19088.520 71
19089.373 91
19090.226 116
19091.079 126
19091.932 121
19092.785 124
19093.639 112
19094.492 101
19095.345 100
19096.198 96
19097.051 101
19097.904 103
19098.757 91
19099.611 94
19100.464 119
19101.317 115
19102.170 90
19103.024 94
19103.877 96
19104.730 107
19105.584 130
19106.437 142
19107.291 168
19108.144 146
19108.997 111
19109.851 106
19110.704 100
19111.558 132
19112.411 110
19113.265 86
19114.118 68
19114.972 61
19115.826 64
19116.679 52
19117.533 36
19118.386 45
19119.240 45
19120.094 45
19120.947 40
19121.801 33
19122.655 65
19123.509 72
19124.362 88
19125.216 111
19126.070 108
19126.924 113
19127.778 94
19128.632 117
19129.486 129
19130.339 160
19131.193 144
19132.047 110
19132.901 101
19133.755 107
19134.609 127
19135.463 121
19136.317 155
19137.171 148
19138.026 155
19138.880 150
19139.734 119
19140.588 123
19141.442 140
19142.296 105
19143.150 82
19144.005 102
19144.859 96
19145.713 100
19146.567 92
19147.422 62
19148.276 74
19149.130 73
19149.985 83
19150.839 103
19151.693 107
19152.548 110
19153.402 145
19154.257 126
19155.111 102
19155.966 112
19156.820 86
19157.675 69
19158.529 90
19159.384 111
19160.238 114
19161.093 98
19161.948 79
19162.802 57
19163.657 34
19164.511 64
19165.366 94
19166.221 114
19167.076 133
19167.930 130
19168.785 129
19169.640 143
19170.495 127
19171.350 136
19172.204 113
19173.059 121
19173.914 102
19174.769 107
19175.624 88
19176.479 106
19177.334 100
19178.189 110
19179.044 107
19179.899 101
19180.754 105
19181.609 112
19182.464 101
19183.319 93
19184.174 99
19185.029 80
19185.884 64
19186.740 124
19187.595 118
19188.450 103
19189.305 104
19190.161 112
19191.016 104
19191.871 91
19192.726 67
19193.582 81
19194.437 87
19195.292 97
19196.148 81
19197.003 75
19197.859 74
19198.714 105
19199.569 139
19200.425 133
19201.280 149
19202.136 164
19202.991 170
19203.847 152
19204.703 131
19205.558 117
19206.414 150
19207.269 132
19208.125 108
19208.981 108
19209.836 110
19210.692 134
19211.548 145
19212.404 130
19213.259 127
19214.115 115
19214.971 133
19215.827 117
19216.683 101
19217.538 93
19218.394 84
19219.250 77
19220.106 70
19220.962 72
19221.818 94
19222.674 100
19223.530 87
19224.386 61
19225.242 67
19226.098 74
19226.954 88
19227.810 96
19228.666 89
19229.522 100
19230.378 95
19231.235 78
19232.091 64
19232.947 71
19233.803 71
19234.659 62
19235.516 70
19236.372 102
19237.228 107
19238.085 131
19238.941 98
19239.797 92
19240.654 90
19241.510 101
19242.366 85
19243.223 65
19244.079 44
19244.936 36
19245.792 54
19246.649 56
19247.505 71
19248.362 67
19249.218 59
19250.075 45
19250.932 50
19251.788 59
19252.645 71
19253.501 87
19254.358 96
19255.215 80
19256.072 78
19256.928 88
19257.785 94
19258.642 95
19259.499 74
19260.355 56
19261.212 54
19262.069 57
19262.926 66
19263.783 55
19264.640 64
19265.497 50
19266.354 80
19267.211 86
19268.067 105
19268.924 128
19269.782 151
19270.639 151
19271.496 134
19272.353 136
19273.210 137
19274.067 143
19274.924 142
19275.781 129
19276.638 108
19277.496 118
19278.353 112
19279.210 84
19280.067 70
19280.924 68
19281.782 70
19282.639 64
19283.496 66
19284.354 61
19285.211 77
19286.068 79
19286.926 114
19287.783 138
19288.641 133
19289.498 133
19290.356 110
19291.213 86
19292.071 79
19292.928 109
19293.786 110
19294.643 90
19295.501 94
19296.358 99
19297.216 98
19298.074 124
19298.931 163
19299.789 168
19300.647 148
19301.504 129
19302.362 107
19303.220 108
19304.078 114
19304.936 140
19305.793 116
19306.651 99
19307.509 115
19308.367 93
19309.225 98
19310.083 99
19310.941 110
19311.799 121
19312.657 123
19313.515 116
19314.373 109
19315.231 91
19316.089 113
19316.947 100
19317.805 79
19318.663 61
19319.521 61
19320.379 85
19321.237 98
19322.096 109
19322.954 104
19323.812 103
19324.670 117
19325.528 120
19326.387 120
19327.245 147
19328.103 149
19328.962 123
19329.820 122
19330.678 129
19331.537 125
19332.395 118
19333.254 106
19334.112 83
19334.970 78
19335.829 99
19336.687 119
19337.546 108
19338.405 95
19339.263 90
19340.122 119
19340.980 114
19341.839 98
19342.698 108
19343.556 108
19344.415 127
19345.274 135
19346.132 113
19346.991 85
19347.850 69
19348.709 92
19349.567 92
19350.426 98
19351.285 102
19352.144 99
19353.003 98
19353.862 81
19354.720 74
19355.579 103
19356.438 102
19357.297 127
19358.156 110
19359.015 95
19359.874 112
19360.733 130
19361.592 149
19362.451 150
19363.310 116
19364.170 106
19365.029 112
19365.888 92
19366.747 73
19367.606 69
19368.465 56
19369.325 46
19370.184 45
19371.043 43
19371.902 37
19372.762 42
19373.621 49
19374.480 69
19375.340 68
19376.199 91
19377.059 83
19377.918 126
19378.777 125
19379.637 107
19380.496 107
19381.356 116
19382.215 131
19383.075 140
19383.934 147
19384.794 156
19385.654 130
19386.513 127
19387.373 110
19388.232 105
19389.092 92
19389.952 77
19390.812 68
19391.671 73
19392.531 52
19393.391 47
19394.251 38
19395.110 41
19395.970 107
19396.830 104
19397.690 119
19398.550 118
19399.410 119
19400.270 121
19401.129 114
19401.989 132
19402.849 128
19403.709 121
19404.569 113
19405.429 116
19406.289 113
19407.150 103
19408.010 107
19408.870 75
19409.730 62
19410.590 67
19411.450 53
19412.310 38
19413.171 55
19414.031 73
19414.891 65
19415.751 81
19416.611 65
19417.472 70
19418.332 159
19419.192 149
19420.053 156
19420.913 183
19421.774 172
19422.634 170
19423.494 205
19424.355 173
19425.215 150
19426.076 125
19426.936 116
19427.797 122
19428.657 106
19429.518 131
19430.378 125
19431.239 99
19432.100 80
19432.960 63
19433.821 61
19434.682 64
19435.542 75
19436.403 83
19437.264 81
19438.125 58
19438.985 58
19439.846 51
19440.707 47
19441.568 46
19442.429 57
19443.289 52
19444.150 55
19445.011 78
19445.872 101
19446.733 120
19447.594 118
19448.455 117
19449.316 128
19450.177 104
19451.038 97
19451.899 84
19452.760 56
19453.621 66
19454.482 77
19455.344 77
19456.205 148
19457.066 148
19457.927 157
19458.788 129
19459.650 93
19460.511 89
19461.372 74
19462.233 59
19463.095 68
19463.956 87
19464.817 92
19465.679 100
19466.540 124
19467.401 116
19468.263 115
19469.124 101
19469.986 84
19470.847 73
19471.709 67
19472.570 71
19473.432 87
19474.293 97
19475.155 75
19476.016 75
19476.878 88
19477.740 104
19478.601 102
19479.463 99
19480.325 69
19481.186 63
19482.048 82
19482.910 83
19483.772 79
19484.633 87
19485.495 72
19486.357 60
19487.219 81
19488.081 88
19488.943 107
19489.804 112
19490.666 126
19491.528 109
19492.390 108
19493.252 85
19494.114 69
19494.976 70
19495.838 56
19496.700 49
19497.562 42
19498.424 52
19499.287 89
19500.149 112
19501.011 123
19501.873 131
19502.735 125
19503.597 125
19504.460 105
19505.322 76
19506.184 62
19507.046 63
19507.909 56
19508.771 70
19509.633 92
19510.496 88
19511.358 60
19512.220 75
19513.083 71
19513.945 73
19514.808 98
19515.670 84
19516.533 84
19517.395 100
19518.258 110
19519.120 94
19519.983 73
19520.845 90
19521.708 106
19522.571 109
19523.433 136
19524.296 116
19525.159 102
19526.021 106
19526.884 133
19527.747 142
19528.609 149
19529.472 116
19530.335 94
19531.198 94
19532.061 131
19532.923 126
19533.786 121
19534.649 145
19535.512 155
19536.375 176
19537.238 147
19538.101 162
19538.964 151
19539.827 122
19540.690 89
19541.553 79
19542.416 60
19543.279 52
19544.142 56
19545.005 84
19545.868 100
19546.732 91
19547.595 89
19548.458 74
19549.321 51
19550.184 35
19551.048 79
19551.911 75
19552.774 68
19553.638 67
19554.501 65
19555.364 58
19556.228 49
19557.091 42
19557.954 76
19558.818 100
19559.681 117
19560.545 136
19561.408 150
19562.272 120
19563.135 126
19563.999 100
19564.862 87
19565.726 69
19566.589 85
19567.453 109
19568.317 122
19569.180 151
19570.044 143
19570.908 155
19571.771 153
19572.635 136
19573.499 151
19574.363 127
19575.226 131
19576.090 140
19576.954 134
19577.818 120
19578.682 125
19579.546 115
19580.409 94
19581.273 95
19582.137 123
19583.001 100
19583.865 98
19584.729 126
19585.593 116
19586.457 132
19587.321 153
19588.185 146
19589.049 155
19589.914 154
19590.778 129
19591.642 126
19592.506 109
19593.370 93
19594.234 81
19595.099 84
19595.963 126
19596.827 149
19597.691 162
19598.556 166
19599.420 138
19600.284 109
19601.149 82
19602.013 72
19602.877 80
19603.742 92
19604.606 95
19605.471 97
19606.335 100
19607.200 106
19608.064 115
19608.929 110
19609.793 113
19610.658 110
19611.522 148
19612.387 156
19613.252 135
19614.116 141
19614.981 133
19615.846 146
19616.710 157
19617.575 137
19618.440 122
19619.304 109
19620.169 99
19621.034 91
19621.899 85
19622.764 57
19623.628 65
19624.493 76
19625.358 83
19626.223 95
19627.088 94
19627.953 88
19628.818 87
19629.683 85
19630.548 101
19631.413 103
19632.278 77
19633.143 60
19634.008 69
19634.873 74
19635.738 64
19636.604 69
19637.469 76
19638.334 74
19639.199 96
19640.064 83
19640.929 85
19641.795 84
19642.660 69
19643.525 77
19644.391 93
19645.256 97
19646.121 128
19646.987 106
19647.852 122
19648.717 119
19649.583 144
19650.448 133
19651.314 101
19652.179 96
19653.045 90
19653.910 93
19654.776 121
19655.641 110
19656.507 105
19657.372 115
19658.238 127
19659.104 153
19659.969 142
19660.835 129
19661.701 120
19662.566 116
19663.432 104
19664.298 74
19665.164 126
19666.029 111
19666.895 111
19667.761 92
19668.627 101
19669.493 126
19670.359 110
19671.224 96
19672.090 71
19672.956 74
19673.822 72
19674.688 80
19675.554 68
19676.420 56
19677.286 46
19678.152 54
19679.018 99
19679.884 91
19680.751 95
19681.617 80
19682.483 71
19683.349 97
19684.215 99
19685.081 94
19685.948 73
19686.814 75
19687.680 82
19688.546 95
19689.413 127
19690.279 130
19691.145 110
19692.012 94
19692.878 95
19693.744 101
19694.611 116
19695.477 112
19696.344 90
19697.210 82
19698.077 81
19698.943 100
19699.810 121
19700.676 124
19701.543 113
19702.409 132
19703.276 139
19704.143 110
19705.009 84
19705.876 65
19706.743 74
19707.609 65
19708.476 76
19709.343 108
19710.210 120
19711.076 123
19711.943 105
19712.810 99
19713.677 102
19714.544 116
19715.410 110
19716.277 92
19717.144 82
19718.011 95
19718.878 104
19719.745 138
19720.612 113
19721.479 94
19722.346 88
19723.213 115
19724.080 94
19724.947 88
19725.814 78
19726.681 61
19727.549 47
19728.416 63
19729.283 69
19730.150 83
19731.017 108
19731.885 105
19732.752 85
19733.619 97
19734.486 106
19735.354 92
19736.221 95
19737.088 97
19737.956 96
19738.823 107
19739.690 115
19740.558 99
19741.425 84
19742.293 96
19743.160 80
19744.028 65
19744.895 71
19745.763 79
19746.630 64
19747.498 48
19748.366 70
19749.233 113
19750.101 125
19750.968 109
19751.836 110
19752.704 146
19753.571 136
19754.439 125
19755.307 101
19756.175 107
19757.043 84
19757.910 93
19758.778 85
19759.646 69
19760.514 62
19761.382 54
19762.250 75
19763.118 118
19763.985 104
19764.853 98
19765.721 98
19766.589 88
19767.457 99
19768.325 89
19769.193 63
19770.062 70
19770.930 94
19771.798 68
19772.666 61
19773.534 52
19774.402 48
19775.270 48
19776.139 66
19777.007 84
19777.875 64
19778.743 56
19779.612 58
19780.480 62
19781.348 62
19782.216 89
19783.085 101
19783.953 112
19784.822 137
19785.690 122
19786.558 109
19787.427 87
19788.295 73
19789.164 70
19790.032 100
19790.901 116
19791.769 133
19792.638 141
19793.507 149
19794.375 125
19795.244 96
19796.112 67
19796.981 69
19797.850 97
19798.718 93
19799.587 91
19800.456 87
19801.325 118
19802.193 94
19803.062 79
19803.931 56
19804.800 67
19805.669 99
19806.538 95
19807.407 107
19808.275 95
19809.144 73
19810.013 54
19810.882 47
19811.751 34
19812.620 46
19813.489 41
19814.358 40
19815.227 38
19816.096 51
19816.966 60
19817.835 61
19818.704 58
19819.573 73
19820.442 78
19821.311 97
19822.181 105
19823.050 104
19823.919 89
19824.788 94
19825.658 90
19826.527 104
19827.396 110
19828.266 132
19829.135 129
19830.004 118
19830.874 113
19831.743 97
19832.613 95
19833.482 89
19834.351 96
19835.221 100
19836.090 115
19836.960 121
19837.830 120
19838.699 97
19839.569 74
19840.438 81
19841.308 80
19842.178 71
19843.047 59
19843.917 73
19844.787 96
19845.656 95
19846.526 88
19847.396 100
19848.266 123
19849.136 107
19850.005 90
19850.875 81
19851.745 70
19852.615 90
19853.485 91
19854.355 95
19855.225 81
19856.095 78
19856.965 74
19857.835 70
19858.705 72
19859.575 67
19860.445 54
19861.315 56
19862.185 78
19863.055 85
19863.925 109
19864.795 101
19865.665 109
19866.536 96
19867.406 96
19868.276 111
19869.146 101
19870.016 94
19870.887 79
19871.757 64
19872.627 51
19873.498 35
19874.368 60
19875.238 49
19876.109 34
19876.979 40
19877.850 30
19878.720 28
19879.591 39
19880.461 60
19881.332 51
19882.202 39
19883.073 46
19883.943 48
19884.814 48
19885.684 50
19886.555 64
19887.426 61
19888.296 68
19889.167 94
19890.038 142
19890.908 118
19891.779 121
19892.650 90
19893.521 80
19894.392 93
19895.262 131
19896.133 109
19897.004 93
19897.875 76
19898.746 61
19899.617 66
19900.488 69
19901.359 64
19902.230 61
19903.100 93
19903.971 91
19904.843 95
19905.714 102
19906.585 112
19907.456 94
19908.327 82
19909.198 87
19910.069 82
19910.940 74
19911.811 49
19912.683 51
19913.554 43
19914.425 53
19915.296 59
19916.168 60
19917.039 68
19917.910 80
19918.781 116
19919.653 115
19920.524 116
19921.396 114
19922.267 94
19923.138 121
19924.010 120
19924.881 128
19925.753 106
19926.624 94
19927.496 93
19928.367 99
19929.239 88
19930.110 77
19930.982 65
19931.854 66
19932.725 84
19933.597 83
19934.469 70
19935.340 78
19936.212 74
19937.084 51
19937.955 58
19938.827 61
19939.699 55
19940.571 80
19941.443 79
19942.314 69
19943.186 82
19944.058 96
19944.930 87
19945.802 68
19946.674 55
19947.546 49
19948.418 58
19949.290 64
19950.162 84
19951.034 91
19951.906 92
19952.778 99
19953.650 119
19954.522 104
19955.394 126
19956.267 117
19957.139 106
19958.011 79
19958.883 82
19959.755 76
19960.628 69
19961.500 67
19962.372 97
19963.244 92
19964.117 80
19964.989 74
19965.861 68
19966.734 79
19967.606 77
19968.479 113
19969.351 108
19970.223 94
19971.096 63
19971.968 84
19972.841 116
19973.713 114
19974.586 144
19975.459 118
19976.331 103
19977.204 102
19978.076 83
19978.949 87
19979.822 105
19980.694 74
19981.567 59
19982.440 87
19983.313 112
19984.185 130
19985.058 114
19985.931 98
19986.804 94
19987.676 80
19988.549 63
19989.422 44
19990.295 43
19991.168 70
19992.041 72
19992.914 73
19993.787 70
19994.660 62
19995.533 52
19996.406 60
19997.279 68
19998.152 112
19999.025 123
19999.898 126
20000.771 103
20001.644 91
20002.518 83
20003.391 104
20004.264 93
20005.137 90
20006.010 102
20006.884 96
20007.757 88
20008.630 76
20009.503 70
20010.377 81
20011.250 87
20012.124 87
20012.997 83
20013.870 65
20014.744 63
20015.617 98
20016.491 82
20017.364 80
20018.238 87
20019.111 92
20019.985 70
20020.858 73
20021.732 73
20022.605 74
20023.479 53
20024.353 54
20025.226 49
20026.100 45
20026.974 54
20027.847 55
20028.721 54
20029.595 56
20030.469 61
20031.342 48
20032.216 39
20033.090 49
20033.964 44
20034.838 48
20035.712 38
20036.586 43
20037.459 51
20038.333 53
20039.207 50
20040.081 43
20040.955 53
20041.829 92
20042.703 85
20043.577 91
20044.451 91
20045.326 90
20046.200 95
20047.074 98
20047.948 98
20048.822 90
20049.696 68
20050.570 66
20051.445 82
20052.319 113
20053.193 87
20054.068 81
20054.942 79
20055.816 110
20056.690 116
20057.565 100
20058.439 108
20059.314 76
20060.188 69
20061.062 101
20061.937 101
20062.811 107
20063.686 92
20064.560 76
20065.435 83
20066.309 62
20067.184 86
20068.059 85
20068.933 74
20069.808 61
20070.682 67
20071.557 71
20072.432 60
20073.306 77
20074.181 81
20075.056 88
20075.931 90
20076.805 100
20077.680 104
20078.555 76
20079.430 70
20080.305 84
20081.180 82
20082.055 89
20082.929 84
20083.804 64
20084.679 57
20085.554 71
20086.429 75
20087.304 113
20088.179 101
20089.054 85
20089.929 81
20090.804 65
20091.680 46
20092.555 51
20093.430 52
20094.305 55
20095.180 65
20096.055 78
20096.931 82
20097.806 81
20098.681 89
20099.556 82
20100.432 71
20101.307 47
20102.182 47
20103.058 45
20103.933 45
20104.808 48
20105.684 87
20106.559 93
20107.435 84
20108.310 79
20109.186 74
20110.061 65
20110.937 49
20111.812 41
20112.688 43
20113.563 35
20114.439 43
20115.314 39
20116.190 54
20117.066 73
20117.941 94
20118.817 92
20119.693 75
20120.569 84
20121.444 94
20122.320 83
20123.196 93
20124.072 89
20124.948 87
20125.823 94
20126.699 90
20127.575 113
20128.451 90
20129.327 95
20130.203 107
20131.079 101
20131.955 96
20132.831 101
20133.707 116
20134.583 128
20135.459 108
20136.335 92
20137.211 99
20138.087 94
20138.963 68
20139.839 57
20140.716 83
20141.592 74
20142.468 59
20143.344 61
20144.220 68
20145.097 63
20145.973 109
20146.849 143
20147.726 142
20148.602 160
20149.478 142
20150.355 143
20151.231 155
20152.107 121
20152.984 98
20153.860 120
20154.737 109
20155.613 105
20156.490 91
20157.366 118
20158.243 108
20159.120 96
20159.996 77
20160.873 67
20161.749 64
20162.626 49
20163.503 40
20164.379 33
20165.256 23
20166.133 20
20167.009 12
20167.886 48
20168.763 64
20169.640 76
20170.517 61
20171.393 45
20172.270 36
20173.147 28
20174.024 32
20174.901 48
20175.778 43
20176.655 47
20177.532 84
20178.409 92
20179.286 92
20180.163 88
20181.040 78
20181.917 85
20182.794 79
20183.671 76
20184.548 57
20185.425 44
20186.303 49
20187.180 57
20188.057 96
20188.934 93
20189.811 91
20190.689 73
20191.566 75
20192.443 88
20193.320 84
20194.198 92
20195.075 85
20195.953 96
20196.830 107
20197.707 96
20198.585 87
20199.462 78
20200.340 65
20201.217 76
20202.095 63
20202.972 58
20203.850 38
20204.727 28
20205.605 32
20206.482 33
20207.360 39
20208.238 55
20209.115 53
20209.993 50
20210.871 45
20211.748 40
20212.626 36
20213.504 47
20214.382 74
20215.259 67
20216.137 54
20217.015 51
20217.893 45
20218.771 58
20219.649 50
20220.527 51
20221.404 64
20222.282 83
20223.160 81
20224.038 80
20224.916 75
20225.794 74
20226.672 70
20227.550 66
20228.429 84
20229.307 101
20230.185 91
20231.063 101
20231.941 100
20232.819 100
20233.697 111
20234.576 109
20235.454 98
20236.332 86
20237.210 92
20238.089 72
20238.967 77
20239.845 99
20240.724 106
20241.602 132
20242.480 102
20243.359 88
20244.237 100
20245.116 105
20245.994 111
20246.872 116
20247.751 117
20248.629 105
20249.508 82
20250.387 74
20251.265 67
20252.144 60
20253.022 59
20253.901 52
20254.780 60
20255.658 49
20256.537 45
20257.416 38
20258.294 52
20259.173 64
20260.052 53
20260.931 58
20261.809 64
20262.688 65
20263.567 54
20264.446 49
20265.325 57
20266.204 44
20267.083 43
20267.962 77
20268.840 89
20269.719 88
20270.598 98
20271.477 113
20272.356 96
20273.235 83
20274.115 89
20274.994 85
20275.873 66
20276.752 54
20277.631 65
20278.510 77
20279.389 93
20280.269 77
20281.148 62
20282.027 62
20282.906 108
20283.786 101
20284.665 92
20285.544 88
20286.423 99
20287.303 94
20288.182 99
20289.062 98
20289.941 121
20290.820 89
20291.700 71
20292.579 111
20293.459 103
20294.338 100
20295.218 108
20296.097 85
20296.977 67
20297.856 66
20298.736 69
20299.616 74
20300.495 67
20301.375 81
20302.255 87
20303.134 99
20304.014 78
20304.894 108
20305.774 102
20306.653 94
20307.533 90
20308.413 78
20309.293 64
20310.173 57
20311.052 44
20311.932 42
20312.812 65
20313.692 59
