# Supplementary material for: Enhanced-Precision Measurement of Glutathionyl Hemoglobin by MALDI-ToF MS
Source: Molecules. 2023 Jan 4;28(2):497. doi: 10.3390/molecules28020497 (PMC9863390; doi:10.3390/molecules28020497)
Supplement: Supplementary file 1 [file molecules-28-00497-s001.zip › Supplementary Material File S2/training_example/20Ot_ANTH8E_0_F21_1.txt]

5001.202 296
5001.638 321
5002.074 269
5002.510 263
5002.946 299
5003.383 309
5003.819 300
5004.255 256
5004.692 234
5005.128 221
5005.564 246
5006.001 264
5006.437 294
5006.873 262
5007.310 243
5007.746 214
5008.183 220
5008.619 201
5009.056 176
5009.492 193
5009.929 194
5010.365 200
5010.802 205
5011.238 208
5011.675 210
5012.111 298
5012.548 304
5012.985 264
5013.421 213
5013.858 154
5014.295 132
5014.732 130
5015.168 141
5015.605 164
5016.042 150
5016.479 142
5016.916 178
5017.352 145
5017.789 146
5018.226 182
5018.663 195
5019.100 184
5019.537 169
5019.974 173
5020.411 180
5020.848 198
5021.285 263
5021.722 258
5022.159 273
5022.596 295
5023.033 259
5023.470 225
5023.907 227
5024.345 240
5024.782 217
5025.219 191
5025.656 215
5026.093 203
5026.531 196
5026.968 215
5027.405 206
5027.842 225
5028.280 252
5028.717 278
5029.154 300
5029.592 258
5030.029 230
5030.467 242
5030.904 212
5031.342 198
5031.779 205
5032.217 196
5032.654 230
5033.092 277
5033.529 268
5033.967 265
5034.404 244
5034.842 241
5035.280 224
5035.717 221
5036.155 313
5036.593 328
5037.030 361
5037.468 371
5037.906 439
5038.343 489
5038.781 551
5039.219 562
5039.657 538
5040.095 531
5040.533 492
5040.970 485
5041.408 502
5041.846 551
5042.284 549
5042.722 536
5043.160 475
5043.598 455
5044.036 412
5044.474 406
5044.912 422
5045.350 372
5045.788 321
5046.226 352
5046.665 353
5047.103 354
5047.541 364
5047.979 341
5048.417 308
5048.856 291
5049.294 251
5049.732 285
5050.170 280
5050.609 252
5051.047 219
5051.485 281
5051.924 310
5052.362 277
5052.800 269
5053.239 284
5053.677 285
5054.116 259
5054.554 260
5054.993 247
5055.431 216
5055.870 223
5056.308 250
5056.747 279
5057.185 300
5057.624 273
5058.063 264
5058.501 248
5058.940 297
5059.379 290
5059.817 261
5060.256 305
5060.695 313
5061.133 319
5061.572 285
5062.011 262
5062.450 274
5062.889 262
5063.327 292
5063.766 307
5064.205 355
5064.644 327
5065.083 314
5065.522 276
5065.961 271
5066.400 271
5066.839 251
5067.278 216
5067.717 183
5068.156 206
5068.595 223
5069.034 230
5069.473 223
5069.912 221
5070.352 288
5070.791 263
5071.230 282
5071.669 276
5072.108 264
5072.548 277
5072.987 263
5073.426 291
5073.866 316
5074.305 358
5074.744 354
5075.184 335
5075.623 310
5076.062 280
5076.502 282
5076.941 282
5077.381 323
5077.820 323
5078.260 304
5078.699 273
5079.139 292
5079.578 283
5080.018 254
5080.457 243
5080.897 237
5081.337 216
5081.776 238
5082.216 268
5082.656 239
5083.095 207
5083.535 225
5083.975 204
5084.415 185
5084.854 176
5085.294 188
5085.734 205
5086.174 229
5086.614 227
5087.054 202
5087.494 167
5087.933 175
5088.373 183
5088.813 199
5089.253 238
5089.693 266
5090.133 251
5090.573 246
5091.013 268
5091.453 282
5091.894 262
5092.334 247
5092.774 250
5093.214 257
5093.654 254
5094.094 242
5094.534 261
5094.975 253
5095.415 288
5095.855 316
5096.295 315
5096.736 253
5097.176 210
5097.616 186
5098.057 195
5098.497 214
5098.938 216
5099.378 253
5099.818 294
5100.259 273
5100.699 285
5101.140 313
5101.580 365
5102.021 342
5102.461 325
5102.902 298
5103.343 314
5103.783 323
5104.224 337
5104.664 320
5105.105 320
5105.546 335
5105.986 365
5106.427 372
5106.868 359
5107.309 398
5107.749 436
5108.190 481
5108.631 496
5109.072 500
5109.513 514
5109.954 493
5110.394 473
5110.835 479
5111.276 435
5111.717 395
5112.158 409
5112.599 392
5113.040 405
5113.481 437
5113.922 427
5114.363 426
5114.804 410
5115.246 410
5115.687 374
5116.128 352
5116.569 309
5117.010 299
5117.451 304
5117.893 301
5118.334 311
5118.775 336
5119.216 375
5119.658 330
5120.099 336
5120.540 346
5120.982 328
5121.423 284
5121.864 252
5122.306 201
5122.747 200
5123.189 192
5123.630 199
5124.071 206
5124.513 215
5124.954 226
5125.396 268
5125.838 279
5126.279 265
5126.721 303
5127.162 303
5127.604 273
5128.046 253
5128.487 305
5128.929 305
5129.371 276
5129.812 234
5130.254 251
5130.696 270
5131.138 305
5131.580 289
5132.021 301
5132.463 305
5132.905 279
5133.347 268
5133.789 315
5134.231 291
5134.673 307
5135.115 296
5135.557 287
5135.999 295
5136.441 318
5136.883 281
5137.325 291
5137.767 280
5138.209 312
5138.651 310
5139.093 278
5139.535 285
5139.977 305
5140.420 315
5140.862 294
5141.304 271
5141.746 229
5142.189 238
5142.631 253
5143.073 248
5143.515 244
5143.958 227
5144.400 213
5144.843 202
5145.285 203
5145.727 182
5146.170 205
5146.612 255
5147.055 255
5147.497 286
5147.940 339
5148.382 350
5148.825 362
5149.267 343
5149.710 337
5150.153 320
5150.595 329
5151.038 326
5151.480 334
5151.923 364
5152.366 404
5152.809 413
5153.251 471
5153.694 474
5154.137 456
5154.580 468
5155.022 531
5155.465 547
5155.908 580
5156.351 521
5156.794 502
5157.237 480
5157.680 481
5158.123 436
5158.566 402
5159.009 411
5159.452 435
5159.895 429
5160.338 414
5160.781 428
5161.224 385
5161.667 340
5162.110 377
5162.553 368
5162.996 364
5163.440 371
5163.883 315
5164.326 294
5164.769 261
5165.212 214
5165.656 210
5166.099 206
5166.542 229
5166.986 235
5167.429 284
5167.872 313
5168.316 293
5168.759 322
5169.203 282
5169.646 277
5170.089 302
5170.533 305
5170.976 269
5171.420 265
5171.863 240
5172.307 237
5172.751 221
5173.194 251
5173.638 229
5174.081 199
5174.525 188
5174.969 169
5175.412 189
5175.856 176
5176.300 225
5176.744 208
5177.187 192
5177.631 193
5178.075 184
5178.519 172
5178.963 202
5179.407 230
5179.850 233
5180.294 211
5180.738 239
5181.182 261
5181.626 275
5182.070 316
5182.514 317
5182.958 331
5183.402 337
5183.846 313
5184.290 288
5184.734 321
5185.178 319
5185.623 343
5186.067 319
5186.511 291
5186.955 260
5187.399 240
5187.844 243
5188.288 234
5188.732 236
5189.176 234
5189.621 281
5190.065 248
5190.509 241
5190.954 204
5191.398 199
5191.842 196
5192.287 234
5192.731 195
5193.176 218
5193.620 266
5194.065 264
5194.509 244
5194.954 224
5195.398 212
5195.843 222
5196.287 199
5196.732 180
5197.177 168
5197.621 181
5198.066 178
5198.511 257
5198.955 253
5199.400 306
5199.845 315
5200.290 306
5200.734 268
5201.179 238
5201.624 210
5202.069 197
5202.514 196
5202.959 175
5203.403 188
5203.848 207
5204.293 216
5204.738 232
5205.183 200
5205.628 229
5206.073 234
5206.518 218
5206.963 214
5207.408 203
5207.853 260
5208.298 286
5208.744 278
5209.189 243
5209.634 224
5210.079 198
5210.524 218
5210.969 220
5211.415 229
5211.860 237
5212.305 244
5212.751 244
5213.196 242
5213.641 219
5214.087 205
5214.532 212
5214.977 218
5215.423 225
5215.868 263
5216.314 313
5216.759 303
5217.205 291
5217.650 320
5218.096 319
5218.541 284
5218.987 260
5219.432 219
5219.878 219
5220.323 242
5220.769 256
5221.215 325
5221.660 287
5222.106 262
5222.552 212
5222.998 192
5223.443 192
5223.889 176
5224.335 192
5224.781 197
5225.226 201
5225.672 189
5226.118 216
5226.564 247
5227.010 270
5227.456 274
5227.902 267
5228.348 239
5228.794 268
5229.240 238
5229.686 221
5230.132 230
5230.578 228
5231.024 213
5231.470 212
5231.916 229
5232.362 272
5232.808 235
5233.255 233
5233.701 262
5234.147 244
5234.593 210
5235.039 208
5235.486 203
5235.932 205
5236.378 196
5236.825 215
5237.271 217
5237.717 217
5238.164 208
5238.610 211
5239.057 220
5239.503 214
5239.949 226
5240.396 212
5240.842 210
5241.289 191
5241.735 193
5242.182 219
5242.629 210
5243.075 227
5243.522 307
5243.968 336
5244.415 383
5244.862 368
5245.308 373
5245.755 351
5246.202 344
5246.649 306
5247.095 312
5247.542 321
5247.989 309
5248.436 354
5248.883 374
5249.329 335
5249.776 366
5250.223 371
5250.670 356
5251.117 395
5251.564 357
5252.011 326
5252.458 335
5252.905 322
5253.352 318
5253.799 262
5254.246 236
5254.693 275
5255.140 298
5255.587 309
5256.034 422
5256.482 427
5256.929 401
5257.376 368
5257.823 366
5258.270 362
5258.718 343
5259.165 304
5259.612 317
5260.060 336
5260.507 293
5260.954 266
5261.402 269
5261.849 256
5262.296 250
5262.744 236
5263.191 264
5263.639 278
5264.086 244
5264.534 283
5264.981 294
5265.429 263
5265.876 240
5266.324 246
5266.772 235
5267.219 235
5267.667 225
5268.114 216
5268.562 195
5269.010 187
5269.458 212
5269.905 230
5270.353 248
5270.801 269
5271.249 298
5271.696 289
5272.144 248
5272.592 236
5273.040 251
5273.488 234
5273.936 252
5274.384 244
5274.832 230
5275.280 240
5275.728 227
5276.176 228
5276.624 238
5277.072 204
5277.520 201
5277.968 216
5278.416 184
5278.864 199
5279.312 202
5279.760 238
5280.208 282
5280.657 316
5281.105 299
5281.553 292
5282.001 271
5282.450 267
5282.898 327
5283.346 360
5283.794 408
5284.243 412
5284.691 415
5285.140 407
5285.588 395
5286.036 405
5286.485 411
5286.933 426
5287.382 382
5287.830 381
5288.279 389
5288.727 414
5289.176 417
5289.624 431
5290.073 428
5290.522 427
5290.970 464
5291.419 426
5291.868 376
5292.316 365
5292.765 345
5293.214 383
5293.662 407
5294.111 343
5294.560 312
5295.009 363
5295.458 321
5295.906 289
5296.355 347
5296.804 380
5297.253 352
5297.702 289
5298.151 259
5298.600 241
5299.049 283
5299.498 305
5299.947 308
5300.396 286
5300.845 263
5301.294 256
5301.743 239
5302.192 234
5302.641 208
5303.090 216
5303.540 222
5303.989 228
5304.438 287
5304.887 330
5305.336 376
5305.786 407
5306.235 401
5306.684 377
5307.134 322
5307.583 322
5308.032 327
5308.482 323
5308.931 298
5309.380 281
5309.830 289
5310.279 286
5310.729 309
5311.178 307
5311.628 316
5312.077 299
5312.527 313
5312.976 325
5313.426 322
5313.876 285
5314.325 261
5314.775 257
5315.224 238
5315.674 217
5316.124 223
5316.574 208
5317.023 221
5317.473 236
5317.923 283
5318.373 292
5318.822 338
5319.272 361
5319.722 364
5320.172 331
5320.622 306
5321.072 272
5321.522 254
5321.972 271
5322.422 263
5322.872 283
5323.322 311
5323.772 293
5324.222 323
5324.672 360
5325.122 333
5325.572 266
5326.022 249
5326.472 264
5326.922 213
5327.372 211
5327.823 185
5328.273 198
5328.723 198
5329.173 229
5329.624 238
5330.074 258
5330.524 249
5330.974 262
5331.425 296
5331.875 298
5332.326 256
5332.776 234
5333.226 212
5333.677 223
5334.127 226
5334.578 234
5335.028 281
5335.479 312
5335.929 325
5336.380 290
5336.830 255
5337.281 266
5337.732 294
5338.182 345
5338.633 409
5339.084 405
5339.534 388
5339.985 393
5340.436 346
5340.886 313
5341.337 297
5341.788 274
5342.239 270
5342.690 265
5343.140 266
5343.591 300
5344.042 294
5344.493 339
5344.944 363
5345.395 370
5345.846 327
5346.297 289
5346.748 265
5347.199 240
5347.650 239
5348.101 257
5348.552 243
5349.003 210
5349.454 271
5349.905 282
5350.356 285
5350.808 325
5351.259 378
5351.710 356
5352.161 345
5352.612 336
5353.064 342
5353.515 325
5353.966 353
5354.418 372
5354.869 383
5355.320 341
5355.772 320
5356.223 270
5356.674 255
5357.126 238
5357.577 248
5358.029 315
5358.480 323
5358.932 289
5359.383 298
5359.835 269
5360.286 233
5360.738 251
5361.190 295
5361.641 311
5362.093 305
5362.545 314
5362.996 335
5363.448 353
5363.900 334
5364.351 332
5364.803 346
5365.255 356
5365.707 357
5366.158 362
5366.610 367
5367.062 381
5367.514 378
5367.966 341
5368.418 308
5368.870 286
5369.322 247
5369.774 201
5370.226 207
5370.678 215
5371.130 185
5371.582 186
5372.034 173
5372.486 169
5372.938 176
5373.390 195
5373.842 197
5374.294 221
5374.747 196
5375.199 205
5375.651 242
5376.103 227
5376.555 250
5377.008 259
5377.460 238
5377.912 234
5378.365 219
5378.817 217
5379.269 216
5379.722 209
5380.174 225
5380.627 306
5381.079 307
5381.531 274
5381.984 268
5382.436 257
5382.889 283
5383.341 311
5383.794 314
5384.247 314
5384.699 291
5385.152 318
5385.604 350
5386.057 397
5386.510 398
5386.962 433
5387.415 390
5387.868 363
5388.321 323
5388.773 278
5389.226 244
5389.679 210
5390.132 237
5390.585 268
5391.037 298
5391.490 305
5391.943 261
5392.396 223
5392.849 251
5393.302 249
5393.755 260
5394.208 271
5394.661 311
5395.114 308
5395.567 305
5396.020 292
5396.473 278
5396.926 245
5397.380 228
5397.833 249
5398.286 233
5398.739 226
5399.192 203
5399.645 201
5400.099 219
5400.552 222
5401.005 244
5401.459 271
5401.912 292
5402.365 279
5402.819 291
5403.272 247
5403.725 240
5404.179 250
5404.632 243
5405.086 257
5405.539 229
5405.993 206
5406.446 217
5406.900 235
5407.353 236
5407.807 247
5408.260 255
5408.714 296
5409.168 276
5409.621 246
5410.075 197
5410.528 189
5410.982 159
5411.436 214
5411.890 222
5412.343 252
5412.797 269
5413.251 265
5413.705 301
5414.159 356
5414.612 403
5415.066 357
5415.520 330
5415.974 299
5416.428 278
5416.882 288
5417.336 304
5417.790 325
5418.244 293
5418.698 257
5419.152 255
5419.606 214
5420.060 196
5420.514 182
5420.968 203
5421.423 216
5421.877 187
5422.331 198
5422.785 223
5423.239 200
5423.693 184
5424.148 164
5424.602 189
5425.056 224
5425.511 225
5425.965 240
5426.419 219
5426.874 266
5427.328 274
5427.782 248
5428.237 254
5428.691 266
5429.146 226
5429.600 202
5430.055 216
5430.509 296
5430.964 325
5431.418 365
5431.873 355
5432.328 320
5432.782 272
5433.237 282
5433.691 242
5434.146 239
5434.601 234
5435.056 243
5435.510 236
5435.965 283
5436.420 296
5436.875 271
5437.329 262
5437.784 248
5438.239 270
5438.694 246
5439.149 224
5439.604 228
5440.059 228
5440.514 222
5440.968 198
5441.423 177
5441.878 159
5442.333 212
5442.788 248
5443.244 220
5443.699 255
5444.154 261
5444.609 227
5445.064 218
5445.519 219
5445.974 211
5446.429 223
5446.885 228
5447.340 244
5447.795 225
5448.250 203
5448.706 219
5449.161 228
5449.616 242
5450.072 257
5450.527 260
5450.982 257
5451.438 258
5451.893 273
5452.349 258
5452.804 214
5453.260 204
5453.715 208
5454.171 233
5454.626 243
5455.082 226
5455.537 248
5455.993 235
5456.448 237
5456.904 235
5457.360 229
5457.815 235
5458.271 260
5458.727 255
5459.182 243
5459.638 249
5460.094 221
5460.550 213
5461.005 181
5461.461 183
5461.917 188
5462.373 167
5462.829 220
5463.285 240
5463.741 251
5464.197 306
5464.653 317
5465.108 312
5465.564 311
5466.020 288
5466.476 270
5466.933 253
5467.389 254
5467.845 236
5468.301 244
5468.757 233
5469.213 252
5469.669 251
5470.125 291
5470.582 316
5471.038 327
5471.494 355
5471.950 339
5472.407 336
5472.863 314
5473.319 289
5473.775 294
5474.232 287
5474.688 262
5475.145 241
5475.601 242
5476.057 190
5476.514 182
5476.970 228
5477.427 267
5477.883 254
5478.340 240
5478.796 246
5479.253 242
5479.710 274
5480.166 271
5480.623 298
5481.079 339
5481.536 356
5481.993 346
5482.449 331
5482.906 287
5483.363 288
5483.820 280
5484.276 275
5484.733 293
5485.190 296
5485.647 284
5486.104 268
5486.560 238
5487.017 197
5487.474 195
5487.931 216
5488.388 212
5488.845 191
5489.302 221
5489.759 254
5490.216 256
5490.673 232
5491.130 179
5491.587 171
5492.044 210
5492.501 198
5492.959 244
5493.416 270
5493.873 265
5494.330 269
5494.787 261
5495.244 260
5495.702 271
5496.159 246
5496.616 285
5497.074 283
5497.531 296
5497.988 270
5498.446 213
5498.903 209
5499.360 210
5499.818 202
5500.275 211
5500.733 262
5501.190 310
5501.648 315
5502.105 296
5502.563 310
5503.020 308
5503.478 285
5503.935 281
5504.393 255
5504.851 210
5505.308 213
5505.766 213
5506.224 218
5506.681 186
5507.139 204
5507.597 215
5508.055 222
5508.512 210
5508.970 204
5509.428 201
5509.886 218
5510.344 275
5510.802 287
5511.259 276
5511.717 299
5512.175 303
5512.633 264
5513.091 238
5513.549 214
5514.007 212
5514.465 185
5514.923 206
5515.381 199
5515.839 247
5516.297 251
5516.756 262
5517.214 250
5517.672 213
5518.130 192
5518.588 187
5519.047 173
5519.505 179
5519.963 201
5520.421 251
5520.880 256
5521.338 237
5521.796 228
5522.255 211
5522.713 207
5523.171 200
5523.630 225
5524.088 257
5524.547 294
5525.005 280
5525.464 271
5525.922 218
5526.381 205
5526.839 226
5527.298 237
5527.756 230
5528.215 240
5528.673 219
5529.132 230
5529.591 203
5530.049 196
5530.508 192
5530.967 179
5531.426 170
5531.884 191
5532.343 212
5532.802 219
5533.261 212
5533.720 242
5534.178 226
5534.637 208
5535.096 214
5535.555 193
5536.014 178
5536.473 195
5536.932 181
5537.391 189
5537.850 168
5538.309 193
5538.768 220
5539.227 227
5539.686 244
5540.145 266
5540.604 237
5541.063 216
5541.523 273
5541.982 277
5542.441 305
5542.900 306
5543.359 294
5543.819 262
5544.278 235
5544.737 220
5545.196 196
5545.656 204
5546.115 207
5546.574 229
5547.034 266
5547.493 326
5547.953 280
5548.412 272
5548.872 264
5549.331 270
5549.790 245
5550.250 236
5550.710 237
5551.169 318
5551.629 355
5552.088 323
5552.548 313
5553.007 311
5553.467 275
5553.927 220
5554.386 208
5554.846 187
5555.306 164
5555.766 153
5556.225 190
5556.685 187
5557.145 172
5557.605 173
5558.065 200
5558.525 218
5558.984 190
5559.444 168
5559.904 207
5560.364 226
5560.824 230
5561.284 198
5561.744 172
5562.204 155
5562.664 125
5563.124 143
5563.584 149
5564.044 166
5564.504 188
5564.965 184
5565.425 195
5565.885 204
5566.345 223
5566.805 210
5567.265 197
5567.726 206
5568.186 174
5568.646 203
5569.106 242
5569.567 246
5570.027 242
5570.487 249
5570.948 253
5571.408 224
5571.869 238
5572.329 228
5572.790 247
5573.250 258
5573.710 251
5574.171 241
5574.632 236
5575.092 265
5575.553 265
5576.013 259
5576.474 266
5576.934 284
5577.395 274
5577.856 241
5578.316 274
5578.777 260
5579.238 229
5579.699 217
5580.159 194
5580.620 180
5581.081 160
5581.542 166
5582.003 171
5582.463 167
5582.924 166
5583.385 181
5583.846 174
5584.307 187
5584.768 184
5585.229 197
5585.690 177
5586.151 193
5586.612 257
5587.073 260
5587.534 299
5587.995 285
5588.456 245
5588.917 240
5589.378 256
5589.840 239
5590.301 266
5590.762 261
5591.223 264
5591.684 247
5592.146 264
5592.607 233
5593.068 224
5593.529 248
5593.991 265
5594.452 243
5594.913 265
5595.375 276
5595.836 242
5596.298 231
5596.759 238
5597.221 234
5597.682 232
5598.144 239
5598.605 247
5599.067 271
5599.528 255
5599.990 231
5600.451 193
5600.913 184
5601.375 200
5601.836 182
5602.298 174
5602.760 180
5603.221 156
5603.683 142
5604.145 123
5604.606 132
5605.068 136
5605.530 153
5605.992 173
5606.454 191
5606.916 164
5607.377 153
5607.839 182
5608.301 205
5608.763 204
5609.225 218
5609.687 230
5610.149 225
5610.611 236
5611.073 229
5611.535 254
5611.997 236
5612.459 199
5612.922 167
5613.384 191
5613.846 213
5614.308 191
5614.770 199
5615.232 171
5615.695 162
5616.157 175
5616.619 153
5617.081 131
5617.544 131
5618.006 150
5618.468 153
5618.931 154
5619.393 168
5619.855 172
5620.318 187
5620.780 168
5621.243 136
5621.705 152
5622.168 217
5622.630 231
5623.093 200
5623.555 215
5624.018 232
5624.480 213
5624.943 206
5625.406 198
5625.868 207
5626.331 214
5626.794 216
5627.256 250
5627.719 264
5628.182 224
5628.644 236
5629.107 254
5629.570 302
5630.033 289
5630.496 250
5630.959 219
5631.421 210
5631.884 230
5632.347 219
5632.810 194
5633.273 223
5633.736 226
5634.199 217
5634.662 190
5635.125 228
5635.588 243
5636.051 263
5636.514 279
5636.977 271
5637.440 233
5637.904 211
5638.367 218
5638.830 201
5639.293 198
5639.756 226
5640.220 285
5640.683 272
5641.146 247
5641.609 218
5642.073 188
5642.536 166
5642.999 248
5643.463 259
5643.926 265
5644.389 286
5644.853 265
5645.316 276
5645.780 261
5646.243 276
5646.707 309
5647.170 281
5647.634 272
5648.097 238
5648.561 210
5649.025 234
5649.488 249
5649.952 244
5650.415 265
5650.879 271
5651.343 281
5651.807 262
5652.270 274
5652.734 198
5653.198 163
5653.662 169
5654.125 177
5654.589 168
5655.053 194
5655.517 219
5655.981 212
5656.445 225
5656.909 220
5657.373 201
5657.836 225
5658.300 219
5658.764 189
5659.228 190
5659.693 172
5660.157 180
5660.621 207
5661.085 271
5661.549 272
5662.013 277
5662.477 263
5662.941 278
5663.405 260
5663.870 243
5664.334 292
5664.798 291
5665.262 226
5665.727 177
5666.191 188
5666.655 166
5667.120 179
5667.584 177
5668.048 228
5668.513 296
5668.977 291
5669.442 272
5669.906 257
5670.371 256
5670.835 226
5671.300 224
5671.764 185
5672.229 161
5672.693 178
5673.158 181
5673.622 157
5674.087 155
5674.552 153
5675.016 196
5675.481 201
5675.946 222
5676.410 244
5676.875 248
5677.340 244
5677.805 213
5678.269 207
5678.734 179
5679.199 176
5679.664 167
5680.129 184
5680.594 206
5681.059 204
5681.524 200
5681.988 201
5682.453 237
5682.918 274
5683.383 257
5683.848 216
5684.314 190
5684.779 160
5685.244 152
5685.709 153
5686.174 169
5686.639 194
5687.104 204
5687.569 182
5688.035 163
5688.500 213
5688.965 221
5689.430 266
5689.896 295
5690.361 281
5690.826 246
5691.291 215
5691.757 179
5692.222 161
5692.688 151
5693.153 144
5693.618 144
5694.084 121
5694.549 135
5695.015 145
5695.480 156
5695.946 163
5696.411 213
5696.877 242
5697.342 231
5697.808 235
5698.274 263
5698.739 256
5699.205 253
5699.671 243
5700.136 247
5700.602 258
5701.068 280
5701.534 277
5701.999 290
5702.465 282
5702.931 240
5703.397 251
5703.863 250
5704.328 213
5704.794 238
5705.260 226
5705.726 220
5706.192 197
5706.658 188
5707.124 215
5707.590 213
5708.056 184
5708.522 191
5708.988 192
5709.454 218
5709.920 215
5710.386 225
5710.852 205
5711.319 175
5711.785 170
5712.251 181
5712.717 204
5713.183 198
5713.650 210
5714.116 264
5714.582 298
5715.049 270
5715.515 219
5715.981 213
5716.448 204
5716.914 229
5717.380 227
5717.847 277
5718.313 246
5718.780 203
5719.246 206
5719.713 197
5720.179 202
5720.646 219
5721.112 216
5721.579 217
5722.045 200
5722.512 177
5722.979 173
5723.445 171
5723.912 182
5724.379 178
5724.845 192
5725.312 186
5725.779 163
5726.245 176
5726.712 199
5727.179 203
5727.646 193
5728.113 199
5728.580 201
5729.046 190
5729.513 170
5729.980 195
5730.447 234
5730.914 248
5731.381 226
5731.848 223
5732.315 196
5732.782 172
5733.249 185
5733.716 222
5734.183 236
5734.650 249
5735.118 262
5735.585 271
5736.052 234
5736.519 250
5736.986 290
5737.453 242
5737.921 226
5738.388 257
5738.855 251
5739.322 257
5739.790 276
5740.257 270
5740.724 267
5741.192 244
5741.659 215
5742.127 215
5742.594 190
5743.062 209
5743.529 243
5743.996 289
5744.464 303
5744.931 317
5745.399 285
5745.867 272
5746.334 272
5746.802 246
5747.269 232
5747.737 234
5748.205 238
5748.672 252
5749.140 289
5749.608 262
5750.075 228
5750.543 210
5751.011 204
5751.479 174
5751.947 159
5752.414 174
5752.882 222
5753.350 256
5753.818 262
5754.286 244
5754.754 231
5755.222 261
5755.690 309
5756.158 282
5756.626 273
5757.094 259
5757.562 268
5758.030 240
5758.498 230
5758.966 224
5759.434 236
5759.902 269
5760.370 305
5760.839 348
5761.307 341
5761.775 346
5762.243 300
5762.711 290
5763.180 288
5763.648 259
5764.116 246
5764.585 255
5765.053 254
5765.521 276
5765.990 281
5766.458 282
5766.927 265
5767.395 257
5767.863 244
5768.332 251
5768.800 271
5769.269 252
5769.737 256
5770.206 262
5770.675 231
5771.143 238
5771.612 257
5772.080 264
5772.549 243
5773.018 210
5773.486 178
5773.955 187
5774.424 159
5774.893 152
5775.361 176
5775.830 167
5776.299 156
5776.768 138
5777.237 109
5777.705 107
5778.174 168
5778.643 164
5779.112 191
5779.581 231
5780.050 232
5780.519 221
5780.988 211
5781.457 240
5781.926 255
5782.395 236
5782.864 197
5783.333 186
5783.802 168
5784.271 159
5784.741 121
5785.210 142
5785.679 166
5786.148 161
5786.617 203
5787.087 214
5787.556 210
5788.025 200
5788.494 210
5788.964 223
5789.433 195
5789.902 200
5790.372 181
5790.841 238
5791.311 239
5791.780 258
5792.249 223
5792.719 202
5793.188 204
5793.658 219
5794.127 246
5794.597 208
5795.067 212
5795.536 225
5796.006 212
5796.475 216
5796.945 238
5797.415 229
5797.884 215
5798.354 201
5798.824 205
5799.293 211
5799.763 179
5800.233 197
5800.703 224
5801.173 212
5801.642 209
5802.112 195
5802.582 163
5803.052 147
5803.522 154
5803.992 169
5804.462 172
5804.932 157
5805.402 153
5805.872 190
5806.342 210
5806.812 205
5807.282 256
5807.752 240
5808.222 254
5808.692 242
5809.162 210
5809.632 191
5810.103 174
5810.573 172
5811.043 187
5811.513 203
5811.983 244
5812.454 243
5812.924 216
5813.394 173
5813.865 176
5814.335 195
5814.805 223
5815.276 302
5815.746 286
5816.217 250
5816.687 222
5817.157 225
5817.628 224
5818.098 217
5818.569 172
5819.039 202
5819.510 192
5819.981 195
5820.451 192
5820.922 186
5821.392 201
5821.863 180
5822.334 204
5822.804 198
5823.275 204
5823.746 226
5824.217 270
5824.687 256
5825.158 228
5825.629 193
5826.100 199
5826.571 203
5827.042 236
5827.512 332
5827.983 344
5828.454 323
5828.925 312
5829.396 324
5829.867 314
5830.338 320
5830.809 324
5831.280 338
5831.751 338
5832.222 281
5832.693 226
5833.164 210
5833.636 180
5834.107 178
5834.578 197
5835.049 222
5835.520 213
5835.991 210
5836.463 242
5836.934 261
5837.405 246
5837.877 236
5838.348 242
5838.819 239
5839.291 225
5839.762 225
5840.233 242
5840.705 226
5841.176 204
5841.648 196
5842.119 186
5842.591 198
5843.062 246
5843.534 259
5844.005 228
5844.477 221
5844.948 214
5845.420 194
5845.892 214
5846.363 216
5846.835 250
5847.306 223
5847.778 199
5848.250 224
5848.722 221
5849.193 200
5849.665 201
5850.137 199
5850.609 188
5851.081 208
5851.552 218
5852.024 226
5852.496 241
5852.968 241
5853.440 248
5853.912 258
5854.384 210
5854.856 179
5855.328 226
5855.800 254
5856.272 271
5856.744 231
5857.216 214
5857.688 195
5858.160 210
5858.632 198
5859.105 186
5859.577 179
5860.049 173
5860.521 166
5860.993 203
5861.466 254
5861.938 238
5862.410 224
5862.883 224
5863.355 212
5863.827 221
5864.300 218
5864.772 218
5865.244 255
5865.717 281
5866.189 255
5866.662 233
5867.134 197
5867.607 182
5868.079 162
5868.552 163
5869.024 176
5869.497 181
5869.970 193
5870.442 199
5870.915 219
5871.387 197
5871.860 182
5872.333 194
5872.805 185
5873.278 160
5873.751 158
5874.224 152
5874.696 154
5875.169 247
5875.642 252
5876.115 217
5876.588 239
5877.061 259
5877.534 250
5878.007 242
5878.479 241
5878.952 201
5879.425 238
5879.898 279
5880.371 295
5880.844 263
5881.317 265
5881.791 263
5882.264 266
5882.737 279
5883.210 265
5883.683 219
5884.156 253
5884.629 246
5885.103 239
5885.576 214
5886.049 194
5886.522 204
5886.996 175
5887.469 155
5887.942 154
5888.416 168
5888.889 186
5889.362 188
5889.836 194
5890.309 188
5890.783 209
5891.256 197
5891.729 212
5892.203 211
5892.676 226
5893.150 220
5893.624 217
5894.097 200
5894.571 230
5895.044 240
5895.518 260
5895.992 215
5896.465 197
5896.939 174
5897.413 121
5897.886 122
5898.360 149
5898.834 158
5899.308 184
5899.781 195
5900.255 200
5900.729 220
5901.203 202
5901.677 223
5902.151 231
5902.625 234
5903.098 226
5903.572 202
5904.046 208
5904.520 211
5904.994 226
5905.468 204
5905.942 187
5906.417 191
5906.891 186
5907.365 207
5907.839 203
5908.313 203
5908.787 186
5909.261 188
5909.736 181
5910.210 193
5910.684 210
5911.158 246
5911.632 253
5912.107 242
5912.581 266
5913.055 254
5913.530 259
5914.004 281
5914.479 295
5914.953 305
5915.427 286
5915.902 260
5916.376 241
5916.851 223
5917.325 231
5917.800 243
5918.274 216
5918.749 193
5919.223 197
5919.698 194
5920.173 179
5920.647 188
5921.122 188
5921.597 207
5922.071 187
5922.546 210
5923.021 243
5923.495 253
5923.970 266
5924.445 249
5924.920 275
5925.395 229
5925.870 207
5926.344 198
5926.819 187
5927.294 202
5927.769 216
5928.244 227
5928.719 258
5929.194 277
5929.669 260
5930.144 242
5930.619 222
5931.094 247
5931.569 220
5932.044 233
5932.519 225
5932.994 251
5933.470 305
5933.945 334
5934.420 340
5934.895 336
5935.370 337
5935.846 373
5936.321 350
5936.796 293
5937.272 269
5937.747 294
5938.222 280
5938.698 257
5939.173 262
5939.648 262
5940.124 259
5940.599 294
5941.075 287
5941.550 269
5942.026 269
5942.501 249
5942.977 183
5943.452 161
5943.928 162
5944.403 157
5944.879 160
5945.355 173
5945.830 178
5946.306 209
5946.782 220
5947.257 203
5947.733 195
5948.209 248
5948.684 217
5949.160 174
5949.636 153
5950.112 135
5950.588 114
5951.064 150
5951.539 181
5952.015 194
5952.491 192
5952.967 187
5953.443 199
5953.919 216
5954.395 229
5954.871 239
5955.347 257
5955.823 258
5956.299 245
5956.775 224
5957.251 250
5957.728 248
5958.204 238
5958.680 243
5959.156 201
5959.632 170
5960.108 183
5960.585 231
5961.061 241
5961.537 297
5962.014 269
5962.490 237
5962.966 253
5963.443 239
5963.919 221
5964.395 199
5964.872 192
5965.348 175
5965.825 168
5966.301 185
5966.778 174
5967.254 201
5967.731 186
5968.207 177
5968.684 179
5969.160 167
5969.637 169
5970.113 174
5970.590 165
5971.067 166
5971.543 179
5972.020 186
5972.497 151
5972.974 173
5973.450 205
5973.927 186
5974.404 172
5974.881 177
5975.357 212
5975.834 205
5976.311 189
5976.788 169
5977.265 198
5977.742 205
5978.219 224
5978.696 210
5979.173 193
5979.650 175
5980.127 183
5980.604 188
5981.081 179
5981.558 143
5982.035 145
5982.512 134
5982.989 115
5983.466 127
5983.944 160
5984.421 178
5984.898 181
5985.375 186
5985.853 195
5986.330 176
5986.807 200
5987.284 258
5987.762 286
5988.239 295
5988.716 257
5989.194 244
5989.671 261
5990.149 276
5990.626 250
5991.104 207
5991.581 187
5992.058 168
5992.536 200
5993.014 219
5993.491 258
5993.969 257
5994.446 217
5994.924 210
5995.401 192
5995.879 195
5996.357 182
5996.834 166
5997.312 168
5997.790 181
5998.268 174
5998.745 178
5999.223 184
5999.701 205
6000.179 224
6000.657 236
6001.135 253
6001.612 272
6002.090 311
6002.568 306
6003.046 276
6003.524 252
6004.002 247
6004.480 221
6004.958 191
6005.436 177
6005.914 196
6006.392 197
6006.870 209
6007.348 206
6007.827 202
6008.305 214
6008.783 213
6009.261 221
6009.739 241
6010.217 215
6010.696 252
6011.174 263
6011.652 256
6012.131 264
6012.609 223
6013.087 234
6013.566 217
6014.044 213
6014.522 202
6015.001 186
6015.479 181
6015.958 182
6016.436 185
6016.915 199
6017.393 201
6017.872 206
6018.350 205
6018.829 191
6019.307 195
6019.786 187
6020.264 178
6020.743 165
6021.222 182
6021.700 199
6022.179 203
6022.658 191
6023.137 163
6023.615 182
6024.094 187
6024.573 214
6025.052 198
6025.531 229
6026.009 220
6026.488 197
6026.967 191
6027.446 170
6027.925 158
6028.404 147
6028.883 124
6029.362 156
6029.841 173
6030.320 181
6030.799 173
6031.278 159
6031.757 162
6032.236 189
6032.715 197
6033.194 213
6033.674 223
6034.153 211
6034.632 234
6035.111 241
6035.590 210
6036.070 172
6036.549 177
6037.028 212
6037.508 200
6037.987 212
6038.466 211
6038.946 224
6039.425 172
6039.904 142
6040.384 165
6040.863 171
6041.343 170
6041.822 189
6042.302 178
6042.781 164
6043.261 200
6043.740 185
6044.220 165
6044.699 159
6045.179 158
6045.659 160
6046.138 176
6046.618 142
6047.098 125
6047.577 139
6048.057 126
6048.537 131
6049.017 129
6049.496 135
6049.976 169
6050.456 200
6050.936 182
6051.416 182
6051.896 206
6052.376 230
6052.855 247
6053.335 237
6053.815 226
6054.295 233
6054.775 256
6055.255 229
6055.735 224
6056.215 197
6056.695 178
6057.176 206
6057.656 206
6058.136 208
6058.616 193
6059.096 188
6059.576 216
6060.056 234
6060.537 270
6061.017 281
6061.497 239
6061.977 271
6062.458 272
6062.938 287
6063.418 336
6063.899 307
6064.379 256
6064.860 223
6065.340 207
6065.820 187
6066.301 206
6066.781 186
6067.262 183
6067.742 190
6068.223 190
6068.703 201
6069.184 254
6069.665 265
6070.145 262
6070.626 211
6071.106 245
6071.587 259
6072.068 221
6072.548 254
6073.029 251
6073.510 231
6073.991 202
6074.471 184
6074.952 198
6075.433 193
6075.914 209
6076.395 212
6076.876 227
6077.357 211
6077.837 244
6078.318 262
6078.799 271
6079.280 286
6079.761 266
6080.242 288
6080.723 257
6081.204 234
6081.685 233
6082.166 246
6082.648 224
6083.129 197
6083.610 185
6084.091 201
6084.572 208
6085.053 184
6085.535 145
6086.016 146
6086.497 145
6086.978 148
6087.460 172
6087.941 209
6088.422 202
6088.904 188
6089.385 194
6089.866 232
6090.348 229
6090.829 201
6091.311 170
6091.792 161
6092.274 170
6092.755 153
6093.237 159
6093.718 176
6094.200 191
6094.681 193
6095.163 173
6095.644 150
6096.126 125
6096.608 167
6097.089 177
6097.571 184
6098.053 186
6098.535 192
6099.016 183
6099.498 178
6099.980 203
6100.462 215
6100.944 204
6101.425 227
6101.907 209
6102.389 205
6102.871 201
6103.353 192
6103.835 181
6104.317 205
6104.799 234
6105.281 233
6105.763 207
6106.245 232
6106.727 242
6107.209 283
6107.691 267
6108.173 221
6108.655 212
6109.137 211
6109.620 216
6110.102 215
6110.584 169
6111.066 201
6111.548 209
6112.031 188
6112.513 186
6112.995 174
6113.478 167
6113.960 202
6114.442 222
6114.925 204
6115.407 215
6115.890 189
6116.372 236
6116.854 244
6117.337 243
6117.819 246
6118.302 254
6118.784 295
6119.267 283
6119.750 244
6120.232 219
6120.715 220
6121.197 218
6121.680 254
6122.163 270
6122.645 280
6123.128 346
6123.611 357
6124.094 348
6124.576 336
6125.059 334
6125.542 360
6126.025 319
6126.508 281
6126.990 276
6127.473 292
6127.956 270
6128.439 323
6128.922 301
6129.405 347
6129.888 288
6130.371 259
6130.854 201
6131.337 179
6131.820 203
6132.303 185
6132.786 179
6133.269 188
6133.752 213
6134.235 203
6134.719 211
6135.202 199
6135.685 205
6136.168 212
6136.651 201
6137.135 166
6137.618 145
6138.101 150
6138.585 249
6139.068 239
6139.551 233
6140.035 217
6140.518 202
6141.001 236
6141.485 218
6141.968 196
6142.452 207
6142.935 196
6143.419 207
6143.902 196
6144.386 191
6144.869 183
6145.353 176
6145.837 171
6146.320 158
6146.804 196
6147.287 205
6147.771 219
6148.255 221
6148.739 196
6149.222 174
6149.706 185
6150.190 166
6150.674 177
6151.157 176
6151.641 191
6152.125 191
6152.609 167
6153.093 191
6153.577 232
6154.061 258
6154.545 241
6155.029 231
6155.513 214
6155.997 207
6156.481 228
6156.965 232
6157.449 221
6157.933 198
6158.417 175
6158.901 161
6159.385 171
6159.869 172
6160.353 205
6160.838 192
6161.322 187
6161.806 185
6162.290 179
6162.775 194
6163.259 228
6163.743 259
6164.227 219
6164.712 205
6165.196 236
6165.681 221
6166.165 198
6166.649 205
6167.134 220
6167.618 200
6168.103 187
6168.587 166
6169.072 155
6169.556 152
6170.041 191
6170.525 184
6171.010 173
6171.495 164
6171.979 171
6172.464 175
6172.949 191
6173.433 216
6173.918 256
6174.403 234
6174.887 206
6175.372 165
6175.857 143
6176.342 117
6176.827 119
6177.311 149
6177.796 160
6178.281 187
6178.766 205
6179.251 182
6179.736 166
6180.221 191
6180.706 170
6181.191 153
6181.676 193
6182.161 238
6182.646 266
6183.131 245
6183.616 202
6184.101 172
6184.586 170
6185.071 175
6185.557 208
6186.042 243
6186.527 257
6187.012 257
6187.497 281
6187.983 268
6188.468 241
6188.953 219
6189.439 214
6189.924 217
6190.409 205
6190.895 193
6191.380 207
6191.865 181
6192.351 170
6192.836 160
6193.322 167
6193.807 185
6194.293 192
6194.778 223
6195.264 222
6195.749 220
6196.235 221
6196.721 202
6197.206 188
6197.692 189
6198.177 199
6198.663 179
6199.149 208
6199.635 213
6200.120 231
6200.606 225
6201.092 225
6201.578 211
6202.063 199
6202.549 207
6203.035 183
6203.521 155
6204.007 203
6204.493 206
6204.979 189
6205.465 182
6205.951 170
6206.437 190
6206.923 203
6207.409 209
6207.895 212
6208.381 234
6208.867 210
6209.353 193
6209.839 184
6210.325 183
6210.811 188
6211.297 162
6211.784 133
6212.270 147
6212.756 156
6213.242 173
6213.729 201
6214.215 175
6214.701 160
6215.188 146
6215.674 180
6216.160 190
6216.647 199
6217.133 183
6217.619 170
6218.106 168
6218.592 180
6219.079 175
6219.565 171
6220.052 155
6220.538 159
6221.025 164
6221.512 161
6221.998 171
6222.485 138
6222.971 151
6223.458 193
6223.945 214
6224.431 229
6224.918 250
6225.405 238
6225.892 237
6226.378 244
6226.865 287
6227.352 275
6227.839 233
6228.326 203
6228.812 217
6229.299 245
6229.786 250
6230.273 235
6230.760 199
6231.247 181
6231.734 201
6232.221 206
6232.708 169
6233.195 198
6233.682 198
6234.169 230
6234.656 268
6235.143 258
6235.630 241
6236.118 220
6236.605 224
6237.092 198
6237.579 186
6238.066 190
6238.554 177
6239.041 164
6239.528 180
6240.015 189
6240.503 177
6240.990 170
6241.477 173
6241.965 186
6242.452 198
6242.940 216
6243.427 241
6243.915 206
6244.402 208
6244.890 203
6245.377 170
6245.865 148
6246.352 130
6246.840 113
6247.327 129
6247.815 152
6248.302 129
6248.790 126
6249.278 143
6249.765 159
6250.253 170
6250.741 158
6251.229 123
6251.716 117
6252.204 91
6252.692 105
6253.180 139
6253.668 143
6254.155 157
6254.643 170
6255.131 181
6255.619 187
6256.107 168
6256.595 174
6257.083 193
6257.571 191
6258.059 202
6258.547 176
6259.035 210
6259.523 215
6260.011 189
6260.499 183
6260.987 212
6261.476 200
6261.964 182
6262.452 187
6262.940 182
6263.428 158
6263.916 155
6264.405 182
6264.893 170
6265.381 172
6265.870 214
6266.358 232
6266.846 215
6267.335 209
6267.823 221
6268.311 260
6268.800 259
6269.288 236
6269.777 227
6270.265 224
6270.754 227
6271.242 202
6271.731 197
6272.219 190
6272.708 189
6273.197 186
6273.685 187
6274.174 214
6274.662 202
6275.151 180
6275.640 190
6276.129 223
6276.617 205
6277.106 205
6277.595 205
6278.084 187
6278.572 165
6279.061 187
6279.550 199
6280.039 186
6280.528 171
6281.017 174
6281.506 188
6281.995 175
6282.483 171
6282.972 138
6283.461 152
6283.950 139
6284.440 120
6284.929 102
6285.418 107
6285.907 142
6286.396 179
6286.885 187
6287.374 179
6287.863 161
6288.352 138
6288.842 149
6289.331 154
6289.820 158
6290.309 172
6290.799 209
6291.288 199
6291.777 241
6292.267 211
6292.756 194
6293.245 179
6293.735 188
6294.224 205
6294.714 200
6295.203 173
6295.693 163
6296.182 194
6296.672 174
6297.161 157
6297.651 192
6298.140 179
6298.630 201
6299.119 227
6299.609 236
6300.099 206
6300.588 212
6301.078 205
6301.568 253
6302.057 275
6302.547 270
6303.037 271
6303.527 261
6304.017 223
6304.506 201
6304.996 164
6305.486 176
6305.976 156
6306.466 166
6306.956 179
6307.446 169
6307.936 177
6308.426 165
6308.916 164
6309.406 177
6309.896 193
6310.386 190
6310.876 189
6311.366 173
6311.856 135
6312.346 119
6312.836 110
6313.326 125
6313.816 147
6314.307 132
6314.797 196
6315.287 229
6315.777 262
6316.268 254
6316.758 240
6317.248 249
6317.739 227
6318.229 204
6318.719 205
6319.210 182
6319.700 170
6320.191 162
6320.681 176
6321.171 212
6321.662 219
6322.152 218
6322.643 220
6323.134 209
6323.624 201
6324.115 193
6324.605 186
6325.096 160
6325.587 127
6326.077 109
6326.568 146
6327.059 184
6327.549 172
6328.040 166
6328.531 207
6329.021 235
6329.512 219
6330.003 204
6330.494 224
6330.985 229
6331.476 191
6331.967 190
6332.457 207
6332.948 212
6333.439 191
6333.930 198
6334.421 265
6334.912 282
6335.403 268
6335.894 245
6336.385 206
6336.876 192
6337.368 201
6337.859 200
6338.350 200
6338.841 226
6339.332 227
6339.823 238
6340.314 255
6340.806 274
6341.297 254
6341.788 210
6342.280 170
6342.771 170
6343.262 192
6343.753 162
6344.245 153
6344.736 189
6345.228 230
6345.719 228
6346.210 222
6346.702 205
6347.193 205
6347.685 219
6348.176 240
6348.668 254
6349.160 255
6349.651 215
6350.143 201
6350.634 206
6351.126 211
6351.618 194
6352.109 169
6352.601 164
6353.093 176
6353.584 178
6354.076 177
6354.568 161
6355.060 157
6355.551 152
6356.043 167
6356.535 173
6357.027 167
6357.519 193
6358.011 176
6358.503 169
6358.995 170
6359.487 152
6359.978 134
6360.470 124
6360.962 117
6361.455 131
6361.947 174
6362.439 183
6362.931 220
6363.423 214
6363.915 169
6364.407 151
6364.899 138
6365.391 149
6365.884 163
6366.376 181
6366.868 190
6367.360 179
6367.853 190
6368.345 172
6368.837 175
6369.330 185
6369.822 178
6370.314 185
6370.807 237
6371.299 245
6371.792 251
6372.284 263
6372.776 255
6373.269 266
6373.761 267
6374.254 277
6374.747 249
6375.239 233
6375.732 177
6376.224 162
6376.717 148
6377.210 140
6377.702 133
6378.195 155
6378.688 166
6379.180 172
6379.673 170
6380.166 140
6380.659 143
6381.151 146
6381.644 178
6382.137 169
6382.630 197
6383.123 206
6383.616 213
6384.108 244
6384.601 220
6385.094 197
6385.587 190
6386.080 164
6386.573 159
6387.066 145
6387.559 149
6388.052 191
6388.546 205
6389.039 225
6389.532 209
6390.025 196
6390.518 215
6391.011 259
6391.504 244
6391.998 237
6392.491 215
6392.984 202
6393.477 171
6393.971 154
6394.464 171
6394.957 179
6395.451 178
6395.944 170
6396.437 153
6396.931 156
6397.424 142
6397.918 136
6398.411 156
6398.905 158
6399.398 156
6399.892 174
6400.385 189
6400.879 179
6401.372 178
6401.866 186
6402.359 164
6402.853 147
6403.347 145
6403.840 148
6404.334 153
6404.828 138
6405.322 144
6405.815 139
6406.309 168
6406.803 186
6407.297 183
6407.790 199
6408.284 208
6408.778 218
6409.272 187
6409.766 154
6410.260 159
6410.754 162
6411.248 185
6411.742 168
6412.236 131
6412.730 108
6413.224 102
6413.718 123
6414.212 128
6414.706 130
6415.200 138
6415.694 155
6416.188 139
6416.683 170
6417.177 172
6417.671 178
6418.165 196
6418.659 186
6419.154 162
6419.648 130
6420.142 121
6420.637 137
6421.131 162
6421.625 155
6422.120 192
6422.614 193
6423.108 222
6423.603 234
6424.097 265
6424.592 263
6425.086 275
6425.581 231
6426.075 202
6426.570 224
6427.064 210
6427.559 193
6428.054 167
6428.548 163
6429.043 130
6429.538 129
6430.032 142
6430.527 185
6431.022 176
6431.516 179
6432.011 190
6432.506 175
6433.001 187
6433.495 163
6433.990 181
6434.485 180
6434.980 157
6435.475 160
6435.970 155
6436.465 164
6436.960 143
6437.455 129
6437.950 139
6438.445 165
6438.940 176
6439.435 184
6439.930 184
6440.425 178
6440.920 189
6441.415 173
6441.910 163
6442.405 180
6442.901 182
6443.396 192
6443.891 193
6444.386 222
6444.881 188
6445.377 167
6445.872 187
6446.367 197
6446.863 197
6447.358 202
6447.853 202
6448.349 209
6448.844 220
6449.340 186
6449.835 151
6450.331 113
6450.826 122
6451.322 118
6451.817 164
6452.313 173
6452.808 155
6453.304 145
6453.799 191
6454.295 214
6454.791 205
6455.286 176
6455.782 180
6456.278 148
6456.773 138
6457.269 137
6457.765 156
6458.261 164
6458.756 176
6459.252 147
6459.748 140
6460.244 120
6460.740 135
6461.236 136
6461.731 142
6462.227 175
6462.723 174
6463.219 184
6463.715 159
6464.211 175
6464.707 204
6465.203 203
6465.699 195
6466.195 178
6466.692 166
6467.188 158
6467.684 137
6468.180 141
6468.676 161
6469.172 165
6469.668 153
6470.165 158
6470.661 143
6471.157 148
6471.653 149
6472.150 149
6472.646 157
6473.142 156
6473.639 162
6474.135 193
6474.632 210
6475.128 194
6475.624 188
6476.121 176
6476.617 186
6477.114 152
6477.610 136
6478.107 133
6478.603 137
6479.100 174
6479.597 200
6480.093 187
6480.590 165
6481.086 172
6481.583 146
6482.080 147
6482.577 136
6483.073 120
6483.570 109
6484.067 136
6484.564 113
6485.060 107
6485.557 135
6486.054 133
6486.551 133
6487.048 132
6487.545 117
6488.042 173
6488.538 203
6489.035 181
6489.532 185
6490.029 170
6490.526 159
6491.023 179
6491.520 214
6492.018 222
6492.515 204
6493.012 196
6493.509 197
6494.006 165
6494.503 157
6495.000 132
6495.498 137
6495.995 125
6496.492 114
6496.989 149
6497.487 156
6497.984 148
6498.481 178
6498.978 197
6499.476 207
6499.973 221
6500.471 251
6500.968 217
6501.465 175
6501.963 162
6502.460 160
6502.958 164
6503.455 177
6503.953 193
6504.450 165
6504.948 163
6505.446 169
6505.943 145
6506.441 138
6506.938 125
6507.436 147
6507.934 133
6508.431 132
6508.929 131
6509.427 138
6509.925 126
6510.422 145
6510.920 196
6511.418 210
6511.916 204
6512.414 228
6512.911 259
6513.409 270
6513.907 284
6514.405 295
6514.903 263
6515.401 240
6515.899 221
6516.397 195
6516.895 185
6517.393 186
6517.891 184
6518.389 178
6518.887 170
6519.385 176
6519.884 149
6520.382 125
6520.880 113
6521.378 146
6521.876 139
6522.375 134
6522.873 167
6523.371 186
6523.869 175
6524.368 173
6524.866 176
6525.364 149
6525.863 144
6526.361 146
6526.860 147
6527.358 149
6527.856 139
6528.355 181
6528.853 192
6529.352 172
6529.850 136
6530.349 104
6530.847 97
6531.346 139
6531.845 147
6532.343 126
6532.842 120
6533.340 100
6533.839 95
6534.338 92
6534.837 110
6535.335 123
6535.834 127
6536.333 143
6536.832 133
6537.330 134
6537.829 132
6538.328 146
6538.827 177
6539.326 155
6539.825 156
6540.324 177
6540.822 138
6541.321 131
6541.820 149
6542.319 170
6542.818 179
6543.317 200
6543.816 196
6544.316 183
6544.815 178
6545.314 157
6545.813 150
6546.312 124
6546.811 132
6547.310 134
6547.810 167
6548.309 151
6548.808 125
6549.307 141
6549.807 143
6550.306 157
6550.805 186
6551.305 159
6551.804 157
6552.303 154
6552.803 151
6553.302 135
6553.801 142
6554.301 161
6554.800 152
6555.300 158
6555.799 142
6556.299 171
6556.798 164
6557.298 160
6557.798 163
6558.297 181
6558.797 173
6559.296 156
6559.796 151
6560.296 154
6560.796 151
6561.295 138
6561.795 140
6562.295 150
6562.794 170
6563.294 154
6563.794 159
6564.294 163
6564.794 158
6565.294 188
6565.794 225
6566.293 231
6566.793 222
6567.293 202
6567.793 169
6568.293 175
6568.793 174
6569.293 163
6569.793 171
6570.293 163
6570.793 170
6571.294 197
6571.794 203
6572.294 232
6572.794 253
6573.294 231
6573.794 191
6574.295 202
6574.795 178
6575.295 149
6575.795 131
6576.296 176
6576.796 202
6577.296 215
6577.797 182
6578.297 161
6578.797 154
6579.298 171
6579.798 172
6580.299 161
6580.799 163
6581.300 181
6581.800 168
6582.301 172
6582.801 147
6583.302 135
6583.802 113
6584.303 117
6584.803 177
6585.304 179
6585.805 196
6586.305 163
6586.806 175
6587.307 186
6587.808 174
6588.308 180
6588.809 190
6589.310 192
6589.811 160
6590.311 136
6590.812 153
6591.313 148
6591.814 166
6592.315 162
6592.816 169
6593.317 170
6593.818 151
6594.319 152
6594.820 159
6595.321 163
6595.822 146
6596.323 174
6596.824 156
6597.325 137
6597.826 147
6598.327 146
6598.828 208
6599.330 178
6599.831 157
6600.332 145
6600.833 154
6601.334 185
6601.836 192
6602.337 223
6602.838 187
6603.340 173
6603.841 157
6604.342 163
6604.844 176
6605.345 181
6605.846 181
6606.348 149
6606.849 115
6607.351 101
6607.852 97
6608.354 83
6608.855 123
6609.357 195
6609.858 210
6610.360 193
6610.862 190
6611.363 205
6611.865 196
6612.367 174
6612.868 150
6613.370 152
6613.872 199
6614.373 215
6614.875 184
6615.377 160
6615.879 173
6616.381 182
6616.882 157
6617.384 147
6617.886 155
6618.388 151
6618.890 163
6619.392 172
6619.894 159
6620.396 181
6620.898 174
6621.400 138
6621.902 123
6622.404 96
6622.906 148
6623.408 195
6623.910 210
6624.412 198
6624.914 168
6625.417 130
6625.919 136
6626.421 109
6626.923 120
6627.425 130
6627.928 117
6628.430 110
6628.932 125
6629.434 108
6629.937 115
6630.439 140
6630.942 140
6631.444 151
6631.946 161
6632.449 195
6632.951 215
6633.454 235
6633.956 210
6634.459 197
6634.961 219
6635.464 224
6635.966 215
6636.469 198
6636.971 195
6637.474 189
6637.977 201
6638.479 180
6638.982 177
6639.485 214
6639.987 228
6640.490 202
6640.993 156
6641.496 140
6641.998 125
6642.501 128
6643.004 151
6643.507 136
6644.010 150
6644.513 147
6645.016 162
6645.519 180
6646.021 215
6646.524 194
6647.027 167
6647.530 153
6648.033 125
6648.536 108
6649.040 120
6649.543 124
6650.046 132
6650.549 146
6651.052 138
6651.555 123
6652.058 159
6652.561 153
6653.065 186
6653.568 222
6654.071 234
6654.574 242
6655.078 247
6655.581 219
6656.084 207
6656.588 206
6657.091 197
6657.594 170
6658.098 176
6658.601 183
6659.105 166
6659.608 137
6660.112 128
6660.615 150
6661.119 197
6661.622 169
6662.126 146
6662.629 133
6663.133 145
6663.636 177
6664.140 205
6664.644 197
6665.147 237
6665.651 212
6666.155 218
6666.658 191
6667.162 173
6667.666 186
6668.170 195
6668.674 168
6669.177 147
6669.681 152
6670.185 169
6670.689 152
6671.193 169
6671.697 226
6672.201 231
6672.705 228
6673.209 239
6673.713 272
6674.217 250
6674.721 235
6675.225 207
6675.729 181
6676.233 200
6676.737 203
6677.241 212
6677.745 235
6678.249 227
6678.754 211
6679.258 197
6679.762 183
6680.266 182
6680.770 212
6681.275 237
6681.779 209
6682.283 183
6682.788 169
6683.292 161
6683.796 174
6684.301 169
6684.805 185
6685.310 216
6685.814 230
6686.319 241
6686.823 227
6687.328 177
6687.832 185
6688.337 224
6688.841 213
6689.346 202
6689.850 191
6690.355 172
6690.860 168
6691.364 160
6691.869 150
6692.374 152
6692.878 159
6693.383 198
6693.888 229
6694.393 238
6694.897 206
6695.402 193
6695.907 163
6696.412 140
6696.917 155
6697.422 136
6697.927 145
6698.432 134
6698.936 165
6699.441 185
6699.946 188
6700.451 177
6700.956 192
6701.461 195
6701.967 195
6702.472 216
6702.977 231
6703.482 198
6703.987 187
6704.492 216
6704.997 184
6705.502 169
6706.008 161
6706.513 165
6707.018 171
6707.523 174
6708.029 170
6708.534 151
6709.039 138
6709.545 139
6710.050 183
6710.555 193
6711.061 198
6711.566 185
6712.072 150
6712.577 136
6713.083 152
6713.588 125
6714.094 117
6714.599 121
6715.105 114
6715.610 94
6716.116 107
6716.622 120
6717.127 130
6717.633 116
6718.139 105
6718.644 109
6719.150 134
6719.656 149
6720.161 143
6720.667 138
6721.173 142
6721.679 130
6722.185 116
6722.690 111
6723.196 122
6723.702 142
6724.208 141
6724.714 133
6725.220 164
6725.726 192
6726.232 161
6726.738 148
6727.244 149
6727.750 161
6728.256 170
6728.762 161
6729.268 170
6729.774 158
6730.280 143
6730.786 134
6731.293 138
6731.799 148
6732.305 137
6732.811 125
6733.317 183
6733.824 179
6734.330 172
6734.836 170
6735.343 182
6735.849 222
6736.355 218
6736.862 220
6737.368 202
6737.875 181
6738.381 214
6738.887 219
6739.394 192
6739.900 202
6740.407 199
6740.913 200
6741.420 175
6741.927 142
6742.433 127
6742.940 112
6743.446 126
6743.953 130
6744.460 138
6744.966 146
6745.473 160
6745.980 178
6746.486 184
6746.993 189
6747.500 169
6748.007 157
6748.514 132
6749.020 120
6749.527 104
6750.034 123
6750.541 111
6751.048 107
6751.555 105
6752.062 118
6752.569 108
6753.076 132
6753.583 143
6754.090 181
6754.597 179
6755.104 194
6755.611 228
6756.118 227
6756.625 201
6757.132 215
6757.640 182
6758.147 165
6758.654 153
6759.161 149
6759.668 160
6760.176 164
6760.683 168
6761.190 176
6761.697 189
6762.205 195
6762.712 183
6763.220 191
6763.727 196
6764.234 233
6764.742 236
6765.249 248
6765.757 237
6766.264 200
6766.772 169
6767.279 164
6767.787 129
6768.294 101
6768.802 118
6769.309 135
6769.817 126
6770.325 132
6770.832 189
6771.340 191
6771.848 179
6772.355 191
6772.863 179
6773.371 170
6773.879 146
6774.386 149
6774.894 161
6775.402 159
6775.910 146
6776.418 142
6776.926 149
6777.434 151
6777.941 142
6778.449 136
6778.957 164
6779.465 219
6779.973 227
6780.481 236
6780.989 224
6781.497 208
6782.006 208
6782.514 205
6783.022 170
6783.530 140
6784.038 124
6784.546 101
6785.054 111
6785.563 105
6786.071 89
6786.579 73
6787.087 91
6787.596 121
6788.104 129
6788.612 135
6789.121 141
6789.629 138
6790.137 173
6790.646 185
6791.154 159
6791.663 153
6792.171 189
6792.679 165
6793.188 175
6793.696 152
6794.205 144
6794.714 149
6795.222 145
6795.731 152
6796.239 147
6796.748 130
6797.257 140
6797.765 160
6798.274 185
6798.783 150
6799.291 134
6799.800 114
6800.309 109
6800.818 100
6801.326 90
6801.835 115
6802.344 105
6802.853 98
6803.362 94
6803.871 89
6804.380 91
6804.889 96
6805.398 97
6805.907 93
6806.415 89
6806.925 105
6807.434 112
6807.943 113
6808.452 158
6808.961 159
6809.470 181
6809.979 179
6810.488 218
6810.997 192
6811.506 163
6812.016 170
6812.525 165
6813.034 169
6813.543 207
6814.053 206
6814.562 186
6815.071 158
6815.581 137
6816.090 149
6816.599 170
6817.109 163
6817.618 180
6818.128 164
6818.637 169
6819.146 157
6819.656 182
6820.165 188
6820.675 168
6821.184 175
6821.694 173
6822.204 182
6822.713 168
6823.223 196
6823.732 218
6824.242 226
6824.752 242
6825.262 224
6825.771 229
6826.281 243
6826.791 222
6827.300 185
6827.810 182
6828.320 142
6828.830 164
6829.340 209
6829.850 207
6830.360 200
6830.869 188
6831.379 171
6831.889 142
6832.399 119
6832.909 125
6833.419 148
6833.929 194
6834.439 225
6834.949 244
6835.459 240
6835.970 237
6836.480 236
6836.990 232
6837.500 229
6838.010 218
6838.520 237
6839.031 209
6839.541 198
6840.051 212
6840.561 231
6841.072 215
6841.582 233
6842.092 221
6842.603 208
6843.113 211
6843.623 191
6844.134 174
6844.644 161
6845.155 163
6845.665 167
6846.175 161
6846.686 180
6847.196 196
6847.707 195
6848.218 159
6848.728 141
6849.239 135
6849.749 146
6850.260 161
6850.771 143
6851.281 101
6851.792 91
6852.303 111
6852.813 140
6853.324 140
6853.835 164
6854.346 215
6854.856 198
6855.367 222
6855.878 232
6856.389 195
6856.900 184
6857.411 174
6857.922 156
6858.433 157
6858.944 155
6859.455 179
6859.966 200
6860.477 189
6860.988 181
6861.499 200
6862.010 198
6862.521 178
6863.032 158
6863.543 127
6864.054 120
6864.565 160
6865.077 163
6865.588 157
6866.099 157
6866.610 164
6867.121 166
6867.633 167
6868.144 162
6868.655 150
6869.167 162
6869.678 162
6870.189 194
6870.701 192
6871.212 202
6871.724 183
6872.235 158
6872.747 131
6873.258 113
6873.770 140
6874.281 146
6874.793 178
6875.304 179
6875.816 165
6876.327 161
6876.839 182
6877.351 186
6877.862 191
6878.374 200
6878.886 216
6879.397 238
6879.909 227
6880.421 181
6880.933 175
6881.444 184
6881.956 164
6882.468 165
6882.980 163
6883.492 146
6884.004 158
6884.516 136
6885.028 106
6885.540 88
6886.052 86
6886.563 100
6887.075 109
6887.588 92
6888.100 147
6888.612 204
6889.124 222
6889.636 207
6890.148 182
6890.660 178
6891.172 167
6891.684 149
6892.197 144
6892.709 165
6893.221 150
6893.733 146
6894.246 161
6894.758 142
6895.270 142
6895.782 132
6896.295 120
6896.807 116
6897.320 106
6897.832 103
6898.344 122
6898.857 135
6899.369 108
6899.882 102
6900.394 97
6900.907 117
6901.419 121
6901.932 118
6902.444 126
6902.957 117
6903.470 115
6903.982 113
6904.495 127
6905.008 136
6905.520 147
6906.033 152
6906.546 146
6907.059 152
6907.571 151
6908.084 164
6908.597 177
6909.110 227
6909.623 233
6910.135 228
6910.648 201
6911.161 162
6911.674 126
6912.187 116
6912.700 166
6913.213 210
6913.726 209
6914.239 245
6914.752 225
6915.265 199
6915.778 186
6916.291 153
6916.804 184
6917.318 167
6917.831 154
6918.344 151
6918.857 169
6919.370 159
6919.883 189
6920.397 179
6920.910 188
6921.423 161
6921.937 142
6922.450 141
6922.963 148
6923.477 128
6923.990 131
6924.503 165
6925.017 199
6925.530 185
6926.044 179
6926.557 198
6927.071 198
6927.584 195
6928.098 185
6928.611 174
6929.125 200
6929.638 205
6930.152 237
6930.666 256
6931.179 262
6931.693 247
6932.207 239
6932.720 258
6933.234 233
6933.748 201
6934.261 192
6934.775 203
6935.289 253
6935.803 244
6936.317 218
6936.831 210
6937.344 194
6937.858 178
6938.372 174
6938.886 173
6939.400 172
6939.914 157
6940.428 131
6940.942 129
6941.456 132
6941.970 116
6942.484 102
6942.998 127
6943.512 115
6944.027 128
6944.541 152
6945.055 141
6945.569 176
6946.083 191
6946.597 162
6947.112 149
6947.626 151
6948.140 134
6948.655 134
6949.169 168
6949.683 180
6950.198 179
6950.712 182
6951.226 155
6951.741 151
6952.255 129
6952.770 116
6953.284 108
6953.799 155
6954.313 221
6954.828 240
6955.342 228
6955.857 222
6956.371 214
6956.886 207
6957.400 160
6957.915 139
6958.430 171
6958.944 229
6959.459 278
6959.974 270
6960.489 260
6961.003 270
6961.518 252
6962.033 224
6962.548 177
6963.062 160
6963.577 163
6964.092 179
6964.607 220
6965.122 220
6965.637 224
6966.152 213
6966.667 198
6967.182 177
6967.697 153
6968.212 175
6968.727 190
6969.242 165
6969.757 148
6970.272 143
6970.787 140
6971.302 130
6971.817 148
6972.333 160
6972.848 188
6973.363 199
6973.878 179
6974.394 192
6974.909 190
6975.424 171
6975.939 151
6976.455 166
6976.970 158
6977.485 151
6978.001 130
6978.516 137
6979.032 155
6979.547 167
6980.063 205
6980.578 211
6981.093 197
6981.609 194
6982.125 163
6982.640 143
6983.156 142
6983.671 125
6984.187 121
6984.703 157
6985.218 195
6985.734 187
6986.250 162
6986.765 167
6987.281 149
6987.797 190
6988.312 178
6988.828 170
6989.344 203
6989.860 218
6990.376 202
6990.892 178
6991.407 157
6991.923 149
6992.439 154
6992.955 156
6993.471 171
6993.987 214
6994.503 195
6995.019 180
6995.535 147
6996.051 144
6996.567 128
6997.083 128
6997.599 134
6998.116 138
6998.632 153
6999.148 131
6999.664 138
7000.180 243
7000.696 272
7001.213 229
7001.729 183
7002.245 161
7002.762 136
7003.278 130
7003.794 168
7004.311 160
7004.827 134
7005.343 146
7005.860 152
7006.376 134
7006.893 120
7007.409 102
7007.926 124
7008.442 135
7008.959 117
7009.475 109
7009.992 107
7010.508 120
7011.025 137
7011.542 184
7012.058 182
7012.575 187
7013.092 157
7013.608 133
7014.125 119
7014.642 110
7015.158 125
7015.675 136
7016.192 145
7016.709 155
7017.226 163
7017.742 165
7018.259 171
7018.776 159
7019.293 159
7019.810 153
7020.327 156
7020.844 150
7021.361 142
7021.878 164
7022.395 175
7022.912 161
7023.429 176
7023.946 156
7024.463 146
7024.980 176
7025.498 187
7026.015 188
7026.532 176
7027.049 153
7027.566 159
7028.084 166
7028.601 165
7029.118 157
7029.635 151
7030.153 168
7030.670 158
7031.187 182
7031.705 187
7032.222 178
7032.739 203
7033.257 217
7033.774 216
7034.292 203
7034.809 199
7035.327 186
7035.844 189
7036.362 194
7036.879 165
7037.397 174
7037.915 193
7038.432 167
7038.950 165
7039.467 151
7039.985 135
7040.503 120
7041.021 106
7041.538 121
7042.056 161
7042.574 170
7043.092 176
7043.609 156
7044.127 175
7044.645 175
7045.163 161
7045.681 135
7046.199 111
7046.717 141
7047.235 144
7047.752 136
7048.270 115
7048.788 112
7049.306 105
7049.825 92
7050.343 93
7050.861 118
7051.379 118
7051.897 120
7052.415 107
7052.933 125
7053.451 124
7053.969 157
7054.488 172
7055.006 161
7055.524 146
7056.042 133
7056.561 132
7057.079 150
7057.597 136
7058.116 129
7058.634 120
7059.152 108
7059.671 104
7060.189 130
7060.708 142
7061.226 125
7061.745 131
7062.263 151
7062.782 150
7063.300 130
7063.819 140
7064.337 159
7064.856 204
7065.374 189
7065.893 181
7066.412 138
7066.930 131
7067.449 137
7067.968 153
7068.486 201
7069.005 206
7069.524 184
7070.043 201
7070.562 193
7071.080 162
7071.599 149
7072.118 172
7072.637 168
7073.156 159
7073.675 173
7074.194 197
7074.713 196
7075.232 196
7075.751 184
7076.270 184
7076.789 176
7077.308 179
7077.827 178
7078.346 171
7078.865 169
7079.384 169
7079.903 154
7080.422 167
7080.941 186
7081.461 209
7081.980 197
7082.499 208
7083.018 221
7083.538 211
7084.057 208
7084.576 190
7085.096 169
7085.615 169
7086.134 178
7086.654 174
7087.173 166
7087.693 144
7088.212 154
7088.731 168
7089.251 195
7089.770 219
7090.290 205
7090.809 194
7091.329 181
7091.849 172
7092.368 175
7092.888 160
7093.407 167
7093.927 153
7094.447 161
7094.967 150
7095.486 139
7096.006 168
7096.526 175
7097.045 168
7097.565 171
7098.085 185
7098.605 194
7099.125 204
7099.645 217
7100.165 216
7100.684 184
7101.204 162
7101.724 174
7102.244 211
7102.764 217
7103.284 199
7103.804 189
7104.324 152
7104.844 125
7105.364 142
7105.885 148
7106.405 150
7106.925 128
7107.445 148
7107.965 161
7108.485 172
7109.005 179
7109.526 157
7110.046 186
7110.566 182
7111.087 217
7111.607 220
7112.127 214
7112.647 203
7113.168 213
7113.688 215
7114.209 172
7114.729 189
7115.249 175
7115.770 146
7116.290 119
7116.811 129
7117.331 142
7117.852 148
7118.373 140
7118.893 147
7119.414 136
7119.934 148
7120.455 155
7120.976 168
7121.496 162
7122.017 162
7122.538 154
7123.058 164
7123.579 150
7124.100 121
7124.621 112
7125.141 108
7125.662 85
7126.183 79
7126.704 115
7127.225 150
7127.746 156
7128.267 160
7128.788 136
7129.309 125
7129.829 110
7130.350 96
7130.872 122
7131.393 135
7131.914 129
7132.435 122
7132.956 120
7133.477 108
7133.998 107
7134.519 108
7135.040 118
7135.561 143
7136.083 150
7136.604 158
7137.125 212
7137.646 221
7138.168 201
7138.689 215
7139.210 199
7139.732 181
7140.253 204
7140.774 198
7141.296 195
7141.817 186
7142.339 172
7142.860 187
7143.381 212
7143.903 230
7144.424 209
7144.946 219
7145.468 198
7145.989 202
7146.511 189
7147.032 177
7147.554 183
7148.076 152
7148.597 137
7149.119 142
7149.641 138
7150.162 141
7150.684 119
7151.206 145
7151.728 134
7152.249 126
7152.771 120
7153.293 149
7153.815 172
7154.337 176
7154.859 194
7155.381 209
7155.902 195
7156.424 173
7156.946 167
7157.468 189
7157.990 187
7158.512 168
7159.034 143
7159.556 133
7160.079 140
7160.601 131
7161.123 140
7161.645 145
7162.167 149
7162.689 148
7163.211 170
7163.734 147
7164.256 140
7164.778 114
7165.300 93
7165.823 78
7166.345 92
7166.867 110
7167.390 102
7167.912 143
7168.434 168
7168.957 236
7169.479 244
7170.002 215
7170.524 185
7171.047 163
7171.569 186
7172.092 180
7172.614 159
7173.137 179
7173.659 167
7174.182 175
7174.705 168
7175.227 175
7175.750 183
7176.273 166
7176.795 161
7177.318 157
7177.841 203
7178.363 237
7178.886 265
7179.409 224
7179.932 204
7180.455 226
7180.977 228
7181.500 218
7182.023 194
7182.546 173
7183.069 159
7183.592 142
7184.115 178
7184.638 194
7185.161 206
7185.684 205
7186.207 225
7186.730 218
7187.253 194
7187.776 174
7188.299 166
7188.822 166
7189.345 154
7189.869 144
7190.392 116
7190.915 102
7191.438 99
7191.962 116
7192.485 162
7193.008 191
7193.531 196
7194.055 180
7194.578 188
7195.101 242
7195.625 216
7196.148 204
7196.672 190
7197.195 170
7197.718 155
7198.242 160
7198.765 135
7199.289 122
7199.812 136
7200.336 157
7200.860 166
7201.383 152
7201.907 171
7202.430 145
7202.954 146
7203.478 183
7204.001 178
7204.525 199
7205.049 219
7205.573 209
7206.096 207
7206.620 208
7207.144 205
7207.668 194
7208.192 176
7208.715 181
7209.239 156
7209.763 155
7210.287 155
7210.811 169
7211.335 168
7211.859 170
7212.383 159
7212.907 143
7213.431 117
7213.955 133
7214.479 153
7215.003 169
7215.527 182
7216.051 187
7216.575 174
7217.100 161
7217.624 143
7218.148 202
7218.672 234
7219.196 208
7219.721 162
7220.245 147
7220.769 160
7221.294 139
7221.818 111
7222.342 101
7222.867 94
7223.391 112
7223.915 153
7224.440 150
7224.964 132
7225.489 145
7226.013 155
7226.538 147
7227.062 148
7227.587 158
7228.111 163
7228.636 146
7229.161 153
7229.685 136
7230.210 109
7230.735 122
7231.259 96
7231.784 118
7232.309 133
7232.833 157
7233.358 155
7233.883 165
7234.408 139
7234.932 122
7235.457 119
7235.982 134
7236.507 174
7237.032 234
7237.557 220
7238.082 215
7238.607 227
7239.132 219
7239.657 195
7240.182 170
7240.707 149
7241.232 145
7241.757 138
7242.282 157
7242.807 188
7243.332 178
7243.857 174
7244.382 179
7244.907 152
7245.433 135
7245.958 125
7246.483 106
7247.008 117
7247.534 115
7248.059 144
7248.584 139
7249.109 121
7249.635 95
7250.160 86
7250.686 87
7251.211 169
7251.736 180
7252.262 166
7252.787 163
7253.313 181
7253.838 182
7254.364 216
7254.889 184
7255.415 170
7255.940 151
7256.466 170
7256.992 163
7257.517 145
7258.043 156
7258.569 204
7259.094 198
7259.620 181
7260.146 191
7260.671 233
7261.197 222
7261.723 213
7262.249 212
7262.775 201
7263.300 174
7263.826 153
7264.352 128
7264.878 115
7265.404 94
7265.930 121
7266.456 124
7266.982 92
7267.508 135
7268.034 149
7268.560 146
7269.086 137
7269.612 145
7270.138 122
7270.664 136
7271.190 144
7271.716 132
7272.243 147
7272.769 139
7273.295 145
7273.821 145
7274.347 113
7274.874 122
7275.400 117
7275.926 122
7276.453 122
7276.979 123
7277.505 126
7278.032 117
7278.558 108
7279.085 117
7279.611 112
7280.137 103
7280.664 99
7281.190 119
7281.717 113
7282.243 138
7282.770 136
7283.296 128
7283.823 118
7284.350 120
7284.876 114
7285.403 142
7285.930 148
7286.456 133
7286.983 115
7287.510 106
7288.036 90
7288.563 94
7289.090 107
7289.617 122
7290.144 131
7290.670 137
7291.197 145
7291.724 156
7292.251 146
7292.778 174
7293.305 173
7293.832 145
7294.359 156
7294.886 158
7295.413 158
7295.940 136
7296.467 117
7296.994 123
7297.521 124
7298.048 105
7298.575 120
7299.102 128
7299.629 134
7300.157 184
7300.684 193
7301.211 208
7301.738 200
7302.266 187
7302.793 183
7303.320 187
7303.847 168
7304.375 159
7304.902 141
7305.429 108
7305.957 106
7306.484 87
7307.012 95
7307.539 141
7308.067 152
7308.594 140
7309.122 112
7309.649 96
7310.177 81
7310.704 101
7311.232 119
7311.759 119
7312.287 140
7312.815 143
7313.342 132
7313.870 113
7314.398 133
7314.925 117
7315.453 124
7315.981 115
7316.509 107
7317.036 129
7317.564 133
7318.092 144
7318.620 179
7319.148 186
7319.676 188
7320.203 166
7320.731 145
7321.259 167
7321.787 187
7322.315 184
7322.843 165
7323.371 170
7323.899 157
7324.427 163
7324.955 157
7325.483 146
7326.012 165
7326.540 145
7327.068 148
7327.596 183
7328.124 220
7328.652 200
7329.181 203
7329.709 210
7330.237 182
7330.765 187
7331.294 188
7331.822 173
7332.350 131
7332.879 111
7333.407 113
7333.936 133
7334.464 144
7334.992 160
7335.521 171
7336.049 186
7336.578 180
7337.106 178
7337.635 208
7338.163 199
7338.692 175
7339.221 166
7339.749 180
7340.278 162
7340.806 167
7341.335 148
7341.864 126
7342.392 124
7342.921 125
7343.450 172
7343.979 178
7344.507 156
7345.036 125
7345.565 121
7346.094 130
7346.623 123
7347.152 140
7347.681 122
7348.209 151
7348.738 174
7349.267 189
7349.796 194
7350.325 210
7350.854 194
7351.383 160
7351.912 150
7352.441 149
7352.971 182
7353.500 203
7354.029 177
7354.558 174
7355.087 165
7355.616 148
7356.145 150
7356.675 144
7357.204 125
7357.733 151
7358.262 198
7358.792 183
7359.321 157
7359.850 143
7360.380 158
7360.909 196
7361.438 219
7361.968 193
7362.497 170
7363.027 150
7363.556 162
7364.086 161
7364.615 159
7365.145 144
7365.674 124
7366.204 113
7366.733 143
7367.263 167
7367.793 176
7368.322 153
7368.852 150
7369.382 153
7369.911 151
7370.441 148
7370.971 130
7371.500 127
7372.030 137
7372.560 151
7373.090 178
7373.620 151
7374.150 119
7374.679 137
7375.209 159
7375.739 132
7376.269 126
7376.799 146
7377.329 157
7377.859 150
7378.389 132
7378.919 138
7379.449 123
7379.979 139
7380.509 165
7381.039 155
7381.569 157
7382.100 177
7382.630 202
7383.160 189
7383.690 156
7384.220 161
7384.750 137
7385.281 134
7385.811 120
7386.341 111
7386.872 108
7387.402 141
7387.932 169
7388.463 150
7388.993 133
7389.523 130
7390.054 128
7390.584 147
7391.115 152
7391.645 156
7392.176 182
7392.706 165
7393.237 149
7393.767 167
7394.298 152
7394.828 171
7395.359 174
7395.890 171
7396.420 186
7396.951 168
7397.482 146
7398.012 140
7398.543 123
7399.074 123
7399.605 135
7400.135 167
7400.666 187
7401.197 195
7401.728 239
7402.259 259
7402.790 232
7403.321 216
7403.851 193
7404.382 192
7404.913 196
7405.444 183
7405.975 158
7406.506 121
7407.037 98
7407.568 90
7408.099 83
7408.631 103
7409.162 162
7409.693 150
7410.224 120
7410.755 110
7411.286 130
7411.817 114
7412.349 100
7412.880 97
7413.411 132
7413.942 134
7414.474 124
7415.005 131
7415.536 114
7416.068 103
7416.599 112
7417.131 120
7417.662 168
7418.193 205
7418.725 195
7419.256 190
7419.788 174
7420.319 166
7420.851 146
7421.382 145
7421.914 153
7422.446 143
7422.977 156
7423.509 145
7424.040 144
7424.572 130
7425.104 182
7425.635 201
7426.167 180
7426.699 161
7427.231 159
7427.762 159
7428.294 149
7428.826 128
7429.358 112
7429.890 115
7430.422 115
7430.953 125
7431.485 127
7432.017 136
7432.549 169
7433.081 177
7433.613 184
7434.145 166
7434.677 170
7435.209 188
7435.741 159
7436.273 160
7436.806 193
7437.338 183
7437.870 170
7438.402 198
7438.934 187
7439.466 192
7439.999 194
7440.531 178
7441.063 140
7441.595 111
7442.128 114
7442.660 119
7443.192 105
7443.725 108
7444.257 138
7444.789 147
7445.322 173
7445.854 178
7446.387 187
7446.919 192
7447.452 182
7447.984 220
7448.517 189
7449.049 172
7449.582 156
7450.114 128
7450.647 108
7451.179 136
7451.712 159
7452.245 141
7452.777 130
7453.310 95
7453.843 90
7454.375 165
7454.908 175
7455.441 199
7455.974 206
7456.507 247
7457.039 267
7457.572 284
7458.105 262
7458.638 251
7459.171 230
7459.704 192
7460.237 147
7460.770 125
7461.303 98
7461.836 141
7462.369 170
7462.902 179
7463.435 180
7463.968 170
7464.501 182
7465.034 186
7465.567 161
7466.100 178
7466.634 151
7467.167 130
7467.700 135
7468.233 144
7468.766 153
7469.300 181
7469.833 218
7470.366 257
7470.900 238
7471.433 219
7471.966 203
7472.500 236
7473.033 254
7473.566 238
7474.100 191
7474.633 183
7475.167 179
7475.700 181
7476.234 154
7476.767 181
7477.301 202
7477.834 235
7478.368 225
7478.902 212
7479.435 220
7479.969 205
7480.503 244
7481.036 275
7481.570 280
7482.104 295
7482.637 309
7483.171 326
7483.705 338
7484.239 341
7484.773 357
7485.306 366
7485.840 298
7486.374 273
7486.908 264
7487.442 300
7487.976 315
7488.510 277
7489.044 244
7489.578 253
7490.112 265
7490.646 256
7491.180 229
7491.714 268
7492.248 229
7492.782 214
7493.316 200
7493.850 203
7494.385 184
7494.919 197
7495.453 194
7495.987 208
7496.521 206
7497.056 202
7497.590 222
7498.124 238
7498.659 227
7499.193 214
7499.727 190
7500.262 181
7500.796 185
7501.330 200
7501.865 251
7502.399 250
7502.934 258
7503.468 237
7504.003 229
7504.537 253
7505.072 279
7505.606 261
7506.141 249
7506.676 259
7507.210 281
7507.745 249
7508.279 217
7508.814 229
7509.349 239
7509.884 224
7510.418 207
7510.953 247
7511.488 270
7512.023 261
7512.557 248
7513.092 227
7513.627 230
7514.162 254
7514.697 240
7515.232 224
7515.767 198
7516.302 207
7516.837 251
7517.372 243
7517.907 210
7518.442 225
7518.977 250
7519.512 215
7520.047 190
7520.582 179
7521.117 169
7521.652 145
7522.187 146
7522.722 163
7523.258 164
7523.793 172
7524.328 155
7524.863 160
7525.399 174
7525.934 163
7526.469 186
7527.004 217
7527.540 216
7528.075 218
7528.611 192
7529.146 196
7529.681 210
7530.217 220
7530.752 264
7531.288 281
7531.823 257
7532.359 242
7532.894 250
7533.430 231
7533.965 211
7534.501 194
7535.037 170
7535.572 165
7536.108 196
7536.644 226
7537.179 294
7537.715 332
7538.251 383
7538.786 382
7539.322 368
7539.858 345
7540.394 320
7540.930 342
7541.465 348
7542.001 296
7542.537 315
7543.073 304
7543.609 320
7544.145 293
7544.681 300
7545.217 321
7545.753 308
7546.289 284
7546.825 279
7547.361 303
7547.897 302
7548.433 307
7548.969 339
7549.505 332
7550.042 345
7550.578 413
7551.114 460
7551.650 520
7552.186 586
7552.723 694
7553.259 801
7553.795 898
7554.331 1024
7554.868 1098
7555.404 1224
7555.940 1313
7556.477 1522
7557.013 1699
7557.550 1995
7558.086 2443
7558.622 2805
7559.159 3260
7559.695 3739
7560.232 4280
7560.768 4849
7561.305 5267
7561.842 5715
7562.378 6302
7562.915 6549
7563.451 6545
7563.988 6487
7564.525 6275
7565.061 5872
7565.598 5594
7566.135 5216
7566.672 4683
7567.208 4273
7567.745 3897
7568.282 3561
7568.819 3174
7569.355 2880
7569.892 2614
7570.429 2353
7570.966 2107
7571.503 1911
7572.040 1730
7572.577 1549
7573.114 1441
7573.651 1321
7574.188 1221
7574.725 1137
7575.262 1100
7575.799 1049
7576.336 1050
7576.873 970
7577.410 960
7577.947 924
7578.485 792
7579.022 737
7579.559 694
7580.096 665
7580.633 650
7581.171 654
7581.708 667
7582.245 689
7582.783 705
7583.320 716
7583.857 755
7584.395 808
7584.932 841
7585.469 860
7586.007 816
7586.544 770
7587.082 693
7587.619 673
7588.157 602
7588.694 557
7589.232 532
7589.769 553
7590.307 526
7590.844 524
7591.382 525
7591.920 528
7592.457 525
7592.995 525
7593.533 519
7594.070 488
7594.608 497
7595.146 508
7595.684 522
7596.221 516
7596.759 494
7597.297 506
7597.835 516
7598.373 497
7598.911 451
7599.449 466
7599.987 442
7600.524 457
7601.062 436
7601.600 431
7602.138 427
7602.676 453
7603.214 487
7603.753 466
7604.291 470
7604.829 514
7605.367 444
7605.905 426
7606.443 441
7606.981 460
7607.519 479
7608.058 453
7608.596 442
7609.134 456
7609.672 483
7610.211 463
7610.749 404
7611.287 352
7611.826 323
7612.364 334
7612.902 321
7613.441 364
7613.979 389
7614.518 385
7615.056 365
7615.595 375
7616.133 399
7616.672 371
7617.210 334
7617.749 293
7618.287 270
7618.826 297
7619.364 321
7619.903 352
7620.442 326
7620.980 346
7621.519 323
7622.058 303
7622.596 306
7623.135 306
7623.674 285
7624.213 286
7624.752 311
7625.290 334
7625.829 330
7626.368 339
7626.907 339
7627.446 324
7627.985 297
7628.524 292
7629.063 319
7629.602 310
7630.141 329
7630.680 340
7631.219 344
7631.758 316
7632.297 333
7632.836 366
7633.375 327
7633.914 317
7634.453 338
7634.992 382
7635.532 375
7636.071 356
7636.610 314
7637.149 298
7637.688 314
7638.228 329
7638.767 311
7639.306 305
7639.846 323
7640.385 352
7640.924 377
7641.464 409
7642.003 387
7642.543 409
7643.082 425
7643.622 440
7644.161 477
7644.701 474
7645.240 472
7645.780 443
7646.319 448
7646.859 456
7647.398 454
7647.938 451
7648.478 440
7649.017 467
7649.557 446
7650.097 478
7650.636 526
7651.176 543
7651.716 528
7652.256 506
7652.795 513
7653.335 469
7653.875 423
7654.415 357
7654.955 339
7655.495 380
7656.035 399
7656.574 399
7657.114 451
7657.654 422
7658.194 441
7658.734 513
7659.274 535
7659.814 557
7660.354 535
7660.895 561
7661.435 586
7661.975 692
7662.515 749
7663.055 805
7663.595 824
7664.135 849
7664.676 894
7665.216 1001
7665.756 1001
7666.296 988
7666.837 1027
7667.377 1001
7667.917 1017
7668.458 990
7668.998 1018
7669.538 1011
7670.079 981
7670.619 963
7671.160 914
7671.700 870
7672.241 831
7672.781 860
7673.322 793
7673.862 744
7674.403 754
7674.943 730
7675.484 716
7676.024 680
7676.565 648
7677.106 618
7677.646 614
7678.187 581
7678.728 541
7679.269 499
7679.809 511
7680.350 509
7680.891 527
7681.432 493
7681.972 467
7682.513 470
7683.054 489
7683.595 533
7684.136 530
7684.677 516
7685.218 449
7685.759 408
7686.300 417
7686.841 404
7687.382 380
7687.923 351
7688.464 367
7689.005 338
7689.546 315
7690.087 332
7690.628 289
7691.169 336
7691.711 373
7692.252 391
7692.793 440
7693.334 464
7693.875 440
7694.417 438
7694.958 439
7695.499 427
7696.041 407
7696.582 381
7697.123 363
7697.665 363
7698.206 332
7698.747 295
7699.289 272
7699.830 278
7700.372 316
7700.913 356
7701.455 352
7701.996 329
7702.538 303
7703.079 287
7703.621 303
7704.163 342
7704.704 372
7705.246 339
7705.788 341
7706.329 366
7706.871 371
7707.413 345
7707.954 325
7708.496 296
7709.038 299
7709.580 335
7710.122 347
7710.663 334
7711.205 346
7711.747 335
7712.289 340
7712.831 304
7713.373 315
7713.915 316
7714.457 273
7714.999 283
7715.541 294
7716.083 287
7716.625 280
7717.167 278
7717.709 258
7718.251 272
7718.793 235
7719.335 194
7719.878 208
7720.420 220
7720.962 251
7721.504 291
7722.046 243
7722.589 212
7723.131 213
7723.673 214
7724.215 216
7724.758 212
7725.300 227
7725.843 216
7726.385 208
7726.927 244
7727.470 266
7728.012 251
7728.555 270
7729.097 279
7729.640 280
7730.182 256
7730.725 229
7731.267 237
7731.810 256
7732.352 262
7732.895 239
7733.438 235
7733.980 248
7734.523 272
7735.066 266
7735.608 276
7736.151 252
7736.694 255
7737.237 226
7737.779 247
7738.322 259
7738.865 280
7739.408 245
7739.951 263
7740.494 260
7741.037 259
7741.580 235
7742.122 201
7742.665 201
7743.208 184
7743.751 189
7744.294 187
7744.837 182
7745.380 166
7745.924 241
7746.467 272
7747.010 277
7747.553 266
7748.096 246
7748.639 248
7749.182 264
7749.726 276
7750.269 282
7750.812 253
7751.355 236
7751.899 255
7752.442 235
7752.985 222
7753.529 231
7754.072 235
7754.615 239
7755.159 240
7755.702 228
7756.246 243
7756.789 288
7757.333 307
7757.876 284
7758.420 269
7758.963 267
7759.507 263
7760.050 255
7760.594 251
7761.137 241
7761.681 246
7762.225 248
7762.768 240
7763.312 248
7763.856 240
7764.399 255
7764.943 319
7765.487 354
7766.031 356
7766.575 296
7767.118 298
7767.662 324
7768.206 317
7768.750 311
7769.294 308
7769.838 314
7770.382 320
7770.926 327
7771.470 311
7772.014 309
7772.558 325
7773.102 330
7773.646 309
7774.190 389
7774.734 370
7775.278 370
7775.822 346
7776.366 317
7776.910 274
7777.455 299
7777.999 280
7778.543 256
7779.087 295
7779.632 304
7780.176 345
7780.720 357
7781.264 374
7781.809 328
7782.353 268
7782.897 223
7783.442 275
7783.986 311
7784.531 331
7785.075 325
7785.620 345
7786.164 364
7786.709 342
7787.253 293
7787.798 265
7788.342 293
7788.887 308
7789.431 280
7789.976 310
7790.521 340
7791.065 316
7791.610 316
7792.155 286
7792.699 235
7793.244 217
7793.789 204
7794.334 230
7794.879 242
7795.423 242
7795.968 236
7796.513 238
7797.058 210
7797.603 236
7798.148 255
7798.693 255
7799.238 227
7799.783 244
7800.327 232
7800.872 248
7801.418 242
7801.963 218
7802.508 203
7803.053 198
7803.598 210
7804.143 219
7804.688 251
7805.233 297
7805.778 317
7806.324 281
7806.869 244
7807.414 226
7807.959 245
7808.505 259
7809.050 258
7809.595 237
7810.140 217
7810.686 201
7811.231 208
7811.777 229
7812.322 219
7812.867 179
7813.413 197
7813.958 175
7814.504 151
7815.049 192
7815.595 209
7816.140 261
7816.686 284
7817.231 289
7817.777 290
7818.323 270
7818.868 269
7819.414 228
7819.960 198
7820.505 174
7821.051 172
7821.597 146
7822.143 152
7822.688 173
7823.234 172
7823.780 168
7824.326 194
7824.872 206
7825.417 176
7825.963 174
7826.509 166
7827.055 179
7827.601 181
7828.147 184
7828.693 157
7829.239 152
7829.785 212
7830.331 217
7830.877 225
7831.423 229
7831.969 220
7832.515 217
7833.061 259
7833.608 239
7834.154 195
7834.700 145
7835.246 147
7835.792 143
7836.339 158
7836.885 150
7837.431 135
7837.977 115
7838.524 139
7839.070 163
7839.617 189
7840.163 215
7840.709 195
7841.256 200
7841.802 235
7842.349 235
7842.895 214
7843.442 217
7843.988 216
7844.535 213
7845.081 287
7845.628 271
7846.174 264
7846.721 266
7847.268 274
7847.814 262
7848.361 220
7848.908 218
7849.454 251
7850.001 246
7850.548 258
7851.094 263
7851.641 247
7852.188 235
7852.735 202
7853.282 192
7853.829 168
7854.375 235
7854.922 272
7855.469 246
7856.016 239
7856.563 219
7857.110 199
7857.657 162
7858.204 163
7858.751 193
7859.298 197
7859.845 171
7860.392 174
7860.939 203
7861.487 245
7862.034 240
7862.581 246
7863.128 226
7863.675 230
7864.222 234
7864.770 225
7865.317 235
7865.864 271
7866.411 287
7866.959 303
7867.506 285
7868.053 283
7868.601 278
7869.148 244
7869.696 260
7870.243 287
7870.791 287
7871.338 287
7871.885 288
7872.433 296
7872.980 289
7873.528 287
7874.076 258
7874.623 214
7875.171 180
7875.718 197
7876.266 258
7876.814 270
7877.361 257
7877.909 230
7878.457 228
7879.005 208
7879.552 203
7880.100 198
7880.648 188
7881.196 191
7881.743 244
7882.291 237
7882.839 241
7883.387 228
7883.935 228
7884.483 206
7885.031 182
7885.579 193
7886.127 187
7886.675 247
7887.223 280
7887.771 270
7888.319 254
7888.867 239
7889.415 236
7889.963 234
7890.511 223
7891.059 219
7891.608 214
7892.156 244
7892.704 257
7893.252 276
7893.801 263
7894.349 280
7894.897 238
7895.445 243
7895.994 235
7896.542 216
7897.090 198
7897.639 187
7898.187 202
7898.736 229
7899.284 242
7899.833 252
7900.381 318
7900.929 342
7901.478 320
7902.027 280
7902.575 263
7903.124 288
7903.672 340
7904.221 280
7904.769 258
7905.318 289
7905.867 308
7906.416 294
7906.964 309
7907.513 405
7908.062 377
7908.610 364
7909.159 337
7909.708 326
7910.257 307
7910.806 297
7911.355 349
7911.903 400
7912.452 399
7913.001 374
7913.550 350
7914.099 339
7914.648 299
7915.197 310
7915.746 312
7916.295 314
7916.844 341
7917.393 427
7917.942 461
7918.491 411
7919.041 423
7919.590 423
7920.139 416
7920.688 419
7921.237 474
7921.787 481
7922.336 535
7922.885 565
7923.434 691
7923.984 731
7924.533 764
7925.082 815
7925.632 934
7926.181 1008
7926.730 1050
7927.280 1213
7927.829 1407
7928.379 1665
7928.928 2116
7929.478 2477
7930.027 2870
7930.577 3259
7931.126 3835
7931.676 4294
7932.225 4492
7932.775 4747
7933.325 4903
7933.874 4921
7934.424 4918
7934.974 4850
7935.523 4667
7936.073 4533
7936.623 4144
7937.172 3845
7937.722 3673
7938.272 3323
7938.822 2961
7939.372 2658
7939.922 2361
7940.471 2115
7941.021 1943
7941.571 1777
7942.121 1625
7942.671 1485
7943.221 1320
7943.771 1267
7944.321 1241
7944.871 1151
7945.421 1075
7945.971 991
7946.521 920
7947.071 955
7947.621 914
7948.172 842
7948.722 790
7949.272 798
7949.822 764
7950.372 784
7950.923 808
7951.473 869
7952.023 962
7952.573 1009
7953.124 968
7953.674 896
7954.224 803
7954.775 784
7955.325 826
7955.876 799
7956.426 796
7956.976 713
7957.527 662
7958.077 636
7958.628 636
7959.178 647
7959.729 661
7960.280 728
7960.830 770
7961.381 810
7961.931 772
7962.482 717
7963.033 769
7963.583 719
7964.134 690
7964.685 691
7965.235 686
7965.786 622
7966.337 623
7966.888 613
7967.439 572
7967.989 507
7968.540 489
7969.091 491
7969.642 528
7970.193 576
7970.744 622
7971.295 668
7971.846 702
7972.397 749
7972.948 753
7973.499 744
7974.050 717
7974.601 643
7975.152 655
7975.703 589
7976.254 575
7976.805 542
7977.356 477
7977.907 510
7978.459 551
7979.010 528
7979.561 559
7980.112 524
7980.664 512
7981.215 511
7981.766 495
7982.318 492
7982.869 549
7983.420 520
7983.972 467
7984.523 431
7985.074 411
7985.626 423
7986.177 417
7986.729 392
7987.280 390
7987.832 423
7988.383 399
7988.935 378
7989.486 403
7990.038 465
7990.590 487
7991.141 483
7991.693 468
7992.245 466
7992.796 457
7993.348 466
7993.900 459
7994.451 419
7995.003 401
7995.555 412
7996.107 442
7996.659 390
7997.210 370
7997.762 372
7998.314 362
7998.866 341
7999.418 360
7999.970 417
8000.522 416
8001.074 421
8001.626 413
8002.178 428
8002.730 460
8003.282 444
8003.834 454
8004.386 449
8004.938 468
8005.490 459
8006.042 413
8006.595 393
8007.147 373
8007.699 383
8008.251 387
8008.803 413
8009.356 436
8009.908 420
8010.460 443
8011.013 495
8011.565 494
8012.117 504
8012.670 473
8013.222 440
8013.774 443
8014.327 440
8014.879 504
8015.432 526
8015.984 567
8016.537 636
8017.089 654
8017.642 667
8018.194 650
8018.747 590
8019.300 549
8019.852 509
8020.405 513
8020.958 551
8021.510 541
8022.063 517
8022.616 551
8023.168 587
8023.721 610
8024.274 591
8024.827 542
8025.379 540
8025.932 589
8026.485 614
8027.038 659
8027.591 641
8028.144 650
8028.697 645
8029.250 689
8029.803 678
8030.356 655
8030.909 691
8031.462 683
8032.015 804
8032.568 851
8033.121 876
8033.674 957
8034.227 922
8034.780 1012
8035.333 1074
8035.887 1161
8036.440 1157
8036.993 1159
8037.546 1101
8038.099 1064
8038.653 1048
8039.206 1062
8039.759 1051
8040.313 1076
8040.866 1028
8041.419 952
8041.973 903
8042.526 940
8043.080 880
8043.633 864
8044.186 792
8044.740 798
8045.293 833
8045.847 871
8046.400 844
8046.954 828
8047.508 847
8048.061 751
8048.615 699
8049.168 609
8049.722 570
8050.276 564
8050.829 578
8051.383 551
8051.937 529
8052.491 483
8053.044 449
8053.598 447
8054.152 502
8054.706 501
8055.260 541
8055.814 538
8056.367 513
8056.921 462
8057.475 412
8058.029 485
8058.583 502
8059.137 526
8059.691 492
8060.245 511
8060.799 445
8061.353 419
8061.907 420
8062.461 409
8063.015 411
8063.570 402
8064.124 432
8064.678 460
8065.232 444
8065.786 421
8066.341 441
8066.895 399
8067.449 392
8068.003 360
8068.558 355
8069.112 352
8069.666 364
8070.221 381
8070.775 405
8071.329 429
8071.884 388
8072.438 348
8072.993 325
8073.547 330
8074.102 350
8074.656 387
8075.211 431
8075.765 437
8076.320 417
8076.874 433
8077.429 473
8077.984 504
8078.538 518
8079.093 526
8079.648 558
8080.202 609
8080.757 571
8081.312 549
8081.867 507
8082.421 683
8082.976 793
8083.531 871
8084.086 994
8084.641 1021
8085.196 1013
8085.750 986
8086.305 966
8086.860 1007
8087.415 966
8087.970 952
8088.525 936
8089.080 919
8089.635 877
8090.190 804
8090.745 761
8091.300 717
8091.855 625
8092.411 591
8092.966 548
8093.521 526
8094.076 515
8094.631 511
8095.187 513
8095.742 458
8096.297 466
8096.852 476
8097.408 471
8097.963 435
8098.518 408
8099.074 353
8099.629 351
8100.184 312
8100.740 288
8101.295 296
8101.851 310
8102.406 310
8102.962 266
8103.517 253
8104.073 296
8104.628 325
8105.184 286
8105.739 290
8106.295 341
8106.850 341
8107.406 346
8107.962 351
8108.517 414
8109.073 445
8109.629 443
8110.185 415
8110.740 427
8111.296 428
8111.852 435
8112.408 396
8112.964 376
8113.519 365
8114.075 364
8114.631 410
8115.187 449
8115.743 414
8116.299 380
8116.855 371
8117.411 324
8117.967 394
8118.523 418
8119.079 390
8119.635 405
8120.191 403
8120.747 412
8121.303 439
8121.859 416
8122.416 403
8122.972 428
8123.528 463
8124.084 456
8124.640 433
8125.197 376
8125.753 354
8126.309 358
8126.865 372
8127.422 401
8127.978 394
8128.534 400
8129.091 394
8129.647 362
8130.204 372
8130.760 361
8131.317 333
8131.873 282
8132.430 275
8132.986 307
8133.543 336
8134.099 334
8134.656 305
8135.212 345
8135.769 351
8136.326 390
8136.882 404
8137.439 423
8137.996 411
8138.552 417
8139.109 375
8139.666 343
8140.223 328
8140.779 344
8141.336 325
8141.893 315
8142.450 334
8143.007 364
8143.564 368
8144.120 364
8144.677 421
8145.234 450
8145.791 454
8146.348 430
8146.905 388
8147.462 339
8148.019 341
8148.576 368
8149.133 361
8149.690 382
8150.248 329
8150.805 281
8151.362 281
8151.919 300
8152.476 330
8153.033 403
8153.591 451
8154.148 442
8154.705 410
8155.262 365
8155.820 304
8156.377 264
8156.934 277
8157.492 318
8158.049 299
8158.606 315
8159.164 365
8159.721 398
8160.279 371
8160.836 405
8161.394 415
8161.951 390
8162.509 384
8163.066 348
8163.624 344
8164.181 322
8164.739 283
8165.297 287
8165.854 284
8166.412 253
8166.970 266
8167.527 250
8168.085 275
8168.643 275
8169.201 263
8169.758 269
8170.316 248
8170.874 306
8171.432 345
8171.990 337
8172.547 360
8173.105 374
8173.663 380
8174.221 402
8174.779 403
8175.337 403
8175.895 385
8176.453 379
8177.011 373
8177.569 360
8178.127 333
8178.685 323
8179.243 328
8179.802 300
8180.360 274
8180.918 269
8181.476 289
8182.034 288
8182.592 333
8183.151 319
8183.709 375
8184.267 392
8184.825 372
8185.384 341
8185.942 387
8186.500 358
8187.059 334
8187.617 375
8188.176 425
8188.734 441
8189.293 448
8189.851 403
8190.409 379
8190.968 382
8191.526 368
8192.085 373
8192.644 403
8193.202 361
8193.761 359
8194.319 339
8194.878 352
8195.437 362
8195.995 368
8196.554 353
8197.113 340
8197.671 313
8198.230 311
8198.789 287
8199.348 237
8199.907 243
8200.465 227
8201.024 295
8201.583 305
8202.142 297
8202.701 301
8203.260 297
8203.819 290
8204.378 273
8204.937 248
8205.496 242
8206.055 243
8206.614 260
8207.173 265
8207.732 245
8208.291 224
8208.850 247
8209.409 280
8209.968 303
8210.528 278
8211.087 331
8211.646 355
8212.205 351
8212.764 362
8213.324 333
8213.883 284
8214.442 268
8215.002 280
8215.561 266
8216.120 249
8216.680 255
8217.239 272
8217.798 312
8218.358 333
8218.917 275
8219.477 262
8220.036 256
8220.596 249
8221.155 304
8221.715 345
8222.275 344
8222.834 314
8223.394 266
8223.953 244
8224.513 232
8225.073 217
8225.632 234
8226.192 301
8226.752 297
8227.312 288
8227.871 287
8228.431 271
8228.991 276
8229.551 298
8230.111 280
8230.670 264
8231.230 262
8231.790 253
8232.350 225
8232.910 276
8233.470 317
8234.030 309
8234.590 335
8235.150 341
8235.710 338
8236.270 317
8236.830 283
8237.390 245
8237.950 259
8238.510 264
8239.071 310
8239.631 325
8240.191 340
8240.751 328
8241.311 292
8241.872 274
8242.432 279
8242.992 279
8243.552 315
8244.113 322
8244.673 330
8245.233 321
8245.794 319
8246.354 288
8246.915 258
8247.475 277
8248.035 297
8248.596 286
8249.156 271
8249.717 242
8250.277 283
8250.838 274
8251.398 281
8251.959 304
8252.520 314
8253.080 327
8253.641 295
8254.202 281
8254.762 284
8255.323 259
8255.884 244
8256.444 283
8257.005 258
8257.566 222
8258.127 206
8258.688 201
8259.248 205
8259.809 243
8260.370 259
8260.931 290
8261.492 276
8262.053 255
8262.614 222
8263.175 208
8263.736 225
8264.297 232
8264.858 242
8265.419 266
8265.980 327
8266.541 326
8267.102 292
8267.663 325
8268.224 301
8268.785 320
8269.347 305
8269.908 297
8270.469 322
8271.030 296
8271.592 271
8272.153 248
8272.714 251
8273.275 284
8273.837 272
8274.398 286
8274.959 286
8275.521 273
8276.082 281
8276.644 277
8277.205 253
8277.767 219
8278.328 241
8278.890 250
8279.451 212
8280.013 207
8280.574 186
8281.136 172
8281.697 166
8282.259 165
8282.821 235
8283.382 290
8283.944 291
8284.506 294
8285.067 329
8285.629 313
8286.191 318
8286.753 243
8287.314 214
8287.876 185
8288.438 172
8289.000 183
8289.562 188
8290.124 245
8290.685 289
8291.247 295
8291.809 283
8292.371 257
8292.933 270
8293.495 247
8294.057 239
8294.619 263
8295.181 245
8295.743 224
8296.305 257
8296.868 248
8297.430 244
8297.992 195
8298.554 196
8299.116 229
8299.678 238
8300.241 242
8300.803 245
8301.365 223
8301.927 229
8302.490 229
8303.052 237
8303.614 249
8304.177 251
8304.739 256
8305.302 228
8305.864 257
8306.426 268
8306.989 258
8307.551 255
8308.114 257
8308.676 258
8309.239 284
8309.801 286
8310.364 289
8310.927 292
8311.489 285
8312.052 260
8312.614 255
8313.177 241
8313.740 271
8314.302 239
8314.865 256
8315.428 273
8315.991 269
8316.553 258
8317.116 288
8317.679 279
8318.242 263
8318.805 241
8319.368 228
8319.931 224
8320.493 226
8321.056 250
8321.619 273
8322.182 263
8322.745 235
8323.308 195
8323.871 192
8324.434 201
8324.997 161
8325.561 149
8326.124 154
8326.687 187
8327.250 197
8327.813 240
8328.376 252
8328.939 248
8329.503 236
8330.066 216
8330.629 205
8331.192 203
8331.756 220
8332.319 223
8332.882 223
8333.446 179
8334.009 191
8334.572 174
8335.136 173
8335.699 220
8336.263 230
8336.826 263
8337.390 254
8337.953 285
8338.517 342
8339.080 316
8339.644 308
8340.207 265
8340.771 275
8341.335 298
8341.898 290
8342.462 281
8343.026 275
8343.589 294
8344.153 286
8344.717 257
8345.280 258
8345.844 302
8346.408 295
8346.972 304
8347.536 280
8348.100 239
8348.663 208
8349.227 197
8349.791 174
8350.355 189
8350.919 185
8351.483 178
8352.047 159
8352.611 171
8353.175 225
8353.739 236
8354.303 236
8354.867 255
8355.431 240
8355.995 214
8356.560 213
8357.124 234
8357.688 237
8358.252 229
8358.816 240
8359.381 232
8359.945 242
8360.509 218
8361.073 211
8361.638 240
8362.202 230
8362.766 244
8363.331 246
8363.895 240
8364.459 262
8365.024 263
8365.588 238
8366.153 225
8366.717 272
8367.282 271
8367.846 225
8368.411 226
8368.975 227
8369.540 263
8370.105 252
8370.669 268
8371.234 248
8371.798 205
8372.363 197
8372.928 190
8373.492 180
8374.057 174
8374.622 156
8375.187 171
8375.751 181
8376.316 219
8376.881 210
8377.446 234
8378.011 209
8378.576 173
8379.141 165
8379.705 175
8380.270 154
8380.835 132
8381.400 110
8381.965 175
8382.530 184
8383.095 184
8383.660 205
8384.226 236
8384.791 232
8385.356 224
8385.921 209
8386.486 223
8387.051 227
8387.616 213
8388.182 213
8388.747 214
8389.312 233
8389.877 217
8390.443 217
8391.008 233
8391.573 253
8392.139 317
8392.704 324
8393.269 299
8393.835 262
8394.400 240
8394.965 226
8395.531 188
8396.096 158
8396.662 178
8397.227 181
8397.793 184
8398.358 153
8398.924 124
8399.490 139
8400.055 147
8400.621 154
8401.187 176
8401.752 182
8402.318 186
8402.884 192
8403.449 181
8404.015 216
8404.581 207
8405.147 240
8405.712 259
8406.278 276
8406.844 300
8407.410 281
8407.976 276
8408.542 253
8409.108 230
8409.673 204
8410.239 204
8410.805 202
8411.371 197
8411.937 181
8412.503 180
8413.069 163
8413.635 179
8414.202 183
8414.768 174
8415.334 199
8415.900 193
8416.466 187
8417.032 179
8417.598 174
8418.165 182
8418.731 152
8419.297 160
8419.863 194
8420.430 178
8420.996 151
8421.562 172
8422.129 192
8422.695 180
8423.261 177
8423.828 158
8424.394 158
8424.961 151
8425.527 171
8426.094 181
8426.660 186
8427.227 202
8427.793 205
8428.360 192
8428.926 176
8429.493 172
8430.060 165
8430.626 176
8431.193 190
8431.760 177
8432.326 158
8432.893 142
8433.460 171
8434.026 174
8434.593 192
8435.160 198
8435.727 180
8436.294 167
8436.861 176
8437.427 196
8437.994 193
8438.561 162
8439.128 148
8439.695 166
8440.262 195
8440.829 199
8441.396 215
8441.963 186
8442.530 169
8443.097 169
8443.664 186
8444.231 179
8444.798 161
8445.365 170
8445.933 219
8446.500 236
8447.067 210
8447.634 178
8448.201 183
8448.769 157
8449.336 159
8449.903 157
8450.471 172
8451.038 191
8451.605 223
8452.173 227
8452.740 201
8453.307 186
8453.875 188
8454.442 210
8455.010 192
8455.577 177
8456.145 143
8456.712 131
8457.280 135
8457.847 132
8458.415 126
8458.982 171
8459.550 187
8460.118 235
8460.685 214
8461.253 189
8461.821 159
8462.388 143
8462.956 175
8463.524 174
8464.092 183
8464.659 185
8465.227 172
8465.795 134
8466.363 153
8466.931 149
8467.499 157
8468.066 154
8468.634 159
8469.202 144
8469.770 152
8470.338 160
8470.906 166
8471.474 172
8472.042 159
8472.610 141
8473.178 122
8473.746 138
8474.315 132
8474.883 112
8475.451 108
8476.019 113
8476.587 145
8477.155 150
8477.724 133
8478.292 114
8478.860 117
8479.428 149
8479.997 163
8480.565 151
8481.133 140
8481.702 133
8482.270 123
8482.838 109
8483.407 137
8483.975 165
8484.544 216
8485.112 264
8485.681 242
8486.249 226
8486.818 191
8487.386 172
8487.955 165
8488.523 152
8489.092 174
8489.661 198
8490.229 225
8490.798 209
8491.367 206
8491.935 201
8492.504 218
8493.073 198
8493.642 185
8494.210 161
8494.779 151
8495.348 133
8495.917 150
8496.486 156
8497.054 163
8497.623 197
8498.192 233
8498.761 262
8499.330 230
8499.899 233
8500.468 200
8501.037 161
8501.606 147
8502.175 127
8502.744 121
8503.313 119
8503.882 111
8504.452 130
8505.021 167
8505.590 150
8506.159 148
8506.728 153
8507.297 166
8507.867 164
8508.436 178
8509.005 161
8509.574 165
8510.144 157
8510.713 160
8511.282 146
8511.852 149
8512.421 165
8512.991 154
8513.560 189
8514.129 195
8514.699 182
8515.268 165
8515.838 155
8516.407 147
8516.977 164
8517.547 156
8518.116 178
8518.686 174
8519.255 156
8519.825 162
8520.395 160
8520.964 151
8521.534 192
8522.104 223
8522.673 227
8523.243 196
8523.813 182
8524.383 198
8524.953 218
8525.522 246
8526.092 200
8526.662 199
8527.232 194
8527.802 178
8528.372 176
8528.942 196
8529.512 176
8530.082 171
8530.652 201
8531.222 170
8531.792 183
8532.362 194
8532.932 183
8533.502 168
8534.072 172
8534.642 158
8535.212 172
8535.782 149
8536.353 167
8536.923 155
8537.493 157
8538.063 177
8538.634 169
8539.204 168
8539.774 181
8540.345 180
8540.915 197
8541.485 176
8542.056 161
8542.626 195
8543.196 217
8543.767 217
8544.337 229
8544.908 217
8545.478 210
8546.049 183
8546.619 158
8547.190 147
8547.760 139
8548.331 110
8548.902 124
8549.472 166
8550.043 197
8550.614 198
8551.184 200
8551.755 221
8552.326 194
8552.896 177
8553.467 177
8554.038 175
8554.609 180
8555.180 168
8555.750 156
8556.321 147
8556.892 147
8557.463 151
8558.034 177
8558.605 161
8559.176 145
8559.747 149
8560.318 152
8560.889 140
8561.460 165
8562.031 203
8562.602 219
8563.173 214
8563.744 221
8564.315 227
8564.886 204
8565.458 220
8566.029 228
8566.600 198
8567.171 157
8567.742 136
8568.314 149
8568.885 205
8569.456 204
8570.028 195
8570.599 168
8571.170 159
8571.742 151
8572.313 162
8572.884 239
8573.456 212
8574.027 173
8574.599 182
8575.170 173
8575.742 176
8576.313 152
8576.885 150
8577.456 144
8578.028 147
8578.600 142
8579.171 174
8579.743 164
8580.314 171
8580.886 155
8581.458 140
8582.030 161
8582.601 173
8583.173 181
8583.745 167
8584.317 178
8584.888 184
8585.460 165
8586.032 147
8586.604 136
8587.176 136
8587.748 127
8588.320 136
8588.892 126
8589.464 122
8590.036 130
8590.608 128
8591.180 114
8591.752 116
8592.324 118
8592.896 110
8593.468 118
8594.040 134
8594.612 141
8595.184 165
8595.756 166
8596.329 163
8596.901 150
8597.473 182
8598.045 195
8598.618 223
8599.190 254
8599.762 230
8600.335 202
8600.907 191
8601.479 181
8602.052 177
8602.624 161
8603.197 175
8603.769 188
8604.341 173
8604.914 190
8605.486 196
8606.059 203
8606.631 213
8607.204 199
8607.777 187
8608.349 182
8608.922 205
8609.494 197
8610.067 180
8610.640 180
8611.212 185
8611.785 184
8612.358 175
8612.931 156
8613.503 192
8614.076 183
8614.649 195
8615.222 207
8615.795 222
8616.367 213
8616.940 193
8617.513 209
8618.086 198
8618.659 200
8619.232 199
8619.805 163
8620.378 164
8620.951 180
8621.524 181
8622.097 171
8622.670 153
8623.243 130
8623.816 127
8624.390 136
8624.963 135
8625.536 166
8626.109 190
8626.682 196
8627.255 188
8627.829 184
8628.402 171
8628.975 163
8629.549 157
8630.122 149
8630.695 133
8631.269 134
8631.842 128
8632.415 119
8632.989 124
8633.562 124
8634.136 160
8634.709 204
8635.283 198
8635.856 179
8636.430 165
8637.003 146
8637.577 141
8638.150 149
8638.724 133
8639.298 129
8639.871 152
8640.445 134
8641.019 134
8641.592 133
8642.166 120
8642.740 129
8643.314 124
8643.887 120
8644.461 97
8645.035 116
8645.609 106
8646.183 97
8646.756 139
8647.330 142
8647.904 131
8648.478 129
8649.052 145
8649.626 188
8650.200 192
8650.774 192
8651.348 185
8651.922 163
8652.496 165
8653.070 141
8653.644 134
8654.219 161
8654.793 204
8655.367 211
8655.941 215
8656.515 212
8657.089 184
8657.664 182
8658.238 171
8658.812 143
8659.387 173
8659.961 207
8660.535 190
8661.110 178
8661.684 170
8662.258 192
8662.833 175
8663.407 156
8663.982 147
8664.556 167
8665.131 170
8665.705 165
8666.280 185
8666.854 180
8667.429 166
8668.003 155
8668.578 147
8669.152 157
8669.727 162
8670.302 175
8670.876 148
8671.451 172
8672.026 174
8672.601 152
8673.175 161
8673.750 162
8674.325 168
8674.900 158
8675.475 204
8676.049 205
8676.624 201
8677.199 175
8677.774 156
8678.349 137
8678.924 131
8679.499 141
8680.074 179
8680.649 195
8681.224 204
8681.799 178
8682.374 182
8682.949 192
8683.524 162
8684.099 164
8684.674 167
8685.250 166
8685.825 154
8686.400 166
8686.975 167
8687.550 175
8688.126 178
8688.701 163
8689.276 170
8689.851 178
8690.427 164
8691.002 165
8691.578 170
8692.153 150
8692.728 146
8693.304 150
8693.879 121
8694.455 110
8695.030 142
8695.606 157
8696.181 177
8696.757 178
8697.332 166
8697.908 151
8698.483 145
8699.059 143
8699.635 129
8700.210 126
8700.786 147
8701.362 154
8701.937 158
8702.513 140
8703.089 167
8703.665 179
8704.240 194
8704.816 176
8705.392 157
8705.968 144
8706.544 141
8707.120 139
8707.695 121
8708.271 134
8708.847 142
8709.423 157
8709.999 186
8710.575 174
8711.151 152
8711.727 134
8712.303 148
8712.879 133
8713.455 141
8714.032 129
8714.608 154
8715.184 138
8715.760 163
8716.336 165
8716.912 142
8717.489 146
8718.065 146
8718.641 175
8719.217 146
8719.794 148
8720.370 162
8720.946 146
8721.523 130
8722.099 160
8722.676 175
8723.252 189
8723.828 209
8724.405 222
8724.981 204
8725.558 191
8726.134 161
8726.711 128
8727.287 111
8727.864 125
8728.441 122
8729.017 100
8729.594 107
8730.170 132
8730.747 132
8731.324 136
8731.900 139
8732.477 144
8733.054 147
8733.631 128
8734.207 159
8734.784 173
8735.361 147
8735.938 118
8736.515 110
8737.092 152
8737.668 171
8738.245 170
8738.822 152
8739.399 155
8739.976 159
8740.553 162
8741.130 160
8741.707 147
8742.284 160
8742.861 178
8743.438 191
8744.016 202
8744.593 195
8745.170 175
8745.747 167
8746.324 183
8746.901 178
8747.479 191
8748.056 159
8748.633 122
8749.210 115
8749.788 107
8750.365 129
8750.942 137
8751.520 121
8752.097 125
8752.674 124
8753.252 137
8753.829 154
8754.407 157
8754.984 152
8755.562 133
8756.139 117
8756.717 126
8757.294 127
8757.872 132
8758.449 142
8759.027 146
8759.605 139
8760.182 154
8760.760 143
8761.337 161
8761.915 187
8762.493 173
8763.071 166
8763.648 146
8764.226 112
8764.804 97
8765.382 114
8765.960 115
8766.537 125
8767.115 118
8767.693 146
8768.271 148
8768.849 131
8769.427 149
8770.005 136
8770.583 121
8771.161 122
8771.739 115
8772.317 122
8772.895 129
8773.473 123
8774.051 116
8774.629 107
8775.207 104
8775.786 101
8776.364 95
8776.942 120
8777.520 107
8778.098 122
8778.677 121
8779.255 139
8779.833 171
8780.411 194
8780.990 218
8781.568 217
8782.146 227
8782.725 245
8783.303 211
8783.882 249
8784.460 227
8785.039 209
8785.617 171
8786.196 148
8786.774 138
8787.353 111
8787.931 107
8788.510 148
8789.088 155
8789.667 157
8790.246 155
8790.824 170
8791.403 154
8791.982 148
8792.560 147
8793.139 136
8793.718 151
8794.297 134
8794.875 140
8795.454 111
8796.033 112
8796.612 110
8797.191 108
8797.769 83
8798.348 93
8798.927 122
8799.506 137
8800.085 162
8800.664 143
8801.243 117
8801.822 85
8802.401 87
8802.980 115
8803.559 122
8804.138 128
8804.718 122
8805.297 120
8805.876 140
8806.455 126
8807.034 129
8807.613 128
8808.193 134
8808.772 150
8809.351 145
8809.930 127
8810.510 132
8811.089 135
8811.668 143
8812.248 117
8812.827 101
8813.406 104
8813.986 142
8814.565 129
8815.145 123
8815.724 116
8816.304 98
8816.883 104
8817.463 128
8818.042 120
8818.622 106
8819.201 106
8819.781 84
8820.361 118
8820.940 119
8821.520 111
8822.100 95
8822.679 101
8823.259 98
8823.839 99
8824.419 88
8824.998 86
8825.578 92
8826.158 112
8826.738 107
8827.318 116
8827.897 122
8828.477 120
8829.057 108
8829.637 130
8830.217 132
8830.797 131
8831.377 141
8831.957 128
8832.537 121
8833.117 100
8833.697 132
8834.277 146
8834.857 138
8835.438 121
8836.018 115
8836.598 120
8837.178 136
8837.758 128
8838.338 121
8838.919 123
8839.499 132
8840.079 126
8840.659 165
8841.240 208
8841.820 191
8842.400 160
8842.981 187
8843.561 164
8844.142 149
8844.722 142
8845.302 129
8845.883 127
8846.463 153
8847.044 178
8847.624 167
8848.205 173
8848.786 150
8849.366 137
8849.947 137
8850.527 147
8851.108 138
8851.689 148
8852.269 158
8852.850 167
8853.431 191
8854.011 185
8854.592 189
8855.173 171
8855.754 179
8856.335 186
8856.915 171
8857.496 180
8858.077 196
8858.658 208
8859.239 203
8859.820 220
8860.401 191
8860.982 184
8861.563 176
8862.144 166
8862.725 155
8863.306 169
8863.887 148
8864.468 183
8865.049 162
8865.630 126
8866.211 116
8866.792 131
8867.374 130
8867.955 132
8868.536 134
8869.117 124
8869.698 115
8870.280 130
8870.861 132
8871.442 111
8872.024 112
8872.605 118
8873.186 134
8873.768 169
8874.349 172
8874.930 170
8875.512 146
8876.093 143
8876.675 162
8877.256 152
8877.838 162
8878.419 184
8879.001 183
8879.582 178
8880.164 166
8880.746 139
8881.327 119
8881.909 155
8882.491 154
8883.072 186
8883.654 164
8884.236 148
8884.817 150
8885.399 155
8885.981 162
8886.563 172
8887.145 168
8887.726 144
8888.308 117
8888.890 115
8889.472 127
8890.054 144
8890.636 150
8891.218 159
8891.800 145
8892.382 130
8892.964 103
8893.546 95
8894.128 100
8894.710 123
8895.292 142
8895.874 137
8896.456 119
8897.038 102
8897.621 80
8898.203 92
8898.785 79
8899.367 91
8899.950 93
8900.532 98
8901.114 108
8901.696 100
8902.279 111
8902.861 103
8903.443 100
8904.026 71
8904.608 64
8905.191 102
8905.773 125
8906.355 131
8906.938 106
8907.520 88
8908.103 80
8908.685 92
8909.268 116
8909.851 136
8910.433 150
8911.016 147
8911.598 157
8912.181 153
8912.764 138
8913.346 110
8913.929 100
8914.512 103
8915.094 127
8915.677 126
8916.260 115
8916.843 126
8917.426 153
8918.008 178
8918.591 180
8919.174 162
8919.757 146
8920.340 149
8920.923 173
8921.506 169
8922.089 160
8922.672 145
8923.255 139
8923.838 139
8924.421 129
8925.004 122
8925.587 121
8926.170 134
8926.753 115
8927.336 98
8927.919 143
8928.503 165
8929.086 146
8929.669 130
8930.252 101
8930.836 109
8931.419 110
8932.002 132
8932.585 147
8933.169 133
8933.752 123
8934.335 97
8934.919 76
8935.502 120
8936.086 151
8936.669 157
8937.253 143
8937.836 165
8938.420 140
8939.003 138
8939.587 128
8940.170 98
8940.754 82
8941.337 82
8941.921 131
8942.505 157
8943.088 162
8943.672 159
8944.256 169
8944.839 138
8945.423 108
8946.007 98
8946.591 106
8947.174 113
8947.758 104
8948.342 137
8948.926 133
8949.510 154
8950.094 158
8950.677 162
8951.261 182
8951.845 203
8952.429 189
8953.013 179
8953.597 171
8954.181 147
8954.765 94
8955.349 77
8955.933 110
8956.518 136
8957.102 166
8957.686 163
8958.270 146
8958.854 164
8959.438 147
8960.022 154
8960.607 160
8961.191 132
8961.775 122
8962.360 132
8962.944 158
8963.528 177
8964.112 161
8964.697 156
8965.281 168
8965.866 168
8966.450 149
8967.034 134
8967.619 135
8968.203 170
8968.788 180
8969.372 165
8969.957 160
8970.541 177
8971.126 178
8971.711 155
8972.295 138
8972.880 127
8973.465 159
8974.049 151
8974.634 144
8975.219 158
8975.803 133
8976.388 113
8976.973 157
8977.558 158
8978.142 152
8978.727 182
8979.312 143
8979.897 139
8980.482 160
8981.067 194
8981.652 225
8982.237 228
8982.821 188
8983.406 174
8983.991 145
8984.576 122
8985.161 134
8985.747 125
8986.332 129
8986.917 173
8987.502 168
8988.087 164
8988.672 159
8989.257 131
8989.842 108
8990.428 101
8991.013 92
8991.598 97
8992.183 96
8992.769 136
8993.354 127
8993.939 128
8994.525 148
8995.110 149
8995.695 160
8996.281 134
8996.866 110
8997.451 101
8998.037 80
8998.622 71
8999.208 81
8999.793 116
9000.379 138
9000.964 155
9001.550 174
9002.136 174
9002.721 161
9003.307 168
9003.892 168
9004.478 152
9005.064 152
9005.649 146
9006.235 174
9006.821 207
9007.407 174
9007.992 141
9008.578 134
9009.164 135
9009.750 120
9010.336 111
9010.922 106
9011.508 118
9012.093 137
9012.679 128
9013.265 143
9013.851 137
9014.437 142
9015.023 135
9015.609 124
9016.195 120
9016.781 175
9017.367 185
9017.954 180
9018.540 206
9019.126 194
9019.712 160
9020.298 164
9020.884 163
9021.471 149
9022.057 139
9022.643 128
9023.229 140
9023.816 150
9024.402 154
9024.988 144
9025.575 147
9026.161 161
9026.747 145
9027.334 131
9027.920 130
9028.507 128
9029.093 149
9029.680 185
9030.266 216
9030.853 226
9031.439 167
9032.026 141
9032.612 169
9033.199 162
9033.785 170
9034.372 180
9034.959 157
9035.545 146
9036.132 120
9036.719 118
9037.305 107
9037.892 109
9038.479 102
9039.066 90
9039.653 114
9040.239 143
9040.826 135
9041.413 138
9042.000 141
9042.587 139
9043.174 129
9043.761 114
9044.348 109
9044.935 89
9045.522 80
9046.109 62
9046.696 56
9047.283 60
9047.870 94
9048.457 87
9049.044 105
9049.631 109
9050.218 111
9050.806 137
9051.393 131
9051.980 112
9052.567 108
9053.154 139
9053.742 141
9054.329 123
9054.916 119
9055.504 132
9056.091 103
9056.678 84
9057.266 77
9057.853 73
9058.440 113
9059.028 137
9059.615 140
9060.203 143
9060.790 135
9061.378 119
9061.965 100
9062.553 106
9063.140 108
9063.728 95
9064.316 99
9064.903 125
9065.491 134
9066.079 147
9066.666 159
9067.254 171
9067.842 176
9068.429 203
9069.017 188
9069.605 187
9070.193 179
9070.781 179
9071.368 171
9071.956 155
9072.544 160
9073.132 173
9073.720 198
9074.308 205
9074.896 182
9075.484 179
9076.072 193
9076.660 214
9077.248 167
9077.836 160
9078.424 160
9079.012 165
9079.600 159
9080.188 173
9080.776 146
9081.365 151
9081.953 151
9082.541 157
9083.129 160
9083.717 138
9084.306 131
9084.894 120
9085.482 120
9086.071 139
9086.659 188
9087.247 183
9087.836 182
9088.424 162
9089.012 140
9089.601 155
9090.189 149
9090.778 127
9091.366 109
9091.955 96
9092.543 87
9093.132 68
9093.720 66
9094.309 76
9094.898 78
9095.486 85
9096.075 102
9096.663 127
9097.252 170
9097.841 171
9098.430 156
9099.018 171
9099.607 155
9100.196 142
9100.785 151
9101.373 140
9101.962 142
9102.551 153
9103.140 110
9103.729 105
9104.318 96
9104.907 87
9105.496 87
9106.085 104
9106.674 128
9107.263 132
9107.852 119
9108.441 115
9109.030 106
9109.619 115
9110.208 107
9110.797 125
9111.386 143
9111.975 137
9112.564 126
9113.154 127
9113.743 126
9114.332 121
9114.921 125
9115.511 123
9116.100 106
9116.689 100
9117.279 82
9117.868 113
9118.457 111
9119.047 98
9119.636 96
9120.225 82
9120.815 84
9121.404 118
9121.994 141
9122.583 151
9123.173 143
9123.762 142
9124.352 124
9124.942 122
9125.531 107
9126.121 141
9126.710 166
9127.300 167
9127.890 149
9128.479 124
9129.069 137
9129.659 128
9130.249 143
9130.838 143
9131.428 135
9132.018 116
9132.608 136
9133.198 147
9133.787 141
9134.377 132
9134.967 159
9135.557 196
9136.147 168
9136.737 142
9137.327 143
9137.917 159
9138.507 151
9139.097 164
9139.687 167
9140.277 160
9140.867 123
9141.457 115
9142.047 97
9142.638 116
9143.228 88
9143.818 77
9144.408 95
9144.998 91
9145.589 111
9146.179 123
9146.769 119
9147.360 133
9147.950 143
9148.540 143
9149.131 127
9149.721 110
9150.311 118
9150.902 153
9151.492 128
9152.083 131
9152.673 168
9153.264 152
9153.854 146
9154.445 173
9155.035 172
9155.626 175
9156.216 153
9156.807 132
9157.398 124
9157.988 123
9158.579 119
9159.170 108
9159.760 98
9160.351 108
9160.942 106
9161.532 83
9162.123 90
9162.714 87
9163.305 72
9163.896 92
9164.487 115
9165.077 94
9165.668 105
9166.259 96
9166.850 113
9167.441 108
9168.032 120
9168.623 138
9169.214 118
9169.805 98
9170.396 90
9170.987 74
9171.578 72
9172.169 94
9172.761 85
9173.352 79
9173.943 87
9174.534 100
9175.125 88
9175.716 99
9176.308 102
9176.899 122
9177.490 120
9178.081 139
9178.673 133
9179.264 114
9179.855 103
9180.447 107
9181.038 141
9181.630 149
9182.221 128
9182.813 141
9183.404 118
9183.995 97
9184.587 99
9185.178 100
9185.770 115
9186.362 113
9186.953 99
9187.545 106
9188.136 109
9188.728 121
9189.320 141
9189.911 132
9190.503 113
9191.095 115
9191.686 134
9192.278 184
9192.870 196
9193.462 162
9194.054 150
9194.645 123
9195.237 114
9195.829 120
9196.421 121
9197.013 117
9197.605 113
9198.197 147
9198.789 141
9199.381 137
9199.973 142
9200.565 143
9201.157 116
9201.749 110
9202.341 89
9202.933 78
9203.525 79
9204.117 97
9204.709 104
9205.302 102
9205.894 112
9206.486 95
9207.078 112
9207.671 116
9208.263 122
9208.855 128
9209.447 109
9210.040 116
9210.632 106
9211.224 94
9211.817 87
9212.409 115
9213.002 137
9213.594 146
9214.187 161
9214.779 145
9215.371 116
9215.964 109
9216.557 119
9217.149 118
9217.742 121
9218.334 123
9218.927 121
9219.520 136
9220.112 142
9220.705 130
9221.298 130
9221.890 118
9222.483 111
9223.076 107
9223.668 100
9224.261 83
9224.854 65
9225.447 68
9226.040 71
9226.633 84
9227.225 103
9227.818 102
9228.411 83
9229.004 100
9229.597 142
9230.190 152
9230.783 145
9231.376 137
9231.969 151
9232.562 165
9233.155 135
9233.748 127
9234.342 113
9234.935 113
9235.528 146
9236.121 151
9236.714 141
9237.307 154
9237.901 166
9238.494 136
9239.087 134
9239.680 139
9240.274 159
9240.867 166
9241.460 150
9242.054 121
9242.647 111
9243.240 108
9243.834 125
9244.427 114
9245.021 112
9245.614 96
9246.208 122
9246.801 117
9247.395 99
9247.988 99
9248.582 104
9249.175 98
9249.769 89
9250.363 84
9250.956 99
9251.550 133
9252.144 142
9252.737 184
9253.331 197
9253.925 180
9254.519 170
9255.112 139
9255.706 116
9256.300 137
9256.894 134
9257.488 120
9258.082 86
9258.675 70
9259.269 61
9259.863 73
9260.457 87
9261.051 106
9261.645 102
9262.239 126
9262.833 112
9263.427 101
9264.021 114
9264.615 145
9265.209 150
9265.804 149
9266.398 161
9266.992 139
9267.586 135
9268.180 109
9268.775 97
9269.369 92
9269.963 87
9270.557 71
9271.152 76
9271.746 95
9272.340 143
9272.935 145
9273.529 125
9274.123 152
9274.718 161
9275.312 142
9275.907 140
9276.501 162
9277.096 165
9277.690 143
9278.285 131
9278.879 110
9279.474 95
9280.068 74
9280.663 79
9281.257 89
9281.852 85
9282.447 114
9283.041 105
9283.636 115
9284.231 123
9284.826 117
9285.420 110
9286.015 127
9286.610 134
9287.205 130
9287.800 137
9288.394 124
9288.989 124
9289.584 126
9290.179 122
9290.774 113
9291.369 130
9291.964 132
9292.559 123
9293.154 113
9293.749 100
9294.344 94
9294.939 106
9295.534 105
9296.129 111
9296.724 118
9297.319 99
9297.915 123
9298.510 117
9299.105 93
9299.700 92
9300.295 110
9300.891 93
9301.486 87
9302.081 89
9302.676 94
9303.272 126
9303.867 128
9304.462 164
9305.058 147
9305.653 162
9306.249 133
9306.844 120
9307.440 97
9308.035 93
9308.631 91
9309.226 145
9309.822 134
9310.417 134
9311.013 132
9311.608 121
9312.204 108
9312.800 136
9313.395 117
9313.991 90
9314.587 83
9315.182 72
9315.778 98
9316.374 116
9316.970 113
9317.565 118
9318.161 113
9318.757 113
9319.353 107
9319.949 96
9320.545 80
9321.140 69
9321.736 74
9322.332 87
9322.928 79
9323.524 82
9324.120 89
9324.716 88
9325.312 92
9325.908 125
9326.504 131
9327.100 122
9327.697 131
9328.293 131
9328.889 121
9329.485 135
9330.081 127
9330.677 145
9331.274 139
9331.870 146
9332.466 125
9333.062 118
9333.659 98
9334.255 109
9334.851 103
9335.448 93
9336.044 106
9336.640 144
9337.237 172
9337.833 177
9338.430 160
9339.026 175
9339.623 195
9340.219 167
9340.816 151
9341.412 123
9342.009 128
9342.605 124
9343.202 112
9343.799 111
9344.395 94
9344.992 84
9345.589 99
9346.185 91
9346.782 85
9347.379 75
9347.976 119
9348.572 140
9349.169 163
9349.766 161
9350.363 161
9350.960 166
9351.557 156
9352.153 165
9352.750 147
9353.347 143
9353.944 170
9354.541 160
9355.138 144
9355.735 120
9356.332 119
9356.929 118
9357.526 118
9358.123 150
9358.721 120
9359.318 97
9359.915 101
9360.512 110
9361.109 131
9361.706 152
9362.304 157
9362.901 150
9363.498 151
9364.095 147
9364.693 119
9365.290 132
9365.887 120
9366.485 114
9367.082 97
9367.679 116
9368.277 159
9368.874 132
9369.472 128
9370.069 110
9370.667 106
9371.264 92
9371.862 82
9372.459 81
9373.057 77
9373.654 88
9374.252 76
9374.849 67
9375.447 97
9376.045 95
9376.642 90
9377.240 100
9377.838 114
9378.436 161
9379.033 188
9379.631 175
9380.229 168
9380.827 138
9381.425 121
9382.022 92
9382.620 76
9383.218 89
9383.816 101
9384.414 112
9385.012 116
9385.610 103
9386.208 117
9386.806 138
9387.404 132
9388.002 101
9388.600 103
9389.198 113
9389.796 105
9390.394 115
9390.992 115
9391.591 140
9392.189 125
9392.787 115
9393.385 102
9393.983 91
9394.582 78
9395.180 95
9395.778 119
9396.376 128
9396.975 134
9397.573 142
9398.171 134
9398.770 126
9399.368 130
9399.967 114
9400.565 125
9401.164 101
9401.762 94
9402.361 104
9402.959 96
9403.558 94
9404.156 115
9404.755 139
9405.353 154
9405.952 158
9406.551 153
9407.149 155
9407.748 153
9408.347 142
9408.945 138
9409.544 129
9410.143 124
9410.741 94
9411.340 92
9411.939 83
9412.538 86
9413.137 129
9413.736 125
9414.334 133
9414.933 136
9415.532 130
9416.131 143
9416.730 135
9417.329 134
9417.928 136
9418.527 126
9419.126 126
9419.725 129
9420.324 122
9420.923 151
9421.523 177
9422.122 197
9422.721 181
9423.320 195
9423.919 169
9424.518 172
9425.118 139
9425.717 118
9426.316 110
9426.915 116
9427.515 150
9428.114 159
9428.713 151
9429.313 145
9429.912 134
9430.511 169
9431.111 210
9431.710 199
9432.310 191
9432.909 173
9433.509 151
9434.108 129
9434.708 97
9435.307 72
9435.907 90
9436.506 114
9437.106 107
9437.706 111
9438.305 110
9438.905 92
9439.505 81
9440.104 109
9440.704 115
9441.304 106
9441.904 118
9442.503 112
9443.103 115
9443.703 119
9444.303 107
9444.903 131
9445.502 141
9446.102 153
9446.702 137
9447.302 109
9447.902 99
9448.502 89
9449.102 78
9449.702 96
9450.302 89
9450.902 119
9451.502 160
9452.102 161
9452.702 152
9453.303 142
9453.903 116
9454.503 111
9455.103 120
9455.703 111
9456.303 106
9456.904 115
9457.504 112
9458.104 88
9458.705 79
9459.305 80
9459.905 78
9460.506 87
9461.106 98
9461.706 86
9462.307 96
9462.907 110
9463.508 96
9464.108 104
9464.708 94
9465.309 88
9465.910 71
9466.510 69
9467.111 90
9467.711 90
9468.312 90
9468.912 85
9469.513 78
9470.114 67
9470.714 84
9471.315 77
9471.916 70
9472.517 97
9473.117 97
9473.718 112
9474.319 130
9474.920 140
9475.520 138
9476.121 195
9476.722 168
9477.323 159
9477.924 145
9478.525 139
9479.126 115
9479.727 134
9480.328 127
9480.929 115
9481.530 103
9482.131 117
9482.732 136
9483.333 149
9483.934 146
9484.535 158
9485.136 147
9485.737 206
9486.339 213
9486.940 197
9487.541 199
9488.142 224
9488.743 201
9489.345 183
9489.946 162
9490.547 172
9491.149 153
9491.750 133
9492.351 108
9492.953 104
9493.554 120
9494.156 109
9494.757 105
9495.358 84
9495.960 94
9496.561 105
9497.163 98
9497.764 95
9498.366 130
9498.968 126
9499.569 112
9500.171 113
9500.772 107
9501.374 98
9501.976 105
9502.577 108
9503.179 137
9503.781 124
9504.383 116
9504.984 118
9505.586 118
9506.188 122
9506.790 126
9507.392 132
9507.994 128
9508.595 164
9509.197 159
9509.799 133
9510.401 137
9511.003 153
9511.605 143
9512.207 133
9512.809 119
9513.411 107
9514.013 116
9514.615 106
9515.217 93
9515.819 87
9516.422 66
9517.024 61
9517.626 80
9518.228 84
9518.830 83
9519.432 94
9520.035 102
9520.637 95
9521.239 99
9521.842 105
9522.444 93
9523.046 89
9523.649 95
9524.251 98
9524.853 103
9525.456 112
9526.058 106
9526.661 150
9527.263 137
9527.866 127
9528.468 136
9529.071 130
9529.673 141
9530.276 157
9530.878 146
9531.481 154
9532.084 182
9532.686 165
9533.289 155
9533.892 148
9534.494 145
9535.097 137
9535.700 116
9536.302 115
9536.905 157
9537.508 167
9538.111 187
9538.714 161
9539.317 132
9539.919 119
9540.522 149
9541.125 144
9541.728 123
9542.331 106
9542.934 100
9543.537 87
9544.140 93
9544.743 154
9545.346 164
9545.949 145
9546.552 122
9547.155 125
9547.758 125
9548.362 109
9548.965 128
9549.568 131
9550.171 133
9550.774 126
9551.378 112
9551.981 99
9552.584 102
9553.187 87
9553.791 87
9554.394 86
9554.997 97
9555.601 140
9556.204 156
9556.808 159
9557.411 136
9558.014 115
9558.618 103
9559.221 71
9559.825 86
9560.428 108
9561.032 106
9561.635 93
9562.239 122
9562.843 126
9563.446 118
9564.050 133
9564.654 137
9565.257 119
9565.861 112
9566.465 100
9567.068 101
9567.672 111
9568.276 99
9568.880 97
9569.483 87
9570.087 64
9570.691 52
9571.295 46
9571.899 36
9572.503 42
9573.107 55
9573.711 99
9574.315 99
9574.919 102
9575.523 122
9576.127 134
9576.731 130
9577.335 105
9577.939 130
9578.543 120
9579.147 112
9579.751 104
9580.355 93
9580.959 103
9581.564 120
9582.168 119
9582.772 138
9583.376 136
9583.981 120
9584.585 110
9585.189 101
9585.794 126
9586.398 99
9587.002 92
9587.607 92
9588.211 103
9588.815 109
9589.420 112
9590.024 110
9590.629 106
9591.233 109
9591.838 127
9592.442 136
9593.047 127
9593.651 143
9594.256 136
9594.861 120
9595.465 127
9596.070 117
9596.675 109
9597.279 132
9597.884 137
9598.489 140
9599.093 137
9599.698 133
9600.303 140
9600.908 112
9601.513 118
9602.117 112
9602.722 126
9603.327 131
9603.932 131
9604.537 138
9605.142 122
9605.747 93
9606.352 103
9606.957 97
9607.562 103
9608.167 97
9608.772 91
9609.377 118
9609.982 127
9610.587 129
9611.192 153
9611.798 165
9612.403 171
9613.008 162
9613.613 128
9614.218 104
9614.824 99
9615.429 89
9616.034 68
9616.639 58
9617.245 75
9617.850 109
9618.455 103
9619.061 165
9619.666 180
9620.272 154
9620.877 131
9621.482 116
9622.088 97
9622.693 115
9623.299 146
9623.904 137
9624.510 131
9625.116 102
9625.721 68
9626.327 70
9626.932 73
9627.538 82
9628.144 73
9628.749 66
9629.355 81
9629.961 88
9630.567 99
9631.172 95
9631.778 99
9632.384 94
9632.990 100
9633.595 130
9634.201 131
9634.807 133
9635.413 119
9636.019 101
9636.625 115
9637.231 95
9637.837 83
9638.443 88
9639.049 82
9639.655 65
9640.261 65
9640.867 73
9641.473 58
9642.079 60
9642.685 59
9643.291 67
9643.898 86
9644.504 102
9645.110 117
9645.716 130
9646.322 111
9646.929 121
9647.535 147
9648.141 154
9648.748 138
9649.354 149
9649.960 187
9650.567 169
9651.173 143
9651.779 129
9652.386 111
9652.992 94
9653.599 135
9654.205 142
9654.812 112
9655.418 103
9656.025 96
9656.631 107
9657.238 125
9657.844 153
9658.451 164
9659.058 147
9659.664 124
9660.271 100
9660.878 97
9661.484 115
9662.091 120
9662.698 148
9663.305 139
9663.912 119
9664.518 111
9665.125 93
9665.732 108
9666.339 131
9666.946 127
9667.553 120
9668.160 150
9668.767 132
9669.373 107
9669.980 101
9670.587 133
9671.194 149
9671.802 142
9672.409 150
9673.016 158
9673.623 145
9674.230 115
9674.837 84
9675.444 77
9676.051 82
9676.658 97
9677.266 70
9677.873 67
9678.480 79
9679.087 85
9679.695 78
9680.302 103
9680.909 95
9681.517 95
9682.124 100
9682.731 101
9683.339 102
9683.946 77
9684.554 61
9685.161 47
9685.769 58
9686.376 59
9686.984 55
9687.591 51
9688.199 68
9688.806 75
9689.414 83
9690.022 92
9690.629 117
9691.237 136
9691.844 126
9692.452 116
9693.060 136
9693.668 121
9694.275 120
9694.883 141
9695.491 132
9696.099 135
9696.706 141
9697.314 114
9697.922 86
9698.530 89
9699.138 105
9699.746 91
9700.354 101
9700.962 118
9701.570 147
9702.178 152
9702.786 142
9703.394 123
9704.002 121
9704.610 141
9705.218 141
9705.826 135
9706.434 102
9707.042 89
9707.651 83
9708.259 66
9708.867 73
9709.475 89
9710.083 100
9710.692 99
9711.300 92
9711.908 90
9712.517 83
9713.125 71
9713.733 101
9714.342 95
9714.950 96
9715.558 100
9716.167 102
9716.775 87
9717.384 96
9717.992 91
9718.601 82
9719.209 93
9719.818 76
9720.426 109
9721.035 100
9721.644 91
9722.252 72
9722.861 79
9723.470 101
9724.078 110
9724.687 129
9725.296 160
9725.904 140
9726.513 110
9727.122 78
9727.731 95
9728.339 99
9728.948 102
9729.557 96
9730.166 86
9730.775 84
9731.384 97
9731.993 84
9732.602 68
9733.211 60
9733.820 57
9734.429 64
9735.038 71
9735.647 66
9736.256 61
9736.865 71
9737.474 59
9738.083 49
9738.692 45
9739.301 49
9739.911 67
9740.520 76
9741.129 90
9741.738 94
9742.347 96
9742.957 116
9743.566 147
9744.175 131
9744.785 116
9745.394 138
9746.003 155
9746.613 133
9747.222 136
9747.832 110
9748.441 91
9749.051 89
9749.660 108
9750.270 116
9750.879 108
9751.489 116
9752.098 111
9752.708 98
9753.317 102
9753.927 131
9754.537 123
9755.146 107
9755.756 99
9756.366 103
9756.975 82
9757.585 75
9758.195 86
9758.805 106
9759.414 94
9760.024 97
9760.634 87
9761.244 77
9761.854 79
9762.464 79
9763.073 85
9763.683 106
9764.293 111
9764.903 93
9765.513 95
9766.123 94
9766.733 73
9767.343 75
9767.953 91
9768.563 98
9769.174 75
9769.784 85
9770.394 93
9771.004 113
9771.614 107
9772.224 89
9772.835 82
9773.445 91
9774.055 110
9774.665 111
9775.276 131
9775.886 160
9776.496 153
9777.107 142
9777.717 115
9778.327 120
9778.938 140
9779.548 135
9780.159 131
9780.769 130
9781.379 145
9781.990 144
9782.600 130
9783.211 108
9783.822 105
9784.432 127
9785.043 151
9785.653 150
9786.264 143
9786.875 121
9787.485 112
9788.096 106
9788.707 83
9789.317 91
9789.928 108
9790.539 106
9791.150 102
9791.760 82
9792.371 79
9792.982 76
9793.593 62
9794.204 71
9794.815 102
9795.426 119
9796.037 173
9796.648 169
9797.259 168
9797.870 127
9798.481 124
9799.092 129
9799.703 118
9800.314 119
9800.925 100
9801.536 104
9802.147 104
9802.758 159
9803.369 165
9803.981 159
9804.592 152
9805.203 158
9805.814 149
9806.425 135
9807.037 124
9807.648 135
9808.259 138
9808.871 144
9809.482 152
9810.093 142
9810.705 128
9811.316 116
9811.928 92
9812.539 77
9813.151 74
9813.762 91
9814.374 92
9814.985 69
9815.597 62
9816.208 45
9816.820 78
9817.431 83
9818.043 82
9818.655 83
9819.266 94
9819.878 112
9820.490 96
9821.101 99
9821.713 101
9822.325 96
9822.937 125
9823.549 137
9824.160 107
9824.772 101
9825.384 100
9825.996 79
9826.608 84
9827.220 87
9827.832 71
9828.444 58
9829.056 104
9829.668 100
9830.280 92
9830.892 89
9831.504 99
9832.116 116
9832.728 88
9833.340 85
9833.952 81
9834.564 74
9835.176 84
9835.788 61
9836.401 71
9837.013 94
9837.625 94
9838.237 103
9838.850 110
9839.462 127
9840.074 113
9840.687 127
9841.299 142
9841.911 129
9842.524 135
9843.136 156
9843.748 182
9844.361 172
9844.973 186
9845.586 163
9846.198 139
9846.811 128
9847.423 134
9848.036 118
9848.649 108
9849.261 103
9849.874 94
9850.486 100
9851.099 120
9851.712 160
9852.324 142
9852.937 122
9853.550 101
9854.163 101
9854.775 114
9855.388 96
9856.001 88
9856.614 116
9857.227 97
9857.840 83
9858.452 80
9859.065 82
9859.678 75
9860.291 51
9860.904 54
9861.517 84
9862.130 92
9862.743 108
9863.356 112
9863.969 89
9864.582 105
9865.195 85
9865.809 80
9866.422 88
9867.035 80
9867.648 108
9868.261 124
9868.874 103
9869.488 86
9870.101 86
9870.714 75
9871.327 62
9871.941 81
9872.554 86
9873.167 92
9873.781 99
9874.394 107
9875.008 120
9875.621 149
9876.234 159
9876.848 143
9877.461 141
9878.075 122
9878.688 138
9879.302 171
9879.915 159
9880.529 144
9881.143 134
9881.756 104
9882.370 114
9882.983 123
9883.597 132
9884.211 130
9884.825 126
9885.438 141
9886.052 140
9886.666 143
9887.280 122
9887.893 162
9888.507 138
9889.121 118
9889.735 104
9890.349 91
9890.963 86
9891.577 90
9892.190 88
9892.804 70
9893.418 87
9894.032 123
9894.646 129
9895.260 137
9895.874 163
9896.489 150
9897.103 132
9897.717 130
9898.331 122
9898.945 124
9899.559 126
9900.173 124
9900.788 108
9901.402 117
9902.016 110
9902.630 115
9903.245 106
9903.859 89
9904.473 59
9905.088 50
9905.702 53
9906.316 56
9906.931 52
9907.545 70
9908.160 73
9908.774 75
9909.388 80
9910.003 76
9910.617 91
9911.232 112
9911.847 90
9912.461 99
9913.076 107
9913.690 107
9914.305 97
9914.920 125
9915.534 148
9916.149 135
9916.764 114
9917.378 105
9917.993 84
9918.608 74
9919.223 83
9919.837 77
9920.452 92
9921.067 100
9921.682 105
9922.297 110
9922.912 114
9923.527 121
9924.141 104
9924.756 115
9925.371 176
9925.986 166
9926.601 140
9927.216 134
9927.831 152
9928.447 132
9929.062 113
9929.677 102
9930.292 108
9930.907 124
9931.522 95
9932.137 83
9932.752 71
9933.368 83
9933.983 89
9934.598 92
9935.213 107
9935.829 83
9936.444 61
9937.059 76
9937.675 88
9938.290 77
9938.905 89
9939.521 91
9940.136 80
9940.752 98
9941.367 127
9941.983 97
9942.598 84
9943.214 81
9943.829 71
9944.445 69
9945.060 61
9945.676 93
9946.292 98
9946.907 112
9947.523 116
9948.139 120
9948.754 115
9949.370 120
9949.986 103
9950.601 89
9951.217 82
9951.833 74
9952.449 107
9953.065 114
9953.681 116
9954.296 142
9954.912 123
9955.528 126
9956.144 133
9956.760 159
9957.376 117
9957.992 119
9958.608 149
9959.224 148
9959.840 137
9960.456 116
9961.072 107
9961.688 85
9962.304 80
9962.921 65
9963.537 83
9964.153 115
9964.769 132
9965.385 152
9966.001 145
9966.618 134
9967.234 134
9967.850 157
9968.467 149
9969.083 127
9969.699 105
9970.316 102
9970.932 88
9971.548 88
9972.165 100
9972.781 93
9973.398 88
9974.014 80
9974.631 104
9975.247 112
9975.864 110
9976.480 131
9977.097 127
9977.713 100
9978.330 86
9978.947 72
9979.563 93
9980.180 90
9980.797 87
9981.413 92
9982.030 81
9982.647 63
9983.264 48
9983.880 52
9984.497 53
9985.114 80
9985.731 128
9986.348 154
9986.965 155
9987.582 184
9988.198 170
9988.815 224
9989.432 226
9990.049 188
9990.666 150
9991.283 175
9991.900 175
9992.517 147
9993.134 146
9993.752 128
9994.369 119
9994.986 85
9995.603 73
9996.220 72
9996.837 84
9997.454 83
9998.072 89
9998.689 81
9999.306 86
9999.923 78
10000.541 77
10001.158 66
10001.775 78
10002.393 77
10003.010 79
10003.628 79
10004.245 83
10004.862 77
10005.480 66
10006.097 65
10006.715 75
10007.332 99
10007.950 112
10008.567 124
10009.185 105
10009.803 102
10010.420 102
10011.038 99
10011.655 84
10012.273 71
10012.891 88
10013.508 87
10014.126 92
10014.744 87
10015.362 127
10015.979 151
10016.597 136
10017.215 120
10017.833 108
10018.451 111
10019.069 104
10019.687 111
10020.304 113
10020.922 130
10021.540 131
10022.158 135
10022.776 148
10023.394 140
10024.012 151
10024.630 121
10025.248 106
10025.866 107
10026.485 112
10027.103 112
10027.721 111
10028.339 111
10028.957 149
10029.575 149
10030.194 120
10030.812 118
10031.430 133
10032.048 113
10032.667 91
10033.285 103
10033.903 124
10034.522 167
10035.140 192
10035.758 191
10036.377 177
10036.995 143
10037.614 145
10038.232 154
10038.851 164
10039.469 147
10040.088 122
10040.706 94
10041.325 99
10041.943 136
10042.562 135
10043.181 123
10043.799 97
10044.418 118
10045.037 135
10045.655 136
10046.274 111
10046.893 94
10047.511 84
10048.130 87
10048.749 75
10049.368 81
10049.987 96
10050.605 102
10051.224 105
10051.843 108
10052.462 126
10053.081 136
10053.700 120
10054.319 115
10054.938 99
10055.557 88
10056.176 101
10056.795 92
10057.414 75
10058.033 95
10058.652 104
10059.271 108
10059.890 136
10060.510 141
10061.129 141
10061.748 147
10062.367 117
10062.986 91
10063.606 80
10064.225 98
10064.844 115
10065.464 107
10066.083 81
10066.702 64
10067.322 74
10067.941 80
10068.560 75
10069.180 72
10069.799 69
10070.419 90
10071.038 88
10071.658 117
10072.277 125
10072.897 149
10073.516 132
10074.136 136
10074.755 134
10075.375 187
10075.995 196
10076.614 198
10077.234 186
10077.854 186
10078.473 177
10079.093 174
10079.713 198
10080.333 183
10080.952 171
10081.572 180
10082.192 144
10082.812 125
10083.432 134
10084.052 142
10084.671 145
10085.291 131
10085.911 132
10086.531 117
10087.151 109
10087.771 124
10088.391 109
10089.011 113
10089.631 118
10090.251 116
10090.871 93
10091.492 90
10092.112 82
10092.732 88
10093.352 90
10093.972 106
10094.592 98
10095.213 120
10095.833 102
10096.453 118
10097.073 110
10097.694 164
10098.314 171
10098.934 151
10099.555 127
10100.175 120
10100.796 99
10101.416 100
10102.036 85
10102.657 79
10103.277 108
10103.898 122
10104.518 108
10105.139 93
10105.759 95
10106.380 100
10107.001 99
10107.621 115
10108.242 114
10108.862 105
10109.483 106
10110.104 103
10110.724 92
10111.345 128
10111.966 134
10112.587 122
10113.207 101
10113.828 105
10114.449 119
10115.070 114
10115.691 93
10116.312 100
10116.932 90
10117.553 90
10118.174 108
10118.795 97
10119.416 99
10120.037 98
10120.658 104
10121.279 103
10121.900 94
10122.521 89
10123.142 93
10123.764 86
10124.385 98
10125.006 103
10125.627 118
10126.248 96
10126.869 91
10127.491 128
10128.112 126
10128.733 106
10129.354 121
10129.976 108
10130.597 111
10131.218 93
10131.840 101
10132.461 98
10133.082 82
10133.704 66
10134.325 67
10134.947 64
10135.568 94
10136.190 121
10136.811 109
10137.433 107
10138.054 95
10138.676 109
10139.297 110
10139.919 114
10140.541 115
10141.162 119
10141.784 100
10142.406 85
10143.027 68
10143.649 54
10144.271 55
10144.892 67
10145.514 54
10146.136 52
10146.758 80
10147.380 84
10148.001 88
10148.623 136
10149.245 175
10149.867 162
10150.489 134
10151.111 110
10151.733 93
10152.355 120
10152.977 161
10153.599 139
10154.221 115
10154.843 86
10155.465 91
10156.087 80
10156.709 78
10157.331 98
10157.954 88
10158.576 86
10159.198 81
10159.820 86
10160.442 95
10161.065 112
10161.687 96
10162.309 95
10162.932 85
10163.554 136
10164.176 139
10164.799 137
10165.421 141
10166.043 137
10166.666 106
10167.288 81
10167.911 83
10168.533 64
10169.156 81
10169.778 95
10170.401 118
10171.023 92
10171.646 98
10172.268 95
10172.891 95
10173.514 98
10174.136 91
10174.759 100
10175.382 93
10176.004 95
10176.627 73
10177.250 77
10177.873 62
10178.495 62
10179.118 103
10179.741 127
10180.364 107
10180.987 105
10181.610 88
10182.232 84
10182.855 102
10183.478 121
10184.101 117
10184.724 113
10185.347 103
10185.970 101
10186.593 123
10187.216 109
10187.839 124
10188.463 134
10189.086 136
10189.709 140
10190.332 113
10190.955 93
10191.578 98
10192.201 107
10192.825 90
10193.448 84
10194.071 64
10194.694 69
10195.318 70
10195.941 67
10196.564 57
10197.188 60
10197.811 54
10198.435 63
10199.058 67
10199.681 78
10200.305 89
10200.928 80
10201.552 108
10202.175 104
10202.799 118
10203.422 101
10204.046 114
10204.670 104
10205.293 98
10205.917 93
10206.540 71
10207.164 66
10207.788 77
10208.411 100
10209.035 106
10209.659 104
10210.283 114
10210.906 103
10211.530 107
10212.154 106
10212.778 93
10213.402 94
10214.026 86
10214.650 70
10215.273 76
10215.897 83
10216.521 83
10217.145 103
10217.769 106
10218.393 97
10219.017 90
10219.641 71
10220.265 63
10220.890 68
10221.514 74
10222.138 72
10222.762 72
10223.386 55
10224.010 62
10224.634 71
10225.259 74
10225.883 88
10226.507 85
10227.131 93
10227.756 104
10228.380 143
10229.004 149
10229.629 150
10230.253 179
10230.877 197
10231.502 151
10232.126 138
10232.751 128
10233.375 106
10234.000 98
10234.624 89
10235.249 75
10235.873 73
10236.498 75
10237.122 114
10237.747 127
10238.372 124
10238.996 107
10239.621 118
10240.246 125
10240.870 122
10241.495 124
10242.120 103
10242.744 106
10243.369 117
10243.994 120
10244.619 105
10245.244 91
10245.869 86
10246.493 73
10247.118 76
10247.743 116
10248.368 107
10248.993 95
10249.618 104
10250.243 114
10250.868 135
10251.493 120
10252.118 128
10252.743 106
10253.368 81
10253.993 85
10254.618 89
10255.244 103
10255.869 90
10256.494 88
10257.119 117
10257.744 105
10258.370 104
10258.995 111
10259.620 121
10260.245 119
10260.871 101
10261.496 86
10262.121 83
10262.747 89
10263.372 84
10263.997 93
10264.623 91
10265.248 89
10265.874 133
10266.499 132
10267.125 116
10267.750 104
10268.376 81
10269.001 89
10269.627 102
10270.253 106
10270.878 88
10271.504 68
10272.129 61
10272.755 79
10273.381 87
10274.006 89
10274.632 96
10275.258 97
10275.884 88
10276.510 104
10277.135 99
10277.761 81
10278.387 71
10279.013 54
10279.639 64
10280.265 67
10280.891 76
10281.516 110
10282.142 123
10282.768 102
10283.394 98
10284.020 93
10284.646 94
10285.272 102
10285.899 87
10286.525 81
10287.151 106
10287.777 102
10288.403 90
10289.029 90
10289.655 82
10290.282 100
10290.908 95
10291.534 79
10292.160 86
10292.787 122
10293.413 107
10294.039 140
10294.666 166
10295.292 159
10295.918 136
10296.545 142
10297.171 127
10297.798 137
10298.424 119
10299.050 121
10299.677 111
10300.303 112
10300.930 104
10301.557 111
10302.183 119
10302.810 103
10303.436 99
10304.063 116
10304.690 120
10305.316 159
10305.943 176
10306.570 163
10307.196 149
10307.823 123
10308.450 96
10309.077 75
10309.703 57
10310.330 64
10310.957 87
10311.584 90
10312.211 82
10312.838 76
10313.465 63
10314.092 60
10314.719 71
10315.345 99
10315.972 120
10316.599 120
10317.227 98
10317.854 99
10318.481 106
10319.108 100
10319.735 96
10320.362 101
10320.989 109
10321.616 104
10322.243 126
10322.871 140
10323.498 144
10324.125 159
10324.752 151
10325.380 125
10326.007 121
10326.634 111
10327.262 99
10327.889 102
10328.516 114
10329.144 110
10329.771 123
10330.398 113
10331.026 124
10331.653 202
10332.281 235
10332.908 216
10333.536 174
10334.163 150
10334.791 148
10335.419 180
10336.046 201
10336.674 167
10337.301 132
10337.929 129
10338.557 117
10339.184 122
10339.812 105
10340.440 110
10341.068 122
10341.695 99
10342.323 103
10342.951 110
10343.579 142
10344.207 137
10344.835 124
10345.462 103
10346.090 109
10346.718 87
10347.346 111
10347.974 119
10348.602 150
10349.230 154
10349.858 132
10350.486 103
10351.114 84
10351.742 81
10352.371 76
10352.999 63
10353.627 65
10354.255 62
10354.883 82
10355.511 95
10356.140 116
10356.768 110
10357.396 121
10358.024 110
10358.653 117
10359.281 111
10359.909 118
10360.538 145
10361.166 127
10361.794 116
10362.423 93
10363.051 74
10363.680 75
10364.308 98
10364.936 121
10365.565 110
10366.193 110
10366.822 142
10367.451 142
10368.079 134
10368.708 123
10369.336 110
10369.965 104
10370.594 100
10371.222 87
10371.851 104
10372.480 127
10373.108 113
10373.737 97
10374.366 107
10374.995 107
10375.624 101
10376.252 96
10376.881 93
10377.510 75
10378.139 58
10378.768 78
10379.397 78
10380.026 161
10380.655 192
10381.284 182
10381.913 178
10382.542 155
10383.171 130
10383.800 148
10384.429 148
10385.058 142
10385.687 137
10386.316 123
10386.945 103
10387.574 92
10388.204 107
10388.833 117
10389.462 126
10390.091 103
10390.721 103
10391.350 97
10391.979 84
10392.609 107
10393.238 123
10393.867 118
10394.497 143
10395.126 113
10395.755 85
10396.385 96
10397.014 76
10397.644 68
10398.273 80
10398.903 73
10399.532 107
10400.162 105
10400.791 123
10401.421 125
10402.051 113
10402.680 103
10403.310 92
10403.940 100
10404.569 118
10405.199 123
10405.829 114
10406.458 93
10407.088 95
10407.718 106
10408.348 112
10408.978 85
10409.607 96
10410.237 117
10410.867 118
10411.497 128
10412.127 151
10412.757 168
10413.387 142
10414.017 134
10414.647 113
10415.277 92
10415.907 74
10416.537 81
10417.167 74
10417.797 89
10418.427 109
10419.057 86
10419.687 79
10420.318 91
10420.948 92
10421.578 130
10422.208 160
10422.838 155
10423.469 148
10424.099 142
10424.729 159
10425.360 171
10425.990 146
10426.620 124
10427.251 133
10427.881 111
10428.511 100
10429.142 142
10429.772 136
10430.403 113
10431.033 104
10431.664 99
10432.294 103
10432.925 109
10433.555 116
10434.186 129
10434.817 104
10435.447 94
10436.078 117
10436.708 114
10437.339 133
10437.970 140
10438.601 125
10439.231 140
10439.862 129
10440.493 103
10441.124 95
10441.754 89
10442.385 108
10443.016 99
10443.647 102
10444.278 116
10444.909 113
10445.540 121
10446.171 146
10446.802 123
10447.433 105
10448.064 95
10448.695 91
10449.326 78
10449.957 94
10450.588 125
10451.219 142
10451.850 140
10452.481 115
10453.112 106
10453.743 110
10454.375 105
10455.006 144
10455.637 138
10456.268 124
10456.900 88
10457.531 74
10458.162 82
10458.794 78
10459.425 70
10460.056 70
10460.688 65
10461.319 47
10461.950 51
10462.582 64
10463.213 63
10463.845 69
10464.476 84
10465.108 89
10465.739 86
10466.371 88
10467.003 108
10467.634 127
10468.266 116
10468.897 119
10469.529 110
10470.161 91
10470.792 83
10471.424 87
10472.056 89
10472.688 74
10473.319 64
10473.951 54
10474.583 47
10475.215 36
10475.847 45
10476.478 61
10477.110 64
10477.742 83
10478.374 109
10479.006 116
10479.638 130
10480.270 136
10480.902 115
10481.534 98
10482.166 108
10482.798 104
10483.430 139
10484.062 155
10484.694 137
10485.327 120
10485.959 102
10486.591 88
10487.223 104
10487.855 84
10488.487 63
10489.120 66
10489.752 90
10490.384 87
10491.017 84
10491.649 82
10492.281 91
10492.914 121
10493.546 155
10494.178 160
10494.811 139
10495.443 137
10496.076 144
10496.708 132
10497.341 103
10497.973 89
10498.606 92
10499.238 84
10499.871 79
10500.503 66
10501.136 57
10501.769 58
10502.401 63
10503.034 66
10503.667 72
10504.299 108
10504.932 123
10505.565 116
10506.198 110
10506.830 148
10507.463 151
10508.096 128
10508.729 121
10509.362 124
10509.995 107
10510.627 95
10511.260 81
10511.893 69
10512.526 81
10513.159 78
10513.792 61
10514.425 58
10515.058 57
10515.691 80
10516.324 112
10516.957 109
10517.591 119
10518.224 119
10518.857 108
10519.490 113
10520.123 109
10520.756 116
10521.390 107
10522.023 94
10522.656 94
10523.289 81
10523.923 93
10524.556 107
10525.189 100
10525.823 99
10526.456 100
10527.089 98
10527.723 85
10528.356 87
10528.990 98
10529.623 129
10530.257 139
10530.890 151
10531.524 140
10532.157 132
10532.791 113
10533.424 90
10534.058 71
10534.692 60
10535.325 67
10535.959 65
10536.593 67
10537.226 61
10537.860 73
10538.494 96
10539.128 99
10539.761 106
10540.395 100
10541.029 76
10541.663 56
10542.297 51
10542.930 71
10543.564 93
10544.198 129
10544.832 129
10545.466 129
10546.100 147
10546.734 146
10547.368 115
10548.002 98
10548.636 91
10549.270 93
10549.904 107
10550.538 103
10551.172 84
10551.807 61
10552.441 81
10553.075 89
10553.709 98
10554.343 114
10554.978 91
10555.612 93
10556.246 65
10556.880 59
10557.515 67
10558.149 65
10558.783 65
10559.418 62
10560.052 62
10560.687 65
10561.321 75
10561.955 82
10562.590 95
10563.224 92
10563.859 76
10564.493 78
10565.128 83
10565.762 92
10566.397 134
10567.032 113
10567.666 119
10568.301 105
10568.936 109
10569.570 118
10570.205 103
10570.840 133
10571.474 121
10572.109 120
10572.744 98
10573.379 93
10574.013 88
10574.648 68
10575.283 60
10575.918 70
10576.553 77
10577.188 76
10577.823 91
10578.458 119
10579.093 111
10579.728 98
10580.363 106
10580.998 100
10581.633 121
10582.268 105
10582.903 93
10583.538 90
10584.173 63
10584.808 60
10585.443 67
10586.078 81
10586.714 93
10587.349 96
10587.984 85
10588.619 79
10589.255 66
10589.890 54
10590.525 54
10591.160 66
10591.796 77
10592.431 81
10593.067 79
10593.702 89
10594.337 100
10594.973 97
10595.608 98
10596.244 99
10596.879 98
10597.515 95
10598.150 108
10598.786 156
10599.421 170
10600.057 144
10600.693 130
10601.328 121
10601.964 108
10602.600 105
10603.235 115
10603.871 101
10604.507 83
10605.142 89
10605.778 97
10606.414 112
10607.050 102
10607.686 95
10608.321 102
10608.957 104
10609.593 100
10610.229 82
10610.865 77
10611.501 82
10612.137 91
10612.773 101
10613.409 107
10614.045 103
10614.681 95
10615.317 66
10615.953 68
10616.589 84
10617.225 74
10617.861 68
10618.497 57
10619.134 45
10619.770 62
10620.406 86
10621.042 82
10621.678 88
10622.315 103
10622.951 111
10623.587 99
10624.224 86
10624.860 95
10625.496 94
10626.133 75
10626.769 83
10627.405 89
10628.042 100
10628.678 103
10629.315 101
10629.951 124
10630.588 124
10631.224 107
10631.861 96
10632.497 92
10633.134 82
10633.771 94
10634.407 111
10635.044 119
10635.681 102
10636.317 97
10636.954 102
10637.591 97
10638.227 84
10638.864 122
10639.501 107
10640.138 94
10640.775 109
10641.411 120
10642.048 108
10642.685 118
10643.322 131
10643.959 119
10644.596 124
10645.233 129
10645.870 115
10646.507 103
10647.144 109
10647.781 97
10648.418 93
10649.055 119
10649.692 102
10650.329 92
10650.966 98
10651.603 85
10652.240 73
10652.878 79
10653.515 69
10654.152 57
10654.789 67
10655.427 99
10656.064 85
10656.701 113
10657.338 151
10657.976 152
10658.613 138
10659.250 128
10659.888 114
10660.525 113
10661.163 105
10661.800 96
10662.438 80
10663.075 75
10663.713 84
10664.350 83
10664.988 81
10665.625 96
10666.263 95
10666.900 104
10667.538 117
10668.176 107
10668.813 131
10669.451 131
10670.089 128
10670.726 112
10671.364 113
10672.002 114
10672.640 98
10673.277 133
10673.915 123
10674.553 124
10675.191 158
10675.829 169
10676.467 155
10677.105 153
10677.742 148
10678.380 130
10679.018 129
10679.656 124
10680.294 119
10680.932 108
10681.570 107
10682.208 109
10682.847 95
10683.485 119
10684.123 134
10684.761 107
10685.399 106
10686.037 103
10686.675 93
10687.314 75
10687.952 78
10688.590 114
10689.228 143
10689.867 151
10690.505 144
10691.143 130
10691.782 119
10692.420 126
10693.058 142
10693.697 129
10694.335 94
10694.974 86
10695.612 92
10696.251 154
10696.889 171
10697.528 150
10698.166 140
10698.805 124
10699.443 110
10700.082 98
10700.720 125
10701.359 148
10701.998 150
10702.636 143
10703.275 129
10703.914 154
10704.552 151
10705.191 132
10705.830 118
10706.469 107
10707.108 88
10707.746 89
10708.385 88
10709.024 111
10709.663 117
10710.302 96
10710.941 83
10711.580 72
10712.219 61
10712.858 66
10713.497 87
10714.136 100
10714.775 149
10715.414 166
10716.053 153
10716.692 133
10717.331 118
10717.970 106
10718.609 101
10719.248 125
10719.888 104
10720.527 100
10721.166 112
10721.805 97
10722.445 102
10723.084 126
10723.723 146
10724.362 153
10725.002 150
10725.641 167
10726.281 169
10726.920 168
10727.559 187
10728.199 185
10728.838 181
10729.478 155
10730.117 128
10730.757 111
10731.396 112
10732.036 92
10732.675 109
10733.315 107
10733.955 105
10734.594 98
10735.234 142
10735.873 112
10736.513 102
10737.153 110
10737.793 103
10738.432 102
10739.072 111
10739.712 112
10740.352 98
10740.991 100
10741.631 114
10742.271 88
10742.911 81
10743.551 118
10744.191 109
10744.831 101
10745.471 103
10746.111 79
10746.751 61
10747.391 58
10748.031 81
10748.671 65
10749.311 55
10749.951 91
10750.591 78
10751.231 87
10751.871 98
10752.511 108
10753.152 106
10753.792 115
10754.432 126
10755.072 120
10755.712 105
10756.353 95
10756.993 84
10757.633 121
10758.274 150
10758.914 168
10759.554 188
10760.195 149
10760.835 125
10761.476 105
10762.116 83
10762.757 66
10763.397 89
10764.038 75
10764.678 73
10765.319 55
10765.959 74
10766.600 102
10767.240 105
10767.881 119
10768.522 113
10769.162 104
10769.803 100
10770.444 90
10771.084 109
10771.725 112
10772.366 112
10773.007 96
10773.647 108
10774.288 123
10774.929 121
10775.570 128
10776.211 108
10776.852 103
10777.493 126
10778.133 117
10778.774 126
10779.415 125
10780.056 101
10780.697 114
10781.338 105
10781.979 87
10782.620 77
10783.262 99
10783.903 92
10784.544 87
10785.185 83
10785.826 86
10786.467 115
10787.108 101
10787.750 93
10788.391 110
10789.032 96
10789.673 78
10790.315 70
10790.956 61
10791.597 70
10792.239 64
10792.880 69
10793.521 66
10794.163 64
10794.804 54
10795.446 47
10796.087 55
10796.729 60
10797.370 62
10798.012 72
10798.653 82
10799.295 89
10799.936 78
10800.578 76
10801.219 128
10801.861 127
10802.503 127
10803.144 109
10803.786 95
10804.428 97
10805.070 89
10805.711 86
10806.353 87
10806.995 116
10807.637 85
10808.278 76
10808.920 78
10809.562 74
10810.204 82
10810.846 67
10811.488 90
10812.130 83
10812.772 86
10813.414 115
10814.056 120
10814.698 125
10815.340 113
10815.982 96
10816.624 84
10817.266 74
10817.908 72
10818.550 99
10819.192 137
10819.834 131
10820.477 102
10821.119 78
10821.761 79
10822.403 83
10823.046 79
10823.688 72
10824.330 62
10824.973 52
10825.615 68
10826.257 89
10826.900 100
10827.542 77
10828.184 67
10828.827 89
10829.469 87
10830.112 100
10830.754 88
10831.397 88
10832.039 86
10832.682 71
10833.324 81
10833.967 70
10834.610 69
10835.252 82
10835.895 77
10836.538 87
10837.180 90
10837.823 89
10838.466 108
10839.108 107
10839.751 97
10840.394 92
10841.037 100
10841.680 89
10842.322 89
10842.965 91
10843.608 99
10844.251 102
10844.894 105
10845.537 103
10846.180 110
10846.823 118
10847.466 141
10848.109 162
10848.752 152
10849.395 122
10850.038 123
10850.681 119
10851.324 110
10851.967 97
10852.610 95
10853.254 81
10853.897 81
10854.540 68
10855.183 73
10855.826 68
10856.470 78
10857.113 91
10857.756 99
10858.399 108
10859.043 91
10859.686 72
10860.330 60
10860.973 67
10861.616 106
10862.260 133
10862.903 108
10863.547 84
10864.190 61
10864.834 57
10865.477 76
10866.121 136
10866.764 147
10867.408 140
10868.051 108
10868.695 103
10869.339 75
10869.982 58
10870.626 54
10871.270 65
10871.913 78
10872.557 71
10873.201 115
10873.845 108
10874.489 83
10875.132 95
10875.776 98
10876.420 109
10877.064 134
10877.708 131
10878.352 116
10878.996 104
10879.640 111
10880.284 117
10880.928 100
10881.572 98
10882.216 90
10882.860 102
10883.504 118
10884.148 118
10884.792 108
10885.436 94
10886.080 87
10886.724 87
10887.368 75
10888.013 94
10888.657 99
10889.301 110
10889.945 127
10890.590 127
10891.234 124
10891.878 119
10892.522 114
10893.167 133
10893.811 114
10894.456 102
10895.100 113
10895.744 82
10896.389 93
10897.033 96
10897.678 98
10898.322 82
10898.967 77
10899.611 80
10900.256 75
10900.900 78
10901.545 63
10902.190 75
10902.834 87
10903.479 81
10904.124 83
10904.768 91
10905.413 94
10906.058 90
10906.702 78
10907.347 74
10907.992 76
10908.637 84
10909.282 108
10909.927 144
10910.571 128
10911.216 125
10911.861 113
10912.506 98
10913.151 81
10913.796 64
10914.441 78
10915.086 113
10915.731 116
10916.376 120
10917.021 161
10917.666 179
10918.311 190
10918.956 174
10919.601 142
10920.247 120
10920.892 125
10921.537 149
10922.182 147
10922.827 145
10923.473 139
10924.118 102
10924.763 110
10925.408 96
10926.054 107
10926.699 109
10927.345 126
10927.990 110
10928.635 96
10929.281 104
10929.926 107
10930.572 114
10931.217 110
10931.863 99
10932.508 80
10933.154 62
10933.799 57
10934.445 68
10935.090 77
10935.736 82
10936.382 83
10937.027 71
10937.673 110
10938.319 129
10938.964 190
10939.610 173
10940.256 179
10940.901 153
10941.547 131
10942.193 121
10942.839 111
10943.485 135
10944.131 124
10944.776 113
10945.422 97
10946.068 104
10946.714 101
10947.360 91
10948.006 78
10948.652 99
10949.298 120
10949.944 123
10950.590 107
10951.236 83
10951.882 84
10952.528 72
10953.175 103
10953.821 88
10954.467 93
10955.113 102
10955.759 121
10956.405 120
10957.052 143
10957.698 140
10958.344 136
10958.991 111
10959.637 117
10960.283 102
10960.930 90
10961.576 76
10962.222 73
10962.869 88
10963.515 96
10964.162 86
10964.808 74
10965.455 55
10966.101 55
10966.748 64
10967.394 65
10968.041 62
10968.687 61
10969.334 68
10969.981 75
10970.627 73
10971.274 86
10971.920 98
10972.567 80
10973.214 85
10973.861 94
10974.507 88
10975.154 72
10975.801 65
10976.448 77
10977.095 100
10977.741 84
10978.388 81
10979.035 77
10979.682 73
10980.329 90
10980.976 74
10981.623 94
10982.270 82
10982.917 85
10983.564 84
10984.211 100
10984.858 103
10985.505 107
10986.152 85
10986.799 80
10987.447 60
10988.094 70
10988.741 85
10989.388 87
10990.035 92
10990.682 92
10991.330 107
10991.977 117
10992.624 129
10993.272 116
10993.919 106
10994.566 99
10995.214 91
10995.861 92
10996.508 110
10997.156 105
10997.803 91
10998.451 89
10999.098 75
10999.746 60
11000.393 69
11001.041 62
11001.688 70
11002.336 88
11002.984 86
11003.631 78
11004.279 70
11004.926 72
11005.574 109
11006.222 105
11006.870 79
11007.517 92
11008.165 117
11008.813 125
11009.461 116
11010.108 119
11010.756 126
11011.404 113
11012.052 100
11012.700 107
11013.348 122
11013.996 139
11014.644 119
11015.291 97
11015.939 82
11016.587 73
11017.235 72
11017.884 65
11018.532 67
11019.180 84
11019.828 70
11020.476 66
11021.124 66
11021.772 70
11022.420 75
11023.069 123
11023.717 108
11024.365 113
11025.013 130
11025.661 128
11026.310 126
11026.958 109
11027.606 82
11028.255 106
11028.903 98
11029.551 109
11030.200 111
11030.848 99
11031.497 99
11032.145 91
11032.794 89
11033.442 78
11034.091 79
11034.739 80
11035.388 94
11036.036 92
11036.685 89
11037.333 89
11037.982 89
11038.631 84
11039.279 63
11039.928 65
11040.577 75
11041.226 106
11041.874 104
11042.523 110
11043.172 131
11043.821 123
11044.469 123
11045.118 153
11045.767 182
11046.416 154
11047.065 132
11047.714 156
11048.363 146
11049.012 142
11049.661 135
11050.310 135
11050.959 125
11051.608 121
11052.257 154
11052.906 125
11053.555 106
11054.204 100
11054.853 93
11055.502 73
11056.151 86
11056.801 74
11057.450 89
11058.099 79
11058.748 76
11059.398 64
11060.047 64
11060.696 68
11061.345 61
11061.995 69
11062.644 91
11063.294 116
11063.943 111
11064.592 96
11065.242 116
11065.891 118
11066.541 99
11067.190 96
11067.840 116
11068.489 100
11069.139 100
11069.788 102
11070.438 90
11071.088 105
11071.737 105
11072.387 89
11073.036 90
11073.686 78
11074.336 74
11074.986 68
11075.635 60
11076.285 70
11076.935 72
11077.585 92
11078.234 97
11078.884 113
11079.534 110
11080.184 115
11080.834 120
11081.484 120
11082.134 108
11082.784 87
11083.434 80
11084.084 73
11084.734 62
11085.384 65
11086.034 55
11086.684 65
11087.334 88
11087.984 104
11088.634 100
11089.284 97
11089.934 112
11090.585 98
11091.235 98
11091.885 89
11092.535 107
11093.185 96
11093.836 81
11094.486 64
11095.136 54
11095.787 71
11096.437 96
11097.087 99
11097.738 114
11098.388 146
11099.039 146
11099.689 140
11100.340 127
11100.990 143
11101.640 122
11102.291 101
11102.942 95
11103.592 114
11104.243 92
11104.893 82
11105.544 117
11106.195 119
11106.845 93
11107.496 92
11108.147 102
11108.797 108
11109.448 92
11110.099 99
11110.750 98
11111.400 77
11112.051 78
11112.702 91
11113.353 71
11114.004 55
11114.655 71
11115.305 92
11115.956 90
11116.607 87
11117.258 100
11117.909 77
11118.560 96
11119.211 111
11119.862 111
11120.513 100
11121.164 81
11121.816 88
11122.467 84
11123.118 73
11123.769 67
11124.420 66
11125.071 65
11125.723 79
11126.374 79
11127.025 92
11127.676 77
11128.328 71
11128.979 81
11129.630 87
11130.282 98
11130.933 137
11131.584 123
11132.236 113
11132.887 92
11133.539 74
11134.190 66
11134.841 63
11135.493 84
11136.144 95
11136.796 84
11137.448 92
11138.099 77
11138.751 69
11139.402 54
11140.054 55
11140.706 40
11141.357 27
11142.009 57
11142.661 77
11143.312 71
11143.964 74
11144.616 102
11145.268 97
11145.920 83
11146.571 78
11147.223 78
11147.875 77
11148.527 83
11149.179 74
11149.831 74
11150.483 68
11151.135 48
11151.787 52
11152.439 66
11153.091 87
11153.743 102
11154.395 101
11155.047 106
11155.699 95
11156.351 91
11157.003 93
11157.655 80
11158.307 83
11158.960 97
11159.612 103
11160.264 104
11160.916 94
11161.569 85
11162.221 94
11162.873 109
11163.525 97
11164.178 111
11164.830 118
11165.482 97
11166.135 82
11166.787 89
11167.440 95
11168.092 89
11168.745 86
11169.397 78
11170.050 71
11170.702 65
11171.355 52
11172.007 45
11172.660 59
11173.313 66
11173.965 55
11174.618 75
11175.270 70
11175.923 65
11176.576 75
11177.229 83
11177.881 109
11178.534 96
11179.187 73
11179.840 76
11180.492 77
11181.145 93
11181.798 86
11182.451 80
11183.104 82
11183.757 97
11184.410 97
11185.063 86
11185.716 90
11186.369 92
11187.022 74
11187.675 63
11188.328 70
11188.981 63
11189.634 56
11190.287 54
11190.940 61
11191.593 64
11192.246 57
11192.900 68
11193.553 80
11194.206 66
11194.859 52
11195.512 92
11196.166 114
11196.819 123
11197.472 134
11198.126 125
11198.779 101
11199.432 73
11200.086 72
11200.739 77
11201.393 60
11202.046 52
11202.700 96
11203.353 107
11204.007 110
11204.660 109
11205.314 116
11205.967 91
11206.621 78
11207.274 79
11207.928 65
11208.582 54
11209.235 53
11209.889 73
11210.543 81
11211.196 114
11211.850 178
11212.504 202
11213.158 182
11213.811 158
11214.465 171
11215.119 178
11215.773 179
11216.427 183
11217.081 161
11217.735 139
11218.388 128
11219.042 115
11219.696 129
11220.350 142
11221.004 143
11221.658 136
11222.312 113
11222.966 91
11223.621 79
11224.275 59
11224.929 60
11225.583 57
11226.237 70
11226.891 94
11227.545 103
11228.200 102
11228.854 106
11229.508 94
11230.162 85
11230.817 110
11231.471 115
11232.125 138
11232.780 137
11233.434 157
11234.088 139
11234.743 123
11235.397 138
11236.052 118
11236.706 85
11237.361 75
11238.015 80
11238.670 70
11239.324 93
11239.979 125
11240.633 109
11241.288 114
11241.943 124
11242.597 134
11243.252 124
11243.906 113
11244.561 130
11245.216 124
11245.871 103
11246.525 76
11247.180 82
11247.835 83
11248.490 108
11249.145 102
11249.799 106
11250.454 91
11251.109 85
11251.764 77
11252.419 97
11253.074 93
11253.729 111
11254.384 95
11255.039 88
11255.694 77
11256.349 55
11257.004 36
11257.659 30
11258.314 65
11258.969 95
11259.624 91
11260.279 117
11260.935 114
11261.590 117
11262.245 131
11262.900 123
11263.555 99
11264.211 81
11264.866 85
11265.521 88
11266.177 102
11266.832 86
11267.487 88
11268.143 125
11268.798 145
11269.454 158
11270.109 162
11270.764 143
11271.420 136
11272.075 121
11272.731 133
11273.386 127
11274.042 103
11274.698 114
11275.353 95
11276.009 69
11276.664 60
11277.320 65
11277.976 71
11278.631 66
11279.287 71
11279.943 66
11280.599 60
11281.254 53
11281.910 42
11282.566 29
11283.222 80
11283.878 111
11284.533 125
11285.189 113
11285.845 101
11286.501 84
11287.157 69
11287.813 81
11288.469 69
11289.125 85
11289.781 89
11290.437 75
11291.093 74
11291.749 84
11292.405 97
11293.061 89
11293.717 74
11294.374 63
11295.030 78
11295.686 60
11296.342 81
11296.998 101
11297.655 124
11298.311 106
11298.967 86
11299.623 101
11300.280 119
11300.936 104
11301.592 110
11302.249 123
11302.905 144
11303.562 133
11304.218 121
11304.874 112
11305.531 105
11306.187 120
11306.844 119
11307.500 95
11308.157 93
11308.814 78
11309.470 92
11310.127 71
11310.783 61
11311.440 45
11312.097 31
11312.753 40
11313.410 32
11314.067 57
11314.723 67
11315.380 79
11316.037 73
11316.694 58
11317.351 85
11318.007 80
11318.664 85
11319.321 93
11319.978 106
11320.635 121
11321.292 109
11321.949 94
11322.606 91
11323.263 95
11323.920 96
11324.577 95
11325.234 110
11325.891 105
11326.548 86
11327.205 85
11327.862 69
11328.519 54
11329.177 38
11329.834 37
11330.491 37
11331.148 55
11331.805 66
11332.463 58
11333.120 66
11333.777 73
11334.434 114
11335.092 127
11335.749 120
11336.406 114
11337.064 137
11337.721 161
11338.379 174
11339.036 169
11339.694 166
11340.351 137
11341.009 109
11341.666 102
11342.324 83
11342.981 72
11343.639 87
11344.296 93
11344.954 81
11345.612 61
11346.269 60
11346.927 69
11347.585 68
11348.242 68
11348.900 59
11349.558 52
11350.216 38
11350.873 38
11351.531 44
11352.189 62
11352.847 67
11353.505 83
11354.163 89
11354.821 119
11355.478 96
11356.136 110
11356.794 91
11357.452 74
11358.110 67
11358.768 65
11359.426 69
11360.084 83
11360.743 65
11361.401 72
11362.059 94
11362.717 103
11363.375 137
11364.033 151
11364.691 174
11365.350 154
11366.008 132
11366.666 120
11367.324 139
11367.983 119
11368.641 102
11369.299 100
11369.958 95
11370.616 92
11371.274 73
11371.933 54
11372.591 59
11373.250 63
11373.908 85
11374.566 89
11375.225 79
11375.884 98
11376.542 108
11377.201 88
11377.859 88
11378.518 88
11379.176 79
11379.835 60
11380.494 74
11381.152 92
11381.811 106
11382.470 108
11383.128 105
11383.787 98
11384.446 98
11385.105 114
11385.764 108
11386.422 93
11387.081 89
11387.740 78
11388.399 78
11389.058 96
11389.717 107
11390.376 112
11391.035 99
11391.694 87
11392.353 94
11393.012 77
11393.671 74
11394.330 68
11394.989 55
11395.648 44
11396.307 61
11396.966 79
11397.625 89
11398.284 98
11398.944 84
11399.603 85
11400.262 112
11400.921 105
11401.580 96
11402.240 102
11402.899 97
11403.558 75
11404.218 70
11404.877 67
11405.536 67
11406.196 87
11406.855 100
11407.515 98
11408.174 91
11408.834 69
11409.493 72
11410.153 71
11410.812 55
11411.472 72
11412.131 76
11412.791 77
11413.450 66
11414.110 57
11414.770 59
11415.429 62
11416.089 60
11416.749 55
11417.408 68
11418.068 81
11418.728 70
11419.388 51
11420.048 81
11420.707 85
11421.367 81
11422.027 64
11422.687 63
11423.347 50
11424.007 72
11424.667 80
11425.327 62
11425.987 45
11426.647 56
11427.307 55
11427.967 69
11428.627 63
11429.287 60
11429.947 57
11430.607 56
11431.267 61
11431.927 97
11432.587 108
11433.247 110
11433.908 104
11434.568 85
11435.228 94
11435.888 111
11436.549 111
11437.209 95
11437.869 101
11438.530 101
11439.190 93
11439.850 90
11440.511 81
11441.171 90
11441.832 97
11442.492 117
11443.152 130
11443.813 111
11444.473 105
11445.134 95
11445.794 104
11446.455 90
11447.116 82
11447.776 76
11448.437 101
11449.097 94
11449.758 78
11450.419 83
11451.079 74
11451.740 57
11452.401 50
11453.062 49
11453.722 52
11454.383 44
11455.044 43
11455.705 39
11456.366 51
11457.027 51
11457.687 51
11458.348 50
11459.009 57
11459.670 69
11460.331 84
11460.992 104
11461.653 96
11462.314 90
11462.975 97
11463.636 91
11464.297 87
11464.958 85
11465.620 90
11466.281 79
11466.942 68
11467.603 113
11468.264 104
11468.925 101
11469.587 113
11470.248 104
11470.909 122
11471.571 99
11472.232 95
11472.893 85
11473.554 62
11474.216 71
11474.877 52
11475.539 46
11476.200 46
11476.861 35
11477.523 44
11478.184 75
11478.846 71
11479.507 65
11480.169 78
11480.831 85
11481.492 93
11482.154 83
11482.815 76
11483.477 54
11484.139 39
11484.800 54
11485.462 83
11486.124 86
11486.785 96
11487.447 80
11488.109 70
11488.771 76
11489.432 105
11490.094 121
11490.756 125
11491.418 97
11492.080 89
11492.742 102
11493.404 95
11494.066 87
11494.728 97
11495.390 92
11496.052 85
11496.714 92
11497.376 85
11498.038 63
11498.700 51
11499.362 43
11500.024 32
11500.686 41
11501.348 34
11502.010 39
11502.673 49
11503.335 62
11503.997 60
11504.659 61
11505.322 74
11505.984 62
11506.646 72
11507.308 75
11507.971 77
11508.633 72
11509.295 70
11509.958 63
11510.620 81
11511.283 69
11511.945 65
11512.608 82
11513.270 89
11513.933 81
11514.595 73
11515.258 62
11515.920 51
11516.583 57
11517.246 47
11517.908 45
11518.571 37
11519.233 39
11519.896 41
11520.559 46
11521.222 51
11521.884 62
11522.547 82
11523.210 70
11523.873 63
11524.535 81
11525.198 69
11525.861 71
11526.524 73
11527.187 82
11527.850 74
11528.513 81
11529.176 102
11529.839 118
11530.502 103
11531.165 72
11531.828 67
11532.491 50
11533.154 51
11533.817 61
11534.480 55
11535.143 74
11535.806 71
11536.469 87
11537.133 102
11537.796 95
11538.459 92
11539.122 80
11539.786 72
11540.449 62
11541.112 55
11541.775 56
11542.439 48
11543.102 45
11543.765 50
11544.429 77
11545.092 99
11545.756 117
11546.419 101
11547.083 89
11547.746 87
11548.410 113
11549.073 130
11549.737 123
11550.400 110
11551.064 121
11551.727 115
11552.391 92
11553.055 77
11553.718 74
11554.382 64
11555.046 67
11555.709 70
11556.373 84
11557.037 109
11557.701 97
11558.364 81
11559.028 75
11559.692 64
11560.356 53
11561.020 47
11561.684 45
11562.348 48
11563.012 65
11563.676 57
11564.339 62
11565.003 88
11565.667 117
11566.331 104
11566.996 91
11567.660 83
11568.324 64
11568.988 63
11569.652 69
11570.316 73
11570.980 102
11571.644 130
11572.309 110
11572.973 112
11573.637 121
11574.301 97
11574.965 76
11575.630 62
11576.294 44
11576.958 52
11577.623 59
11578.287 53
11578.952 44
11579.616 45
11580.280 68
11580.945 77
11581.609 67
11582.274 82
11582.938 80
11583.603 74
11584.267 68
11584.932 55
11585.596 60
11586.261 75
11586.926 72
11587.590 69
11588.255 55
11588.920 57
11589.584 57
11590.249 52
11590.914 67
11591.578 112
11592.243 132
11592.908 141
11593.573 130
11594.238 121
11594.903 109
11595.567 108
11596.232 118
11596.897 178
11597.562 174
11598.227 155
11598.892 143
11599.557 122
11600.222 104
11600.887 85
11601.552 71
11602.217 75
11602.882 64
11603.547 42
11604.212 46
11604.877 45
11605.543 48
11606.208 78
11606.873 93
11607.538 98
11608.203 101
11608.869 90
11609.534 117
11610.199 142
11610.865 143
11611.530 120
11612.195 95
11612.861 79
11613.526 69
11614.191 68
11614.857 83
11615.522 87
11616.188 104
11616.853 103
11617.519 92
11618.184 105
11618.850 101
11619.515 92
11620.181 96
11620.846 109
11621.512 98
11622.178 93
11622.843 90
11623.509 69
11624.175 62
11624.840 48
11625.506 45
11626.172 53
11626.838 70
11627.503 80
11628.169 95
11628.835 101
11629.501 102
11630.167 96
11630.832 90
11631.498 119
11632.164 101
11632.830 78
11633.496 69
11634.162 55
11634.828 43
11635.494 42
11636.160 33
11636.826 45
11637.492 78
11638.158 97
11638.825 115
11639.491 121
11640.157 104
11640.823 82
11641.489 71
11642.155 59
11642.822 55
11643.488 64
11644.154 72
11644.820 94
11645.487 80
11646.153 84
11646.819 67
11647.486 70
11648.152 65
11648.818 41
11649.485 52
11650.151 82
11650.818 84
11651.484 83
11652.151 86
11652.817 92
11653.484 101
11654.150 99
11654.817 80
11655.483 85
11656.150 66
11656.817 56
11657.483 70
11658.150 87
11658.817 93
11659.483 83
11660.150 75
11660.817 95
11661.484 78
11662.150 63
11662.817 70
11663.484 67
11664.151 52
11664.818 45
11665.484 41
11666.151 47
11666.818 53
11667.485 55
11668.152 41
11668.819 55
11669.486 69
11670.153 66
11670.820 60
11671.487 74
11672.154 66
11672.821 109
11673.488 131
11674.156 118
11674.823 118
11675.490 107
11676.157 82
11676.824 84
11677.491 94
11678.159 96
11678.826 128
11679.493 135
11680.160 123
11680.828 108
11681.495 95
11682.162 114
11682.830 98
11683.497 76
11684.165 77
11684.832 71
11685.499 70
11686.167 57
11686.834 60
11687.502 62
11688.169 61
11688.837 74
11689.505 64
11690.172 49
11690.840 54
11691.507 58
11692.175 57
11692.843 51
11693.510 64
11694.178 76
11694.846 62
11695.513 67
11696.181 77
11696.849 67
11697.517 54
11698.185 55
11698.852 61
11699.520 52
11700.188 59
11700.856 73
11701.524 105
11702.192 92
11702.860 79
11703.528 58
11704.196 44
11704.864 33
11705.532 22
11706.200 30
11706.868 42
11707.536 41
11708.204 32
11708.872 98
11709.540 121
11710.208 122
11710.877 98
11711.545 85
11712.213 75
11712.881 84
11713.549 81
11714.218 63
11714.886 54
11715.554 55
11716.223 56
11716.891 56
11717.559 62
11718.228 83
11718.896 85
11719.565 76
11720.233 70
11720.901 61
11721.570 68
11722.238 69
11722.907 75
11723.575 91
11724.244 95
11724.913 99
11725.581 102
11726.250 96
11726.918 93
11727.587 134
11728.256 125
11728.924 102
11729.593 95
11730.262 104
11730.931 94
11731.599 79
11732.268 60
11732.937 74
11733.606 71
11734.275 74
11734.944 62
11735.612 48
11736.281 42
11736.950 40
11737.619 44
11738.288 79
11738.957 82
11739.626 107
11740.295 111
11740.964 99
11741.633 88
11742.302 103
11742.971 113
11743.640 84
11744.310 86
11744.979 80
11745.648 90
11746.317 80
11746.986 91
11747.655 88
11748.325 88
11748.994 98
11749.663 94
11750.333 90
11751.002 102
11751.671 106
11752.341 82
11753.010 78
11753.679 68
11754.349 80
11755.018 71
11755.688 56
11756.357 43
11757.027 41
11757.696 43
11758.366 47
11759.035 48
11759.705 53
11760.374 82
11761.044 74
11761.714 70
11762.383 72
11763.053 65
11763.723 84
11764.392 75
11765.062 70
11765.732 77
11766.402 74
11767.071 67
11767.741 75
11768.411 93
11769.081 89
11769.751 97
11770.420 111
11771.090 126
11771.760 100
11772.430 103
11773.100 94
11773.770 82
11774.440 69
11775.110 71
11775.780 64
11776.450 78
11777.120 79
11777.790 76
11778.460 72
11779.131 81
11779.801 64
11780.471 49
11781.141 43
11781.811 52
11782.481 65
11783.152 77
11783.822 93
11784.492 74
11785.163 84
11785.833 118
11786.503 132
11787.174 118
11787.844 108
11788.514 109
11789.185 86
11789.855 98
11790.526 108
11791.196 89
11791.867 106
11792.537 109
11793.208 88
11793.878 71
11794.549 58
11795.219 58
11795.890 80
11796.560 76
11797.231 51
11797.902 49
11798.572 34
11799.243 31
11799.914 27
11800.585 24
11801.255 34
11801.926 37
11802.597 50
11803.268 80
11803.939 84
11804.609 83
11805.280 75
11805.951 83
11806.622 72
11807.293 75
11807.964 71
11808.635 62
11809.306 52
11809.977 39
11810.648 55
11811.319 69
11811.990 92
11812.661 102
11813.332 92
11814.003 69
11814.674 65
11815.346 72
11816.017 63
11816.688 66
11817.359 65
11818.030 75
11818.702 71
11819.373 101
11820.044 114
11820.716 108
11821.387 105
11822.058 97
11822.730 81
11823.401 69
11824.072 68
11824.744 82
11825.415 108
11826.087 97
11826.758 78
11827.430 70
11828.101 73
11828.773 83
11829.444 87
11830.116 77
11830.787 86
11831.459 91
11832.131 89
11832.802 92
11833.474 101
11834.146 103
11834.817 92
11835.489 98
11836.161 105
11836.833 111
11837.504 116
11838.176 110
11838.848 103
11839.520 87
11840.192 107
11840.864 81
11841.536 66
11842.208 96
11842.879 105
11843.551 90
11844.223 95
11844.895 75
11845.567 69
11846.239 70
11846.911 63
11847.584 51
11848.256 65
11848.928 73
11849.600 81
11850.272 71
11850.944 62
11851.616 52
11852.289 46
11852.961 38
11853.633 47
11854.305 70
11854.978 82
11855.650 91
11856.322 100
11856.995 104
11857.667 107
11858.339 128
11859.012 113
11859.684 94
11860.357 76
11861.029 88
11861.702 86
11862.374 79
11863.047 67
11863.719 62
11864.392 56
11865.064 38
11865.737 35
11866.409 28
11867.082 38
11867.755 41
11868.427 40
11869.100 57
11869.773 67
11870.445 75
11871.118 100
11871.791 114
11872.464 97
11873.137 86
11873.809 88
11874.482 89
11875.155 94
11875.828 68
11876.501 66
11877.174 66
11877.847 96
11878.520 123
11879.193 132
11879.866 131
11880.539 140
11881.212 119
11881.885 107
11882.558 101
11883.231 115
11883.904 110
11884.577 90
11885.250 95
11885.923 113
11886.597 98
11887.270 82
11887.943 77
11888.616 82
11889.289 67
11889.963 50
11890.636 62
11891.309 68
11891.983 63
11892.656 78
11893.329 77
11894.003 70
11894.676 71
11895.350 61
11896.023 60
11896.697 57
11897.370 54
11898.044 61
11898.717 88
11899.391 122
11900.064 112
11900.738 110
11901.411 93
11902.085 109
11902.759 86
11903.432 89
11904.106 67
11904.780 60
11905.453 55
11906.127 55
11906.801 46
11907.475 65
11908.149 66
11908.822 76
11909.496 66
11910.170 53
11910.844 66
11911.518 56
11912.192 48
11912.866 41
11913.540 36
11914.214 26
11914.888 30
11915.562 51
11916.236 58
11916.910 48
11917.584 45
11918.258 61
11918.932 68
11919.606 73
11920.280 82
11920.954 76
11921.628 89
11922.303 86
11922.977 95
11923.651 87
11924.325 87
11925.000 72
11925.674 53
11926.348 51
11927.023 55
11927.697 56
11928.371 56
11929.046 73
11929.720 81
11930.394 80
11931.069 58
11931.743 52
11932.418 55
11933.092 60
11933.767 69
11934.441 75
11935.116 55
11935.791 47
11936.465 36
11937.140 42
11937.814 58
11938.489 64
11939.164 75
11939.838 117
11940.513 116
11941.188 101
11941.863 93
11942.537 81
11943.212 57
11943.887 49
11944.562 44
11945.237 50
11945.912 43
11946.586 31
11947.261 37
11947.936 54
11948.611 53
11949.286 42
11949.961 37
11950.636 36
11951.311 44
11951.986 35
11952.661 53
11953.336 51
11954.011 50
11954.687 66
11955.362 77
11956.037 95
11956.712 108
11957.387 162
11958.062 139
11958.738 101
11959.413 92
11960.088 79
11960.763 63
11961.439 54
11962.114 65
11962.789 66
11963.465 61
11964.140 58
11964.816 47
11965.491 45
11966.166 62
11966.842 62
11967.517 56
11968.193 42
11968.868 31
11969.544 32
11970.219 47
11970.895 54
11971.571 51
11972.246 41
11972.922 55
11973.598 61
11974.273 67
11974.949 75
11975.625 66
11976.300 68
11976.976 63
11977.652 55
11978.328 43
11979.003 30
11979.679 29
11980.355 24
11981.031 17
11981.707 39
11982.383 46
11983.059 61
11983.735 79
11984.411 74
11985.087 84
11985.763 73
11986.439 66
11987.115 63
11987.791 53
11988.467 48
11989.143 38
11989.819 34
11990.495 57
11991.171 97
11991.847 117
11992.524 98
11993.200 75
11993.876 72
11994.552 66
11995.228 67
11995.905 53
11996.581 46
11997.257 36
11997.934 47
11998.610 54
11999.286 71
11999.963 69
12000.639 71
12001.316 58
12001.992 50
12002.669 45
12003.345 49
12004.022 52
12004.698 71
12005.375 94
12006.051 94
12006.728 92
12007.404 77
12008.081 61
12008.758 48
12009.434 50
12010.111 68
12010.788 57
12011.464 83
12012.141 120
12012.818 117
12013.495 103
12014.172 108
12014.848 107
12015.525 92
12016.202 84
12016.879 85
12017.556 111
12018.233 97
12018.910 94
12019.587 100
12020.264 108
12020.941 87
12021.618 68
12022.295 64
12022.972 68
12023.649 67
12024.326 82
12025.003 92
12025.680 100
12026.357 89
12027.034 75
12027.712 64
12028.389 45
12029.066 52
12029.743 72
12030.420 64
12031.098 68
12031.775 76
12032.452 75
12033.130 85
12033.807 86
12034.484 74
12035.162 81
12035.839 80
12036.517 76
12037.194 82
12037.872 114
12038.549 102
12039.227 93
12039.904 96
12040.582 83
12041.259 68
12041.937 75
12042.614 68
12043.292 77
12043.970 97
12044.647 89
12045.325 70
12046.003 60
12046.680 62
12047.358 59
12048.036 64
12048.714 53
12049.391 50
12050.069 80
12050.747 78
12051.425 84
12052.103 87
12052.781 72
12053.459 55
12054.136 48
12054.814 55
12055.492 56
12056.170 61
12056.848 51
12057.526 45
12058.204 58
12058.883 54
12059.561 51
12060.239 42
12060.917 53
12061.595 52
12062.273 67
12062.951 55
12063.629 44
12064.308 70
12064.986 88
12065.664 94
12066.342 105
12067.021 108
12067.699 108
12068.377 95
12069.056 90
12069.734 80
12070.412 60
12071.091 78
12071.769 66
12072.448 59
12073.126 63
12073.805 61
12074.483 44
12075.162 36
12075.840 41
12076.519 63
12077.197 66
12077.876 71
12078.555 76
12079.233 83
12079.912 100
12080.591 117
12081.269 105
12081.948 104
12082.627 114
12083.305 111
12083.984 133
12084.663 108
12085.342 92
12086.021 91
12086.699 86
12087.378 74
12088.057 72
12088.736 68
12089.415 63
12090.094 44
12090.773 46
12091.452 44
12092.131 57
12092.810 56
12093.489 70
12094.168 100
12094.847 108
12095.526 99
12096.205 77
12096.884 75
12097.564 58
12098.243 65
12098.922 91
12099.601 90
12100.280 82
12100.960 104
12101.639 108
12102.318 110
12102.997 89
12103.677 76
12104.356 97
12105.036 85
12105.715 80
12106.394 68
12107.074 51
12107.753 35
12108.433 58
12109.112 70
12109.792 82
12110.471 108
12111.151 108
12111.830 113
12112.510 93
12113.189 76
12113.869 76
12114.549 60
12115.228 56
12115.908 56
12116.588 92
12117.267 106
12117.947 110
12118.627 115
12119.307 99
12119.986 86
12120.666 83
12121.346 80
12122.026 81
12122.706 79
12123.385 75
12124.065 85
12124.745 103
12125.425 75
12126.105 87
12126.785 115
12127.465 120
12128.145 134
12128.825 110
12129.505 121
12130.185 121
12130.865 100
12131.546 81
12132.226 66
12132.906 62
12133.586 69
12134.266 63
12134.946 80
12135.627 67
12136.307 89
12136.987 82
12137.667 95
12138.348 83
12139.028 83
12139.708 82
12140.389 66
12141.069 50
12141.749 65
12142.430 74
12143.110 93
12143.791 76
12144.471 76
12145.152 76
12145.832 56
12146.513 60
12147.193 101
12147.874 106
12148.554 131
12149.235 108
12149.916 84
12150.596 78
12151.277 75
12151.958 69
12152.638 69
12153.319 90
12154.000 87
12154.681 96
12155.361 111
12156.042 106
12156.723 110
12157.404 102
12158.085 99
12158.765 97
12159.446 85
12160.127 72
12160.808 55
12161.489 48
12162.170 64
12162.851 57
12163.532 72
12164.213 58
12164.894 50
12165.575 43
12166.256 56
12166.937 53
12167.619 61
12168.300 75
12168.981 78
12169.662 89
12170.343 87
12171.024 86
12171.706 67
12172.387 62
12173.068 64
12173.750 61
12174.431 64
12175.112 73
12175.794 67
12176.475 65
12177.156 63
12177.838 60
12178.519 49
12179.201 55
12179.882 72
12180.563 92
12181.245 107
12181.927 87
12182.608 77
12183.290 62
12183.971 68
12184.653 52
12185.334 73
12186.016 70
12186.698 82
12187.379 94
12188.061 77
12188.743 54
12189.425 44
12190.106 46
12190.788 45
12191.470 59
12192.152 72
12192.833 54
12193.515 54
12194.197 50
12194.879 35
12195.561 32
12196.243 31
12196.925 37
12197.607 63
12198.289 72
12198.971 89
12199.653 92
12200.335 104
12201.017 94
12201.699 72
12202.381 61
12203.063 75
12203.745 84
12204.427 86
12205.110 94
12205.792 92
12206.474 83
12207.156 81
12207.839 79
12208.521 69
12209.203 74
12209.885 99
12210.568 109
12211.250 112
12211.932 109
12212.615 106
12213.297 103
12213.980 94
12214.662 76
12215.345 78
12216.027 83
12216.710 87
12217.392 79
12218.075 95
12218.757 99
12219.440 81
12220.122 72
12220.805 62
12221.488 88
12222.170 72
12222.853 62
12223.536 51
12224.218 45
12224.901 41
12225.584 39
12226.267 41
12226.949 32
12227.632 65
12228.315 55
12228.998 54
12229.681 47
12230.364 50
12231.046 39
12231.729 26
12232.412 24
12233.095 37
12233.778 48
12234.461 81
12235.144 83
12235.827 78
12236.510 63
12237.193 58
12237.876 67
12238.560 79
12239.243 69
12239.926 80
12240.609 63
12241.292 70
12241.975 67
12242.659 77
12243.342 59
12244.025 48
12244.708 43
12245.392 42
12246.075 58
12246.758 66
12247.442 45
12248.125 49
12248.809 47
12249.492 60
12250.175 61
12250.859 70
12251.542 74
12252.226 86
12252.909 78
12253.593 78
12254.276 80
12254.960 68
12255.644 64
12256.327 79
12257.011 60
12257.694 62
12258.378 55
12259.062 35
12259.745 42
12260.429 38
12261.113 38
12261.797 69
12262.481 80
12263.164 89
12263.848 96
12264.532 102
12265.216 116
12265.900 104
12266.584 81
12267.267 63
12267.951 63
12268.635 81
12269.319 80
12270.003 83
12270.687 79
12271.371 77
12272.055 79
12272.739 68
12273.424 75
12274.108 94
12274.792 98
12275.476 91
12276.160 76
12276.844 77
12277.529 66
12278.213 61
12278.897 67
12279.581 83
12280.265 77
12280.950 59
12281.634 53
12282.318 59
12283.003 49
12283.687 41
12284.372 42
12285.056 41
12285.740 29
12286.425 39
12287.109 45
12287.794 63
12288.478 102
12289.163 108
12289.847 98
12290.532 86
12291.217 79
12291.901 64
12292.586 70
12293.270 69
12293.955 61
12294.640 54
12295.324 53
12296.009 69
12296.694 71
12297.379 63
12298.063 59
12298.748 70
12299.433 77
12300.118 76
12300.803 78
12301.488 86
12302.172 84
12302.857 85
12303.542 67
12304.227 72
12304.912 74
12305.597 75
12306.282 85
12306.967 108
12307.652 111
12308.337 112
12309.022 105
12309.708 90
12310.393 84
12311.078 64
12311.763 53
12312.448 50
12313.133 75
12313.819 95
12314.504 102
12315.189 99
12315.874 94
12316.560 68
12317.245 64
12317.930 55
12318.616 49
12319.301 43
12319.986 57
12320.672 61
12321.357 61
12322.043 59
12322.728 71
12323.414 69
12324.099 83
12324.785 91
12325.470 102
12326.156 104
12326.841 98
12327.527 100
12328.212 95
12328.898 77
12329.584 73
12330.269 75
12330.955 70
12331.641 60
12332.327 62
12333.012 73
12333.698 94
12334.384 85
12335.070 91
12335.755 81
12336.441 84
12337.127 62
12337.813 56
12338.499 44
12339.185 55
12339.871 50
12340.557 49
12341.243 49
12341.929 60
12342.615 87
12343.301 79
12343.987 62
12344.673 68
12345.359 80
12346.045 84
12346.731 82
12347.417 68
12348.104 79
12348.790 102
12349.476 101
12350.162 125
12350.849 112
12351.535 91
12352.221 80
12352.907 86
12353.594 73
12354.280 111
12354.966 118
12355.653 105
12356.339 99
12357.026 79
12357.712 67
12358.399 52
12359.085 40
12359.771 70
12360.458 71
12361.145 66
12361.831 77
12362.518 79
12363.204 113
12363.891 122
12364.577 119
12365.264 99
12365.951 93
12366.637 80
12367.324 67
12368.011 54
12368.698 45
12369.384 46
12370.071 76
12370.758 65
12371.445 61
12372.132 65
12372.819 82
12373.505 89
12374.192 88
12374.879 83
12375.566 68
12376.253 64
12376.940 51
12377.627 37
12378.314 42
12379.001 33
12379.688 22
12380.375 13
12381.062 26
12381.749 43
12382.437 38
12383.124 41
12383.811 50
12384.498 42
12385.185 39
12385.873 73
12386.560 89
12387.247 103
12387.934 100
12388.622 78
12389.309 65
12389.996 84
12390.684 88
12391.371 83
12392.058 65
12392.746 53
12393.433 62
12394.121 55
12394.808 55
12395.496 51
12396.183 45
12396.871 74
12397.558 61
12398.246 65
12398.933 103
12399.621 109
12400.309 114
12400.996 100
12401.684 97
12402.372 80
12403.059 74
12403.747 70
12404.435 51
12405.123 51
12405.810 53
12406.498 52
12407.186 72
12407.874 82
12408.562 87
12409.249 77
12409.937 64
12410.625 68
12411.313 73
12412.001 64
12412.689 62
12413.377 59
12414.065 55
12414.753 62
12415.441 60
12416.129 102
12416.817 93
12417.505 87
12418.194 100
12418.882 78
12419.570 81
12420.258 78
12420.946 72
12421.635 53
12422.323 58
12423.011 47
12423.699 44
12424.388 34
12425.076 39
12425.764 42
12426.453 35
12427.141 50
12427.829 50
12428.518 48
12429.206 67
12429.895 68
12430.583 86
12431.272 76
12431.960 71
12432.649 67
12433.337 55
12434.026 44
12434.714 56
12435.403 56
12436.092 50
12436.780 69
12437.469 73
12438.157 69
12438.846 69
12439.535 70
12440.224 60
12440.912 71
12441.601 86
12442.290 109
12442.979 121
12443.668 118
12444.356 124
12445.045 113
12445.734 94
12446.423 74
12447.112 65
12447.801 59
12448.490 60
12449.179 57
12449.868 69
12450.557 66
12451.246 54
12451.935 38
12452.624 35
12453.313 18
12454.002 34
12454.691 52
12455.381 45
12456.070 47
12456.759 57
12457.448 80
12458.137 88
12458.827 89
12459.516 80
12460.205 94
12460.895 91
12461.584 83
12462.273 67
12462.963 55
12463.652 45
12464.341 44
12465.031 52
12465.720 61
12466.410 60
12467.099 65
12467.789 73
12468.478 66
12469.168 49
12469.857 35
12470.547 53
12471.236 82
12471.926 82
12472.616 100
12473.305 132
12473.995 121
12474.685 106
12475.374 80
12476.064 76
12476.754 65
12477.444 55
12478.133 56
12478.823 48
12479.513 38
12480.203 33
12480.893 45
12481.583 56
12482.273 77
12482.963 61
12483.652 56
12484.342 68
12485.032 90
12485.722 76
12486.412 59
12487.102 51
12487.793 61
12488.483 58
12489.173 48
12489.863 40
12490.553 33
12491.243 39
12491.933 57
12492.623 63
12493.314 74
12494.004 65
12494.694 69
12495.384 69
12496.075 59
12496.765 55
12497.455 66
12498.146 113
12498.836 99
12499.526 81
12500.217 84
12500.907 85
12501.598 87
12502.288 78
12502.979 75
12503.669 56
12504.360 50
12505.050 46
12505.741 54
12506.431 69
12507.122 61
12507.812 63
12508.503 60
12509.194 54
12509.884 66
12510.575 48
12511.266 59
12511.956 79
12512.647 91
12513.338 93
12514.029 77
12514.720 60
12515.410 94
12516.101 106
12516.792 99
12517.483 85
12518.174 81
12518.865 78
12519.556 81
12520.247 75
12520.938 65
12521.629 54
12522.320 59
12523.011 61
12523.702 57
12524.393 64
12525.084 74
12525.775 71
12526.466 53
12527.157 60
12527.848 86
12528.540 90
12529.231 102
12529.922 87
12530.613 79
12531.305 87
12531.996 100
12532.687 113
12533.378 110
12534.070 83
12534.761 67
12535.453 61
12536.144 58
12536.835 49
12537.527 37
12538.218 58
12538.910 76
12539.601 79
12540.293 69
12540.984 77
12541.676 97
12542.367 124
12543.059 112
12543.750 125
12544.442 108
12545.134 80
12545.825 59
12546.517 40
12547.209 49
12547.901 51
12548.592 51
12549.284 35
12549.976 35
12550.668 35
12551.359 43
12552.051 40
12552.743 54
12553.435 49
12554.127 44
12554.819 60
12555.511 74
12556.203 79
12556.895 87
12557.587 93
12558.279 94
12558.971 90
12559.663 80
12560.355 69
12561.047 62
12561.739 60
12562.431 60
12563.123 72
12563.815 86
12564.508 81
12565.200 72
12565.892 74
12566.584 82
12567.276 89
12567.969 74
12568.661 76
12569.353 66
12570.046 58
12570.738 47
12571.430 38
12572.123 63
12572.815 87
12573.508 92
12574.200 85
12574.892 85
12575.585 69
12576.277 67
12576.970 72
12577.663 84
12578.355 93
12579.048 93
12579.740 85
12580.433 73
12581.126 61
12581.818 60
12582.511 63
12583.204 72
12583.896 68
12584.589 61
12585.282 63
12585.975 54
12586.667 64
12587.360 72
12588.053 71
12588.746 73
12589.439 64
12590.132 72
12590.824 71
12591.517 78
12592.210 69
12592.903 58
12593.596 49
12594.289 66
12594.982 91
12595.675 78
12596.368 73
12597.061 62
12597.755 69
12598.448 56
12599.141 45
12599.834 60
12600.527 46
12601.220 50
12601.914 46
12602.607 70
12603.300 89
12603.993 94
12604.687 88
12605.380 78
12606.073 101
12606.767 101
12607.460 99
12608.153 82
12608.847 65
12609.540 59
12610.234 55
12610.927 48
12611.621 65
12612.314 66
12613.008 72
12613.701 70
12614.395 54
12615.088 43
12615.782 51
12616.475 42
12617.169 67
12617.863 67
12618.556 80
12619.250 81
12619.944 92
12620.638 90
12621.331 90
12622.025 76
12622.719 71
12623.413 67
12624.106 58
12624.800 66
12625.494 62
12626.188 75
12626.882 89
12627.576 96
12628.270 96
12628.964 81
12629.658 70
12630.352 64
12631.046 64
12631.740 66
12632.434 56
12633.128 50
12633.822 60
12634.516 50
12635.210 62
12635.904 53
12636.599 62
12637.293 74
12637.987 102
12638.681 102
12639.375 108
12640.070 115
12640.764 117
12641.458 109
12642.153 75
12642.847 64
12643.541 64
12644.236 65
12644.930 84
12645.624 94
12646.319 72
12647.013 67
12647.708 56
12648.402 47
12649.097 41
12649.791 48
12650.486 40
12651.180 80
12651.875 103
12652.570 105
12653.264 83
12653.959 91
12654.654 106
12655.348 110
12656.043 123
12656.738 106
12657.432 104
12658.127 78
12658.822 69
12659.517 72
12660.212 70
12660.906 68
12661.601 73
12662.296 76
12662.991 75
12663.686 81
12664.381 77
12665.076 80
12665.771 91
12666.466 91
12667.161 93
12667.856 98
12668.551 97
12669.246 88
12669.941 67
12670.636 59
12671.331 54
12672.026 58
12672.722 82
12673.417 75
12674.112 54
12674.807 46
12675.502 67
12676.198 77
12676.893 61
12677.588 54
12678.284 52
12678.979 55
12679.674 55
12680.370 75
12681.065 80
12681.761 84
12682.456 105
12683.151 90
12683.847 68
12684.542 57
12685.238 58
12685.933 60
12686.629 50
12687.324 52
12688.020 64
12688.716 71
12689.411 73
12690.107 78
12690.803 77
12691.498 59
12692.194 52
12692.890 43
12693.585 61
12694.281 66
12694.977 84
12695.673 81
12696.369 72
12697.064 72
12697.760 68
12698.456 56
12699.152 54
12699.848 44
12700.544 40
12701.240 37
12701.936 35
12702.632 66
12703.328 73
12704.024 65
12704.720 88
12705.416 84
12706.112 85
12706.808 73
12707.504 73
12708.200 62
12708.896 50
12709.593 52
12710.289 50
12710.985 64
12711.681 62
12712.378 54
12713.074 55
12713.770 46
12714.466 42
12715.163 46
12715.859 59
12716.555 69
12717.252 83
12717.948 70
12718.645 76
12719.341 65
12720.038 81
12720.734 88
12721.431 80
12722.127 73
12722.824 87
12723.520 69
12724.217 55
12724.913 50
12725.610 87
12726.307 87
12727.003 122
12727.700 139
12728.397 132
12729.093 123
12729.790 115
12730.487 118
12731.184 128
12731.880 114
12732.577 101
12733.274 114
12733.971 115
12734.668 113
12735.365 96
12736.062 71
12736.759 72
12737.455 68
12738.152 69
12738.849 95
12739.546 79
12740.243 76
12740.940 84
12741.638 101
12742.335 99
12743.032 93
12743.729 73
12744.426 60
12745.123 57
12745.820 48
12746.517 36
12747.215 40
12747.912 37
12748.609 50
12749.306 74
12750.004 99
12750.701 107
12751.398 120
12752.096 110
12752.793 85
12753.490 65
12754.188 78
12754.885 66
12755.583 72
12756.280 68
12756.978 84
12757.675 66
12758.373 57
12759.070 58
12759.768 85
12760.465 90
12761.163 89
12761.860 91
12762.558 77
12763.256 88
12763.953 102
12764.651 88
12765.349 71
12766.047 108
12766.744 103
12767.442 100
12768.140 76
12768.838 70
12769.535 45
12770.233 45
12770.931 43
12771.629 59
12772.327 74
12773.025 79
12773.723 74
12774.421 78
12775.119 69
12775.817 59
12776.515 84
12777.213 84
12777.911 84
12778.609 74
12779.307 54
12780.005 50
12780.703 36
12781.401 34
12782.100 37
12782.798 56
12783.496 58
12784.194 47
12784.892 55
12785.591 75
12786.289 69
12786.987 56
12787.686 54
12788.384 52
12789.082 59
12789.781 83
12790.479 76
12791.177 55
12791.876 69
12792.574 96
12793.273 101
12793.971 80
12794.670 63
12795.368 65
12796.067 61
12796.765 49
12797.464 67
12798.163 54
12798.861 51
12799.560 53
12800.259 55
12800.957 55
12801.656 70
12802.355 71
12803.053 82
12803.752 79
12804.451 76
12805.150 62
12805.849 63
12806.547 65
12807.246 62
12807.945 48
12808.644 34
12809.343 39
12810.042 38
12810.741 45
12811.440 47
12812.139 59
12812.838 59
12813.537 50
12814.236 87
12814.935 88
12815.634 71
12816.333 75
12817.032 64
12817.731 88
12818.431 112
12819.130 105
12819.829 126
12820.528 162
12821.227 153
12821.927 138
12822.626 124
12823.325 99
12824.025 80
12824.724 69
12825.423 61
12826.123 44
12826.822 40
12827.521 37
12828.221 42
12828.920 48
12829.620 49
12830.319 38
12831.019 25
12831.718 56
12832.418 59
12833.117 52
12833.817 40
12834.517 33
12835.216 25
12835.916 31
12836.616 39
12837.315 49
12838.015 99
12838.715 98
12839.414 83
12840.114 61
12840.814 51
12841.514 40
12842.214 39
12842.913 40
12843.613 37
12844.313 48
12845.013 41
12845.713 36
12846.413 46
12847.113 57
12847.813 77
12848.513 77
12849.213 85
12849.913 77
12850.613 69
12851.313 56
12852.013 55
12852.713 61
12853.413 68
12854.113 59
12854.813 53
12855.514 58
12856.214 68
12856.914 72
12857.614 80
12858.314 79
12859.015 70
12859.715 84
12860.415 101
12861.116 93
12861.816 88
12862.516 79
12863.217 104
12863.917 98
12864.618 109
12865.318 123
12866.019 118
12866.719 87
12867.419 65
12868.120 42
12868.821 46
12869.521 42
12870.222 29
12870.922 38
12871.623 65
12872.324 55
12873.024 61
12873.725 56
12874.426 47
12875.126 43
12875.827 51
12876.528 53
12877.229 74
12877.929 78
12878.630 79
12879.331 60
12880.032 56
12880.733 53
12881.434 62
12882.134 72
12882.835 75
12883.536 63
12884.237 62
12884.938 78
12885.639 93
12886.340 104
12887.041 130
12887.742 113
12888.443 106
12889.145 95
12889.846 108
12890.547 94
12891.248 84
12891.949 82
12892.650 65
12893.352 49
12894.053 50
12894.754 75
12895.455 67
12896.157 71
12896.858 61
12897.559 55
12898.261 95
12898.962 93
12899.663 74
12900.365 61
12901.066 59
12901.768 61
12902.469 73
12903.170 60
12903.872 58
12904.573 46
12905.275 58
12905.977 48
12906.678 63
12907.380 74
12908.081 71
12908.783 54
12909.485 63
12910.186 62
12910.888 54
12911.590 52
12912.291 41
12912.993 64
12913.695 65
12914.397 57
12915.098 67
12915.800 71
12916.502 71
12917.204 71
12917.906 69
12918.608 72
12919.310 62
12920.012 46
12920.714 40
12921.416 47
12922.118 49
12922.820 52
12923.522 42
12924.224 48
12924.926 43
12925.628 68
12926.330 79
12927.032 87
12927.734 84
12928.436 68
12929.139 72
12929.841 67
12930.543 67
12931.245 65
12931.947 68
12932.650 67
12933.352 72
12934.054 69
12934.757 88
12935.459 85
12936.161 73
12936.864 57
12937.566 46
12938.269 54
12938.971 55
12939.674 54
12940.376 56
12941.079 66
12941.781 71
12942.484 65
12943.186 53
12943.889 46
12944.591 37
12945.294 33
12945.997 26
12946.699 63
12947.402 58
12948.105 76
12948.808 73
12949.510 69
12950.213 71
12950.916 66
12951.619 74
12952.321 72
12953.024 57
12953.727 39
12954.430 44
12955.133 45
12955.836 60
12956.539 94
12957.242 89
12957.945 99
12958.648 99
12959.351 72
12960.054 63
12960.757 61
12961.460 71
12962.163 67
12962.866 76
12963.569 91
12964.272 87
12964.975 86
12965.679 103
12966.382 100
12967.085 108
12967.788 95
12968.491 128
12969.195 106
12969.898 89
12970.601 82
12971.305 73
12972.008 75
12972.711 91
12973.415 86
12974.118 68
12974.822 72
12975.525 65
12976.229 82
12976.932 76
12977.636 69
12978.339 84
12979.043 73
12979.746 59
12980.450 49
12981.153 47
12981.857 61
12982.561 78
12983.264 83
12983.968 65
12984.672 62
12985.375 72
12986.079 64
12986.783 55
12987.487 55
12988.190 66
12988.894 72
12989.598 71
12990.302 68
12991.006 66
12991.710 47
12992.414 44
12993.118 48
12993.821 52
12994.525 55
12995.229 64
12995.933 56
12996.637 65
12997.341 57
12998.046 49
12998.750 57
12999.454 63
13000.158 67
13000.862 91
13001.566 82
13002.270 84
13002.974 76
13003.679 62
13004.383 69
13005.087 64
13005.791 67
13006.496 71
13007.200 65
13007.904 73
13008.609 86
13009.313 81
13010.017 76
13010.722 87
13011.426 71
13012.131 64
13012.835 48
13013.540 47
13014.244 66
13014.949 59
13015.653 44
13016.358 43
13017.062 56
13017.767 55
13018.472 51
13019.176 58
13019.881 46
13020.586 57
13021.290 45
13021.995 44
13022.700 50
13023.404 60
13024.109 61
13024.814 82
13025.519 83
13026.224 71
13026.928 85
13027.633 99
13028.338 107
13029.043 96
13029.748 93
13030.453 82
13031.158 73
13031.863 55
13032.568 68
13033.273 75
13033.978 62
13034.683 63
13035.388 77
13036.093 71
13036.798 65
13037.503 47
13038.209 48
13038.914 44
13039.619 67
13040.324 89
13041.029 90
13041.735 98
13042.440 108
13043.145 123
13043.851 97
13044.556 77
13045.261 70
13045.967 64
13046.672 57
13047.377 60
13048.083 53
13048.788 53
13049.494 58
13050.199 60
13050.905 63
13051.610 75
13052.316 59
13053.021 63
13053.727 48
13054.432 50
13055.138 51
13055.844 43
13056.549 28
13057.255 26
13057.961 22
13058.666 34
13059.372 33
13060.078 23
13060.784 32
13061.489 99
13062.195 172
13062.901 159
13063.607 140
13064.313 110
13065.019 84
13065.724 64
13066.430 66
13067.136 66
13067.842 66
13068.548 84
13069.254 71
13069.960 64
13070.666 51
13071.372 51
13072.078 43
13072.784 33
13073.491 31
13074.197 25
13074.903 43
13075.609 55
13076.315 61
13077.021 55
13077.728 43
13078.434 35
13079.140 26
13079.846 24
13080.553 38
13081.259 46
13081.965 50
13082.672 49
13083.378 54
13084.084 55
13084.791 39
13085.497 49
13086.204 50
13086.910 53
13087.617 61
13088.323 64
13089.030 54
13089.736 49
13090.443 55
13091.149 55
13091.856 52
13092.563 45
13093.269 72
13093.976 104
13094.683 107
13095.389 93
13096.096 95
13096.803 89
13097.510 67
13098.216 64
13098.923 49
13099.630 59
13100.337 68
13101.044 56
13101.751 59
13102.457 64
13103.164 77
13103.871 86
13104.578 88
13105.285 85
13105.992 74
13106.699 75
13107.406 59
13108.113 36
13108.820 23
13109.527 20
13110.235 25
13110.942 48
13111.649 65
13112.356 59
13113.063 67
13113.770 61
13114.478 56
13115.185 50
13115.892 47
13116.599 49
13117.307 43
13118.014 42
13118.721 66
13119.429 94
13120.136 99
13120.843 96
13121.551 91
13122.258 93
13122.966 88
13123.673 74
13124.381 54
13125.088 57
13125.796 69
13126.503 90
13127.211 102
13127.918 80
13128.626 74
13129.334 93
13130.041 101
13130.749 79
13131.457 62
13132.164 58
13132.872 57
13133.580 50
13134.287 49
13134.995 43
13135.703 44
13136.411 51
13137.119 42
13137.826 37
13138.534 56
13139.242 81
13139.950 71
13140.658 55
13141.366 49
13142.074 93
13142.782 72
13143.490 59
13144.198 61
13144.906 52
13145.614 56
13146.322 43
13147.030 43
13147.738 46
13148.447 69
13149.155 59
13149.863 77
13150.571 82
13151.279 78
13151.988 80
13152.696 70
13153.404 66
13154.112 73
13154.821 71
13155.529 90
13156.237 81
13156.946 68
13157.654 58
13158.362 54
13159.071 44
13159.779 43
13160.488 41
13161.196 38
13161.905 45
13162.613 49
13163.322 50
13164.030 48
13164.739 51
13165.448 49
13166.156 45
13166.865 35
13167.573 48
13168.282 64
13168.991 51
13169.700 65
13170.408 54
13171.117 49
13171.826 39
13172.535 34
13173.243 40
13173.952 58
13174.661 75
13175.370 73
13176.079 55
13176.788 51
13177.497 60
13178.206 58
13178.915 43
13179.623 27
13180.332 22
13181.041 29
13181.751 39
13182.460 53
13183.169 68
13183.878 63
13184.587 74
13185.296 60
13186.005 52
13186.714 61
13187.424 53
13188.133 57
13188.842 68
13189.551 56
13190.260 58
13190.970 40
13191.679 41
13192.388 64
13193.098 78
13193.807 72
13194.516 77
13195.226 73
13195.935 60
13196.645 61
13197.354 58
13198.064 53
13198.773 41
13199.483 50
13200.192 60
13200.902 53
13201.611 59
13202.321 60
13203.031 55
13203.740 53
13204.450 42
13205.159 37
13205.869 43
13206.579 44
13207.289 42
13207.998 74
13208.708 81
13209.418 77
13210.128 69
13210.837 65
13211.547 71
13212.257 69
13212.967 89
13213.677 94
13214.387 89
13215.097 82
13215.807 90
13216.517 115
13217.227 113
13217.937 102
13218.647 103
13219.357 86
13220.067 74
13220.777 75
13221.487 65
13222.197 70
13222.907 59
13223.618 47
13224.328 45
13225.038 48
13225.748 39
13226.458 38
13227.169 49
13227.879 57
13228.589 92
13229.300 87
13230.010 97
13230.720 90
13231.431 87
13232.141 69
13232.851 67
13233.562 64
13234.272 82
13234.983 119
13235.693 128
13236.404 129
13237.114 110
13237.825 98
13238.535 88
13239.246 70
13239.957 56
13240.667 56
13241.378 72
13242.089 82
13242.799 76
13243.510 76
13244.221 74
13244.931 57
13245.642 43
13246.353 46
13247.064 57
13247.775 60
13248.485 83
13249.196 88
13249.907 106
13250.618 103
13251.329 94
13252.040 90
13252.751 80
13253.462 117
13254.173 104
13254.884 97
13255.595 74
13256.306 64
13257.017 65
13257.728 65
13258.439 54
13259.150 59
13259.861 40
13260.572 45
13261.284 52
13261.995 76
13262.706 72
13263.417 84
13264.129 88
13264.840 107
13265.551 91
13266.262 68
13266.974 78
13267.685 74
13268.396 61
13269.108 60
13269.819 62
13270.531 66
13271.242 64
13271.954 86
13272.665 102
13273.377 96
13274.088 80
13274.800 63
13275.511 48
13276.223 50
13276.934 61
13277.646 92
13278.358 87
13279.069 78
13279.781 76
13280.493 69
13281.204 56
13281.916 50
13282.628 50
13283.340 57
13284.051 60
13284.763 73
13285.475 87
13286.187 95
13286.899 99
13287.611 90
13288.323 62
13289.035 60
13289.747 76
13290.458 62
13291.170 63
13291.882 68
13292.594 81
13293.307 84
13294.019 79
13294.731 66
13295.443 58
13296.155 62
13296.867 58
13297.579 67
13298.291 68
13299.004 54
13299.716 50
13300.428 67
13301.140 64
13301.852 83
13302.565 78
13303.277 79
13303.989 78
13304.702 99
13305.414 98
13306.127 100
13306.839 87
13307.551 78
13308.264 100
13308.976 100
13309.689 83
13310.401 76
13311.114 65
13311.826 51
13312.539 46
13313.251 44
13313.964 32
13314.677 37
13315.389 51
13316.102 69
13316.815 69
13317.527 66
13318.240 57
13318.953 62
13319.665 68
13320.378 76
13321.091 78
13321.804 79
13322.517 68
13323.229 72
13323.942 65
13324.655 71
13325.368 58
13326.081 82
13326.794 75
13327.507 71
13328.220 60
13328.933 66
13329.646 70
13330.359 94
13331.072 100
13331.785 108
13332.498 110
13333.211 106
13333.924 83
13334.638 67
13335.351 75
13336.064 85
13336.777 124
13337.490 139
13338.204 198
13338.917 178
13339.630 148
13340.344 148
13341.057 109
13341.770 85
13342.484 74
13343.197 86
13343.910 96
13344.624 115
13345.337 98
13346.051 95
13346.764 91
13347.478 67
13348.191 76
13348.905 67
13349.618 78
13350.332 74
13351.045 65
13351.759 45
13352.473 45
13353.186 55
13353.900 68
13354.614 79
13355.327 70
13356.041 66
13356.755 51
13357.469 63
13358.182 77
13358.896 85
13359.610 108
13360.324 110
13361.038 107
13361.752 111
13362.465 96
13363.179 76
13363.893 74
13364.607 70
13365.321 66
13366.035 55
13366.749 40
13367.463 52
13368.177 60
13368.891 67
13369.605 75
13370.320 78
13371.034 77
13371.748 104
13372.462 89
13373.176 64
13373.890 78
13374.605 66
13375.319 54
13376.033 66
13376.747 81
13377.462 91
13378.176 95
13378.890 88
13379.605 116
13380.319 112
13381.033 122
13381.748 101
13382.462 76
13383.177 79
13383.891 79
13384.606 63
13385.320 75
13386.035 73
13386.749 72
13387.464 64
13388.178 53
13388.893 40
13389.608 35
13390.322 62
13391.037 57
13391.752 50
13392.466 75
13393.181 70
13393.896 81
13394.611 76
13395.325 83
13396.040 83
13396.755 88
13397.470 97
13398.185 91
13398.900 78
13399.614 78
13400.329 90
13401.044 79
13401.759 84
13402.474 87
13403.189 93
13403.904 75
13404.619 71
13405.334 58
13406.049 58
13406.764 53
13407.479 38
13408.195 37
13408.910 47
13409.625 60
13410.340 70
13411.055 70
13411.771 55
13412.486 43
13413.201 32
13413.916 24
13414.632 40
13415.347 54
13416.062 67
13416.778 78
13417.493 65
13418.208 52
13418.924 61
13419.639 53
13420.355 63
13421.070 74
13421.786 96
13422.501 78
13423.217 88
13423.932 98
13424.648 92
13425.363 76
13426.079 70
13426.794 47
13427.510 42
13428.226 36
13428.941 35
13429.657 39
13430.373 53
13431.089 59
13431.804 53
13432.520 65
13433.236 66
13433.952 79
13434.668 95
13435.383 110
13436.099 149
13436.815 129
13437.531 104
13438.247 79
13438.963 75
13439.679 73
13440.395 59
13441.111 48
13441.827 45
13442.543 53
13443.259 70
13443.975 78
13444.691 76
13445.407 92
13446.123 94
13446.840 81
13447.556 69
13448.272 63
13448.988 64
13449.704 50
13450.421 54
13451.137 65
13451.853 60
13452.570 55
13453.286 58
13454.002 57
13454.719 88
13455.435 102
13456.151 81
13456.868 78
13457.584 71
13458.301 72
13459.017 96
13459.734 142
13460.450 133
13461.167 118
13461.883 119
13462.600 103
13463.316 88
13464.033 62
13464.750 49
13465.466 60
13466.183 48
13466.900 40
13467.616 47
13468.333 75
13469.050 70
13469.767 57
13470.483 40
13471.200 39
13471.917 37
13472.634 81
13473.351 97
13474.068 93
13474.785 109
13475.501 97
13476.218 78
13476.935 77
13477.652 88
13478.369 96
13479.086 85
13479.803 74
13480.520 66
13481.238 58
13481.955 57
13482.672 42
13483.389 35
13484.106 39
13484.823 53
13485.540 64
13486.258 51
13486.975 53
13487.692 74
13488.409 68
13489.127 71
13489.844 63
13490.561 51
13491.279 52
13491.996 57
13492.713 66
13493.431 41
13494.148 30
13494.866 41
13495.583 57
13496.301 75
13497.018 57
13497.736 50
13498.453 66
13499.171 62
13499.888 54
13500.606 41
13501.323 41
13502.041 59
13502.759 89
13503.476 95
13504.194 97
13504.912 78
13505.629 59
13506.347 75
13507.065 67
13507.783 77
13508.501 82
13509.218 84
13509.936 77
13510.654 64
13511.372 78
13512.090 70
13512.808 107
13513.526 117
13514.244 130
13514.962 93
13515.680 79
13516.398 58
13517.116 73
13517.834 62
13518.552 73
13519.270 57
13519.988 72
13520.706 64
13521.424 86
13522.142 91
13522.861 133
13523.579 118
13524.297 85
13525.015 63
13525.734 89
13526.452 82
13527.170 77
13527.888 75
13528.607 71
13529.325 72
13530.043 55
13530.762 52
13531.480 65
13532.199 89
13532.917 81
13533.636 73
13534.354 65
13535.073 51
13535.791 47
13536.510 38
13537.228 46
13537.947 44
13538.665 30
13539.384 27
13540.103 39
13540.821 49
13541.540 32
13542.259 23
13542.978 26
13543.696 26
13544.415 27
13545.134 58
13545.853 61
13546.571 86
13547.290 74
13548.009 71
13548.728 65
13549.447 59
13550.166 51
13550.885 76
13551.604 73
13552.323 76
13553.042 74
13553.761 60
13554.480 53
13555.199 56
13555.918 42
13556.637 51
13557.356 36
13558.075 35
13558.794 44
13559.513 40
13560.233 43
13560.952 56
13561.671 66
13562.390 60
13563.109 51
13563.829 43
13564.548 45
13565.267 35
13565.987 60
13566.706 76
13567.425 72
13568.145 83
13568.864 78
13569.584 65
13570.303 72
13571.023 76
13571.742 67
13572.461 82
13573.181 84
13573.901 81
13574.620 112
13575.340 107
13576.059 98
13576.779 104
13577.499 102
13578.218 104
13578.938 105
13579.658 106
13580.377 94
13581.097 75
13581.817 53
13582.537 55
13583.256 64
13583.976 68
13584.696 68
13585.416 56
13586.136 73
13586.856 91
13587.576 111
13588.295 103
13589.015 82
13589.735 61
13590.455 69
13591.175 77
13591.895 58
13592.615 63
13593.335 52
13594.056 48
13594.776 57
13595.496 54
13596.216 70
13596.936 62
13597.656 65
13598.376 65
13599.097 50
13599.817 59
13600.537 48
13601.257 40
13601.978 47
13602.698 69
13603.418 63
13604.139 74
13604.859 73
13605.579 61
13606.300 53
13607.020 74
13607.741 86
13608.461 87
13609.182 78
13609.902 59
13610.623 74
13611.343 95
13612.064 79
13612.784 50
13613.505 37
13614.226 29
13614.946 29
13615.667 34
13616.387 47
13617.108 45
13617.829 52
13618.550 60
13619.270 69
13619.991 69
13620.712 68
13621.433 69
13622.154 77
13622.874 75
13623.595 84
13624.316 105
13625.037 96
13625.758 101
13626.479 70
13627.200 58
13627.921 49
13628.642 58
13629.363 59
13630.084 82
13630.805 90
13631.526 92
13632.247 102
13632.968 83
13633.689 70
13634.410 84
13635.132 91
13635.853 74
13636.574 73
13637.295 62
13638.017 66
13638.738 62
13639.459 49
13640.180 66
13640.902 72
13641.623 78
13642.344 70
13643.066 64
13643.787 53
13644.509 45
13645.230 47
13645.951 56
13646.673 65
13647.394 60
13648.116 69
13648.838 69
13649.559 76
13650.281 75
13651.002 55
13651.724 55
13652.445 44
13653.167 41
13653.889 39
13654.610 43
13655.332 47
13656.054 39
13656.776 51
13657.497 77
13658.219 76
13658.941 76
13659.663 74
13660.385 59
13661.107 72
13661.828 81
13662.550 104
13663.272 94
13663.994 83
13664.716 69
13665.438 44
13666.160 48
13666.882 69
13667.604 69
13668.326 77
13669.048 85
13669.770 83
13670.492 89
13671.215 108
13671.937 134
13672.659 118
13673.381 90
13674.103 87
13674.825 66
13675.548 65
13676.270 80
13676.992 68
13677.715 60
13678.437 48
13679.159 48
13679.882 42
13680.604 44
13681.326 28
13682.049 16
13682.771 20
13683.494 16
13684.216 20
13684.939 23
13685.661 26
13686.384 29
13687.106 37
13687.829 47
13688.551 61
13689.274 65
13689.997 51
13690.719 67
13691.442 59
13692.165 52
13692.887 52
13693.610 49
13694.333 47
13695.055 33
13695.778 33
13696.501 40
13697.224 47
13697.947 56
13698.670 64
13699.392 58
13700.115 72
13700.838 94
13701.561 83
13702.284 76
13703.007 64
13703.730 74
13704.453 79
13705.176 77
13705.899 65
13706.622 66
13707.345 72
13708.068 56
13708.792 47
13709.515 41
13710.238 40
13710.961 41
13711.684 37
13712.407 45
13713.131 66
13713.854 82
13714.577 79
13715.300 62
13716.024 59
13716.747 61
13717.470 48
13718.194 51
13718.917 60
13719.641 80
13720.364 82
13721.088 73
13721.811 60
13722.534 59
13723.258 80
13723.981 76
13724.705 89
13725.429 77
13726.152 64
13726.876 51
13727.599 40
13728.323 40
13729.047 42
13729.770 54
13730.494 70
13731.218 82
13731.942 82
13732.665 76
13733.389 71
13734.113 59
13734.837 46
13735.560 47
13736.284 43
13737.008 33
13737.732 42
13738.456 50
13739.180 54
13739.904 92
13740.628 111
13741.352 98
13742.076 99
13742.800 91
13743.524 80
13744.248 60
13744.972 78
13745.696 83
13746.420 89
13747.144 105
13747.869 91
13748.593 81
13749.317 72
13750.041 75
13750.765 66
13751.490 72
13752.214 68
13752.938 60
13753.662 57
13754.387 58
13755.111 53
13755.836 40
13756.560 33
13757.284 46
13758.009 60
13758.733 61
13759.458 80
13760.182 77
13760.907 76
13761.631 79
13762.356 71
13763.080 74
13763.805 55
13764.529 50
13765.254 42
13765.979 41
13766.703 46
13767.428 58
13768.153 67
13768.877 65
13769.602 76
13770.327 82
13771.052 69
13771.776 68
13772.501 86
13773.226 76
13773.951 51
13774.676 41
13775.401 36
13776.126 37
13776.850 31
13777.575 26
13778.300 20
13779.025 30
13779.750 64
13780.475 101
13781.200 107
13781.925 88
13782.651 73
13783.376 56
13784.101 42
13784.826 43
13785.551 50
13786.276 69
13787.001 89
13787.727 89
13788.452 70
13789.177 64
13789.902 53
13790.628 59
13791.353 45
13792.078 46
13792.804 38
13793.529 60
13794.254 67
13794.980 64
13795.705 67
13796.431 76
13797.156 71
13797.881 64
13798.607 52
13799.333 36
13800.058 37
13800.784 43
13801.509 38
13802.235 55
13802.960 57
13803.686 49
13804.412 42
13805.137 30
13805.863 37
13806.589 52
13807.314 64
13808.040 70
13808.766 75
13809.492 77
13810.218 75
13810.943 77
13811.669 64
13812.395 77
13813.121 98
13813.847 98
13814.573 88
13815.299 89
13816.025 82
13816.751 78
13817.477 72
13818.203 59
13818.929 45
13819.655 35
13820.381 40
13821.107 54
13821.833 53
13822.559 46
13823.285 49
13824.011 53
13824.738 68
13825.464 62
13826.190 49
13826.916 33
13827.643 44
13828.369 46
13829.095 45
13829.821 33
13830.548 39
13831.274 39
13832.000 73
13832.727 118
13833.453 125
13834.180 115
13834.906 101
13835.633 102
13836.359 105
13837.086 98
13837.812 93
13838.539 66
13839.265 50
13839.992 56
13840.718 57
13841.445 64
13842.172 90
13842.898 99
13843.625 103
13844.352 93
13845.079 93
13845.805 86
13846.532 94
13847.259 93
13847.986 112
13848.712 99
13849.439 92
13850.166 97
13850.893 115
13851.620 123
13852.347 104
13853.074 110
13853.801 119
13854.528 100
13855.255 124
13855.982 104
13856.709 94
13857.436 89
13858.163 70
13858.890 72
13859.617 150
13860.344 163
13861.071 142
13861.798 123
13862.526 107
13863.253 89
13863.980 96
13864.707 80
13865.434 71
13866.162 67
13866.889 67
13867.616 52
13868.344 54
13869.071 59
13869.798 67
13870.526 71
13871.253 91
13871.981 114
13872.708 117
13873.436 117
13874.163 109
13874.891 95
13875.618 79
13876.346 65
13877.073 70
13877.801 84
13878.528 77
13879.256 86
13879.984 96
13880.711 96
13881.439 92
13882.167 123
13882.894 116
13883.622 97
13884.350 90
13885.078 81
13885.805 63
13886.533 82
13887.261 86
13887.989 88
13888.717 84
13889.445 76
13890.173 60
13890.901 66
13891.628 51
13892.356 43
13893.084 40
13893.812 51
13894.540 70
13895.268 78
13895.997 83
13896.725 66
13897.453 66
13898.181 78
13898.909 90
13899.637 97
13900.365 93
13901.093 99
13901.822 87
13902.550 81
13903.278 83
13904.006 69
13904.735 59
13905.463 58
13906.191 65
13906.920 56
13907.648 42
13908.376 30
13909.105 30
13909.833 34
13910.562 40
13911.290 59
13912.019 56
13912.747 59
13913.476 53
13914.204 50
13914.933 51
13915.661 59
13916.390 78
13917.119 76
13917.847 55
13918.576 50
13919.305 44
13920.033 44
13920.762 40
13921.491 38
13922.219 31
13922.948 27
13923.677 42
13924.406 47
13925.135 45
13925.864 36
13926.592 50
13927.321 64
13928.050 78
13928.779 68
13929.508 68
13930.237 89
13930.966 65
13931.695 53
13932.424 45
13933.153 56
13933.882 64
13934.611 84
13935.340 85
13936.069 72
13936.798 69
13937.528 71
13938.257 80
13938.986 72
13939.715 63
13940.444 46
13941.174 56
13941.903 67
13942.632 62
13943.362 59
13944.091 54
13944.820 39
13945.550 33
13946.279 58
13947.008 66
13947.738 62
13948.467 64
13949.197 64
13949.926 83
13950.656 102
13951.385 118
13952.115 107
13952.844 91
13953.574 76
13954.303 62
13955.033 50
13955.763 45
13956.492 37
13957.222 35
13957.952 47
13958.681 70
13959.411 54
13960.141 53
13960.871 60
13961.600 83
13962.330 87
13963.060 82
13963.790 75
13964.520 57
13965.250 49
13965.979 53
13966.709 85
13967.439 81
13968.169 80
13968.899 100
13969.629 73
13970.359 58
13971.089 44
13971.819 43
13972.549 32
13973.280 33
13974.010 40
13974.740 34
13975.470 46
13976.200 32
13976.930 46
13977.660 52
13978.391 67
13979.121 66
13979.851 48
13980.581 42
13981.312 53
13982.042 42
13982.772 50
13983.503 44
13984.233 44
13984.964 62
13985.694 63
13986.424 66
13987.155 53
13987.885 57
13988.616 65
13989.346 47
13990.077 36
13990.807 35
13991.538 48
13992.269 41
13992.999 58
13993.730 78
13994.460 78
13995.191 72
13995.922 68
13996.652 71
13997.383 66
13998.114 73
13998.845 55
13999.575 47
14000.306 46
14001.037 32
14001.768 27
14002.499 38
14003.230 47
14003.961 52
14004.691 50
14005.422 39
14006.153 56
14006.884 80
14007.615 82
14008.346 64
14009.077 68
14009.808 90
14010.539 94
14011.271 94
14012.002 97
14012.733 85
14013.464 76
14014.195 56
14014.926 56
14015.657 52
14016.389 43
14017.120 49
14017.851 45
14018.582 35
14019.314 26
14020.045 45
14020.776 52
14021.508 66
14022.239 96
14022.971 81
14023.702 73
14024.433 56
14025.165 44
14025.896 45
14026.628 44
14027.359 55
14028.091 49
14028.822 68
14029.554 123
14030.285 150
14031.017 153
14031.749 138
14032.480 156
14033.212 137
14033.944 115
14034.675 112
14035.407 100
14036.139 74
14036.871 52
14037.602 41
14038.334 35
14039.066 21
14039.798 13
14040.530 26
14041.262 30
14041.993 34
14042.725 59
14043.457 72
14044.189 83
14044.921 102
14045.653 91
14046.385 70
14047.117 82
14047.849 82
14048.581 66
14049.313 74
14050.045 72
14050.778 57
14051.510 52
14052.242 60
14052.974 70
14053.706 59
14054.438 59
14055.171 65
14055.903 74
14056.635 72
14057.368 70
14058.100 76
14058.832 74
14059.565 55
14060.297 44
14061.029 72
14061.762 62
14062.494 53
14063.227 63
14063.959 68
14064.691 58
14065.424 65
14066.157 69
14066.889 85
14067.622 76
14068.354 61
14069.087 61
14069.819 67
14070.552 102
14071.285 90
14072.017 97
14072.750 110
14073.483 100
14074.215 80
14074.948 77
14075.681 71
14076.414 81
14077.147 86
14077.879 75
14078.612 69
14079.345 56
14080.078 45
14080.811 58
14081.544 78
14082.277 77
14083.010 80
14083.743 62
14084.476 57
14085.209 67
14085.942 71
14086.675 78
14087.408 83
14088.141 74
14088.874 81
14089.607 95
14090.340 85
14091.074 85
14091.807 69
14092.540 66
14093.273 65
14094.006 77
14094.740 72
14095.473 80
14096.206 65
14096.940 68
14097.673 74
14098.406 59
14099.140 67
14099.873 56
14100.607 53
14101.340 68
14102.073 98
14102.807 82
14103.540 87
14104.274 87
14105.008 81
14105.741 58
14106.475 61
14107.208 76
14107.942 72
14108.675 47
14109.409 51
14110.143 44
14110.876 43
14111.610 48
14112.344 50
14113.078 54
14113.811 51
14114.545 64
14115.279 95
14116.013 91
14116.747 93
14117.481 89
14118.214 79
14118.948 82
14119.682 75
14120.416 71
14121.150 71
14121.884 76
14122.618 68
14123.352 71
14124.086 85
14124.820 103
14125.554 93
14126.288 82
14127.022 74
14127.757 59
14128.491 55
14129.225 61
14129.959 63
14130.693 57
14131.428 86
14132.162 93
14132.896 93
14133.630 90
14134.365 84
14135.099 74
14135.833 69
14136.568 65
14137.302 69
14138.036 65
14138.771 72
14139.505 75
14140.240 71
14140.974 70
14141.709 62
14142.443 57
14143.178 57
14143.912 58
14144.647 51
14145.381 57
14146.116 58
14146.851 65
14147.585 62
14148.320 76
14149.055 67
14149.789 71
14150.524 81
14151.259 61
14151.994 56
14152.728 60
14153.463 48
14154.198 52
14154.933 46
14155.668 46
14156.403 38
14157.137 50
14157.872 55
14158.607 70
14159.342 70
14160.077 59
14160.812 66
14161.547 87
14162.282 84
14163.017 74
14163.752 57
14164.487 63
14165.223 83
14165.958 72
14166.693 75
14167.428 73
14168.163 64
14168.898 49
14169.634 62
14170.369 65
14171.104 52
14171.839 67
14172.575 75
14173.310 82
14174.045 71
14174.781 74
14175.516 78
14176.251 80
14176.987 84
14177.722 88
14178.458 78
14179.193 67
14179.929 58
14180.664 55
14181.400 52
14182.135 67
14182.871 53
14183.606 45
14184.342 38
14185.078 43
14185.813 58
14186.549 56
14187.285 63
14188.020 64
14188.756 58
14189.492 38
14190.228 30
14190.963 53
14191.699 56
14192.435 75
14193.171 99
14193.907 106
14194.642 95
14195.378 98
14196.114 86
14196.850 83
14197.586 94
14198.322 79
14199.058 61
14199.794 46
14200.530 47
14201.266 46
14202.002 50
14202.738 53
14203.474 67
14204.211 72
14204.947 84
14205.683 90
14206.419 93
14207.155 76
14207.891 72
14208.628 70
14209.364 68
14210.100 66
14210.836 87
14211.573 104
14212.309 93
14213.045 68
14213.782 77
14214.518 68
14215.255 70
14215.991 59
14216.728 43
14217.464 47
14218.200 60
14218.937 57
14219.673 41
14220.410 52
14221.147 78
14221.883 98
14222.620 88
14223.356 68
14224.093 56
14224.830 65
14225.566 62
14226.303 57
14227.040 53
14227.776 46
14228.513 32
14229.250 30
14229.987 72
14230.724 65
14231.460 65
14232.197 55
14232.934 51
14233.671 43
14234.408 76
14235.145 63
14235.882 68
14236.619 67
14237.356 82
14238.093 81
14238.830 72
14239.567 60
14240.304 47
14241.041 47
14241.778 43
14242.515 37
14243.252 72
14243.989 91
14244.727 93
14245.464 93
14246.201 76
14246.938 62
14247.675 65
14248.413 56
14249.150 50
14249.887 45
14250.625 44
14251.362 36
14252.099 37
14252.837 65
14253.574 92
14254.312 104
14255.049 106
14255.787 101
14256.524 85
14257.261 82
14257.999 97
14258.737 104
14259.474 105
14260.212 113
14260.949 111
14261.687 83
14262.425 104
14263.162 88
14263.900 61
14264.638 75
14265.375 79
14266.113 74
14266.851 74
14267.588 65
14268.326 64
14269.064 57
14269.802 47
14270.540 48
14271.278 49
14272.015 61
14272.753 61
14273.491 66
14274.229 80
14274.967 72
14275.705 81
14276.443 57
14277.181 39
14277.919 32
14278.657 26
14279.395 20
14280.133 31
14280.872 51
14281.610 60
14282.348 89
14283.086 85
14283.824 101
14284.562 130
14285.301 137
14286.039 110
14286.777 104
14287.515 84
14288.254 78
14288.992 54
14289.730 74
14290.469 71
14291.207 76
14291.946 58
14292.684 61
14293.422 52
14294.161 50
14294.899 43
14295.638 43
14296.376 55
14297.115 46
14297.853 41
14298.592 37
14299.331 42
14300.069 66
14300.808 81
14301.546 84
14302.285 100
14303.024 77
14303.762 72
14304.501 64
14305.240 77
14305.979 85
14306.717 92
14307.456 81
14308.195 68
14308.934 56
14309.673 90
14310.412 112
14311.151 89
14311.889 67
14312.628 67
14313.367 53
14314.106 52
14314.845 61
14315.584 70
14316.323 73
14317.062 72
14317.802 64
14318.541 47
14319.280 49
14320.019 65
14320.758 77
14321.497 103
14322.236 88
14322.976 75
14323.715 58
14324.454 41
14325.193 36
14325.933 47
14326.672 49
14327.411 56
14328.150 83
14328.890 84
14329.629 86
14330.369 61
14331.108 48
14331.847 46
14332.587 44
14333.326 44
14334.066 68
14334.805 68
14335.545 75
14336.284 67
14337.024 58
14337.764 57
14338.503 65
14339.243 58
14339.982 42
14340.722 24
14341.462 31
14342.201 32
14342.941 36
14343.681 51
14344.421 54
14345.160 46
14345.900 46
14346.640 49
14347.380 62
14348.120 69
14348.860 67
14349.600 52
14350.339 40
14351.079 32
14351.819 39
14352.559 29
14353.299 28
14354.039 41
14354.779 89
14355.519 104
14356.259 101
14357.000 102
14357.740 94
14358.480 87
14359.220 77
14359.960 74
14360.700 64
14361.440 65
14362.181 67
14362.921 66
14363.661 59
14364.401 69
14365.142 52
14365.882 49
14366.622 70
14367.363 71
14368.103 74
14368.843 96
14369.584 102
14370.324 88
14371.065 85
14371.805 85
14372.546 70
14373.286 79
14374.027 72
14374.767 70
14375.508 94
14376.248 101
14376.989 113
14377.730 110
14378.470 85
14379.211 80
14379.952 87
14380.692 92
14381.433 79
14382.174 83
14382.914 99
14383.655 104
14384.396 90
14385.137 91
14385.878 90
14386.619 90
14387.359 103
14388.100 112
14388.841 144
14389.582 147
14390.323 122
14391.064 107
14391.805 97
14392.546 92
14393.287 85
14394.028 94
14394.769 95
14395.510 80
14396.251 73
14396.992 85
14397.734 108
14398.475 112
14399.216 109
14399.957 92
14400.698 86
14401.440 72
14402.181 68
14402.922 62
14403.663 64
14404.405 51
14405.146 48
14405.887 56
14406.629 50
14407.370 53
14408.111 59
14408.853 68
14409.594 64
14410.336 80
14411.077 61
14411.819 63
14412.560 53
14413.302 70
14414.043 67
14414.785 58
14415.527 46
14416.268 53
14417.010 59
14417.751 50
14418.493 42
14419.235 33
14419.977 43
14420.718 57
14421.460 55
14422.202 71
14422.944 81
14423.685 72
14424.427 61
14425.169 57
14425.911 67
14426.653 64
14427.395 56
14428.137 41
14428.879 34
14429.621 53
14430.363 59
14431.105 54
14431.847 58
14432.589 72
14433.331 69
14434.073 73
14434.815 73
14435.557 64
14436.299 49
14437.041 53
14437.783 56
14438.526 47
14439.268 43
14440.010 61
14440.752 80
14441.494 75
14442.237 71
14442.979 75
14443.721 68
14444.464 60
14445.206 52
14445.948 39
14446.691 50
14447.433 42
14448.176 35
14448.918 34
14449.661 22
14450.403 38
14451.146 34
14451.888 43
14452.631 38
14453.373 35
14454.116 40
14454.859 52
14455.601 52
14456.344 68
14457.086 105
14457.829 93
14458.572 71
14459.315 72
14460.057 67
14460.800 65
14461.543 86
14462.286 106
14463.029 99
14463.771 114
14464.514 85
14465.257 73
14466.000 56
14466.743 46
14467.486 46
14468.229 46
14468.972 46
14469.715 59
14470.458 79
14471.201 69
14471.944 77
14472.687 73
14473.430 62
14474.173 48
14474.916 38
14475.659 32
14476.403 40
14477.146 52
14477.889 68
14478.632 70
14479.375 85
14480.119 80
14480.862 87
14481.605 98
14482.349 87
14483.092 80
14483.835 67
14484.579 69
14485.322 59
14486.065 57
14486.809 51
14487.552 61
14488.296 59
14489.039 62
14489.783 74
14490.526 58
14491.270 62
14492.013 83
14492.757 76
14493.501 84
14494.244 80
14494.988 92
14495.732 101
14496.475 93
14497.219 78
14497.963 100
14498.706 122
14499.450 107
14500.194 100
14500.938 107
14501.682 94
14502.425 95
14503.169 92
14503.913 83
14504.657 58
14505.401 64
14506.145 62
14506.889 98
14507.633 102
14508.377 80
14509.121 76
14509.865 75
14510.609 80
14511.353 68
14512.097 75
14512.841 78
14513.585 70
14514.329 59
14515.074 45
14515.818 61
14516.562 55
14517.306 49
14518.050 72
14518.795 116
14519.539 93
14520.283 75
14521.028 105
14521.772 114
14522.516 100
14523.261 94
14524.005 72
14524.749 97
14525.494 101
14526.238 88
14526.983 76
14527.727 83
14528.472 89
14529.216 117
14529.961 111
14530.705 103
14531.450 80
14532.195 79
14532.939 65
14533.684 53
14534.428 62
14535.173 62
14535.918 76
14536.663 84
14537.407 71
14538.152 50
14538.897 29
14539.642 39
14540.386 30
14541.131 37
14541.876 42
14542.621 60
14543.366 87
14544.111 87
14544.856 89
14545.601 85
14546.346 93
14547.091 79
14547.836 58
14548.581 50
14549.326 63
14550.071 65
14550.816 59
14551.561 50
14552.306 67
14553.051 61
14553.796 66
14554.541 67
14555.287 80
14556.032 69
14556.777 65
14557.522 64
14558.268 61
14559.013 59
14559.758 51
14560.504 54
14561.249 44
14561.994 65
14562.740 79
14563.485 85
14564.231 93
14564.976 90
14565.721 97
14566.467 79
14567.212 66
14567.958 82
14568.703 75
14569.449 64
14570.195 70
14570.940 73
14571.686 52
14572.431 82
14573.177 71
14573.923 50
14574.668 58
14575.414 79
14576.160 83
14576.906 70
14577.651 80
14578.397 76
14579.143 77
14579.889 56
14580.635 49
14581.381 46
14582.126 56
14582.872 61
14583.618 90
14584.364 90
14585.110 98
14585.856 121
14586.602 99
14587.348 97
14588.094 98
14588.840 81
14589.586 88
14590.332 77
14591.079 61
14591.825 49
14592.571 69
14593.317 83
14594.063 83
14594.809 71
14595.556 79
14596.302 78
14597.048 90
14597.794 79
14598.541 68
14599.287 50
14600.033 31
14600.780 40
14601.526 37
14602.273 47
14603.019 57
14603.765 80
14604.512 74
14605.258 91
14606.005 75
14606.751 67
14607.498 52
14608.244 53
14608.991 45
14609.738 51
14610.484 70
14611.231 71
14611.978 76
14612.724 68
14613.471 52
14614.218 45
14614.964 40
14615.711 32
14616.458 26
14617.205 36
14617.951 56
14618.698 53
14619.445 86
14620.192 90
14620.939 85
14621.686 68
14622.433 76
14623.180 64
14623.927 54
14624.674 41
14625.421 66
14626.168 97
14626.915 135
14627.662 115
14628.409 114
14629.156 96
14629.903 84
14630.650 71
14631.397 75
14632.144 82
14632.892 68
14633.639 60
14634.386 48
14635.133 53
14635.880 76
14636.628 63
14637.375 73
14638.122 74
14638.870 103
14639.617 101
14640.364 84
14641.112 73
14641.859 89
14642.607 78
14643.354 71
14644.102 60
14644.849 64
14645.597 85
14646.344 94
14647.092 81
14647.839 75
14648.587 77
14649.334 73
14650.082 61
14650.830 41
14651.577 38
14652.325 34
14653.073 41
14653.821 41
14654.568 48
14655.316 68
14656.064 69
14656.812 65
14657.559 66
14658.307 53
14659.055 58
14659.803 64
14660.551 93
14661.299 91
14662.047 90
14662.795 86
14663.543 119
14664.291 119
14665.039 109
14665.787 81
14666.535 82
14667.283 94
14668.031 86
14668.779 99
14669.527 110
14670.275 130
14671.023 127
14671.772 110
14672.520 93
14673.268 80
14674.016 78
14674.765 96
14675.513 99
14676.261 105
14677.009 102
14677.758 110
14678.506 99
14679.254 91
14680.003 84
14680.751 120
14681.500 119
14682.248 107
14682.997 98
14683.745 101
14684.494 80
14685.242 72
14685.991 65
14686.739 60
14687.488 92
14688.236 114
14688.985 107
14689.734 102
14690.482 104
14691.231 85
14691.980 75
14692.728 84
14693.477 81
14694.226 80
14694.975 65
14695.724 58
14696.472 68
14697.221 60
14697.970 48
14698.719 39
14699.468 50
14700.217 37
14700.966 49
14701.715 59
14702.464 72
14703.213 77
14703.962 76
14704.711 70
14705.460 91
14706.209 87
14706.958 73
14707.707 96
14708.456 87
14709.205 88
14709.954 98
14710.703 85
14711.453 128
14712.202 126
14712.951 129
14713.700 119
14714.450 90
14715.199 82
14715.948 77
14716.698 71
14717.447 72
14718.196 75
14718.946 82
14719.695 85
14720.445 98
14721.194 112
14721.943 106
14722.693 89
14723.442 75
14724.192 71
14724.941 57
14725.691 66
14726.441 104
14727.190 105
14727.940 77
14728.689 59
14729.439 60
14730.189 61
14730.938 54
14731.688 73
14732.438 75
14733.188 68
14733.937 70
14734.687 62
14735.437 78
14736.187 69
14736.937 64
14737.687 55
14738.436 60
14739.186 58
14739.936 58
14740.686 53
14741.436 86
14742.186 92
14742.936 94
14743.686 94
14744.436 110
14745.186 122
14745.936 103
14746.687 76
14747.437 62
14748.187 60
14748.937 58
14749.687 73
14750.437 69
14751.187 57
14751.938 73
14752.688 77
14753.438 63
14754.189 65
14754.939 55
14755.689 48
14756.440 45
14757.190 44
14757.940 56
14758.691 70
14759.441 67
14760.192 51
14760.942 57
14761.692 81
14762.443 89
14763.193 73
14763.944 67
14764.695 60
14765.445 58
14766.196 56
14766.946 40
14767.697 47
14768.448 45
14769.198 54
14769.949 65
14770.700 67
14771.450 64
14772.201 81
14772.952 79
14773.703 86
14774.454 82
14775.204 88
14775.955 108
14776.706 115
14777.457 92
14778.208 81
14778.959 62
14779.710 63
14780.461 60
14781.212 82
14781.963 84
14782.714 86
14783.465 74
14784.216 60
14784.967 57
14785.718 61
14786.469 64
14787.220 87
14787.971 87
14788.722 65
14789.474 79
14790.225 79
14790.976 63
14791.727 55
14792.479 63
14793.230 72
14793.981 75
14794.733 66
14795.484 57
14796.235 72
14796.987 81
14797.738 78
14798.489 100
14799.241 100
14799.992 111
14800.744 100
14801.495 84
14802.247 79
14802.998 72
14803.750 104
14804.501 126
14805.253 120
14806.005 124
14806.756 102
14807.508 91
14808.260 111
14809.011 102
14809.763 101
14810.515 76
14811.266 62
14812.018 94
14812.770 88
14813.522 88
14814.274 82
14815.025 62
14815.777 59
14816.529 63
14817.281 69
14818.033 52
14818.785 60
14819.537 84
14820.289 83
14821.041 101
14821.793 113
14822.545 103
14823.297 125
14824.049 142
14824.801 179
14825.553 156
14826.305 130
14827.058 114
14827.810 119
14828.562 94
14829.314 87
14830.066 85
14830.819 106
14831.571 96
14832.323 93
14833.075 73
14833.828 63
14834.580 59
14835.332 57
14836.085 59
14836.837 47
14837.590 60
14838.342 69
14839.094 75
14839.847 77
14840.599 70
14841.352 51
14842.104 61
14842.857 67
14843.610 90
14844.362 93
14845.115 81
14845.867 72
14846.620 66
14847.373 63
14848.125 83
14848.878 80
14849.631 60
14850.384 55
14851.136 64
14851.889 69
14852.642 84
14853.395 74
14854.148 65
14854.900 64
14855.653 68
14856.406 68
14857.159 90
14857.912 80
14858.665 67
14859.418 68
14860.171 120
14860.924 131
14861.677 126
14862.430 109
14863.183 107
14863.936 121
14864.689 118
14865.442 112
14866.195 92
14866.949 86
14867.702 82
14868.455 64
14869.208 52
14869.961 49
14870.715 75
14871.468 82
14872.221 79
14872.975 70
14873.728 79
14874.481 78
14875.235 76
14875.988 81
14876.741 125
14877.495 121
14878.248 127
14879.002 94
14879.755 79
14880.509 64
14881.262 68
14882.016 77
14882.769 64
14883.523 68
14884.277 57
14885.030 71
14885.784 62
14886.538 71
14887.291 73
14888.045 68
14888.799 58
14889.552 55
14890.306 39
14891.060 50
14891.814 57
14892.568 52
14893.321 62
14894.075 74
14894.829 108
14895.583 108
14896.337 123
14897.091 128
14897.845 116
14898.599 126
14899.353 143
14900.107 136
14900.861 158
14901.615 160
14902.369 147
14903.123 132
14903.877 113
14904.631 90
14905.385 62
14906.139 45
14906.894 48
14907.648 44
14908.402 31
14909.156 28
14909.910 41
14910.665 50
14911.419 71
14912.173 100
14912.928 103
14913.682 136
14914.436 124
14915.191 112
14915.945 112
14916.700 135
14917.454 161
14918.209 157
14918.963 131
14919.717 110
14920.472 103
14921.227 80
14921.981 96
14922.736 107
14923.490 134
14924.245 133
14925.000 137
14925.754 133
14926.509 103
14927.264 104
14928.018 108
14928.773 118
14929.528 95
14930.283 82
14931.037 83
14931.792 96
14932.547 74
14933.302 92
14934.057 101
14934.812 88
14935.566 125
14936.321 122
14937.076 115
14937.831 100
14938.586 77
14939.341 73
14940.096 86
14940.851 82
14941.606 94
14942.361 114
14943.117 101
14943.872 111
14944.627 118
14945.382 121
14946.137 118
14946.892 120
14947.648 116
14948.403 95
14949.158 95
14949.913 89
14950.669 81
14951.424 73
14952.179 76
14952.935 64
14953.690 68
14954.445 71
14955.201 90
14955.956 106
14956.712 96
14957.467 113
14958.222 119
14958.978 129
14959.733 127
14960.489 150
14961.245 164
14962.000 182
14962.756 197
14963.511 227
14964.267 249
14965.023 298
14965.778 341
14966.534 381
14967.290 413
14968.045 446
14968.801 467
14969.557 509
14970.313 496
14971.069 483
14971.824 454
14972.580 409
14973.336 414
14974.092 400
14974.848 388
14975.604 334
14976.360 264
14977.116 236
14977.872 213
14978.628 234
14979.384 188
14980.140 209
14980.896 201
14981.652 189
14982.408 194
14983.164 186
14983.920 168
14984.676 155
14985.432 171
14986.189 150
14986.945 139
14987.701 131
14988.457 113
14989.214 118
14989.970 104
14990.726 113
14991.482 120
14992.239 121
14992.995 146
14993.752 134
14994.508 148
14995.264 159
14996.021 163
14996.777 177
14997.534 156
14998.290 140
14999.047 135
14999.803 132
15000.560 131
15001.316 143
15002.073 149
15002.830 143
15003.586 136
15004.343 138
15005.099 144
15005.856 149
15006.613 153
15007.370 169
15008.126 167
15008.883 175
15009.640 182
15010.397 162
15011.153 148
15011.910 142
15012.667 171
15013.424 154
15014.181 145
15014.938 142
15015.695 180
15016.452 146
15017.209 128
15017.966 102
15018.723 97
15019.480 75
15020.237 72
15020.994 94
15021.751 112
15022.508 114
15023.265 110
15024.022 153
15024.779 194
15025.537 204
15026.294 203
15027.051 171
15027.808 136
15028.566 140
15029.323 177
15030.080 188
15030.837 191
15031.595 175
15032.352 159
15033.110 163
15033.867 154
15034.624 190
15035.382 179
15036.139 195
15036.897 215
15037.654 222
15038.412 240
15039.169 227
15039.927 259
15040.684 229
15041.442 211
15042.200 199
15042.957 183
15043.715 201
15044.472 198
15045.230 181
15045.988 175
15046.746 174
15047.503 185
15048.261 209
15049.019 226
15049.777 261
15050.534 296
15051.292 306
15052.050 297
15052.808 296
15053.566 273
15054.324 286
15055.082 274
15055.840 244
15056.598 233
15057.356 213
15058.114 225
15058.872 204
15059.630 254
15060.388 268
15061.146 306
15061.904 281
15062.662 325
15063.420 303
15064.178 349
15064.937 398
15065.695 386
15066.453 358
15067.211 339
15067.969 306
15068.728 295
15069.486 313
15070.244 277
15071.003 268
15071.761 303
15072.519 347
15073.278 396
15074.036 417
15074.795 403
15075.553 414
15076.312 431
15077.070 470
15077.828 481
15078.587 495
15079.346 492
15080.104 519
15080.863 517
15081.621 540
15082.380 485
15083.139 504
15083.897 493
15084.656 483
15085.415 494
15086.173 486
15086.932 460
15087.691 474
15088.450 452
15089.208 456
15089.967 467
15090.726 463
15091.485 471
15092.244 449
15093.003 414
15093.761 417
15094.520 418
15095.279 420
15096.038 454
15096.797 477
15097.556 508
15098.315 560
15099.074 636
15099.833 658
15100.593 680
15101.352 672
15102.111 692
15102.870 746
15103.629 790
15104.388 878
15105.147 952
15105.907 1037
15106.666 1123
15107.425 1131
15108.184 1120
15108.944 1187
15109.703 1305
15110.462 1393
15111.222 1375
15111.981 1309
15112.740 1380
15113.500 1465
15114.259 1600
15115.019 1786
15115.778 2130
15116.538 2656
15117.297 3338
15118.057 4291
15118.816 5569
15119.576 7077
15120.335 9018
15121.095 11318
15121.854 13731
15122.614 16368
15123.374 18982
15124.133 21089
15124.893 22826
15125.653 24075
15126.413 24848
15127.172 24986
15127.932 24663
15128.692 23817
15129.452 22613
15130.212 20978
15130.971 19254
15131.731 17345
15132.491 15415
15133.251 13669
15134.011 12030
15134.771 10442
15135.531 9184
15136.291 8040
15137.051 7102
15137.811 6283
15138.571 5552
15139.331 4986
15140.091 4547
15140.851 4138
15141.611 3931
15142.371 3740
15143.131 3584
15143.892 3375
15144.652 3224
15145.412 2998
15146.172 2766
15146.932 2655
15147.693 2521
15148.453 2361
15149.213 2218
15149.974 2135
15150.734 1974
15151.494 1865
15152.255 1791
15153.015 1669
15153.776 1574
15154.536 1568
15155.296 1494
15156.057 1403
15156.817 1361
15157.578 1297
15158.338 1251
15159.099 1218
15159.860 1287
15160.620 1389
15161.381 1390
15162.141 1364
15162.902 1353
15163.663 1360
15164.423 1417
15165.184 1425
15165.945 1424
15166.706 1407
15167.466 1366
15168.227 1333
15168.988 1297
15169.749 1253
15170.510 1193
15171.270 1138
15172.031 1135
15172.792 1088
15173.553 1022
15174.314 951
15175.075 842
15175.836 782
15176.597 743
15177.358 767
15178.119 770
15178.880 718
15179.641 672
15180.402 773
15181.163 759
15181.925 727
15182.686 747
15183.447 750
15184.208 696
15184.969 694
15185.730 663
15186.492 681
15187.253 678
15188.014 671
15188.776 673
15189.537 718
15190.298 715
15191.060 699
15191.821 665
15192.582 619
15193.344 580
15194.105 548
15194.867 517
15195.628 545
15196.390 537
15197.151 480
15197.913 490
15198.674 517
15199.436 501
15200.197 547
15200.959 559
15201.721 560
15202.482 553
15203.244 561
15204.006 617
15204.767 656
15205.529 659
15206.291 623
15207.052 610
15207.814 590
15208.576 519
15209.338 472
15210.100 487
15210.862 470
15211.623 478
15212.385 477
15213.147 512
15213.909 484
15214.671 437
15215.433 436
15216.195 504
15216.957 499
15217.719 494
15218.481 488
15219.243 477
15220.005 445
15220.767 473
15221.530 512
15222.292 552
15223.054 567
15223.816 492
15224.578 490
15225.340 505
15226.103 544
15226.865 578
15227.627 615
15228.390 585
15229.152 551
15229.914 505
15230.677 456
15231.439 422
15232.201 456
15232.964 418
15233.726 397
15234.489 364
15235.251 389
15236.014 412
15236.776 431
15237.539 434
15238.301 470
15239.064 462
15239.826 494
15240.589 466
15241.351 442
15242.114 364
15242.877 361
15243.639 384
15244.402 422
15245.165 433
15245.928 419
15246.690 358
15247.453 343
15248.216 337
15248.979 310
15249.742 326
15250.504 317
15251.267 303
15252.030 311
15252.793 338
15253.556 373
15254.319 367
15255.082 340
15255.845 356
15256.608 400
15257.371 381
15258.134 397
15258.897 424
15259.660 407
15260.423 402
15261.186 370
15261.949 379
15262.713 361
15263.476 355
15264.239 347
15265.002 357
15265.765 362
15266.529 358
15267.292 352
15268.055 328
15268.819 301
15269.582 337
15270.345 327
15271.109 324
15271.872 347
15272.635 359
15273.399 343
15274.162 357
15274.926 345
15275.689 382
15276.453 401
15277.216 425
15277.980 415
15278.743 424
15279.507 448
15280.271 427
15281.034 441
15281.798 444
15282.561 473
15283.325 499
15284.089 531
15284.853 566
15285.616 537
15286.380 566
15287.144 559
15287.908 574
15288.671 602
15289.435 607
15290.199 565
15290.963 550
15291.727 518
15292.491 511
15293.255 540
15294.019 518
15294.783 490
15295.547 476
15296.311 439
15297.075 433
15297.839 452
15298.603 524
15299.367 541
15300.131 528
15300.895 582
15301.659 586
15302.423 572
15303.187 522
15303.952 516
15304.716 509
15305.480 499
15306.244 470
15307.009 445
15307.773 478
15308.537 505
15309.301 479
15310.066 423
15310.830 420
15311.595 410
15312.359 403
15313.123 448
15313.888 412
15314.652 441
15315.417 456
15316.181 419
15316.946 381
15317.710 416
15318.475 452
15319.239 505
15320.004 536
15320.769 544
15321.533 547
15322.298 575
15323.063 640
15323.827 775
15324.592 872
15325.357 1003
15326.121 1148
15326.886 1332
15327.651 1451
15328.416 1593
15329.181 1781
15329.946 1914
15330.710 2106
15331.475 2209
15332.240 2280
15333.005 2312
15333.770 2318
15334.535 2304
15335.300 2191
15336.065 2137
15336.830 2006
15337.595 1820
15338.360 1611
15339.125 1473
15339.890 1363
15340.655 1279
15341.420 1213
15342.186 1126
15342.951 1162
15343.716 1202
15344.481 1329
15345.246 1348
15346.012 1356
15346.777 1373
15347.542 1438
15348.307 1466
15349.073 1429
15349.838 1383
15350.604 1326
15351.369 1299
15352.134 1250
15352.900 1177
15353.665 1168
15354.431 1108
15355.196 1007
15355.962 929
15356.727 881
15357.493 853
15358.258 798
15359.024 714
15359.789 627
15360.555 554
15361.321 504
15362.086 463
15362.852 466
15363.618 478
15364.383 459
15365.149 456
15365.915 495
15366.680 557
15367.446 543
15368.212 516
15368.978 489
15369.744 484
15370.510 486
15371.275 456
15372.041 379
15372.807 382
15373.573 369
15374.339 323
15375.105 349
15375.871 363
15376.637 357
15377.403 337
15378.169 342
15378.935 349
15379.701 328
15380.467 307
15381.234 305
15382.000 353
15382.766 363
15383.532 392
15384.298 392
15385.065 385
15385.831 379
15386.597 409
15387.363 423
15388.130 468
15388.896 465
15389.662 444
15390.429 434
15391.195 423
15391.961 391
15392.728 413
15393.494 418
15394.261 373
15395.027 314
15395.794 281
15396.560 286
15397.327 299
15398.093 271
15398.860 256
15399.626 237
15400.393 221
15401.160 200
15401.926 180
15402.693 173
15403.460 180
15404.226 207
15404.993 207
15405.760 198
15406.527 200
15407.293 241
15408.060 281
15408.827 284
15409.594 241
15410.361 236
15411.127 229
15411.894 223
15412.661 202
15413.428 211
15414.195 235
15414.962 243
15415.729 213
15416.496 238
15417.263 252
15418.030 226
15418.797 212
15419.564 205
15420.331 200
15421.099 188
15421.866 217
15422.633 223
15423.400 230
15424.167 242
15424.934 244
15425.702 268
15426.469 313
15427.236 308
15428.004 320
15428.771 338
15429.538 294
15430.306 276
15431.073 275
15431.840 278
15432.608 275
15433.375 292
15434.143 277
15434.910 250
15435.678 205
15436.445 232
15437.213 226
15437.980 238
15438.748 269
15439.515 258
15440.283 269
15441.050 247
15441.818 263
15442.586 275
15443.353 257
15444.121 238
15444.889 203
15445.657 188
15446.424 182
15447.192 168
15447.960 155
15448.728 186
15449.496 220
15450.263 191
15451.031 176
15451.799 163
15452.567 133
15453.335 182
15454.103 192
15454.871 230
15455.639 231
15456.407 264
15457.175 297
15457.943 302
15458.711 279
15459.479 243
15460.247 204
15461.015 200
15461.783 217
15462.552 236
15463.320 231
15464.088 196
15464.856 200
15465.624 188
15466.393 144
15467.161 150
15467.929 143
15468.698 157
15469.466 178
15470.234 205
15471.003 190
15471.771 219
15472.539 225
15473.308 248
15474.076 271
15474.845 235
15475.613 215
15476.382 244
15477.150 246
15477.919 240
15478.687 246
15479.456 214
15480.224 184
15480.993 185
15481.762 198
15482.530 190
15483.299 241
15484.068 288
15484.836 303
15485.605 287
15486.374 258
15487.143 249
15487.912 240
15488.680 227
15489.449 217
15490.218 252
15490.987 275
15491.756 294
15492.525 316
15493.294 342
15494.063 426
15494.831 475
15495.600 454
15496.369 476
15497.138 468
15497.907 486
15498.677 454
15499.446 486
15500.215 456
15500.984 446
15501.753 460
15502.522 434
15503.291 377
15504.060 383
15504.830 336
15505.599 303
15506.368 303
15507.137 279
15507.907 288
15508.676 308
15509.445 290
15510.215 309
15510.984 321
15511.753 311
15512.523 333
15513.292 303
15514.062 317
15514.831 309
15515.601 305
15516.370 349
15517.140 332
15517.909 300
15518.679 325
15519.448 372
15520.218 380
15520.988 387
15521.757 350
15522.527 351
15523.296 351
15524.066 335
15524.836 358
15525.606 355
15526.375 308
15527.145 278
15527.915 297
15528.685 263
15529.455 237
15530.224 247
15530.994 230
15531.764 203
15532.534 213
15533.304 243
15534.074 301
15534.844 325
15535.614 317
15536.384 289
15537.154 286
15537.924 306
15538.694 286
15539.464 311
15540.234 346
15541.004 377
15541.774 373
15542.544 371
15543.315 363
15544.085 316
15544.855 296
15545.625 273
15546.395 337
15547.166 393
15547.936 344
15548.706 324
15549.477 353
15550.247 392
15551.017 410
15551.788 408
15552.558 381
15553.329 424
15554.099 465
15554.869 453
15555.640 475
15556.410 456
15557.181 415
15557.951 374
15558.722 334
15559.493 299
15560.263 280
15561.034 256
15561.804 271
15562.575 273
15563.346 282
15564.116 295
15564.887 316
15565.658 297
15566.429 278
15567.199 295
15567.970 328
15568.741 299
15569.512 263
15570.283 225
15571.053 272
15571.824 298
15572.595 309
15573.366 300
15574.137 302
15574.908 296
15575.679 285
15576.450 261
15577.221 268
15577.992 320
15578.763 274
15579.534 252
15580.305 267
15581.076 252
15581.847 228
15582.619 234
15583.390 261
15584.161 228
15584.932 217
15585.703 259
15586.475 270
15587.246 274
15588.017 249
15588.788 236
15589.560 214
15590.331 292
15591.102 277
15591.874 244
15592.645 260
15593.417 254
15594.188 245
15594.959 237
15595.731 230
15596.502 219
15597.274 227
15598.045 217
15598.817 214
15599.589 249
15600.360 264
15601.132 308
15601.903 291
15602.675 284
15603.447 275
15604.218 291
15604.990 322
15605.762 313
15606.534 296
15607.305 271
15608.077 268
15608.849 263
15609.621 265
15610.393 265
15611.164 256
15611.936 253
15612.708 250
15613.480 235
15614.252 217
15615.024 185
15615.796 187
15616.568 188
15617.340 212
15618.112 199
15618.884 174
15619.656 142
15620.428 145
15621.200 147
15621.972 173
15622.744 187
15623.517 205
15624.289 206
15625.061 179
15625.833 173
15626.605 154
15627.378 156
15628.150 140
15628.922 147
15629.695 180
15630.467 185
15631.239 162
15632.012 168
15632.784 199
15633.556 208
15634.329 230
15635.101 214
15635.874 194
15636.646 161
15637.419 179
15638.191 167
15638.964 169
15639.736 149
15640.509 146
15641.282 156
15642.054 157
15642.827 166
15643.599 158
15644.372 180
15645.145 195
15645.918 202
15646.690 214
15647.463 277
15648.236 320
15649.009 322
15649.781 318
15650.554 303
15651.327 277
15652.100 252
15652.873 217
15653.646 194
15654.419 174
15655.192 209
15655.965 223
15656.738 197
15657.511 153
15658.284 128
15659.057 121
15659.830 159
15660.603 220
15661.376 196
15662.149 251
15662.922 252
15663.695 257
15664.468 222
15665.242 214
15666.015 200
15666.788 210
15667.561 186
15668.335 184
15669.108 198
15669.881 168
15670.655 150
15671.428 153
15672.201 195
15672.975 247
15673.748 252
15674.522 234
15675.295 251
15676.068 260
15676.842 246
15677.615 217
15678.389 196
15679.162 182
15679.936 164
15680.710 159
15681.483 170
15682.257 156
15683.030 141
15683.804 177
15684.578 240
15685.351 233
15686.125 213
15686.899 190
15687.673 228
15688.446 282
15689.220 281
15689.994 245
15690.768 267
15691.542 239
15692.316 224
15693.089 225
15693.863 216
15694.637 185
15695.411 181
15696.185 192
15696.959 233
15697.733 261
15698.507 236
15699.281 255
15700.055 240
15700.829 218
15701.603 226
15702.378 235
15703.152 202
15703.926 174
15704.700 149
15705.474 182
15706.248 233
15707.023 241
15707.797 210
15708.571 213
15709.345 216
15710.120 223
15710.894 193
15711.668 195
15712.443 206
15713.217 240
15713.992 257
15714.766 262
15715.540 253
15716.315 230
15717.089 212
15717.864 200
15718.638 204
15719.413 243
15720.187 278
15720.962 261
15721.737 231
15722.511 225
15723.286 271
15724.060 300
15724.835 314
15725.610 306
15726.385 259
15727.159 245
15727.934 236
15728.709 254
15729.484 275
15730.258 284
15731.033 279
15731.808 274
15732.583 248
15733.358 239
15734.133 248
15734.908 242
15735.683 269
15736.457 281
15737.232 281
15738.007 344
15738.782 325
15739.557 360
15740.333 362
15741.108 363
15741.883 390
15742.658 370
15743.433 368
15744.208 409
15744.983 418
15745.758 425
15746.534 382
15747.309 320
15748.084 291
15748.859 236
15749.635 208
15750.410 193
15751.185 200
15751.961 203
15752.736 234
15753.511 256
15754.287 284
15755.062 288
15755.838 299
15756.613 285
15757.389 261
15758.164 243
15758.940 276
15759.715 291
15760.491 261
15761.266 231
15762.042 239
15762.817 268
15763.593 298
15764.369 302
15765.144 286
15765.920 311
15766.696 388
15767.471 423
15768.247 395
15769.023 358
15769.799 331
15770.575 307
15771.350 287
15772.126 297
15772.902 306
15773.678 283
15774.454 285
15775.230 327
15776.006 365
15776.782 341
15777.558 305
15778.334 287
15779.110 297
15779.886 283
15780.662 264
15781.438 260
15782.214 276
15782.990 265
15783.766 329
15784.542 331
15785.318 312
15786.095 257
15786.871 245
15787.647 243
15788.423 240
15789.199 241
15789.976 286
15790.752 281
15791.528 313
15792.305 334
15793.081 465
15793.857 450
15794.634 410
15795.410 396
15796.187 405
15796.963 408
15797.740 379
15798.516 363
15799.293 336
15800.069 351
15800.846 316
15801.622 304
15802.399 340
15803.175 414
15803.952 457
15804.729 470
15805.505 447
15806.282 419
15807.059 430
15807.835 408
15808.612 392
15809.389 413
15810.166 417
15810.942 421
15811.719 454
15812.496 435
15813.273 491
15814.050 552
15814.827 510
15815.604 551
15816.381 537
15817.158 531
15817.934 547
15818.711 564
15819.488 553
15820.266 589
15821.043 627
15821.820 692
15822.597 662
15823.374 630
15824.151 592
15824.928 521
15825.705 517
15826.482 508
15827.260 484
15828.037 529
15828.814 589
15829.591 596
15830.369 668
15831.146 685
15831.923 666
15832.701 664
15833.478 634
15834.255 598
15835.033 515
15835.810 495
15836.587 470
15837.365 528
15838.142 636
15838.920 774
15839.697 779
15840.475 837
15841.252 786
15842.030 787
15842.808 792
15843.585 817
15844.363 807
15845.140 848
15845.918 937
15846.696 983
15847.473 989
15848.251 1028
15849.029 1062
15849.807 1130
15850.584 1264
15851.362 1294
15852.140 1307
15852.918 1383
15853.696 1421
15854.474 1512
15855.251 1600
15856.029 1739
15856.807 1959
15857.585 2382
15858.363 2966
15859.141 3533
15859.919 4412
15860.697 5745
15861.475 7367
15862.253 9116
15863.031 11176
15863.809 13137
15864.588 15008
15865.366 16656
15866.144 18079
15866.922 19015
15867.700 19498
15868.478 19429
15869.257 19072
15870.035 18106
15870.813 16959
15871.592 15678
15872.370 14238
15873.148 12896
15873.927 11654
15874.705 10409
15875.483 9152
15876.262 8076
15877.040 7059
15877.819 6210
15878.597 5460
15879.375 4963
15880.154 4554
15880.932 4055
15881.711 3737
15882.490 3500
15883.268 3235
15884.047 3022
15884.825 2927
15885.604 2809
15886.383 2715
15887.161 2585
15887.940 2472
15888.719 2341
15889.497 2297
15890.276 2201
15891.055 2144
15891.834 2055
15892.613 1923
15893.391 1821
15894.170 1639
15894.949 1648
15895.728 1561
15896.507 1446
15897.286 1376
15898.065 1402
15898.844 1361
15899.623 1361
15900.402 1409
15901.181 1396
15901.960 1469
15902.739 1433
15903.518 1419
15904.297 1424
15905.076 1423
15905.855 1354
15906.634 1375
15907.414 1379
15908.193 1361
15908.972 1286
15909.751 1314
15910.530 1349
15911.310 1389
15912.089 1344
15912.868 1300
15913.648 1228
15914.427 1186
15915.206 1139
15915.986 1143
15916.765 1165
15917.545 1086
15918.324 1019
15919.103 1058
15919.883 1094
15920.662 1161
15921.442 1165
15922.221 1173
15923.001 1195
15923.781 1184
15924.560 1106
15925.340 1078
15926.119 1168
15926.899 1145
15927.679 1068
15928.458 1067
15929.238 1036
15930.018 1018
15930.798 993
15931.577 996
15932.357 969
15933.137 936
15933.917 868
15934.697 857
15935.476 900
15936.256 866
15937.036 852
15937.816 792
15938.596 776
15939.376 806
15940.156 856
15940.936 878
15941.716 853
15942.496 786
15943.276 779
15944.056 754
15944.836 767
15945.616 792
15946.396 755
15947.177 858
15947.957 914
15948.737 885
15949.517 887
15950.297 888
15951.078 834
15951.858 774
15952.638 729
15953.419 717
15954.199 695
15954.979 630
15955.760 551
15956.540 519
15957.320 547
15958.101 555
15958.881 593
15959.662 654
15960.442 712
15961.223 747
15962.003 790
15962.784 755
15963.564 754
15964.345 705
15965.125 712
15965.906 755
15966.687 719
15967.467 689
15968.248 674
15969.029 643
15969.809 644
15970.590 632
15971.371 618
15972.151 575
15972.932 536
15973.713 502
15974.494 509
15975.275 484
15976.056 459
15976.836 550
15977.617 594
15978.398 539
15979.179 519
15979.960 512
15980.741 520
15981.522 543
15982.303 586
15983.084 606
15983.865 625
15984.646 615
15985.427 584
15986.208 639
15986.990 637
15987.771 593
15988.552 642
15989.333 669
15990.114 703
15990.895 768
15991.677 783
15992.458 774
15993.239 697
15994.021 664
15994.802 678
15995.583 632
15996.365 598
15997.146 587
15997.927 538
15998.709 586
15999.490 579
16000.272 553
16001.053 559
16001.835 586
16002.616 625
16003.398 611
16004.179 575
16004.961 583
16005.742 574
16006.524 571
16007.306 574
16008.087 585
16008.869 617
16009.651 651
16010.432 649
16011.214 597
16011.996 596
16012.777 549
16013.559 569
16014.341 551
16015.123 534
16015.905 581
16016.687 594
16017.468 603
16018.250 558
16019.032 589
16019.814 621
16020.596 674
16021.378 680
16022.160 675
16022.942 679
16023.724 732
16024.506 796
16025.288 819
16026.070 838
16026.852 882
16027.634 916
16028.417 998
16029.199 1056
16029.981 1075
16030.763 1141
16031.545 1134
16032.328 1043
16033.110 955
16033.892 953
16034.674 984
16035.457 956
16036.239 862
16037.021 792
16037.804 769
16038.586 770
16039.369 803
16040.151 799
16040.933 833
16041.716 864
16042.498 865
16043.281 925
16044.063 947
16044.846 1001
16045.629 984
16046.411 983
16047.194 957
16047.976 935
16048.759 923
16049.542 858
16050.324 897
16051.107 848
16051.890 843
16052.672 826
16053.455 847
16054.238 806
16055.021 757
16055.804 758
16056.586 745
16057.369 736
16058.152 737
16058.935 812
16059.718 844
16060.501 822
16061.284 787
16062.067 811
16062.850 963
16063.633 945
16064.416 1015
16065.199 1077
16065.982 1133
16066.765 1225
16067.548 1236
16068.331 1266
16069.114 1376
16069.897 1459
16070.681 1510
16071.464 1569
16072.247 1651
16073.030 1705
16073.813 1750
16074.597 1843
16075.380 1859
16076.163 1785
16076.947 1749
16077.730 1661
16078.513 1598
16079.297 1435
16080.080 1396
16080.864 1392
16081.647 1339
16082.431 1331
16083.214 1338
16083.998 1352
16084.781 1359
16085.565 1408
16086.348 1444
16087.132 1467
16087.915 1432
16088.699 1391
16089.483 1494
16090.266 1527
16091.050 1513
16091.834 1486
16092.617 1381
16093.401 1337
16094.185 1299
16094.969 1301
16095.752 1226
16096.536 1154
16097.320 1034
16098.104 999
16098.888 1000
16099.672 971
16100.455 911
16101.239 828
16102.023 769
16102.807 722
16103.591 711
16104.375 694
16105.159 707
16105.943 700
16106.727 703
16107.511 677
16108.296 674
16109.080 613
16109.864 590
16110.648 605
16111.432 628
16112.216 664
16113.000 694
16113.785 643
16114.569 607
16115.353 596
16116.138 617
16116.922 624
16117.706 630
16118.490 612
16119.275 650
16120.059 623
16120.844 576
16121.628 558
16122.412 577
16123.197 595
16123.981 616
16124.766 626
16125.550 634
16126.335 669
16127.120 692
16127.904 679
16128.689 629
16129.473 605
16130.258 615
16131.043 596
16131.827 621
16132.612 613
16133.397 567
16134.181 546
16134.966 511
16135.751 498
16136.536 482
16137.320 497
16138.105 533
16138.890 546
16139.675 538
16140.460 488
16141.245 492
16142.030 530
16142.815 579
16143.600 626
16144.385 639
16145.170 616
16145.955 600
16146.740 569
16147.525 548
16148.310 565
16149.095 535
16149.880 572
16150.665 607
16151.450 598
16152.235 559
16153.021 524
16153.806 577
16154.591 602
16155.376 627
16156.161 620
16156.947 627
16157.732 619
16158.517 672
16159.303 658
16160.088 651
16160.873 699
16161.659 700
16162.444 689
16163.230 667
16164.015 760
16164.801 854
16165.586 976
16166.372 1121
16167.157 1186
16167.943 1326
16168.728 1390
16169.514 1485
16170.299 1694
16171.085 1881
16171.871 1958
16172.656 1984
16173.442 1931
16174.228 1949
16175.014 1862
16175.799 1800
16176.585 1742
16177.371 1638
16178.157 1459
16178.942 1384
16179.728 1287
16180.514 1167
16181.300 1096
16182.086 1123
16182.872 1085
16183.658 996
16184.444 940
16185.230 827
16186.016 760
16186.802 760
16187.588 716
16188.374 760
16189.160 699
16189.946 642
16190.732 616
16191.518 595
16192.304 509
16193.090 501
16193.877 500
16194.663 539
16195.449 552
16196.235 530
16197.022 484
16197.808 476
16198.594 490
16199.380 462
16200.167 463
16200.953 482
16201.740 451
16202.526 507
16203.312 511
16204.099 511
16204.885 532
16205.672 478
16206.458 442
16207.245 461
16208.031 494
16208.818 531
16209.604 498
16210.391 484
16211.177 502
16211.964 540
16212.751 551
16213.537 555
16214.324 507
16215.111 517
16215.898 493
16216.684 505
16217.471 460
16218.258 445
16219.045 418
16219.831 371
16220.618 416
16221.405 449
16222.192 487
16222.979 518
16223.766 486
16224.553 441
16225.340 475
16226.127 508
16226.914 499
16227.701 506
16228.488 469
16229.275 450
16230.062 431
16230.849 406
16231.636 455
16232.423 488
16233.210 485
16233.997 475
16234.785 468
16235.572 521
16236.359 472
16237.146 475
16237.933 489
16238.721 462
16239.508 469
16240.295 449
16241.083 447
16241.870 455
16242.657 461
16243.445 409
16244.232 390
16245.020 440
16245.807 452
16246.594 475
16247.382 507
16248.169 514
16248.957 501
16249.745 494
16250.532 514
16251.320 552
16252.107 522
16252.895 477
16253.683 415
16254.470 413
16255.258 431
16256.046 431
16256.833 419
16257.621 424
16258.409 403
16259.197 413
16259.984 397
16260.772 422
16261.560 393
16262.348 428
16263.136 428
16263.924 422
16264.711 385
16265.499 376
16266.287 371
16267.075 408
16267.863 382
16268.651 371
16269.439 369
16270.227 419
16271.015 459
16271.804 496
16272.592 511
16273.380 483
16274.168 476
16274.956 474
16275.744 491
16276.532 477
16277.321 452
16278.109 454
16278.897 524
16279.685 558
16280.474 539
16281.262 559
16282.050 530
16282.839 487
16283.627 499
16284.415 490
16285.204 462
16285.992 466
16286.781 484
16287.569 482
16288.358 464
16289.146 450
16289.935 425
16290.723 415
16291.512 405
16292.300 403
16293.089 407
16293.878 406
16294.666 415
16295.455 440
16296.243 455
16297.032 457
16297.821 467
16298.610 434
16299.398 427
16300.187 383
16300.976 364
16301.765 350
16302.554 353
16303.342 364
16304.131 423
16304.920 450
16305.709 455
16306.498 379
16307.287 426
16308.076 418
16308.865 378
16309.654 418
16310.443 391
16311.232 388
16312.021 418
16312.810 386
16313.599 384
16314.388 394
16315.177 390
16315.967 470
16316.756 457
16317.545 413
16318.334 421
16319.123 399
16319.913 372
16320.702 361
16321.491 344
16322.280 322
16323.070 315
16323.859 333
16324.648 320
16325.438 302
16326.227 292
16327.017 352
16327.806 413
16328.596 401
16329.385 393
16330.175 388
16330.964 385
16331.754 381
16332.543 373
16333.333 318
16334.122 346
16334.912 323
16335.702 325
16336.491 338
16337.281 340
16338.071 350
16338.860 356
16339.650 379
16340.440 387
16341.230 404
16342.019 365
16342.809 393
16343.599 340
16344.389 335
16345.179 302
16345.969 287
16346.758 270
16347.548 296
16348.338 373
16349.128 371
16349.918 391
16350.708 392
16351.498 375
16352.288 384
16353.078 374
16353.868 374
16354.658 381
16355.449 395
16356.239 393
16357.029 388
16357.819 351
16358.609 300
16359.399 258
16360.190 240
16360.980 251
16361.770 275
16362.560 297
16363.351 291
16364.141 288
16364.931 268
16365.722 292
16366.512 282
16367.303 261
16368.093 263
16368.883 286
16369.674 347
16370.464 366
16371.255 360
16372.045 362
16372.836 349
16373.626 360
16374.417 318
16375.208 406
16375.998 417
16376.789 425
16377.579 439
16378.370 412
16379.161 394
16379.951 375
16380.742 376
16381.533 378
16382.324 370
16383.114 383
16383.905 354
16384.696 380
16385.487 365
16386.278 343
16387.069 378
16387.860 392
16388.650 372
16389.441 332
16390.232 317
16391.023 302
16391.814 283
16392.605 273
16393.396 359
16394.187 404
16394.978 381
16395.770 366
16396.561 349
16397.352 352
16398.143 349
16398.934 325
16399.725 309
16400.517 325
16401.308 366
16402.099 332
16402.890 286
16403.682 301
16404.473 249
16405.264 254
16406.055 251
16406.847 279
16407.638 284
16408.430 296
16409.221 284
16410.012 258
16410.804 261
16411.595 282
16412.387 277
16413.178 243
16413.970 240
16414.761 236
16415.553 220
16416.345 207
16417.136 197
16417.928 205
16418.719 202
16419.511 248
16420.303 273
16421.094 287
16421.886 259
16422.678 261
16423.470 256
16424.261 288
16425.053 290
16425.845 265
16426.637 267
16427.429 287
16428.221 272
16429.013 256
16429.804 256
16430.596 274
16431.388 288
16432.180 286
16432.972 279
16433.764 297
16434.556 329
16435.348 371
16436.140 390
16436.933 394
16437.725 413
16438.517 406
16439.309 331
16440.101 308
16440.893 270
16441.685 243
16442.478 226
16443.270 233
16444.062 198
16444.854 210
16445.647 261
16446.439 266
16447.231 268
16448.024 281
16448.816 309
16449.608 283
16450.401 242
16451.193 278
16451.986 289
16452.778 307
16453.571 274
16454.363 248
16455.156 224
16455.948 262
16456.741 279
16457.533 266
16458.326 252
16459.119 284
16459.911 322
16460.704 299
16461.497 326
16462.289 332
16463.082 363
16463.875 306
16464.668 292
16465.460 368
16466.253 368
16467.046 338
16467.839 309
16468.632 278
16469.424 328
16470.217 385
16471.010 344
16471.803 316
16472.596 318
16473.389 322
16474.182 352
16474.975 375
16475.768 393
16476.561 377
16477.354 394
16478.147 389
16478.940 343
16479.733 372
16480.527 378
16481.320 358
16482.113 402
16482.906 407
16483.699 372
16484.493 324
16485.286 300
16486.079 361
16486.872 393
16487.666 420
16488.459 436
16489.252 444
16490.046 407
16490.839 395
16491.633 363
16492.426 335
16493.219 326
16494.013 283
16494.806 245
16495.600 218
16496.393 266
16497.187 287
16497.980 279
16498.774 262
16499.568 265
16500.361 247
16501.155 258
16501.949 261
16502.742 292
16503.536 280
16504.330 327
16505.123 329
16505.917 281
16506.711 275
16507.505 269
16508.298 262
16509.092 326
16509.886 375
16510.680 380
16511.474 396
16512.268 361
16513.062 317
16513.856 279
16514.650 251
16515.444 333
16516.238 385
16517.032 399
16517.826 376
16518.620 339
16519.414 323
16520.208 355
16521.002 394
16521.796 386
16522.590 365
16523.384 334
16524.179 353
16524.973 317
16525.767 300
16526.561 257
16527.356 239
16528.150 250
16528.944 222
16529.739 275
16530.533 266
16531.327 300
16532.122 313
16532.916 295
16533.710 340
16534.505 349
16535.299 332
16536.094 355
16536.888 318
16537.683 308
16538.477 268
16539.272 233
16540.067 228
16540.861 220
16541.656 193
16542.450 214
16543.245 200
16544.040 222
16544.834 203
16545.629 191
16546.424 190
16547.219 197
16548.013 210
16548.808 208
16549.603 210
16550.398 209
16551.193 182
16551.987 179
16552.782 194
16553.577 224
16554.372 245
16555.167 254
16555.962 224
16556.757 194
16557.552 209
16558.347 194
16559.142 211
16559.937 268
16560.732 314
16561.527 334
16562.322 339
16563.118 365
16563.913 326
16564.708 346
16565.503 385
16566.298 374
16567.093 346
16567.889 326
16568.684 267
16569.479 259
16570.275 247
16571.070 247
16571.865 235
16572.661 264
16573.456 280
16574.251 295
16575.047 258
16575.842 236
16576.638 228
16577.433 252
16578.229 270
16579.024 259
16579.820 269
16580.615 274
16581.411 237
16582.206 223
16583.002 221
16583.798 256
16584.593 250
16585.389 254
16586.185 202
16586.980 185
16587.776 175
16588.572 185
16589.368 189
16590.163 185
16590.959 199
16591.755 216
16592.551 209
16593.347 197
16594.143 184
16594.938 179
16595.734 170
16596.530 195
16597.326 247
16598.122 232
16598.918 238
16599.714 215
16600.510 194
16601.306 171
16602.102 148
16602.898 194
16603.695 183
16604.491 198
16605.287 184
16606.083 204
16606.879 202
16607.675 193
16608.472 256
16609.268 277
16610.064 286
16610.860 270
16611.657 283
16612.453 252
16613.249 231
16614.046 240
16614.842 216
16615.638 231
16616.435 235
16617.231 253
16618.028 236
16618.824 226
16619.621 217
16620.417 237
16621.214 219
16622.010 222
16622.807 262
16623.603 264
16624.400 260
16625.197 272
16625.993 267
16626.790 229
16627.587 232
16628.383 261
16629.180 258
16629.977 246
16630.774 249
16631.570 256
16632.367 235
16633.164 207
16633.961 229
16634.758 213
16635.555 169
16636.351 191
16637.148 210
16637.945 179
16638.742 187
16639.539 224
16640.336 261
16641.133 263
16641.930 307
16642.727 319
16643.524 275
16644.321 244
16645.119 207
16645.916 187
16646.713 196
16647.510 213
16648.307 227
16649.104 234
16649.902 254
16650.699 311
16651.496 320
16652.293 308
16653.091 266
16653.888 293
16654.685 279
16655.483 254
16656.280 259
16657.077 228
16657.875 244
16658.672 249
16659.470 243
16660.267 231
16661.065 224
16661.862 292
16662.660 386
16663.457 380
16664.255 324
16665.052 310
16665.850 328
16666.648 289
16667.445 251
16668.243 257
16669.041 243
16669.838 281
16670.636 314
16671.434 308
16672.231 290
16673.029 249
16673.827 237
16674.625 232
16675.423 222
16676.221 242
16677.018 255
16677.816 291
16678.614 272
16679.412 241
16680.210 240
16681.008 254
16681.806 251
16682.604 235
16683.402 198
16684.200 172
16684.998 156
16685.796 157
16686.594 207
16687.392 165
16688.191 140
16688.989 157
16689.787 212
16690.585 208
16691.383 229
16692.182 217
16692.980 226
16693.778 252
16694.576 248
16695.375 210
16696.173 182
16696.971 150
16697.770 147
16698.568 123
16699.367 173
16700.165 186
16700.963 211
16701.762 231
16702.560 264
16703.359 260
16704.157 242
16704.956 237
16705.755 235
16706.553 194
16707.352 189
16708.150 217
16708.949 222
16709.748 203
16710.546 214
16711.345 271
16712.144 251
16712.942 213
16713.741 186
16714.540 173
16715.339 175
16716.138 202
16716.936 184
16717.735 177
16718.534 216
16719.333 243
16720.132 255
16720.931 248
16721.730 269
16722.529 247
16723.328 258
16724.127 248
16724.926 209
16725.725 208
16726.524 221
16727.323 189
16728.122 198
16728.921 190
16729.720 208
16730.519 215
16731.319 187
16732.118 230
16732.917 225
16733.716 251
16734.515 256
16735.315 223
16736.114 228
16736.913 221
16737.713 213
16738.512 205
16739.311 227
16740.111 269
16740.910 282
16741.710 280
16742.509 331
16743.308 329
16744.108 293
16744.907 252
16745.707 247
16746.506 212
16747.306 161
16748.106 182
16748.905 206
16749.705 195
16750.504 170
16751.304 159
16752.104 157
16752.903 177
16753.703 186
16754.503 188
16755.303 194
16756.102 203
16756.902 219
16757.702 201
16758.502 169
16759.302 198
16760.102 206
16760.901 197
16761.701 227
16762.501 254
16763.301 253
16764.101 221
16764.901 199
16765.701 198
16766.501 195
16767.301 195
16768.101 189
16768.901 181
16769.701 187
16770.502 158
16771.302 177
16772.102 191
16772.902 192
16773.702 193
16774.502 191
16775.303 162
16776.103 157
16776.903 160
16777.703 200
16778.504 181
16779.304 151
16780.104 121
16780.905 159
16781.705 148
16782.505 149
16783.306 160
16784.106 171
16784.907 139
16785.707 110
16786.508 98
16787.308 112
16788.109 158
16788.909 148
16789.710 196
16790.511 192
16791.311 249
16792.112 231
16792.912 217
16793.713 222
16794.514 222
16795.314 222
16796.115 197
16796.916 166
16797.717 204
16798.518 179
16799.318 148
16800.119 114
16800.920 95
16801.721 108
16802.522 115
16803.323 121
16804.124 143
16804.924 193
16805.725 198
16806.526 249
16807.327 264
16808.128 319
16808.929 377
16809.730 341
16810.532 269
16811.333 261
16812.134 227
16812.935 206
16813.736 183
16814.537 189
16815.338 185
16816.140 203
16816.941 187
16817.742 178
16818.543 242
16819.345 216
16820.146 225
16820.947 230
16821.749 206
16822.550 181
16823.351 217
16824.153 216
16824.954 276
16825.756 236
16826.557 219
16827.358 182
16828.160 180
16828.961 206
16829.763 179
16830.565 205
16831.366 209
16832.168 194
16832.969 208
16833.771 224
16834.573 258
16835.374 264
16836.176 257
16836.978 291
16837.779 339
16838.581 315
16839.383 327
16840.185 336
16840.986 385
16841.788 341
16842.590 313
16843.392 286
16844.194 247
16844.996 240
16845.798 239
16846.600 275
16847.402 246
16848.203 195
16849.005 186
16849.807 183
16850.610 167
16851.412 185
16852.214 201
16853.016 197
16853.818 177
16854.620 175
16855.422 173
16856.224 182
16857.026 175
16857.829 160
16858.631 168
16859.433 175
16860.235 194
16861.038 189
16861.840 192
16862.642 173
16863.445 146
16864.247 139
16865.049 125
16865.852 143
16866.654 137
16867.457 164
16868.259 168
16869.061 150
16869.864 130
16870.666 117
16871.469 114
16872.272 131
16873.074 129
16873.877 161
16874.679 173
16875.482 185
16876.285 190
16877.087 205
16877.890 217
16878.693 221
16879.495 221
16880.298 195
16881.101 181
16881.904 168
16882.706 211
16883.509 192
16884.312 190
16885.115 187
16885.918 185
16886.721 177
16887.524 161
16888.326 144
16889.129 139
16889.932 162
16890.735 162
16891.538 157
16892.341 137
16893.144 128
16893.948 126
16894.751 167
16895.554 164
16896.357 168
16897.160 165
16897.963 171
16898.766 181
16899.569 179
16900.373 159
16901.176 156
16901.979 160
16902.782 193
16903.586 208
16904.389 202
16905.192 187
16905.996 185
16906.799 197
16907.603 210
16908.406 236
16909.209 222
16910.013 257
16910.816 233
16911.620 230
16912.423 222
16913.227 222
16914.030 207
16914.834 194
16915.637 274
16916.441 234
16917.245 196
16918.048 185
16918.852 152
16919.656 126
16920.459 181
16921.263 185
16922.067 168
16922.871 168
16923.674 200
16924.478 220
16925.282 243
16926.086 225
16926.890 236
16927.693 223
16928.497 227
16929.301 250
16930.105 235
16930.909 225
16931.713 199
16932.517 213
16933.321 213
16934.125 188
16934.929 227
16935.733 229
16936.537 247
16937.341 259
16938.146 259
16938.950 232
16939.754 201
16940.558 187
16941.362 180
16942.166 218
16942.971 255
16943.775 240
16944.579 193
16945.383 172
16946.188 163
16946.992 148
16947.796 128
16948.601 130
16949.405 110
16950.210 128
16951.014 197
16951.818 186
16952.623 165
16953.427 203
16954.232 231
16955.036 209
16955.841 248
16956.645 229
16957.450 327
16958.255 306
16959.059 284
16959.864 264
16960.669 245
16961.473 209
16962.278 166
16963.083 139
16963.887 129
16964.692 155
16965.497 170
16966.302 157
16967.106 157
16967.911 154
16968.716 160
16969.521 165
16970.326 171
16971.131 183
16971.936 195
16972.741 194
16973.546 181
16974.351 187
16975.156 190
16975.961 203
16976.766 183
16977.571 195
16978.376 186
16979.181 182
16979.986 192
16980.791 176
16981.596 213
16982.401 207
16983.207 196
16984.012 188
16984.817 196
16985.622 188
16986.428 169
16987.233 166
16988.038 163
16988.844 160
16989.649 162
16990.454 150
16991.260 142
16992.065 169
16992.870 203
16993.676 271
16994.481 250
16995.287 223
16996.092 191
16996.898 201
16997.703 215
16998.509 187
16999.315 197
17000.120 215
17000.926 184
17001.731 159
17002.537 161
17003.343 183
17004.148 180
17004.954 193
17005.760 208
17006.566 217
17007.371 200
17008.177 179
17008.983 154
17009.789 158
17010.595 145
17011.400 126
17012.206 90
17013.012 124
17013.818 128
17014.624 142
17015.430 135
17016.236 194
17017.042 234
17017.848 212
17018.654 187
17019.460 185
17020.266 149
17021.072 122
17021.878 172
17022.684 179
17023.491 178
17024.297 183
17025.103 218
17025.909 309
17026.715 328
17027.522 320
17028.328 253
17029.134 208
17029.941 261
17030.747 241
17031.553 234
17032.360 219
17033.166 201
17033.972 195
17034.779 208
17035.585 245
17036.392 222
17037.198 210
17038.005 249
17038.811 208
17039.618 225
17040.424 225
17041.231 215
17042.037 226
17042.844 186
17043.651 162
17044.457 139
17045.264 161
17046.071 198
17046.877 207
17047.684 210
17048.491 218
17049.298 179
17050.104 189
17050.911 206
17051.718 197
17052.525 184
17053.332 188
17054.138 173
17054.945 144
17055.752 172
17056.559 174
17057.366 138
17058.173 108
17058.980 101
17059.787 136
17060.594 206
17061.401 229
17062.208 259
17063.015 290
17063.823 257
17064.630 229
17065.437 192
17066.244 193
17067.051 204
17067.858 203
17068.666 229
17069.473 214
17070.280 178
17071.087 174
17071.895 171
17072.702 137
17073.509 115
17074.317 93
17075.124 128
17075.931 123
17076.739 131
17077.546 142
17078.354 150
17079.161 145
17079.969 122
17080.776 112
17081.584 143
17082.391 155
17083.199 148
17084.006 127
17084.814 128
17085.622 142
17086.429 163
17087.237 174
17088.045 217
17088.852 220
17089.660 186
17090.468 180
17091.276 160
17092.083 141
17092.891 122
17093.699 126
17094.507 139
17095.315 138
17096.122 139
17096.930 149
17097.738 154
17098.546 154
17099.354 185
17100.162 174
17100.970 169
17101.778 166
17102.586 165
17103.394 130
17104.202 112
17105.010 102
17105.818 84
17106.627 99
17107.435 153
17108.243 191
17109.051 168
17109.859 172
17110.667 183
17111.476 184
17112.284 166
17113.092 148
17113.901 121
17114.709 118
17115.517 173
17116.326 178
17117.134 176
17117.942 161
17118.751 192
17119.559 209
17120.368 212
17121.176 226
17121.985 202
17122.793 187
17123.602 176
17124.410 171
17125.219 150
17126.027 120
17126.836 129
17127.645 174
17128.453 150
17129.262 188
17130.070 203
17130.879 166
17131.688 168
17132.497 169
17133.305 154
17134.114 130
17134.923 115
17135.732 104
17136.541 106
17137.349 111
17138.158 113
17138.967 112
17139.776 141
17140.585 200
17141.394 234
17142.203 230
17143.012 245
17143.821 257
17144.630 245
17145.439 262
17146.248 264
17147.057 258
17147.866 255
17148.675 258
17149.485 251
17150.294 225
17151.103 214
17151.912 203
17152.721 191
17153.531 193
17154.340 167
17155.149 189
17155.958 193
17156.768 197
17157.577 208
17158.386 194
17159.196 203
17160.005 243
17160.814 292
17161.624 247
17162.433 222
17163.243 217
17164.052 210
17164.862 165
17165.671 257
17166.481 245
17167.290 240
17168.100 222
17168.910 181
17169.719 143
17170.529 113
17171.339 149
17172.148 184
17172.958 191
17173.768 174
17174.577 175
17175.387 201
17176.197 191
17177.007 164
17177.816 133
17178.626 122
17179.436 124
17180.246 251
17181.056 253
17181.866 230
17182.676 210
17183.486 179
17184.296 193
17185.106 201
17185.916 207
17186.726 184
17187.536 171
17188.346 172
17189.156 162
17189.966 169
17190.776 178
17191.586 190
17192.396 187
17193.206 186
17194.017 195
17194.827 170
17195.637 138
17196.447 138
17197.258 126
17198.068 121
17198.878 113
17199.689 150
17200.499 213
17201.309 274
17202.120 268
17202.930 294
17203.740 295
17204.551 250
17205.361 221
17206.172 257
17206.982 212
17207.793 186
17208.603 189
17209.414 196
17210.225 185
17211.035 156
17211.846 163
17212.656 157
17213.467 159
17214.278 185
17215.088 196
17215.899 184
17216.710 211
17217.521 220
17218.331 252
17219.142 242
17219.953 212
17220.764 182
17221.575 164
17222.385 133
17223.196 127
17224.007 99
17224.818 109
17225.629 124
17226.440 112
17227.251 124
17228.062 120
17228.873 119
17229.684 107
17230.495 120
17231.306 133
17232.117 161
17232.928 196
17233.740 164
17234.551 145
17235.362 157
17236.173 189
17236.984 198
17237.796 184
17238.607 170
17239.418 171
17240.229 149
17241.041 139
17241.852 207
17242.663 221
17243.475 232
17244.286 204
17245.097 169
17245.909 155
17246.720 139
17247.532 136
17248.343 138
17249.155 162
17249.966 197
17250.778 189
17251.589 188
17252.401 197
17253.212 185
17254.024 197
17254.836 174
17255.647 160
17256.459 163
17257.271 125
17258.082 114
17258.894 121
17259.706 135
17260.518 157
17261.329 205
17262.141 294
17262.953 293
17263.765 244
17264.577 237
17265.389 220
17266.201 179
17267.012 175
17267.824 201
17268.636 244
17269.448 267
17270.260 235
17271.072 194
17271.884 161
17272.696 164
17273.509 146
17274.321 169
17275.133 210
17275.945 247
17276.757 246
17277.569 246
17278.381 226
17279.194 208
17280.006 202
17280.818 187
17281.630 154
17282.443 166
17283.255 145
17284.067 157
17284.880 183
17285.692 228
17286.504 252
17287.317 290
17288.129 311
17288.941 287
17289.754 306
17290.566 298
17291.379 286
17292.191 306
17293.004 252
17293.817 202
17294.629 189
17295.442 181
17296.254 202
17297.067 155
17297.880 128
17298.692 128
17299.505 135
17300.318 138
17301.130 110
17301.943 104
17302.756 106
17303.569 130
17304.381 104
17305.194 105
17306.007 164
17306.820 179
17307.633 194
17308.446 193
17309.259 166
17310.072 155
17310.884 187
17311.697 234
17312.510 228
17313.323 235
17314.136 202
17314.950 213
17315.763 223
17316.576 187
17317.389 166
17318.202 182
17319.015 222
17319.828 250
17320.641 239
17321.455 197
17322.268 181
17323.081 160
17323.894 128
17324.708 148
17325.521 147
17326.334 156
17327.148 135
17327.961 190
17328.774 193
17329.588 182
17330.401 169
17331.215 153
17332.028 162
17332.841 156
17333.655 129
17334.468 157
17335.282 145
17336.096 138
17336.909 154
17337.723 182
17338.536 200
17339.350 190
17340.164 174
17340.977 178
17341.791 141
17342.605 131
17343.418 131
17344.232 176
17345.046 192
17345.860 223
17346.673 206
17347.487 231
17348.301 274
17349.115 249
17349.929 205
17350.743 195
17351.557 159
17352.370 155
17353.184 151
17353.998 147
17354.812 167
17355.626 148
17356.440 141
17357.254 181
17358.069 181
17358.883 199
17359.697 172
17360.511 170
17361.325 172
17362.139 152
17362.953 150
17363.768 126
17364.582 112
17365.396 130
17366.210 178
17367.024 217
17367.839 181
17368.653 185
17369.467 190
17370.282 215
17371.096 218
17371.911 200
17372.725 159
17373.539 150
17374.354 132
17375.168 152
17375.983 123
17376.797 120
17377.612 109
17378.426 171
17379.241 172
17380.055 137
17380.870 138
17381.685 152
17382.499 179
17383.314 165
17384.129 166
17384.943 186
17385.758 182
17386.573 138
17387.388 180
17388.202 149
17389.017 171
17389.832 187
17390.647 180
17391.462 167
17392.277 179
17393.091 197
17393.906 167
17394.721 147
17395.536 159
17396.351 199
17397.166 219
17397.981 187
17398.796 169
17399.611 188
17400.426 182
17401.241 161
17402.056 133
17402.872 133
17403.687 139
17404.502 154
17405.317 137
17406.132 104
17406.947 80
17407.763 96
17408.578 124
17409.393 131
17410.208 120
17411.024 128
17411.839 139
17412.654 159
17413.470 175
17414.285 142
17415.101 119
17415.916 140
17416.732 140
17417.547 157
17418.362 178
17419.178 167
17419.993 165
17420.809 159
17421.625 176
17422.440 204
17423.256 226
17424.071 222
17424.887 194
17425.703 187
17426.518 181
17427.334 157
17428.150 148
17428.965 167
17429.781 176
17430.597 207
17431.413 207
17432.229 161
17433.044 138
17433.860 138
17434.676 163
17435.492 140
17436.308 130
17437.124 126
17437.940 118
17438.756 139
17439.572 123
17440.388 125
17441.204 137
17442.020 162
17442.836 169
17443.652 164
17444.468 139
17445.284 131
17446.100 145
17446.916 150
17447.733 178
17448.549 209
17449.365 178
17450.181 144
17450.997 140
17451.814 140
17452.630 192
17453.446 216
17454.263 206
17455.079 172
17455.895 177
17456.712 182
17457.528 178
17458.345 159
17459.161 172
17459.977 160
17460.794 131
17461.610 108
17462.427 107
17463.244 113
17464.060 124
17464.877 129
17465.693 137
17466.510 142
17467.326 150
17468.143 151
17468.960 141
17469.776 174
17470.593 142
17471.410 166
17472.227 176
17473.043 161
17473.860 121
17474.677 124
17475.494 107
17476.311 117
17477.128 126
17477.944 138
17478.761 151
17479.578 139
17480.395 118
17481.212 171
17482.029 173
17482.846 208
17483.663 202
17484.480 194
17485.297 203
17486.114 250
17486.931 261
17487.749 246
17488.566 224
17489.383 208
17490.200 185
17491.017 172
17491.834 174
17492.652 215
17493.469 207
17494.286 178
17495.103 185
17495.921 180
17496.738 173
17497.555 193
17498.373 165
17499.190 140
17500.008 111
17500.825 93
17501.642 105
17502.460 110
17503.277 85
17504.095 100
17504.912 133
17505.730 139
17506.547 152
17507.365 129
17508.183 118
17509.000 104
17509.818 115
17510.635 161
17511.453 173
17512.271 193
17513.088 190
17513.906 188
17514.724 217
17515.542 219
17516.360 226
17517.177 214
17517.995 174
17518.813 158
17519.631 137
17520.449 134
17521.267 145
17522.085 121
17522.902 133
17523.720 113
17524.538 124
17525.356 132
17526.174 150
17526.992 189
17527.810 172
17528.629 150
17529.447 144
17530.265 161
17531.083 166
17531.901 183
17532.719 168
17533.537 131
17534.356 142
17535.174 157
17535.992 125
17536.810 150
17537.629 149
17538.447 151
17539.265 158
17540.084 170
17540.902 153
17541.720 209
17542.539 209
17543.357 211
17544.176 197
17544.994 164
17545.812 154
17546.631 160
17547.449 162
17548.268 157
17549.087 140
17549.905 137
17550.724 132
17551.542 133
17552.361 136
17553.180 136
17553.998 126
17554.817 115
17555.636 112
17556.454 121
17557.273 119
17558.092 116
17558.911 125
17559.729 126
17560.548 124
17561.367 132
17562.186 126
17563.005 118
17563.824 129
17564.643 175
17565.462 168
17566.280 181
17567.099 198
17567.918 164
17568.737 142
17569.556 135
17570.376 134
17571.195 115
17572.014 103
17572.833 131
17573.652 188
17574.471 196
17575.290 189
17576.109 188
17576.929 172
17577.748 155
17578.567 136
17579.386 138
17580.206 148
17581.025 150
17581.844 155
17582.664 155
17583.483 124
17584.302 113
17585.122 93
17585.941 87
17586.761 91
17587.580 96
17588.399 133
17589.219 127
17590.038 107
17590.858 92
17591.678 85
17592.497 77
17593.317 99
17594.136 131
17594.956 148
17595.776 141
17596.595 139
17597.415 179
17598.235 197
17599.054 177
17599.874 157
17600.694 144
17601.514 149
17602.333 174
17603.153 158
17603.973 146
17604.793 165
17605.613 136
17606.433 112
17607.253 120
17608.072 148
17608.892 165
17609.712 168
17610.532 168
17611.352 159
17612.172 151
17612.992 153
17613.812 155
17614.633 159
17615.453 175
17616.273 177
17617.093 183
17617.913 194
17618.733 164
17619.553 137
17620.374 145
17621.194 122
17622.014 110
17622.834 115
17623.655 134
17624.475 143
17625.295 174
17626.116 176
17626.936 178
17627.757 227
17628.577 228
17629.397 212
17630.218 218
17631.038 170
17631.859 143
17632.679 128
17633.500 138
17634.320 144
17635.141 130
17635.961 120
17636.782 138
17637.603 150
17638.423 129
17639.244 136
17640.065 108
17640.885 92
17641.706 105
17642.527 105
17643.348 142
17644.168 169
17644.989 154
17645.810 169
17646.631 178
17647.452 186
17648.272 178
17649.093 169
17649.914 143
17650.735 174
17651.556 147
17652.377 136
17653.198 152
17654.019 155
17654.840 173
17655.661 168
17656.482 188
17657.303 184
17658.124 179
17658.946 215
17659.767 209
17660.588 212
17661.409 213
17662.230 189
17663.051 189
17663.873 189
17664.694 219
17665.515 211
17666.336 200
17667.158 171
17667.979 223
17668.800 258
17669.622 247
17670.443 246
17671.265 201
17672.086 170
17672.907 164
17673.729 194
17674.550 202
17675.372 178
17676.193 162
17677.015 140
17677.837 136
17678.658 161
17679.480 191
17680.301 194
17681.123 164
17681.945 198
17682.766 166
17683.588 151
17684.410 142
17685.231 158
17686.053 138
17686.875 137
17687.697 135
17688.519 144
17689.340 153
17690.162 133
17690.984 112
17691.806 128
17692.628 109
17693.450 106
17694.272 118
17695.094 123
17695.916 125
17696.738 160
17697.560 167
17698.382 198
17699.204 181
17700.026 185
17700.848 171
17701.670 139
17702.492 143
17703.314 137
17704.137 128
17704.959 116
17705.781 117
17706.603 122
17707.425 132
17708.248 136
17709.070 175
17709.892 176
17710.715 154
17711.537 182
17712.359 168
17713.182 184
17714.004 202
17714.827 228
17715.649 261
17716.471 270
17717.294 213
17718.116 202
17718.939 174
17719.761 141
17720.584 113
17721.407 110
17722.229 115
17723.052 101
17723.874 102
17724.697 137
17725.520 163
17726.342 171
17727.165 222
17727.988 215
17728.811 180
17729.633 162
17730.456 170
17731.279 149
17732.102 149
17732.925 122
17733.747 131
17734.570 116
17735.393 116
17736.216 139
17737.039 147
17737.862 134
17738.685 125
17739.508 160
17740.331 147
17741.154 156
17741.977 160
17742.800 137
17743.623 108
17744.446 108
17745.270 106
17746.093 118
17746.916 136
17747.739 134
17748.562 148
17749.386 149
17750.209 154
17751.032 186
17751.855 210
17752.679 189
17753.502 173
17754.325 179
17755.149 188
17755.972 164
17756.795 168
17757.619 182
17758.442 187
17759.266 209
17760.089 176
17760.913 170
17761.736 138
17762.560 150
17763.383 172
17764.207 206
17765.030 246
17765.854 255
17766.678 260
17767.501 211
17768.325 211
17769.149 240
17769.972 268
17770.796 250
17771.620 244
17772.444 215
17773.267 204
17774.091 180
17774.915 158
17775.739 138
17776.563 136
17777.387 128
17778.211 137
17779.034 125
17779.858 133
17780.682 122
17781.506 123
17782.330 137
17783.154 125
17783.978 136
17784.802 130
17785.626 139
17786.451 179
17787.275 203
17788.099 189
17788.923 204
17789.747 194
17790.571 214
17791.395 195
17792.220 188
17793.044 183
17793.868 144
17794.692 113
17795.517 116
17796.341 96
17797.165 113
17797.990 144
17798.814 128
17799.639 204
17800.463 236
17801.287 276
17802.112 291
17802.936 273
17803.761 228
17804.585 213
17805.410 179
17806.234 176
17807.059 213
17807.884 234
17808.708 235
17809.533 243
17810.357 259
17811.182 223
17812.007 187
17812.832 182
17813.656 173
17814.481 172
17815.306 178
17816.131 183
17816.955 149
17817.780 120
17818.605 136
17819.430 137
17820.255 104
17821.080 111
17821.905 107
17822.729 111
17823.554 118
17824.379 91
17825.204 103
17826.029 116
17826.854 112
17827.679 112
17828.504 104
17829.330 126
17830.155 119
17830.980 127
17831.805 121
17832.630 136
17833.455 145
17834.281 131
17835.106 117
17835.931 105
17836.756 116
17837.581 130
17838.407 137
17839.232 140
17840.057 119
17840.883 113
17841.708 155
17842.534 176
17843.359 181
17844.184 176
17845.010 138
17845.835 111
17846.661 99
17847.486 118
17848.312 118
17849.137 114
17849.963 116
17850.789 124
17851.614 176
17852.440 173
17853.265 174
17854.091 182
17854.917 167
17855.742 168
17856.568 154
17857.394 167
17858.220 151
17859.045 129
17859.871 102
17860.697 93
17861.523 75
17862.349 88
17863.175 103
17864.001 100
17864.826 114
17865.652 149
17866.478 123
17867.304 141
17868.130 130
17868.956 116
17869.782 101
17870.608 99
17871.434 104
17872.260 133
17873.087 176
17873.913 183
17874.739 190
17875.565 218
17876.391 227
17877.217 198
17878.044 191
17878.870 176
17879.696 136
17880.522 119
17881.349 128
17882.175 153
17883.001 164
17883.828 145
17884.654 127
17885.480 117
17886.307 130
17887.133 106
17887.960 95
17888.786 104
17889.613 107
17890.439 132
17891.266 174
17892.092 179
17892.919 181
17893.745 145
17894.572 152
17895.399 143
17896.225 167
17897.052 168
17897.879 167
17898.705 164
17899.532 143
17900.359 108
17901.185 102
17902.012 176
17902.839 168
17903.666 164
17904.493 147
17905.319 182
17906.146 219
17906.973 221
17907.800 203
17908.627 179
17909.454 187
17910.281 169
17911.108 144
17911.935 168
17912.762 224
17913.589 211
17914.416 192
17915.243 149
17916.070 132
17916.897 102
17917.725 78
17918.552 93
17919.379 92
17920.206 124
17921.033 121
17921.861 140
17922.688 125
17923.515 122
17924.342 151
17925.170 141
17925.997 120
17926.824 111
17927.652 146
17928.479 174
17929.306 146
17930.134 155
17930.961 140
17931.789 143
17932.616 150
17933.444 159
17934.271 163
17935.099 155
17935.926 141
17936.754 139
17937.582 110
17938.409 116
17939.237 135
17940.064 118
17940.892 111
17941.720 105
17942.548 144
17943.375 172
17944.203 191
17945.031 219
17945.859 204
17946.686 180
17947.514 147
17948.342 122
17949.170 138
17949.998 116
17950.826 127
17951.654 120
17952.482 112
17953.310 154
17954.138 164
17954.966 135
17955.794 149
17956.622 157
17957.450 169
17958.278 202
17959.106 168
17959.934 165
17960.762 214
17961.590 259
17962.418 209
17963.247 189
17964.075 178
17964.903 154
17965.731 178
17966.560 156
17967.388 159
17968.216 155
17969.044 149
17969.873 134
17970.701 124
17971.530 118
17972.358 128
17973.186 115
17974.015 134
17974.843 134
17975.672 122
17976.500 108
17977.329 112
17978.157 95
17978.986 81
17979.814 76
17980.643 119
17981.472 127
17982.300 130
17983.129 165
17983.958 204
17984.786 248
17985.615 205
17986.444 156
17987.272 151
17988.101 147
17988.930 118
17989.759 101
17990.588 98
17991.417 126
17992.245 119
17993.074 106
17993.903 85
17994.732 84
17995.561 106
17996.390 110
17997.219 133
17998.048 149
17998.877 170
17999.706 186
18000.535 186
18001.364 145
18002.193 126
18003.022 100
18003.851 79
18004.681 93
18005.510 103
18006.339 105
18007.168 117
18007.997 157
18008.827 161
18009.656 187
18010.485 171
18011.315 161
18012.144 161
18012.973 161
18013.803 183
18014.632 174
18015.461 158
18016.291 119
18017.120 108
18017.950 106
18018.779 84
18019.609 102
18020.438 121
18021.268 119
18022.097 101
18022.927 96
18023.756 93
18024.586 81
18025.416 73
18026.245 106
18027.075 126
18027.905 139
18028.734 177
18029.564 215
18030.394 229
18031.224 197
18032.053 181
18032.883 173
18033.713 149
18034.543 114
18035.373 123
18036.203 169
18037.032 152
18037.862 137
18038.692 112
18039.522 108
18040.352 106
18041.182 124
18042.012 146
18042.842 144
18043.672 145
18044.502 168
18045.332 158
18046.163 126
18046.993 113
18047.823 110
18048.653 138
18049.483 143
18050.313 138
18051.144 119
18051.974 94
18052.804 119
18053.634 151
18054.465 162
18055.295 132
18056.125 117
18056.956 129
18057.786 125
18058.616 109
18059.447 95
18060.277 91
18061.108 130
18061.938 134
18062.769 114
18063.599 124
18064.430 116
18065.260 118
18066.091 123
18066.922 105
18067.752 119
18068.583 149
18069.413 186
18070.244 169
18071.075 195
18071.905 185
18072.736 170
18073.567 184
18074.398 195
18075.228 160
18076.059 147
18076.890 156
18077.721 139
18078.552 116
18079.383 116
18080.214 103
18081.044 93
18081.875 120
18082.706 126
18083.537 132
18084.368 156
18085.199 189
18086.030 186
18086.861 172
18087.692 165
18088.524 136
18089.355 140
18090.186 145
18091.017 141
18091.848 129
18092.679 148
18093.510 177
18094.342 212
18095.173 185
18096.004 158
18096.835 133
18097.667 100
18098.498 100
18099.329 120
18100.161 141
18100.992 139
18101.824 154
18102.655 166
18103.486 180
18104.318 166
18105.149 174
18105.981 166
18106.812 143
18107.644 137
18108.475 133
18109.307 102
18110.138 86
18110.970 87
18111.802 103
18112.633 122
18113.465 99
18114.297 83
18115.128 105
18115.960 110
18116.792 112
18117.624 111
18118.455 109
18119.287 118
18120.119 163
18120.951 157
18121.783 155
18122.615 153
18123.446 144
18124.278 148
18125.110 156
18125.942 171
18126.774 155
18127.606 144
18128.438 144
18129.270 142
18130.102 144
18130.934 161
18131.766 158
18132.599 162
18133.431 148
18134.263 136
18135.095 159
18135.927 167
18136.759 137
18137.592 157
18138.424 175
18139.256 172
18140.088 174
18140.921 164
18141.753 154
18142.585 124
18143.418 106
18144.250 110
18145.082 117
18145.915 121
18146.747 147
18147.580 130
18148.412 145
18149.245 147
18150.077 158
18150.910 155
18151.742 167
18152.575 135
18153.407 113
18154.240 96
18155.073 116
18155.905 139
18156.738 123
18157.571 115
18158.403 122
18159.236 117
18160.069 118
18160.901 154
18161.734 150
18162.567 136
18163.400 134
18164.233 114
18165.065 101
18165.898 101
18166.731 85
18167.564 83
18168.397 99
18169.230 114
18170.063 102
18170.896 107
18171.729 114
18172.562 125
18173.395 135
18174.228 164
18175.061 161
18175.894 163
18176.727 161
18177.561 177
18178.394 167
18179.227 171
18180.060 143
18180.893 127
18181.727 137
18182.560 160
18183.393 170
18184.226 161
18185.060 121
18185.893 120
18186.726 118
18187.560 109
18188.393 168
18189.226 222
18190.060 247
18190.893 238
18191.727 234
18192.560 186
18193.394 169
18194.227 151
18195.061 118
18195.894 107
18196.728 94
18197.562 93
18198.395 108
18199.229 102
18200.062 100
18200.896 111
18201.730 172
18202.564 158
18203.397 181
18204.231 186
18205.065 189
18205.899 176
18206.732 154
18207.566 112
18208.400 132
18209.234 143
18210.068 189
18210.902 205
18211.736 183
18212.570 211
18213.404 187
18214.238 168
18215.072 154
18215.906 140
18216.740 131
18217.574 134
18218.408 134
18219.242 144
18220.076 143
18220.910 125
18221.744 119
18222.578 145
18223.413 137
18224.247 109
18225.081 87
18225.915 103
18226.750 89
18227.584 80
18228.418 123
18229.253 121
18230.087 125
18230.921 143
18231.756 148
18232.590 154
18233.424 135
18234.259 146
18235.093 131
18235.928 162
18236.762 196
18237.597 208
18238.431 205
18239.266 215
18240.101 218
18240.935 236
18241.770 238
18242.604 207
18243.439 169
18244.274 139
18245.108 119
18245.943 94
18246.778 77
18247.613 95
18248.447 128
18249.282 128
18250.117 121
18250.952 125
18251.787 112
18252.621 96
18253.456 78
18254.291 116
18255.126 119
18255.961 108
18256.796 128
18257.631 128
18258.466 132
18259.301 197
18260.136 234
18260.971 228
18261.806 237
18262.641 211
18263.476 176
18264.312 153
18265.147 198
18265.982 201
18266.817 178
18267.652 149
18268.487 130
18269.323 124
18270.158 153
18270.993 126
18271.829 133
18272.664 144
18273.499 135
18274.335 130
18275.170 120
18276.005 114
18276.841 149
18277.676 157
18278.512 155
18279.347 137
18280.183 147
18281.018 143
18281.854 118
18282.689 135
18283.525 125
18284.360 120
18285.196 145
18286.032 181
18286.867 189
18287.703 176
18288.539 175
18289.374 193
18290.210 191
18291.046 172
18291.882 155
18292.717 188
18293.553 145
18294.389 126
18295.225 116
18296.061 87
18296.897 88
18297.733 115
18298.568 163
18299.404 148
18300.240 134
18301.076 125
18301.912 153
18302.748 125
18303.584 116
18304.420 115
18305.256 115
18306.093 109
18306.929 94
18307.765 106
18308.601 116
18309.437 117
18310.273 152
18311.110 157
18311.946 127
18312.782 165
18313.618 151
18314.455 139
18315.291 127
18316.127 122
18316.963 98
18317.800 77
18318.636 69
18319.473 70
18320.309 71
18321.145 58
18321.982 71
18322.818 97
18323.655 104
18324.491 117
18325.328 129
18326.164 119
18327.001 132
18327.838 140
18328.674 138
18329.511 133
18330.348 151
18331.184 171
18332.021 205
18332.858 209
18333.694 193
18334.531 158
18335.368 134
18336.205 129
18337.041 112
18337.878 104
18338.715 93
18339.552 180
18340.389 173
18341.226 155
18342.063 179
18342.900 153
18343.736 119
18344.573 111
18345.410 133
18346.247 111
18347.084 108
18347.922 112
18348.759 131
18349.596 108
18350.433 85
18351.270 92
18352.107 88
18352.944 92
18353.781 103
18354.619 124
18355.456 128
18356.293 117
18357.130 133
18357.968 146
18358.805 135
18359.642 169
18360.480 159
18361.317 143
18362.154 115
18362.992 114
18363.829 138
18364.667 146
18365.504 139
18366.341 131
18367.179 131
18368.016 104
18368.854 115
18369.692 133
18370.529 148
18371.367 134
18372.204 114
18373.042 88
18373.880 98
18374.717 99
18375.555 91
18376.393 136
18377.230 200
18378.068 194
18378.906 179
18379.744 135
18380.581 120
18381.419 103
18382.257 97
18383.095 95
18383.933 97
18384.771 102
18385.609 94
18386.446 105
18387.284 98
18388.122 122
18388.960 122
18389.798 115
18390.636 112
18391.474 112
18392.313 106
18393.151 108
18393.989 89
18394.827 67
18395.665 103
18396.503 129
18397.341 147
18398.180 147
18399.018 144
18399.856 144
18400.694 139
18401.533 110
18402.371 152
18403.209 132
18404.047 108
18404.886 125
18405.724 118
18406.563 92
18407.401 97
18408.239 74
18409.078 102
18409.916 122
18410.755 124
18411.593 129
18412.432 133
18413.270 137
18414.109 126
18414.948 131
18415.786 115
18416.625 133
18417.463 133
18418.302 153
18419.141 185
18419.979 202
18420.818 178
18421.657 181
18422.496 185
18423.334 146
18424.173 135
18425.012 121
18425.851 148
18426.690 122
18427.529 116
18428.367 140
18429.206 137
18430.045 105
18430.884 97
18431.723 90
18432.562 92
18433.401 88
18434.240 85
18435.079 87
18435.918 132
18436.757 140
18437.597 124
18438.436 118
18439.275 122
18440.114 111
18440.953 118
18441.792 126
18442.632 124
18443.471 100
18444.310 79
18445.149 84
18445.989 87
18446.828 79
18447.667 86
18448.507 96
18449.346 108
18450.185 150
18451.025 144
18451.864 131
18452.704 122
18453.543 104
18454.383 111
18455.222 119
18456.062 126
18456.901 125
18457.741 104
18458.580 102
18459.420 152
18460.260 191
18461.099 167
18461.939 134
18462.778 117
18463.618 108
18464.458 129
18465.298 138
18466.137 156
18466.977 148
18467.817 136
18468.657 121
18469.497 111
18470.336 99
18471.176 129
18472.016 131
18472.856 101
18473.696 93
18474.536 110
18475.376 101
18476.216 96
18477.056 92
18477.896 93
18478.736 125
18479.576 136
18480.416 121
18481.256 106
18482.096 97
18482.936 94
18483.777 104
18484.617 97
18485.457 69
18486.297 84
18487.137 143
18487.978 154
18488.818 157
18489.658 161
18490.499 151
18491.339 154
18492.179 153
18493.020 157
18493.860 127
18494.700 137
18495.541 146
18496.381 145
18497.222 159
18498.062 138
18498.903 140
18499.743 115
18500.584 114
18501.424 157
18502.265 170
18503.105 150
18503.946 146
18504.787 156
18505.627 155
18506.468 172
18507.309 194
18508.149 175
18508.990 162
18509.831 134
18510.672 159
18511.512 153
18512.353 135
18513.194 133
18514.035 124
18514.876 106
18515.717 96
18516.558 97
18517.399 94
18518.239 88
18519.080 98
18519.921 85
18520.762 59
18521.603 77
18522.444 102
18523.286 118
18524.127 109
18524.968 120
18525.809 126
18526.650 118
18527.491 111
18528.332 159
18529.173 175
18530.015 162
18530.856 142
18531.697 164
18532.538 172
18533.380 159
18534.221 197
18535.062 209
18535.904 181
18536.745 164
18537.586 153
18538.428 193
18539.269 213
18540.111 208
18540.952 181
18541.794 179
18542.635 168
18543.477 162
18544.318 152
18545.160 151
18546.001 148
18546.843 109
18547.684 101
18548.526 124
18549.368 103
18550.209 111
18551.051 135
18551.893 157
18552.735 180
18553.576 185
18554.418 135
18555.260 99
18556.102 90
18556.943 84
18557.785 94
18558.627 106
18559.469 100
18560.311 102
18561.153 118
18561.995 102
18562.837 124
18563.679 167
18564.521 179
18565.363 174
18566.205 161
18567.047 148
18567.889 144
18568.731 144
18569.573 161
18570.415 177
18571.257 154
18572.100 136
18572.942 107
18573.784 86
18574.626 113
18575.468 140
18576.311 130
18577.153 117
18577.995 107
18578.838 128
18579.680 140
18580.522 136
18581.365 134
18582.207 152
18583.050 124
18583.892 99
18584.734 101
18585.577 99
18586.419 78
18587.262 74
18588.104 75
18588.947 65
18589.790 76
18590.632 69
18591.475 61
18592.317 94
18593.160 110
18594.003 158
18594.845 146
18595.688 129
18596.531 133
18597.374 146
18598.216 141
18599.059 130
18599.902 110
18600.745 107
18601.588 131
18602.430 157
18603.273 177
18604.116 171
18604.959 160
18605.802 125
18606.645 123
18607.488 127
18608.331 135
18609.174 116
18610.017 125
18610.860 152
18611.703 156
18612.546 139
18613.389 130
18614.232 104
18615.076 90
18615.919 73
18616.762 97
18617.605 157
18618.448 167
18619.292 142
18620.135 123
18620.978 109
18621.821 99
18622.665 113
18623.508 118
18624.351 114
18625.195 102
18626.038 91
18626.882 96
18627.725 133
18628.569 158
18629.412 159
18630.256 152
18631.099 164
18631.943 127
18632.786 126
18633.630 124
18634.473 115
18635.317 128
18636.160 142
18637.004 174
18637.848 179
18638.691 221
18639.535 253
18640.379 230
18641.223 202
18642.066 167
18642.910 140
18643.754 148
18644.598 141
18645.442 123
18646.285 105
18647.129 127
18647.973 129
18648.817 128
18649.661 137
18650.505 172
18651.349 159
18652.193 133
18653.037 159
18653.881 202
18654.725 182
18655.569 178
18656.413 166
18657.257 170
18658.101 139
18658.946 144
18659.790 124
18660.634 109
18661.478 103
18662.322 122
18663.167 138
18664.011 137
18664.855 121
18665.699 116
18666.544 110
18667.388 105
18668.232 104
18669.077 115
18669.921 178
18670.766 193
18671.610 186
18672.455 163
18673.299 139
18674.143 104
18674.988 89
18675.833 87
18676.677 88
18677.522 96
18678.366 99
18679.211 96
18680.055 89
18680.900 113
18681.745 125
18682.589 150
18683.434 155
18684.279 148
18685.124 159
18685.968 142
18686.813 134
18687.658 127
18688.503 92
18689.348 82
18690.192 75
18691.037 86
18691.882 117
18692.727 107
18693.572 102
18694.417 89
18695.262 94
18696.107 134
18696.952 125
18697.797 164
18698.642 153
18699.487 147
18700.332 139
18701.177 114
18702.022 125
18702.868 123
18703.713 150
18704.558 158
18705.403 154
18706.248 170
18707.093 174
18707.939 153
18708.784 148
18709.629 141
18710.475 142
18711.320 144
18712.165 150
18713.011 132
18713.856 115
18714.701 129
18715.547 117
18716.392 94
18717.238 95
18718.083 110
18718.929 110
18719.774 112
18720.620 121
18721.465 109
18722.311 85
18723.157 83
18724.002 88
18724.848 144
18725.694 139
18726.539 149
18727.385 153
18728.231 133
18729.076 121
18729.922 132
18730.768 138
18731.614 150
18732.460 157
18733.305 175
18734.151 159
18734.997 146
18735.843 115
18736.689 105
18737.535 99
18738.381 92
18739.227 118
18740.073 101
18740.919 127
18741.765 140
18742.611 146
18743.457 139
18744.303 126
18745.149 145
18745.995 169
18746.841 170
18747.687 171
18748.534 154
18749.380 117
18750.226 96
18751.072 145
18751.918 133
18752.765 117
18753.611 157
18754.457 160
18755.304 163
18756.150 164
18756.996 163
18757.843 155
18758.689 162
18759.536 151
18760.382 150
18761.229 124
18762.075 146
18762.921 161
18763.768 181
18764.615 169
18765.461 140
18766.308 125
18767.154 121
18768.001 93
18768.848 86
18769.694 86
18770.541 93
18771.388 108
18772.234 95
18773.081 67
18773.928 67
18774.775 75
18775.621 77
18776.468 71
18777.315 61
18778.162 68
18779.009 88
18779.856 84
18780.702 81
18781.549 83
18782.396 85
18783.243 87
18784.090 91
18784.937 104
18785.784 92
18786.631 67
18787.478 57
18788.325 92
18789.173 113
18790.020 109
18790.867 109
18791.714 144
18792.561 180
18793.408 171
18794.256 153
18795.103 130
18795.950 115
18796.797 137
18797.645 172
18798.492 167
18799.339 138
18800.187 129
18801.034 156
18801.881 145
18802.729 172
18803.576 128
18804.424 110
18805.271 111
18806.119 94
18806.966 78
18807.814 80
18808.661 110
18809.509 110
18810.356 125
18811.204 108
18812.051 86
18812.899 80
18813.747 68
18814.594 88
18815.442 116
18816.290 131
18817.138 140
18817.985 127
18818.833 159
18819.681 162
18820.529 125
18821.376 121
18822.224 109
18823.072 107
18823.920 92
18824.768 107
18825.616 93
18826.464 108
18827.312 94
18828.160 100
18829.008 116
18829.856 120
18830.704 130
18831.552 186
18832.400 198
18833.248 184
18834.096 163
18834.944 162
18835.792 136
18836.641 125
18837.489 118
18838.337 109
18839.185 111
18840.033 101
18840.882 82
18841.730 75
18842.578 73
18843.427 61
18844.275 56
18845.123 73
18845.972 67
18846.820 75
18847.669 80
18848.517 90
18849.365 90
18850.214 106
18851.062 95
18851.911 107
18852.759 105
18853.608 119
18854.457 121
18855.305 113
18856.154 93
18857.002 74
18857.851 88
18858.700 84
18859.548 124
18860.397 141
18861.246 134
18862.095 130
18862.943 131
18863.792 127
18864.641 115
18865.490 121
18866.339 127
18867.187 100
18868.036 118
18868.885 105
18869.734 112
18870.583 146
18871.432 188
18872.281 203
18873.130 186
18873.979 171
18874.828 148
18875.677 192
18876.526 192
18877.375 161
18878.224 139
18879.074 186
18879.923 186
18880.772 183
18881.621 151
18882.470 135
18883.319 146
18884.169 148
18885.018 143
18885.867 120
18886.717 127
18887.566 142
18888.415 133
18889.265 136
18890.114 137
18890.963 160
18891.813 166
18892.662 154
18893.512 140
18894.361 129
18895.211 112
18896.060 142
18896.910 138
18897.759 134
18898.609 120
18899.458 121
18900.308 119
18901.158 110
18902.007 88
18902.857 81
18903.707 91
18904.556 122
18905.406 155
18906.256 178
18907.106 144
18907.955 156
18908.805 151
18909.655 151
18910.505 121
18911.355 121
18912.205 150
18913.054 182
18913.904 170
18914.754 169
18915.604 166
18916.454 192
18917.304 182
18918.154 156
18919.004 157
18919.854 124
18920.704 92
18921.554 72
18922.405 56
18923.255 83
18924.105 92
18924.955 100
18925.805 114
18926.655 108
18927.506 104
18928.356 144
18929.206 188
18930.056 185
18930.907 166
18931.757 147
18932.607 134
18933.458 125
18934.308 137
18935.158 159
18936.009 168
18936.859 169
18937.710 171
18938.560 179
18939.411 150
18940.261 137
18941.112 146
18941.962 125
18942.813 105
18943.663 114
18944.514 106
18945.365 96
18946.215 71
18947.066 115
18947.917 152
18948.767 154
18949.618 153
18950.469 152
18951.320 125
18952.170 125
18953.021 125
18953.872 123
18954.723 113
18955.574 88
18956.425 102
18957.275 99
18958.126 107
18958.977 103
18959.828 120
18960.679 160
18961.530 163
18962.381 143
18963.232 124
18964.083 94
18964.934 120
18965.785 134
18966.637 105
18967.488 92
18968.339 80
18969.190 96
18970.041 78
18970.892 69
18971.744 82
18972.595 74
18973.446 88
18974.297 91
18975.149 108
18976.000 89
18976.851 90
18977.703 72
18978.554 73
18979.405 97
18980.257 96
18981.108 101
18981.960 106
18982.811 121
18983.663 138
18984.514 122
18985.366 129
18986.217 145
18987.069 149
18987.920 123
18988.772 127
18989.624 123
18990.475 101
18991.327 95
18992.179 95
18993.030 83
18993.882 94
18994.734 121
18995.586 111
18996.437 122
18997.289 142
18998.141 137
18998.993 124
18999.845 112
19000.696 124
19001.548 137
19002.400 119
19003.252 95
19004.104 87
19004.956 86
19005.808 75
19006.660 88
19007.512 80
19008.364 59
19009.216 45
19010.068 53
19010.920 57
19011.773 87
19012.625 92
19013.477 97
19014.329 94
19015.181 94
19016.033 68
19016.886 73
19017.738 105
19018.590 127
19019.442 130
19020.295 110
19021.147 83
19021.999 62
19022.852 53
19023.704 45
19024.557 40
19025.409 31
19026.262 23
19027.114 25
19027.966 53
19028.819 94
19029.671 121
19030.524 142
19031.377 137
19032.229 123
19033.082 103
19033.934 112
19034.787 108
19035.640 135
19036.492 135
19037.345 120
19038.198 89
19039.051 82
19039.903 66
19040.756 60
19041.609 61
19042.462 61
19043.314 72
19044.167 73
19045.020 68
19045.873 67
19046.726 55
19047.579 77
19048.432 89
19049.285 84
19050.138 72
19050.991 93
19051.844 88
19052.697 91
19053.550 115
19054.403 116
19055.256 95
19056.109 129
19056.962 144
19057.816 168
19058.669 156
19059.522 146
19060.375 190
19061.228 171
19062.082 136
19062.935 105
19063.788 101
19064.641 92
19065.495 88
19066.348 79
19067.202 108
19068.055 98
19068.908 94
19069.762 122
19070.615 118
19071.469 116
19072.322 121
19073.176 113
19074.029 114
19074.883 137
19075.736 134
19076.590 124
19077.443 144
19078.297 137
19079.151 117
19080.004 114
19080.858 115
19081.712 117
19082.565 109
19083.419 122
19084.273 112
19085.127 118
19085.980 95
19086.834 123
19087.688 129
19088.542 135
19089.396 195
19090.250 159
19091.104 142
19091.958 132
19092.811 119
19093.665 100
19094.519 87
19095.373 99
19096.227 86
19097.081 85
19097.936 86
19098.790 91
19099.644 100
19100.498 131
19101.352 144
19102.206 154
19103.060 156
19103.914 151
19104.769 138
19105.623 138
19106.477 118
19107.331 114
19108.186 138
19109.040 184
19109.894 196
19110.749 178
19111.603 152
19112.457 148
19113.312 120
19114.166 109
19115.021 129
19115.875 116
19116.730 114
19117.584 113
19118.439 84
19119.293 106
19120.148 114
19121.002 120
19121.857 98
19122.712 91
19123.566 93
19124.421 97
19125.275 106
19126.130 117
19126.985 106
19127.840 99
19128.694 72
19129.549 81
19130.404 72
19131.259 145
19132.114 164
19132.968 154
19133.823 136
19134.678 103
19135.533 87
19136.388 103
19137.243 135
19138.098 127
19138.953 142
19139.808 124
19140.663 109
19141.518 110
19142.373 110
19143.228 119
19144.083 129
19144.938 173
19145.793 186
19146.649 184
19147.504 179
19148.359 142
19149.214 136
19150.069 156
19150.925 144
19151.780 153
19152.635 183
19153.490 154
19154.346 125
19155.201 141
19156.056 145
19156.912 146
19157.767 120
19158.623 111
19159.478 115
19160.334 124
19161.189 147
19162.044 148
19162.900 157
19163.756 167
19164.611 161
19165.467 153
19166.322 141
19167.178 139
19168.034 149
19168.889 140
19169.745 132
19170.601 116
19171.456 116
19172.312 127
19173.168 146
19174.023 150
19174.879 155
19175.735 181
19176.591 180
19177.447 225
19178.303 212
19179.158 180
19180.014 156
19180.870 179
19181.726 147
19182.582 135
19183.438 128
19184.294 118
19185.150 129
19186.006 135
19186.862 119
19187.718 120
19188.574 135
19189.430 120
19190.287 99
19191.143 81
19191.999 69
19192.855 66
19193.711 72
19194.568 87
19195.424 100
19196.280 109
19197.136 154
19197.993 136
19198.849 99
19199.705 82
19200.562 103
19201.418 126
19202.274 137
19203.131 115
19203.987 98
19204.844 92
19205.700 98
19206.557 89
19207.413 98
19208.270 104
19209.126 104
19209.983 94
19210.839 127
19211.696 115
19212.553 103
19213.409 97
19214.266 78
19215.123 94
19215.979 112
19216.836 109
19217.693 114
19218.550 150
19219.406 131
19220.263 100
19221.120 93
19221.977 107
19222.834 125
19223.691 116
19224.548 98
19225.404 122
19226.261 132
19227.118 181
19227.975 173
19228.832 169
19229.689 151
19230.546 173
19231.403 145
19232.260 105
19233.118 89
19233.975 86
19234.832 91
19235.689 111
19236.546 109
19237.403 118
19238.260 90
19239.118 91
19239.975 112
19240.832 133
19241.689 118
19242.547 120
19243.404 127
19244.261 127
19245.119 128
19245.976 125
19246.834 101
19247.691 110
19248.548 98
19249.406 118
19250.263 112
19251.121 95
19251.978 68
19252.836 59
19253.693 50
19254.551 87
19255.409 93
19256.266 99
19257.124 107
19257.981 115
19258.839 137
19259.697 129
19260.554 139
19261.412 150
19262.270 116
19263.128 102
19263.985 89
19264.843 93
19265.701 105
19266.559 110
19267.417 118
19268.275 133
19269.133 132
19269.990 118
19270.848 98
19271.706 112
19272.564 123
19273.422 114
19274.280 102
19275.138 99
19275.996 124
19276.854 160
19277.713 134
19278.571 107
19279.429 91
19280.287 97
19281.145 133
19282.003 139
19282.861 132
19283.720 123
19284.578 125
19285.436 129
19286.294 120
19287.153 104
19288.011 126
19288.869 119
19289.728 101
19290.586 123
19291.445 129
19292.303 114
19293.161 97
19294.020 108
19294.878 116
19295.737 155
19296.595 173
19297.454 148
19298.312 148
19299.171 148
19300.029 156
19300.888 172
19301.747 184
19302.605 193
19303.464 180
19304.323 178
19305.181 163
19306.040 135
19306.899 159
19307.758 168
19308.616 160
19309.475 149
19310.334 143
19311.193 127
19312.052 123
19312.911 142
19313.769 135
19314.628 127
19315.487 112
19316.346 114
19317.205 111
19318.064 108
19318.923 98
19319.782 110
19320.641 99
19321.500 111
19322.359 112
19323.218 118
19324.078 120
19324.937 104
19325.796 127
19326.655 133
19327.514 124
19328.374 100
19329.233 86
19330.092 87
19330.951 86
19331.811 79
19332.670 105
19333.529 115
19334.389 125
19335.248 124
19336.107 95
19336.967 91
19337.826 97
19338.686 113
19339.545 100
19340.405 96
19341.264 100
19342.124 103
19342.983 85
19343.843 76
19344.702 76
19345.562 93
19346.421 96
19347.281 121
19348.141 139
19349.000 140
19349.860 105
19350.720 91
19351.580 111
19352.439 148
19353.299 139
19354.159 128
19355.019 102
19355.879 90
19356.738 81
19357.598 93
19358.458 93
19359.318 82
19360.178 82
19361.038 123
19361.898 125
19362.758 122
19363.618 127
19364.478 141
19365.338 144
19366.198 135
19367.058 130
19367.918 113
19368.778 114
19369.638 98
19370.499 80
19371.359 80
19372.219 73
19373.079 70
19373.939 78
19374.800 80
19375.660 110
19376.520 103
19377.381 91
19378.241 100
19379.101 105
19379.962 120
19380.822 103
19381.682 79
19382.543 83
19383.403 94
19384.264 108
19385.124 119
19385.985 136
19386.845 131
19387.706 112
19388.566 113
19389.427 162
19390.288 159
19391.148 133
19392.009 102
19392.869 102
19393.730 126
19394.591 132
19395.452 113
19396.312 141
19397.173 142
19398.034 168
19398.895 182
19399.755 159
19400.616 158
19401.477 142
19402.338 145
19403.199 120
19404.060 94
19404.921 79
19405.782 95
19406.643 80
19407.504 99
19408.365 85
19409.226 79
19410.087 87
19410.948 80
19411.809 83
19412.670 71
19413.531 83
19414.392 94
19415.253 104
19416.114 91
19416.976 80
19417.837 97
19418.698 100
19419.559 105
19420.421 77
19421.282 87
19422.143 91
19423.004 97
19423.866 91
19424.727 78
19425.589 79
19426.450 104
19427.311 88
19428.173 65
19429.034 71
19429.896 62
19430.757 49
19431.619 73
19432.480 90
19433.342 91
19434.203 101
19435.065 99
19435.927 88
19436.788 83
19437.650 73
19438.512 92
19439.373 85
19440.235 100
19441.097 95
19441.958 123
19442.820 146
19443.682 170
19444.544 171
19445.406 134
19446.268 123
19447.129 105
19447.991 102
19448.853 98
19449.715 80
19450.577 86
19451.439 114
19452.301 100
19453.163 123
19454.025 129
19454.887 106
19455.749 79
19456.611 86
19457.473 77
19458.335 69
19459.197 65
19460.060 59
19460.922 64
19461.784 97
19462.646 98
19463.508 99
19464.371 86
19465.233 80
19466.095 62
19466.958 57
19467.820 44
19468.682 41
19469.545 47
19470.407 64
19471.269 62
19472.132 80
19472.994 122
19473.857 135
19474.719 163
19475.582 146
19476.444 120
19477.307 103
19478.169 123
19479.032 104
19479.894 83
19480.757 91
19481.620 89
19482.482 84
19483.345 97
19484.208 105
19485.070 119
19485.933 110
19486.796 101
19487.659 108
19488.521 113
19489.384 111
19490.247 102
19491.110 82
19491.973 82
19492.836 70
19493.699 87
19494.561 87
19495.424 85
19496.287 103
19497.150 142
19498.013 140
19498.876 126
19499.739 116
19500.602 97
19501.465 113
19502.329 109
19503.192 112
19504.055 118
19504.918 161
19505.781 165
19506.644 191
19507.507 176
19508.371 167
19509.234 152
19510.097 136
19510.961 146
19511.824 143
19512.687 154
19513.550 177
19514.414 201
19515.277 183
19516.141 154
19517.004 155
19517.867 120
19518.731 106
19519.594 127
19520.458 99
19521.321 91
19522.185 98
19523.048 95
19523.912 128
19524.776 136
19525.639 121
19526.503 101
19527.367 93
19528.230 116
19529.094 134
19529.958 158
19530.821 146
19531.685 124
19532.549 122
19533.413 117
19534.276 100
19535.140 99
19536.004 72
19536.868 80
19537.732 77
19538.596 83
19539.460 74
19540.324 90
19541.188 108
19542.051 120
19542.915 124
19543.779 119
19544.644 115
19545.508 93
19546.372 79
19547.236 78
19548.100 82
19548.964 84
19549.828 77
19550.692 65
19551.556 99
19552.421 113
19553.285 117
19554.149 117
19555.013 154
19555.878 146
19556.742 153
19557.606 140
19558.471 116
19559.335 130
19560.199 128
19561.064 114
19561.928 119
19562.793 121
19563.657 119
19564.522 126
19565.386 151
19566.251 147
19567.115 124
19567.980 104
19568.844 93
19569.709 117
19570.573 142
19571.438 149
19572.303 136
19573.167 143
19574.032 132
19574.897 100
19575.761 95
19576.626 78
19577.491 70
19578.356 87
19579.220 61
19580.085 62
19580.950 71
19581.815 83
19582.680 102
19583.545 101
19584.410 99
19585.275 89
19586.140 157
19587.005 149
19587.870 130
19588.735 107
19589.600 94
19590.465 81
19591.330 110
19592.195 120
19593.060 132
19593.925 120
19594.790 137
19595.655 168
19596.520 161
19597.386 175
19598.251 170
19599.116 187
19599.981 194
19600.847 174
19601.712 172
19602.577 185
19603.443 173
19604.308 161
19605.173 185
19606.039 193
19606.904 159
19607.770 134
19608.635 162
19609.501 161
19610.366 154
19611.232 130
19612.097 102
19612.963 114
19613.828 135
19614.694 125
19615.559 122
19616.425 109
19617.291 87
19618.156 62
19619.022 43
19619.888 50
19620.753 78
19621.619 108
19622.485 114
19623.351 128
19624.216 117
19625.082 125
19625.948 111
19626.814 132
19627.680 125
19628.546 102
19629.412 80
19630.278 84
19631.143 76
19632.009 68
19632.875 104
19633.741 90
19634.607 90
19635.474 85
19636.340 118
19637.206 143
19638.072 134
19638.938 113
19639.804 95
19640.670 79
19641.536 68
19642.403 68
19643.269 63
19644.135 72
19645.001 81
19645.868 90
19646.734 84
19647.600 86
19648.466 98
19649.333 109
19650.199 101
19651.066 90
19651.932 129
19652.798 129
19653.665 160
19654.531 156
19655.398 138
19656.264 109
19657.131 80
19657.997 75
19658.864 80
19659.731 85
19660.597 74
19661.464 62
19662.330 70
19663.197 54
19664.064 57
19664.930 67
19665.797 105
19666.664 128
19667.531 125
19668.397 153
19669.264 161
19670.131 139
19670.998 135
19671.865 140
19672.732 110
19673.598 96
19674.465 133
19675.332 149
19676.199 126
19677.066 126
19677.933 165
19678.800 154
19679.667 129
19680.534 113
19681.401 121
19682.268 109
19683.136 96
19684.003 83
19684.870 58
19685.737 54
19686.604 43
19687.471 38
19688.339 27
19689.206 22
19690.073 43
19690.940 58
19691.808 67
19692.675 109
19693.542 139
19694.410 153
19695.277 144
19696.144 148
19697.012 150
19697.879 145
19698.747 129
19699.614 102
19700.482 95
19701.349 104
19702.217 101
19703.084 112
19703.952 107
19704.819 119
19705.687 115
19706.554 114
19707.422 108
19708.290 97
19709.157 106
19710.025 127
19710.893 121
19711.761 119
19712.628 109
19713.496 113
19714.364 101
19715.232 87
19716.100 96
19716.967 123
19717.835 108
19718.703 125
19719.571 149
19720.439 142
19721.307 176
19722.175 191
19723.043 178
19723.911 178
19724.779 147
19725.647 152
19726.515 138
19727.383 128
19728.251 131
19729.119 118
19729.987 111
19730.856 98
19731.724 101
19732.592 97
19733.460 98
19734.328 86
19735.197 78
19736.065 70
19736.933 67
19737.802 93
19738.670 93
19739.538 114
19740.407 116
19741.275 86
19742.143 84
19743.012 87
19743.880 72
19744.749 63
19745.617 62
19746.486 62
19747.354 96
19748.223 109
19749.091 111
19749.960 95
19750.828 80
19751.697 104
19752.566 111
19753.434 105
19754.303 101
19755.172 117
19756.040 135
19756.909 167
19757.778 137
19758.647 114
19759.515 89
19760.384 83
19761.253 109
19762.122 105
19762.991 76
19763.860 56
19764.729 66
19765.598 81
19766.466 59
19767.335 77
19768.204 92
19769.073 100
19769.942 125
19770.811 137
19771.681 141
19772.550 156
19773.419 175
19774.288 162
19775.157 128
19776.026 99
19776.895 82
19777.764 75
19778.634 79
19779.503 98
19780.372 118
19781.241 121
19782.111 124
19782.980 142
19783.849 160
19784.719 139
19785.588 133
19786.457 121
19787.327 92
19788.196 99
19789.066 85
19789.935 75
19790.805 68
19791.674 86
19792.544 86
19793.413 83
19794.283 79
19795.152 64
19796.022 70
19796.891 65
19797.761 57
19798.631 58
19799.500 68
19800.370 105
19801.240 103
19802.110 87
19802.979 95
19803.849 98
19804.719 124
19805.589 134
19806.458 122
19807.328 153
19808.198 146
19809.068 111
19809.938 103
19810.808 73
19811.678 62
19812.548 62
19813.418 69
19814.288 93
19815.158 84
19816.028 73
19816.898 69
19817.768 59
19818.638 104
19819.508 105
19820.378 89
19821.248 86
19822.119 85
19822.989 101
19823.859 103
19824.729 95
19825.599 94
19826.470 106
19827.340 124
19828.210 113
19829.081 109
19829.951 81
19830.821 70
19831.692 77
19832.562 86
19833.433 77
19834.303 86
19835.173 90
19836.044 109
19836.914 149
19837.785 145
19838.655 123
19839.526 112
19840.397 105
19841.267 89
19842.138 100
19843.008 79
19843.879 92
19844.750 81
19845.620 73
19846.491 76
19847.362 71
19848.233 65
19849.103 56
19849.974 88
19850.845 71
19851.716 66
19852.587 54
19853.457 66
19854.328 57
19855.199 82
19856.070 78
19856.941 75
19857.812 87
19858.683 78
19859.554 60
19860.425 45
19861.296 58
19862.167 122
19863.038 174
19863.909 178
19864.780 152
19865.652 145
19866.523 142
19867.394 133
19868.265 123
19869.136 124
19870.007 142
19870.879 115
19871.750 129
19872.621 116
19873.493 114
19874.364 88
19875.235 102
19876.107 97
19876.978 112
19877.849 85
19878.721 86
19879.592 88
19880.464 90
19881.335 87
19882.207 82
19883.078 98
19883.950 88
19884.821 76
19885.693 85
19886.564 102
19887.436 106
19888.308 104
19889.179 94
19890.051 78
19890.923 71
19891.794 92
19892.666 109
19893.538 105
19894.410 91
19895.281 76
19896.153 56
19897.025 49
19897.897 43
19898.769 45
19899.640 41
19900.512 36
19901.384 36
19902.256 51
19903.128 92
19904.000 110
19904.872 114
19905.744 109
19906.616 109
19907.488 95
19908.360 76
19909.232 98
19910.105 95
19910.977 76
19911.849 97
19912.721 78
19913.593 74
19914.465 76
19915.338 66
19916.210 71
19917.082 85
19917.954 70
19918.827 76
19919.699 73
19920.571 66
19921.444 46
19922.316 54
19923.188 55
19924.061 71
19924.933 85
19925.806 99
19926.678 88
19927.551 87
19928.423 100
19929.296 116
19930.168 139
19931.041 130
19931.913 130
19932.786 114
19933.659 82
19934.531 78
19935.404 61
19936.277 85
19937.149 83
19938.022 81
19938.895 95
19939.768 94
19940.640 132
19941.513 128
19942.386 112
19943.259 105
19944.132 107
19945.005 104
19945.877 90
19946.750 89
19947.623 100
19948.496 93
19949.369 85
19950.242 82
19951.115 67
19951.988 58
19952.861 61
19953.734 50
19954.607 68
19955.480 85
19956.354 110
19957.227 95
19958.100 84
19958.973 61
19959.846 77
19960.720 78
19961.593 84
19962.466 84
19963.339 73
19964.213 74
19965.086 80
19965.959 84
19966.833 88
19967.706 74
19968.579 80
19969.453 73
19970.326 85
19971.200 78
19972.073 72
19972.947 94
19973.820 114
19974.694 149
19975.567 125
19976.441 99
19977.314 78
19978.188 77
19979.062 69
19979.935 83
19980.809 111
19981.683 126
19982.556 131
19983.430 186
19984.304 173
19985.177 168
19986.051 159
19986.925 136
19987.799 130
19988.673 151
19989.547 156
19990.420 163
19991.294 158
19992.168 142
19993.042 119
19993.916 92
19994.790 89
19995.664 117
19996.538 106
19997.412 102
19998.286 85
19999.160 70
20000.034 66
20000.908 99
20001.782 94
20002.657 81
20003.531 77
20004.405 67
20005.279 82
20006.153 90
20007.028 107
20007.902 127
20008.776 100
20009.650 77
20010.525 67
20011.399 74
20012.273 89
20013.148 74
20014.022 69
20014.897 82
20015.771 108
20016.645 117
20017.520 117
20018.394 127
20019.269 121
20020.143 102
20021.018 89
20021.893 98
20022.767 107
20023.642 144
20024.516 136
20025.391 113
20026.266 120
20027.140 115
20028.015 118
20028.890 145
20029.764 166
20030.639 136
20031.514 126
20032.389 108
20033.264 119
20034.138 108
20035.013 104
20035.888 98
20036.763 100
20037.638 77
20038.513 90
20039.388 95
20040.263 101
20041.138 86
20042.013 70
20042.888 52
20043.763 56
20044.638 64
20045.513 70
20046.388 74
20047.263 115
20048.138 105
20049.013 106
20049.889 113
20050.764 100
20051.639 76
20052.514 59
20053.390 96
20054.265 123
20055.140 115
20056.015 120
20056.891 120
20057.766 138
20058.641 126
20059.517 109
20060.392 100
20061.268 131
20062.143 145
20063.019 151
20063.894 154
20064.770 157
20065.645 153
20066.521 151
20067.396 146
20068.272 131
20069.147 105
20070.023 114
20070.899 98
20071.774 97
20072.650 89
20073.526 70
20074.401 70
20075.277 71
20076.153 101
20077.029 107
20077.904 92
20078.780 85
20079.656 79
20080.532 89
20081.408 89
20082.284 73
20083.160 72
20084.035 61
20084.911 55
20085.787 71
20086.663 113
20087.539 162
20088.415 154
20089.291 170
20090.168 148
20091.044 132
20091.920 123
20092.796 108
20093.672 126
20094.548 143
20095.424 128
20096.300 126
20097.177 111
20098.053 93
20098.929 65
20099.805 83
20100.682 76
20101.558 79
20102.434 77
20103.311 74
20104.187 72
20105.063 97
20105.940 109
20106.816 99
20107.693 115
20108.569 92
20109.446 73
20110.322 92
20111.199 96
20112.075 126
20112.952 124
20113.828 102
20114.705 85
20115.582 80
20116.458 108
20117.335 139
20118.212 134
20119.088 132
20119.965 114
20120.842 139
20121.718 121
20122.595 127
20123.472 122
20124.349 118
20125.226 111
20126.102 83
20126.979 66
20127.856 73
20128.733 63
20129.610 45
20130.487 65
20131.364 61
20132.241 73
20133.118 77
20133.995 94
20134.872 99
20135.749 90
20136.626 77
20137.503 62
20138.380 62
20139.257 56
20140.135 64
20141.012 69
20141.889 93
20142.766 109
20143.643 130
20144.521 134
20145.398 110
20146.275 109
20147.152 99
20148.030 101
20148.907 112
20149.784 96
20150.662 97
20151.539 84
20152.417 67
20153.294 62
20154.172 56
20155.049 53
20155.927 49
20156.804 67
20157.682 49
20158.559 52
20159.437 100
20160.314 124
20161.192 174
20162.070 182
20162.947 157
20163.825 141
20164.703 161
20165.580 165
20166.458 148
20167.336 138
20168.214 128
20169.091 111
20169.969 131
20170.847 132
20171.725 130
20172.603 120
20173.481 121
20174.358 131
20175.236 101
20176.114 101
20176.992 102
20177.870 83
20178.748 90
20179.626 110
20180.504 96
20181.382 88
20182.260 67
20183.139 78
20184.017 120
20184.895 111
20185.773 98
20186.651 135
20187.529 161
20188.407 135
20189.286 110
20190.164 105
20191.042 86
20191.920 66
20192.799 70
20193.677 79
20194.555 77
20195.434 148
20196.312 138
20197.191 133
20198.069 124
20198.947 133
20199.826 139
20200.704 141
20201.583 170
20202.461 152
20203.340 139
20204.218 129
20205.097 118
20205.976 102
20206.854 115
20207.733 120
20208.612 106
20209.490 92
20210.369 94
20211.248 87
20212.126 107
20213.005 96
20213.884 71
20214.763 65
20215.641 70
20216.520 68
20217.399 60
20218.278 69
20219.157 111
20220.036 117
20220.915 116
20221.794 119
20222.673 95
20223.551 104
20224.430 91
20225.309 87
20226.189 92
20227.068 79
20227.947 76
20228.826 93
20229.705 111
20230.584 93
20231.463 118
20232.342 126
20233.221 131
20234.101 168
20234.980 163
20235.859 148
20236.738 127
20237.618 108
20238.497 98
20239.376 88
20240.256 108
20241.135 104
20242.014 100
20242.894 80
20243.773 74
20244.653 70
20245.532 60
20246.412 56
20247.291 70
20248.171 63
20249.050 84
20249.930 102
20250.809 113
20251.689 99
20252.568 80
20253.448 72
20254.328 59
20255.207 67
20256.087 77
20256.967 98
20257.846 90
20258.726 75
20259.606 86
20260.486 77
20261.366 121
20262.245 120
20263.125 114
20264.005 103
20264.885 89
20265.765 91
20266.645 93
20267.525 81
20268.405 82
20269.285 67
20270.165 63
20271.045 52
20271.925 41
20272.805 47
20273.685 62
20274.565 76
20275.445 100
20276.325 116
20277.205 92
20278.085 104
20278.966 79
20279.846 93
20280.726 84
20281.606 75
20282.486 87
20283.367 106
20284.247 108
20285.127 105
20286.008 88
20286.888 77
20287.768 79
20288.649 107
20289.529 116
20290.410 112
20291.290 96
20292.171 105
20293.051 111
20293.932 125
20294.812 112
20295.693 101
20296.573 96
20297.454 78
20298.334 110
20299.215 111
20300.096 132
20300.976 121
20301.857 130
20302.738 131
20303.618 122
20304.499 112
20305.380 98
20306.261 73
20307.142 62
20308.022 78
20308.903 74
20309.784 89
20310.665 91
20311.546 103
20312.427 100
20313.308 86
20314.189 73
20315.070 73
20315.951 76
20316.832 56
20317.713 90
20318.594 100
