# Supplementary material for: Enhanced-Precision Measurement of Glutathionyl Hemoglobin by MALDI-ToF MS
Source: Molecules. 2023 Jan 4;28(2):497. doi: 10.3390/molecules28020497 (PMC9863390; doi:10.3390/molecules28020497)
Supplement: Supplementary file 1 [file molecules-28-00497-s001.zip › Supplementary Material File S2/training_example/20Ot_ANTH8E_0_G21_1.txt]

4999.283 228
4999.720 218
5000.156 201
5000.593 252
5001.029 251
5001.466 238
5001.903 257
5002.339 230
5002.776 250
5003.212 249
5003.649 229
5004.086 229
5004.522 246
5004.959 225
5005.396 225
5005.833 277
5006.269 318
5006.706 306
5007.143 279
5007.580 273
5008.017 270
5008.453 261
5008.890 258
5009.327 271
5009.764 306
5010.201 303
5010.638 304
5011.075 274
5011.512 258
5011.949 244
5012.386 267
5012.823 272
5013.260 303
5013.697 294
5014.134 262
5014.572 216
5015.009 216
5015.446 238
5015.883 274
5016.320 290
5016.757 304
5017.195 315
5017.632 322
5018.069 291
5018.507 255
5018.944 248
5019.381 263
5019.819 234
5020.256 267
5020.693 296
5021.131 305
5021.568 304
5022.006 312
5022.443 360
5022.881 331
5023.318 315
5023.756 315
5024.193 348
5024.631 358
5025.068 316
5025.506 291
5025.944 280
5026.381 301
5026.819 312
5027.257 271
5027.694 308
5028.132 283
5028.570 295
5029.007 289
5029.445 289
5029.883 271
5030.321 249
5030.759 267
5031.197 277
5031.634 276
5032.072 262
5032.510 260
5032.948 299
5033.386 347
5033.824 353
5034.262 344
5034.700 356
5035.138 422
5035.576 398
5036.014 384
5036.452 388
5036.890 381
5037.328 413
5037.767 532
5038.205 552
5038.643 582
5039.081 564
5039.519 504
5039.958 489
5040.396 480
5040.834 447
5041.272 462
5041.711 498
5042.149 531
5042.587 538
5043.026 536
5043.464 546
5043.903 508
5044.341 508
5044.779 510
5045.218 532
5045.656 522
5046.095 458
5046.533 424
5046.972 391
5047.410 381
5047.849 398
5048.288 396
5048.726 413
5049.165 430
5049.604 453
5050.042 455
5050.481 473
5050.920 428
5051.358 376
5051.797 345
5052.236 385
5052.675 370
5053.113 349
5053.552 360
5053.991 332
5054.430 267
5054.869 255
5055.308 288
5055.747 337
5056.186 359
5056.625 347
5057.064 314
5057.503 374
5057.942 370
5058.381 371
5058.820 397
5059.259 381
5059.698 347
5060.137 292
5060.576 251
5061.015 239
5061.454 241
5061.894 250
5062.333 230
5062.772 252
5063.211 252
5063.650 246
5064.090 255
5064.529 307
5064.968 300
5065.408 340
5065.847 329
5066.286 323
5066.726 322
5067.165 335
5067.605 326
5068.044 350
5068.484 343
5068.923 334
5069.363 318
5069.802 340
5070.242 332
5070.681 352
5071.121 372
5071.560 328
5072.000 293
5072.440 295
5072.879 297
5073.319 314
5073.759 329
5074.198 319
5074.638 275
5075.078 270
5075.518 268
5075.958 307
5076.397 284
5076.837 287
5077.277 271
5077.717 265
5078.157 252
5078.597 273
5079.037 258
5079.477 285
5079.917 321
5080.357 291
5080.797 269
5081.237 260
5081.677 273
5082.117 287
5082.557 280
5082.997 315
5083.437 301
5083.877 327
5084.317 327
5084.757 303
5085.198 308
5085.638 262
5086.078 240
5086.518 278
5086.959 320
5087.399 340
5087.839 364
5088.280 361
5088.720 330
5089.160 287
5089.601 249
5090.041 241
5090.482 245
5090.922 225
5091.362 219
5091.803 230
5092.243 222
5092.684 232
5093.124 283
5093.565 290
5094.006 260
5094.446 240
5094.887 212
5095.327 270
5095.768 324
5096.209 333
5096.649 304
5097.090 298
5097.531 328
5097.972 345
5098.412 361
5098.853 345
5099.294 318
5099.735 336
5100.176 370
5100.617 388
5101.057 354
5101.498 351
5101.939 384
5102.380 376
5102.821 377
5103.262 385
5103.703 432
5104.144 522
5104.585 578
5105.026 651
5105.467 647
5105.908 678
5106.350 656
5106.791 594
5107.232 556
5107.673 561
5108.114 632
5108.555 626
5108.997 633
5109.438 648
5109.879 630
5110.320 602
5110.762 574
5111.203 498
5111.644 426
5112.086 435
5112.527 435
5112.968 392
5113.410 389
5113.851 406
5114.293 382
5114.734 359
5115.176 342
5115.617 307
5116.059 329
5116.500 368
5116.942 356
5117.384 399
5117.825 397
5118.267 394
5118.708 374
5119.150 376
5119.592 343
5120.033 312
5120.475 285
5120.917 282
5121.359 294
5121.800 311
5122.242 318
5122.684 289
5123.126 304
5123.568 295
5124.010 277
5124.452 292
5124.893 287
5125.335 291
5125.777 332
5126.219 381
5126.661 342
5127.103 356
5127.545 428
5127.987 446
5128.429 393
5128.871 349
5129.314 330
5129.756 317
5130.198 328
5130.640 301
5131.082 323
5131.524 325
5131.967 316
5132.409 282
5132.851 266
5133.293 230
5133.736 246
5134.178 254
5134.620 279
5135.063 342
5135.505 343
5135.947 342
5136.390 321
5136.832 282
5137.275 303
5137.717 286
5138.160 290
5138.602 318
5139.045 290
5139.487 289
5139.930 309
5140.372 325
5140.815 324
5141.258 282
5141.700 293
5142.143 299
5142.586 258
5143.028 321
5143.471 296
5143.914 261
5144.356 264
5144.799 295
5145.242 308
5145.685 318
5146.128 317
5146.570 311
5147.013 322
5147.456 329
5147.899 399
5148.342 351
5148.785 350
5149.228 375
5149.671 419
5150.114 432
5150.557 459
5151.000 487
5151.443 476
5151.886 459
5152.329 431
5152.772 497
5153.215 548
5153.659 570
5154.102 598
5154.545 614
5154.988 563
5155.431 559
5155.875 483
5156.318 407
5156.761 431
5157.204 446
5157.648 423
5158.091 423
5158.535 422
5158.978 410
5159.421 406
5159.865 360
5160.308 374
5160.752 348
5161.195 324
5161.639 305
5162.082 339
5162.526 314
5162.969 338
5163.413 321
5163.856 357
5164.300 345
5164.744 297
5165.187 345
5165.631 333
5166.075 345
5166.518 332
5166.962 286
5167.406 311
5167.849 285
5168.293 281
5168.737 291
5169.181 263
5169.625 275
5170.069 274
5170.512 309
5170.956 353
5171.400 358
5171.844 372
5172.288 366
5172.732 328
5173.176 298
5173.620 294
5174.064 251
5174.508 259
5174.952 273
5175.396 308
5175.840 297
5176.285 272
5176.729 248
5177.173 240
5177.617 262
5178.061 254
5178.505 258
5178.950 297
5179.394 329
5179.838 330
5180.283 311
5180.727 330
5181.171 315
5181.616 319
5182.060 331
5182.504 351
5182.949 310
5183.393 297
5183.838 263
5184.282 263
5184.727 265
5185.171 290
5185.616 251
5186.060 241
5186.505 236
5186.949 254
5187.394 284
5187.838 281
5188.283 288
5188.728 311
5189.172 292
5189.617 271
5190.062 300
5190.507 269
5190.951 268
5191.396 264
5191.841 323
5192.286 365
5192.731 365
5193.175 360
5193.620 333
5194.065 296
5194.510 266
5194.955 255
5195.400 272
5195.845 235
5196.290 273
5196.735 306
5197.180 317
5197.625 322
5198.070 337
5198.515 303
5198.960 282
5199.405 268
5199.850 301
5200.296 287
5200.741 258
5201.186 227
5201.631 210
5202.076 215
5202.522 224
5202.967 208
5203.412 250
5203.857 278
5204.303 319
5204.748 327
5205.193 328
5205.639 323
5206.084 277
5206.530 262
5206.975 255
5207.421 242
5207.866 290
5208.312 330
5208.757 446
5209.203 460
5209.648 461
5210.094 389
5210.539 374
5210.985 329
5211.431 281
5211.876 253
5212.322 249
5212.768 265
5213.213 252
5213.659 274
5214.105 277
5214.550 298
5214.996 322
5215.442 315
5215.888 281
5216.334 288
5216.780 352
5217.225 328
5217.671 323
5218.117 338
5218.563 400
5219.009 382
5219.455 349
5219.901 311
5220.347 292
5220.793 255
5221.239 279
5221.685 282
5222.131 278
5222.577 262
5223.024 277
5223.470 268
5223.916 264
5224.362 274
5224.808 254
5225.254 303
5225.701 314
5226.147 279
5226.593 266
5227.040 284
5227.486 299
5227.932 318
5228.379 287
5228.825 299
5229.271 302
5229.718 306
5230.164 304
5230.611 296
5231.057 264
5231.504 248
5231.950 259
5232.397 262
5232.843 241
5233.290 289
5233.736 331
5234.183 345
5234.629 288
5235.076 235
5235.523 197
5235.969 194
5236.416 216
5236.863 235
5237.310 239
5237.756 289
5238.203 323
5238.650 315
5239.097 307
5239.544 346
5239.990 349
5240.437 322
5240.884 337
5241.331 323
5241.778 324
5242.225 384
5242.672 414
5243.119 423
5243.566 418
5244.013 413
5244.460 415
5244.907 474
5245.354 484
5245.801 455
5246.248 442
5246.695 445
5247.143 443
5247.590 388
5248.037 369
5248.484 355
5248.931 329
5249.379 278
5249.826 300
5250.273 372
5250.720 397
5251.168 366
5251.615 360
5252.062 391
5252.510 374
5252.957 323
5253.405 307
5253.852 316
5254.300 299
5254.747 334
5255.195 394
5255.642 347
5256.090 327
5256.537 288
5256.985 308
5257.432 357
5257.880 361
5258.328 359
5258.775 374
5259.223 363
5259.671 357
5260.118 356
5260.566 353
5261.014 377
5261.462 350
5261.909 361
5262.357 339
5262.805 325
5263.253 289
5263.701 299
5264.149 319
5264.596 314
5265.044 322
5265.492 309
5265.940 298
5266.388 315
5266.836 348
5267.284 356
5267.732 319
5268.180 321
5268.628 336
5269.076 372
5269.525 359
5269.973 313
5270.421 356
5270.869 395
5271.317 378
5271.765 335
5272.214 356
5272.662 358
5273.110 327
5273.558 353
5274.007 311
5274.455 342
5274.903 337
5275.352 362
5275.800 415
5276.248 422
5276.697 440
5277.145 439
5277.594 392
5278.042 339
5278.491 306
5278.939 309
5279.388 342
5279.836 370
5280.285 370
5280.733 406
5281.182 394
5281.631 432
5282.079 446
5282.528 480
5282.977 522
5283.425 548
5283.874 614
5284.323 661
5284.771 627
5285.220 638
5285.669 583
5286.118 565
5286.567 576
5287.016 582
5287.464 547
5287.913 483
5288.362 468
5288.811 494
5289.260 547
5289.709 563
5290.158 560
5290.607 559
5291.056 528
5291.505 491
5291.954 464
5292.403 421
5292.852 380
5293.301 351
5293.751 314
5294.200 270
5294.649 284
5295.098 286
5295.547 294
5295.997 291
5296.446 310
5296.895 340
5297.344 369
5297.794 380
5298.243 382
5298.692 437
5299.142 407
5299.591 383
5300.040 429
5300.490 428
5300.939 393
5301.389 424
5301.838 402
5302.288 367
5302.737 337
5303.187 300
5303.636 297
5304.086 332
5304.536 357
5304.985 377
5305.435 449
5305.884 489
5306.334 494
5306.784 458
5307.234 445
5307.683 450
5308.133 426
5308.583 387
5309.033 415
5309.482 426
5309.932 401
5310.382 373
5310.832 297
5311.282 276
5311.732 278
5312.182 309
5312.631 341
5313.081 355
5313.531 365
5313.981 379
5314.431 367
5314.881 361
5315.331 339
5315.782 341
5316.232 331
5316.682 276
5317.132 263
5317.582 287
5318.032 280
5318.482 245
5318.933 225
5319.383 218
5319.833 258
5320.283 287
5320.734 276
5321.184 278
5321.634 240
5322.085 248
5322.535 283
5322.985 312
5323.436 318
5323.886 301
5324.337 315
5324.787 288
5325.237 356
5325.688 343
5326.138 335
5326.589 383
5327.040 393
5327.490 360
5327.941 328
5328.391 320
5328.842 305
5329.293 315
5329.743 337
5330.194 329
5330.645 323
5331.095 316
5331.546 318
5331.997 296
5332.448 282
5332.898 294
5333.349 294
5333.800 281
5334.251 245
5334.702 261
5335.153 250
5335.604 228
5336.054 245
5336.505 238
5336.956 222
5337.407 214
5337.858 269
5338.309 300
5338.760 287
5339.211 342
5339.663 397
5340.114 387
5340.565 366
5341.016 344
5341.467 372
5341.918 402
5342.369 384
5342.821 378
5343.272 364
5343.723 345
5344.174 338
5344.626 306
5345.077 323
5345.528 350
5345.980 306
5346.431 325
5346.882 359
5347.334 367
5347.785 343
5348.237 333
5348.688 333
5349.140 321
5349.591 333
5350.043 304
5350.494 254
5350.946 217
5351.397 218
5351.849 268
5352.301 364
5352.752 416
5353.204 396
5353.655 379
5354.107 395
5354.559 409
5355.011 425
5355.462 406
5355.914 387
5356.366 473
5356.818 475
5357.270 476
5357.721 499
5358.173 462
5358.625 421
5359.077 385
5359.529 394
5359.981 392
5360.433 394
5360.885 378
5361.337 423
5361.789 462
5362.241 513
5362.693 540
5363.145 568
5363.597 583
5364.049 565
5364.501 512
5364.953 504
5365.406 468
5365.858 426
5366.310 428
5366.762 401
5367.214 369
5367.667 396
5368.119 407
5368.571 359
5369.024 355
5369.476 372
5369.928 367
5370.381 343
5370.833 366
5371.285 368
5371.738 339
5372.190 286
5372.643 277
5373.095 288
5373.548 279
5374.000 325
5374.453 359
5374.905 365
5375.358 328
5375.811 314
5376.263 283
5376.716 273
5377.169 278
5377.621 295
5378.074 331
5378.527 304
5378.979 300
5379.432 301
5379.885 296
5380.338 257
5380.791 259
5381.243 244
5381.696 226
5382.149 272
5382.602 313
5383.055 321
5383.508 313
5383.961 313
5384.414 325
5384.867 347
5385.320 340
5385.773 307
5386.226 283
5386.679 307
5387.132 338
5387.585 366
5388.038 324
5388.491 322
5388.944 334
5389.398 321
5389.851 324
5390.304 337
5390.757 306
5391.211 314
5391.664 309
5392.117 323
5392.570 322
5393.024 295
5393.477 286
5393.930 255
5394.384 248
5394.837 242
5395.291 249
5395.744 221
5396.198 230
5396.651 244
5397.105 252
5397.558 276
5398.012 291
5398.465 301
5398.919 348
5399.372 333
5399.826 300
5400.280 311
5400.733 329
5401.187 341
5401.641 327
5402.094 308
5402.548 297
5403.002 317
5403.456 309
5403.909 328
5404.363 315
5404.817 318
5405.271 316
5405.725 332
5406.179 361
5406.633 359
5407.086 349
5407.540 348
5407.994 336
5408.448 346
5408.902 300
5409.356 288
5409.810 345
5410.264 360
5410.718 342
5411.173 313
5411.627 296
5412.081 292
5412.535 311
5412.989 334
5413.443 372
5413.898 404
5414.352 375
5414.806 354
5415.260 362
5415.715 325
5416.169 324
5416.623 340
5417.077 321
5417.532 283
5417.986 267
5418.441 261
5418.895 269
5419.349 283
5419.804 259
5420.258 260
5420.713 250
5421.167 252
5421.622 244
5422.076 208
5422.531 217
5422.986 274
5423.440 277
5423.895 272
5424.349 297
5424.804 312
5425.259 308
5425.714 326
5426.168 320
5426.623 319
5427.078 325
5427.533 335
5427.987 323
5428.442 368
5428.897 342
5429.352 335
5429.807 319
5430.262 286
5430.717 287
5431.171 315
5431.626 275
5432.081 267
5432.536 271
5432.991 358
5433.446 361
5433.901 331
5434.356 355
5434.812 279
5435.267 265
5435.722 269
5436.177 248
5436.632 266
5437.087 271
5437.542 297
5437.998 267
5438.453 288
5438.908 276
5439.363 288
5439.819 273
5440.274 254
5440.729 225
5441.185 216
5441.640 200
5442.095 203
5442.551 248
5443.006 287
5443.462 405
5443.917 440
5444.373 421
5444.828 359
5445.284 307
5445.739 278
5446.195 293
5446.650 322
5447.106 321
5447.562 337
5448.017 325
5448.473 325
5448.929 349
5449.384 363
5449.840 321
5450.296 394
5450.751 382
5451.207 366
5451.663 342
5452.119 329
5452.575 348
5453.030 319
5453.486 311
5453.942 297
5454.398 298
5454.854 274
5455.310 256
5455.766 230
5456.222 224
5456.678 245
5457.134 268
5457.590 286
5458.046 320
5458.502 309
5458.958 274
5459.414 248
5459.870 309
5460.327 290
5460.783 303
5461.239 261
5461.695 295
5462.151 324
5462.608 321
5463.064 329
5463.520 323
5463.976 295
5464.433 353
5464.889 390
5465.346 331
5465.802 338
5466.258 354
5466.715 351
5467.171 331
5467.628 311
5468.084 325
5468.541 272
5468.997 287
5469.454 266
5469.910 262
5470.367 232
5470.823 278
5471.280 302
5471.737 299
5472.193 287
5472.650 334
5473.107 338
5473.563 346
5474.020 315
5474.477 259
5474.933 248
5475.390 229
5475.847 253
5476.304 250
5476.761 252
5477.218 287
5477.674 293
5478.131 306
5478.588 298
5479.045 260
5479.502 281
5479.959 295
5480.416 298
5480.873 302
5481.330 321
5481.787 321
5482.244 308
5482.701 350
5483.158 346
5483.616 322
5484.073 292
5484.530 307
5484.987 361
5485.444 352
5485.901 315
5486.359 270
5486.816 263
5487.273 257
5487.730 281
5488.188 315
5488.645 342
5489.102 311
5489.560 299
5490.017 353
5490.475 336
5490.932 317
5491.390 298
5491.847 280
5492.304 304
5492.762 346
5493.219 350
5493.677 309
5494.135 273
5494.592 262
5495.050 315
5495.507 321
5495.965 302
5496.423 295
5496.880 270
5497.338 232
5497.796 197
5498.253 197
5498.711 206
5499.169 223
5499.627 235
5500.085 279
5500.542 279
5501.000 245
5501.458 262
5501.916 279
5502.374 258
5502.832 276
5503.290 331
5503.748 359
5504.206 380
5504.664 349
5505.122 327
5505.580 319
5506.038 333
5506.496 300
5506.954 299
5507.412 301
5507.870 282
5508.328 262
5508.787 241
5509.245 276
5509.703 300
5510.161 298
5510.619 301
5511.078 340
5511.536 301
5511.994 312
5512.453 297
5512.911 302
5513.369 263
5513.828 257
5514.286 276
5514.745 276
5515.203 246
5515.661 201
5516.120 179
5516.578 208
5517.037 217
5517.495 232
5517.954 208
5518.413 205
5518.871 247
5519.330 261
5519.788 277
5520.247 243
5520.706 242
5521.164 287
5521.623 274
5522.082 307
5522.541 288
5522.999 310
5523.458 294
5523.917 280
5524.376 254
5524.835 253
5525.293 272
5525.752 313
5526.211 286
5526.670 282
5527.129 304
5527.588 271
5528.047 304
5528.506 343
5528.965 362
5529.424 360
5529.883 311
5530.342 297
5530.801 244
5531.260 208
5531.719 206
5532.179 241
5532.638 253
5533.097 280
5533.556 277
5534.015 288
5534.475 291
5534.934 292
5535.393 272
5535.852 275
5536.312 290
5536.771 282
5537.230 269
5537.690 264
5538.149 235
5538.609 287
5539.068 301
5539.527 289
5539.987 250
5540.446 235
5540.906 247
5541.365 244
5541.825 226
5542.284 223
5542.744 256
5543.204 279
5543.663 280
5544.123 251
5544.583 268
5545.042 261
5545.502 250
5545.962 253
5546.421 287
5546.881 264
5547.341 272
5547.801 258
5548.261 237
5548.720 242
5549.180 226
5549.640 221
5550.100 215
5550.560 236
5551.020 279
5551.480 313
5551.940 278
5552.400 268
5552.860 262
5553.320 245
5553.780 237
5554.240 249
5554.700 244
5555.160 236
5555.620 215
5556.080 190
5556.540 220
5557.001 254
5557.461 251
5557.921 278
5558.381 332
5558.841 336
5559.302 327
5559.762 335
5560.222 316
5560.683 320
5561.143 310
5561.603 281
5562.064 275
5562.524 277
5562.984 263
5563.445 283
5563.905 291
5564.366 302
5564.826 304
5565.287 269
5565.747 218
5566.208 200
5566.669 202
5567.129 212
5567.590 196
5568.050 220
5568.511 270
5568.972 266
5569.432 246
5569.893 246
5570.354 227
5570.815 213
5571.275 194
5571.736 206
5572.197 185
5572.658 174
5573.119 229
5573.579 251
5574.040 313
5574.501 286
5574.962 251
5575.423 274
5575.884 270
5576.345 257
5576.806 255
5577.267 212
5577.728 179
5578.189 179
5578.650 188
5579.111 218
5579.572 244
5580.033 252
5580.495 274
5580.956 291
5581.417 259
5581.878 212
5582.339 230
5582.801 246
5583.262 247
5583.723 244
5584.184 203
5584.646 178
5585.107 191
5585.568 251
5586.030 297
5586.491 294
5586.953 294
5587.414 301
5587.875 284
5588.337 285
5588.798 266
5589.260 261
5589.721 284
5590.183 249
5590.645 261
5591.106 247
5591.568 248
5592.029 271
5592.491 246
5592.953 233
5593.414 213
5593.876 198
5594.338 181
5594.799 196
5595.261 214
5595.723 207
5596.185 225
5596.647 232
5597.108 311
5597.570 309
5598.032 327
5598.494 293
5598.956 309
5599.418 291
5599.880 247
5600.342 214
5600.804 203
5601.266 225
5601.728 251
5602.190 257
5602.652 295
5603.114 318
5603.576 306
5604.038 284
5604.500 271
5604.962 296
5605.425 305
5605.887 291
5606.349 292
5606.811 287
5607.273 299
5607.736 343
5608.198 312
5608.660 316
5609.123 335
5609.585 355
5610.047 347
5610.510 263
5610.972 230
5611.435 263
5611.897 292
5612.359 308
5612.822 278
5613.284 283
5613.747 266
5614.210 228
5614.672 206
5615.135 216
5615.597 230
5616.060 225
5616.522 223
5616.985 240
5617.448 260
5617.910 227
5618.373 193
5618.836 207
5619.299 236
5619.761 236
5620.224 218
5620.687 232
5621.150 230
5621.613 208
5622.076 244
5622.538 255
5623.001 295
5623.464 301
5623.927 298
5624.390 281
5624.853 277
5625.316 281
5625.779 268
5626.242 241
5626.705 234
5627.168 257
5627.631 286
5628.094 279
5628.558 267
5629.021 246
5629.484 260
5629.947 241
5630.410 222
5630.873 263
5631.337 304
5631.800 315
5632.263 300
5632.727 285
5633.190 262
5633.653 226
5634.117 236
5634.580 291
5635.043 299
5635.507 265
5635.970 262
5636.434 260
5636.897 267
5637.361 313
5637.824 311
5638.288 339
5638.751 373
5639.215 384
5639.678 371
5640.142 353
5640.606 324
5641.069 308
5641.533 285
5641.997 262
5642.460 247
5642.924 209
5643.388 236
5643.851 220
5644.315 285
5644.779 305
5645.243 296
5645.707 269
5646.170 299
5646.634 318
5647.098 292
5647.562 247
5648.026 231
5648.490 247
5648.954 278
5649.418 301
5649.882 292
5650.346 284
5650.810 289
5651.274 259
5651.738 257
5652.202 235
5652.666 239
5653.131 234
5653.595 229
5654.059 214
5654.523 199
5654.987 176
5655.451 163
5655.916 203
5656.380 213
5656.844 234
5657.309 247
5657.773 294
5658.237 301
5658.702 320
5659.166 300
5659.630 282
5660.095 245
5660.559 252
5661.024 237
5661.488 219
5661.953 228
5662.417 253
5662.882 265
5663.346 304
5663.811 307
5664.275 284
5664.740 228
5665.205 195
5665.669 213
5666.134 199
5666.599 225
5667.063 234
5667.528 251
5667.993 248
5668.458 239
5668.922 226
5669.387 236
5669.852 261
5670.317 267
5670.782 291
5671.247 327
5671.712 370
5672.177 387
5672.641 366
5673.106 330
5673.571 336
5674.036 279
5674.501 255
5674.966 255
5675.431 268
5675.897 318
5676.362 287
5676.827 266
5677.292 253
5677.757 236
5678.222 223
5678.687 229
5679.153 216
5679.618 238
5680.083 250
5680.548 236
5681.014 259
5681.479 237
5681.944 215
5682.410 212
5682.875 188
5683.340 184
5683.806 203
5684.271 211
5684.736 195
5685.202 228
5685.667 272
5686.133 266
5686.598 273
5687.064 280
5687.529 261
5687.995 269
5688.461 283
5688.926 245
5689.392 201
5689.858 193
5690.323 201
5690.789 194
5691.255 188
5691.720 199
5692.186 210
5692.652 204
5693.118 196
5693.583 200
5694.049 209
5694.515 231
5694.981 254
5695.447 245
5695.913 230
5696.378 264
5696.844 269
5697.310 294
5697.776 307
5698.242 269
5698.708 247
5699.174 263
5699.640 249
5700.106 272
5700.573 281
5701.039 276
5701.505 254
5701.971 241
5702.437 257
5702.903 225
5703.369 213
5703.836 227
5704.302 258
5704.768 240
5705.234 265
5705.701 297
5706.167 287
5706.633 251
5707.100 280
5707.566 253
5708.032 220
5708.499 218
5708.965 270
5709.432 295
5709.898 293
5710.365 276
5710.831 259
5711.298 250
5711.764 246
5712.231 201
5712.697 222
5713.164 228
5713.631 240
5714.097 286
5714.564 305
5715.030 306
5715.497 291
5715.964 267
5716.431 276
5716.897 247
5717.364 234
5717.831 229
5718.298 237
5718.765 274
5719.231 275
5719.698 291
5720.165 286
5720.632 267
5721.099 261
5721.566 235
5722.033 249
5722.500 231
5722.967 238
5723.434 246
5723.901 242
5724.368 229
5724.835 213
5725.302 229
5725.769 237
5726.236 248
5726.703 233
5727.171 211
5727.638 212
5728.105 216
5728.572 226
5729.039 208
5729.507 193
5729.974 202
5730.441 204
5730.909 214
5731.376 203
5731.843 188
5732.311 190
5732.778 205
5733.246 226
5733.713 275
5734.180 275
5734.648 228
5735.115 209
5735.583 183
5736.050 203
5736.518 193
5736.986 228
5737.453 255
5737.921 257
5738.388 230
5738.856 213
5739.324 202
5739.791 222
5740.259 239
5740.727 306
5741.194 317
5741.662 313
5742.130 263
5742.598 219
5743.066 193
5743.533 168
5744.001 156
5744.469 213
5744.937 261
5745.405 268
5745.873 255
5746.341 268
5746.809 287
5747.277 263
5747.745 285
5748.213 290
5748.681 245
5749.149 243
5749.617 208
5750.085 233
5750.553 267
5751.021 309
5751.490 315
5751.958 282
5752.426 231
5752.894 219
5753.362 234
5753.831 202
5754.299 256
5754.767 214
5755.236 218
5755.704 254
5756.172 232
5756.641 212
5757.109 238
5757.577 278
5758.046 335
5758.514 353
5758.983 358
5759.451 377
5759.920 371
5760.388 353
5760.857 336
5761.325 361
5761.794 380
5762.262 373
5762.731 380
5763.200 400
5763.668 386
5764.137 316
5764.606 294
5765.074 283
5765.543 276
5766.012 250
5766.481 219
5766.949 227
5767.418 277
5767.887 347
5768.356 345
5768.825 329
5769.294 301
5769.763 285
5770.232 266
5770.700 297
5771.169 260
5771.638 234
5772.107 227
5772.576 221
5773.045 202
5773.514 204
5773.984 278
5774.453 340
5774.922 330
5775.391 274
5775.860 274
5776.329 270
5776.798 242
5777.268 259
5777.737 306
5778.206 303
5778.675 260
5779.145 232
5779.614 240
5780.083 233
5780.553 231
5781.022 229
5781.491 220
5781.961 200
5782.430 181
5782.900 167
5783.369 173
5783.838 162
5784.308 155
5784.777 165
5785.247 184
5785.717 236
5786.186 242
5786.656 203
5787.125 159
5787.595 160
5788.065 175
5788.534 217
5789.004 203
5789.474 194
5789.943 189
5790.413 157
5790.883 119
5791.353 120
5791.822 162
5792.292 153
5792.762 179
5793.232 204
5793.702 186
5794.172 166
5794.642 196
5795.112 216
5795.582 221
5796.051 240
5796.521 269
5796.991 262
5797.462 292
5797.932 271
5798.402 288
5798.872 270
5799.342 296
5799.812 290
5800.282 253
5800.752 236
5801.222 233
5801.693 263
5802.163 248
5802.633 239
5803.103 208
5803.574 193
5804.044 193
5804.514 185
5804.985 155
5805.455 165
5805.925 180
5806.396 180
5806.866 198
5807.336 164
5807.807 164
5808.277 211
5808.748 243
5809.218 255
5809.689 264
5810.159 275
5810.630 277
5811.101 267
5811.571 264
5812.042 260
5812.512 250
5812.983 262
5813.454 253
5813.924 233
5814.395 245
5814.866 208
5815.337 186
5815.807 203
5816.278 190
5816.749 203
5817.220 233
5817.691 218
5818.162 208
5818.632 224
5819.103 237
5819.574 228
5820.045 208
5820.516 204
5820.987 197
5821.458 266
5821.929 271
5822.400 301
5822.871 295
5823.342 267
5823.813 251
5824.284 191
5824.756 204
5825.227 252
5825.698 246
5826.169 237
5826.640 238
5827.112 254
5827.583 230
5828.054 200
5828.525 221
5828.997 279
5829.468 294
5829.939 329
5830.411 352
5830.882 328
5831.353 289
5831.825 271
5832.296 268
5832.768 277
5833.239 299
5833.711 269
5834.182 237
5834.654 229
5835.125 243
5835.597 248
5836.068 259
5836.540 242
5837.012 220
5837.483 182
5837.955 186
5838.427 185
5838.898 239
5839.370 261
5839.842 277
5840.314 279
5840.785 276
5841.257 271
5841.729 249
5842.201 248
5842.673 233
5843.145 244
5843.617 296
5844.088 312
5844.560 294
5845.032 286
5845.504 282
5845.976 287
5846.448 283
5846.920 278
5847.392 271
5847.864 271
5848.337 249
5848.809 217
5849.281 188
5849.753 153
5850.225 147
5850.697 133
5851.169 125
5851.642 210
5852.114 247
5852.586 242
5853.058 218
5853.531 196
5854.003 207
5854.475 202
5854.948 217
5855.420 244
5855.892 238
5856.365 229
5856.837 307
5857.310 286
5857.782 277
5858.255 271
5858.727 227
5859.200 240
5859.672 253
5860.145 279
5860.617 251
5861.090 243
5861.563 235
5862.035 201
5862.508 205
5862.981 204
5863.453 191
5863.926 185
5864.399 223
5864.871 203
5865.344 199
5865.817 201
5866.290 271
5866.763 295
5867.236 287
5867.708 290
5868.181 285
5868.654 280
5869.127 273
5869.600 288
5870.073 300
5870.546 297
5871.019 312
5871.492 309
5871.965 345
5872.438 341
5872.911 319
5873.384 307
5873.857 269
5874.331 227
5874.804 247
5875.277 236
5875.750 258
5876.223 281
5876.696 260
5877.170 258
5877.643 230
5878.116 229
5878.590 216
5879.063 209
5879.536 179
5880.010 176
5880.483 157
5880.956 197
5881.430 212
5881.903 218
5882.377 237
5882.850 257
5883.324 272
5883.797 281
5884.271 271
5884.744 254
5885.218 244
5885.691 223
5886.165 216
5886.639 267
5887.112 259
5887.586 247
5888.060 216
5888.533 182
5889.007 193
5889.481 191
5889.955 181
5890.428 215
5890.902 219
5891.376 227
5891.850 211
5892.324 199
5892.798 192
5893.271 216
5893.745 268
5894.219 262
5894.693 260
5895.167 247
5895.641 213
5896.115 229
5896.589 208
5897.063 191
5897.537 177
5898.011 163
5898.486 165
5898.960 177
5899.434 197
5899.908 220
5900.382 226
5900.856 209
5901.331 259
5901.805 278
5902.279 256
5902.753 245
5903.228 214
5903.702 224
5904.176 263
5904.651 258
5905.125 270
5905.599 273
5906.074 336
5906.548 327
5907.023 299
5907.497 290
5907.972 270
5908.446 213
5908.921 193
5909.395 201
5909.870 175
5910.344 163
5910.819 160
5911.294 150
5911.768 161
5912.243 171
5912.718 219
5913.192 283
5913.667 280
5914.142 263
5914.616 230
5915.091 199
5915.566 195
5916.041 268
5916.516 275
5916.991 301
5917.465 258
5917.940 244
5918.415 222
5918.890 230
5919.365 250
5919.840 253
5920.315 258
5920.790 223
5921.265 232
5921.740 235
5922.215 194
5922.690 193
5923.165 221
5923.640 254
5924.116 272
5924.591 249
5925.066 245
5925.541 244
5926.016 223
5926.491 248
5926.967 247
5927.442 277
5927.917 297
5928.393 326
5928.868 319
5929.343 335
5929.819 330
5930.294 328
5930.769 295
5931.245 324
5931.720 348
5932.196 346
5932.671 339
5933.147 316
5933.622 285
5934.098 303
5934.573 325
5935.049 299
5935.524 262
5936.000 259
5936.476 243
5936.951 258
5937.427 259
5937.903 236
5938.378 226
5938.854 235
5939.330 267
5939.806 238
5940.281 200
5940.757 178
5941.233 190
5941.709 235
5942.185 265
5942.661 244
5943.137 222
5943.612 208
5944.088 219
5944.564 245
5945.040 256
5945.516 262
5945.992 252
5946.468 227
5946.944 240
5947.420 206
5947.897 192
5948.373 204
5948.849 206
5949.325 220
5949.801 222
5950.277 227
5950.753 250
5951.230 255
5951.706 268
5952.182 269
5952.658 221
5953.135 218
5953.611 207
5954.087 213
5954.564 200
5955.040 186
5955.517 201
5955.993 194
5956.469 204
5956.946 202
5957.422 222
5957.899 254
5958.375 275
5958.852 264
5959.328 304
5959.805 308
5960.282 266
5960.758 275
5961.235 299
5961.711 275
5962.188 241
5962.665 225
5963.141 212
5963.618 219
5964.095 209
5964.572 168
5965.048 157
5965.525 174
5966.002 188
5966.479 166
5966.956 178
5967.433 188
5967.909 210
5968.386 231
5968.863 221
5969.340 229
5969.817 217
5970.294 209
5970.771 238
5971.248 241
5971.725 227
5972.202 238
5972.679 252
5973.156 236
5973.634 216
5974.111 223
5974.588 225
5975.065 220
5975.542 221
5976.019 184
5976.497 158
5976.974 159
5977.451 179
5977.928 200
5978.406 181
5978.883 166
5979.360 156
5979.838 193
5980.315 231
5980.793 291
5981.270 300
5981.747 311
5982.225 260
5982.702 244
5983.180 246
5983.657 281
5984.135 261
5984.613 230
5985.090 206
5985.568 201
5986.045 189
5986.523 170
5987.001 179
5987.478 225
5987.956 260
5988.434 224
5988.911 241
5989.389 232
5989.867 208
5990.345 199
5990.822 230
5991.300 218
5991.778 243
5992.256 223
5992.734 221
5993.212 221
5993.690 242
5994.168 259
5994.646 249
5995.124 276
5995.602 258
5996.080 258
5996.558 214
5997.036 207
5997.514 194
5997.992 184
5998.470 173
5998.948 154
5999.426 173
5999.904 172
6000.383 177
6000.861 202
6001.339 228
6001.817 248
6002.295 243
6002.774 221
6003.252 195
6003.730 169
6004.209 161
6004.687 156
6005.165 164
6005.644 181
6006.122 213
6006.601 259
6007.079 260
6007.558 277
6008.036 278
6008.515 298
6008.993 327
6009.472 325
6009.950 321
6010.429 332
6010.907 340
6011.386 334
6011.865 311
6012.343 272
6012.822 275
6013.301 245
6013.779 216
6014.258 208
6014.737 223
6015.216 209
6015.694 215
6016.173 218
6016.652 225
6017.131 219
6017.610 206
6018.089 165
6018.568 169
6019.047 191
6019.526 196
6020.004 190
6020.483 210
6020.962 220
6021.442 239
6021.921 237
6022.400 236
6022.879 209
6023.358 228
6023.837 227
6024.316 225
6024.795 241
6025.274 241
6025.754 219
6026.233 212
6026.712 200
6027.191 182
6027.671 198
6028.150 205
6028.629 198
6029.108 199
6029.588 204
6030.067 215
6030.547 188
6031.026 161
6031.505 171
6031.985 176
6032.464 200
6032.944 206
6033.423 195
6033.903 211
6034.382 199
6034.862 199
6035.341 246
6035.821 277
6036.301 312
6036.780 287
6037.260 268
6037.740 286
6038.219 283
6038.699 261
6039.179 294
6039.658 305
6040.138 281
6040.618 246
6041.098 208
6041.578 188
6042.058 160
6042.537 150
6043.017 130
6043.497 143
6043.977 172
6044.457 192
6044.937 236
6045.417 236
6045.897 222
6046.377 240
6046.857 242
6047.337 237
6047.817 221
6048.297 228
6048.777 194
6049.257 191
6049.738 182
6050.218 182
6050.698 176
6051.178 193
6051.658 190
6052.139 197
6052.619 194
6053.099 201
6053.579 225
6054.060 194
6054.540 195
6055.020 217
6055.501 222
6055.981 230
6056.462 260
6056.942 232
6057.423 190
6057.903 195
6058.384 186
6058.864 183
6059.345 228
6059.825 291
6060.306 298
6060.786 335
6061.267 369
6061.747 351
6062.228 340
6062.709 336
6063.189 329
6063.670 340
6064.151 299
6064.632 309
6065.112 324
6065.593 310
6066.074 286
6066.555 261
6067.036 274
6067.516 250
6067.997 284
6068.478 293
6068.959 283
6069.440 319
6069.921 337
6070.402 337
6070.883 336
6071.364 319
6071.845 275
6072.326 321
6072.807 352
6073.288 329
6073.769 279
6074.250 245
6074.732 211
6075.213 204
6075.694 237
6076.175 274
6076.656 315
6077.138 307
6077.619 291
6078.100 300
6078.581 305
6079.063 275
6079.544 258
6080.025 225
6080.507 214
6080.988 210
6081.469 261
6081.951 284
6082.432 295
6082.914 349
6083.395 339
6083.877 331
6084.358 348
6084.840 325
6085.321 276
6085.803 268
6086.285 254
6086.766 225
6087.248 234
6087.729 225
6088.211 229
6088.693 223
6089.175 202
6089.656 173
6090.138 187
6090.620 192
6091.102 173
6091.583 198
6092.065 192
6092.547 211
6093.029 199
6093.511 232
6093.993 245
6094.475 229
6094.957 247
6095.439 246
6095.920 239
6096.402 224
6096.885 200
6097.367 194
6097.849 181
6098.331 186
6098.813 194
6099.295 207
6099.777 191
6100.259 185
6100.741 182
6101.224 170
6101.706 207
6102.188 271
6102.670 258
6103.152 280
6103.635 319
6104.117 311
6104.599 332
6105.082 314
6105.564 287
6106.046 288
6106.529 274
6107.011 235
6107.494 245
6107.976 262
6108.459 269
6108.941 276
6109.424 261
6109.906 266
6110.389 260
6110.871 276
6111.354 264
6111.836 261
6112.319 287
6112.802 287
6113.284 258
6113.767 224
6114.250 221
6114.732 205
6115.215 263
6115.698 268
6116.181 278
6116.664 305
6117.146 315
6117.629 326
6118.112 326
6118.595 304
6119.078 301
6119.561 307
6120.044 284
6120.527 261
6121.010 236
6121.493 272
6121.976 319
6122.459 332
6122.942 319
6123.425 286
6123.908 296
6124.391 258
6124.874 227
6125.357 219
6125.840 227
6126.323 214
6126.807 182
6127.290 164
6127.773 167
6128.256 163
6128.740 139
6129.223 136
6129.706 157
6130.190 148
6130.673 136
6131.156 160
6131.640 176
6132.123 220
6132.607 261
6133.090 272
6133.573 270
6134.057 232
6134.540 184
6135.024 167
6135.507 177
6135.991 187
6136.475 183
6136.958 229
6137.442 222
6137.925 245
6138.409 248
6138.893 236
6139.377 250
6139.860 230
6140.344 246
6140.828 228
6141.311 205
6141.795 214
6142.279 178
6142.763 164
6143.247 184
6143.731 177
6144.214 193
6144.698 166
6145.182 163
6145.666 165
6146.150 175
6146.634 188
6147.118 197
6147.602 245
6148.086 230
6148.570 239
6149.054 249
6149.538 228
6150.023 242
6150.507 231
6150.991 203
6151.475 237
6151.959 237
6152.443 248
6152.928 298
6153.412 321
6153.896 364
6154.380 356
6154.865 337
6155.349 298
6155.833 252
6156.318 244
6156.802 209
6157.287 189
6157.771 151
6158.255 137
6158.740 155
6159.224 152
6159.709 140
6160.193 124
6160.678 119
6161.162 136
6161.647 149
6162.132 166
6162.616 194
6163.101 211
6163.585 232
6164.070 220
6164.555 200
6165.040 176
6165.524 180
6166.009 200
6166.494 209
6166.979 205
6167.463 228
6167.948 212
6168.433 220
6168.918 234
6169.403 224
6169.888 208
6170.372 235
6170.857 238
6171.342 240
6171.827 264
6172.312 251
6172.797 221
6173.282 187
6173.767 162
6174.252 164
6174.738 158
6175.223 134
6175.708 141
6176.193 159
6176.678 175
6177.163 183
6177.648 207
6178.134 211
6178.619 237
6179.104 245
6179.589 239
6180.075 221
6180.560 210
6181.045 225
6181.531 205
6182.016 197
6182.502 197
6182.987 183
6183.472 212
6183.958 209
6184.443 224
6184.929 234
6185.414 198
6185.900 177
6186.385 219
6186.871 212
6187.356 230
6187.842 218
6188.328 201
6188.813 177
6189.299 147
6189.785 176
6190.270 160
6190.756 190
6191.242 241
6191.728 230
6192.213 256
6192.699 298
6193.185 280
6193.671 247
6194.157 276
6194.642 267
6195.128 281
6195.614 246
6196.100 262
6196.586 246
6197.072 301
6197.558 317
6198.044 305
6198.530 262
6199.016 214
6199.502 187
6199.988 165
6200.474 153
6200.960 149
6201.447 158
6201.933 167
6202.419 143
6202.905 169
6203.391 178
6203.878 172
6204.364 183
6204.850 207
6205.336 238
6205.823 287
6206.309 315
6206.795 314
6207.282 283
6207.768 324
6208.254 291
6208.741 298
6209.227 266
6209.714 243
6210.200 260
6210.687 234
6211.173 209
6211.660 284
6212.146 290
6212.633 265
6213.119 241
6213.606 235
6214.093 239
6214.579 232
6215.066 225
6215.553 209
6216.039 244
6216.526 226
6217.013 226
6217.500 227
6217.986 208
6218.473 220
6218.960 225
6219.447 223
6219.934 217
6220.421 243
6220.908 243
6221.394 253
6221.881 243
6222.368 236
6222.855 249
6223.342 279
6223.829 227
6224.316 209
6224.803 203
6225.290 177
6225.778 207
6226.265 200
6226.752 216
6227.239 216
6227.726 227
6228.213 215
6228.700 208
6229.188 231
6229.675 209
6230.162 206
6230.649 215
6231.137 212
6231.624 219
6232.111 227
6232.599 203
6233.086 211
6233.573 218
6234.061 214
6234.548 217
6235.036 220
6235.523 201
6236.011 199
6236.498 173
6236.986 182
6237.473 236
6237.961 238
6238.448 216
6238.936 185
6239.424 178
6239.911 219
6240.399 205
6240.887 213
6241.374 202
6241.862 200
6242.350 211
6242.838 216
6243.325 245
6243.813 262
6244.301 315
6244.789 333
6245.277 310
6245.764 341
6246.252 308
6246.740 278
6247.228 262
6247.716 271
6248.204 294
6248.692 271
6249.180 258
6249.668 203
6250.156 177
6250.644 164
6251.132 182
6251.620 190
6252.108 159
6252.597 189
6253.085 196
6253.573 229
6254.061 232
6254.549 212
6255.038 220
6255.526 211
6256.014 246
6256.502 286
6256.991 258
6257.479 251
6257.967 229
6258.456 211
6258.944 205
6259.432 224
6259.921 244
6260.409 199
6260.898 208
6261.386 233
6261.875 306
6262.363 296
6262.852 269
6263.340 241
6263.829 199
6264.318 184
6264.806 174
6265.295 173
6265.783 153
6266.272 139
6266.761 169
6267.249 188
6267.738 200
6268.227 202
6268.716 244
6269.204 223
6269.693 211
6270.182 220
6270.671 199
6271.160 224
6271.649 230
6272.138 239
6272.626 218
6273.115 230
6273.604 232
6274.093 248
6274.582 237
6275.071 252
6275.560 273
6276.049 266
6276.539 271
6277.028 245
6277.517 246
6278.006 262
6278.495 287
6278.984 237
6279.473 213
6279.963 219
6280.452 185
6280.941 166
6281.430 188
6281.920 268
6282.409 296
6282.898 283
6283.387 288
6283.877 297
6284.366 300
6284.856 269
6285.345 248
6285.834 242
6286.324 209
6286.813 185
6287.303 190
6287.792 193
6288.282 235
6288.771 239
6289.261 212
6289.751 195
6290.240 184
6290.730 190
6291.219 198
6291.709 198
6292.199 234
6292.688 225
6293.178 211
6293.668 214
6294.158 195
6294.647 159
6295.137 144
6295.627 107
6296.117 148
6296.607 184
6297.097 179
6297.586 192
6298.076 180
6298.566 187
6299.056 192
6299.546 179
6300.036 154
6300.526 150
6301.016 149
6301.506 163
6301.996 170
6302.486 168
6302.976 162
6303.467 141
6303.957 153
6304.447 186
6304.937 218
6305.427 213
6305.917 249
6306.408 257
6306.898 216
6307.388 248
6307.879 250
6308.369 235
6308.859 237
6309.349 230
6309.840 232
6310.330 241
6310.821 211
6311.311 206
6311.802 203
6312.292 206
6312.782 227
6313.273 230
6313.763 239
6314.254 228
6314.745 241
6315.235 208
6315.726 215
6316.216 229
6316.707 209
6317.198 228
6317.688 246
6318.179 261
6318.670 256
6319.160 261
6319.651 263
6320.142 260
6320.633 218
6321.124 198
6321.614 215
6322.105 208
6322.596 214
6323.087 243
6323.578 267
6324.069 230
6324.560 205
6325.051 194
6325.542 190
6326.033 219
6326.524 223
6327.015 220
6327.506 240
6327.997 259
6328.488 257
6328.979 246
6329.470 256
6329.961 249
6330.452 235
6330.944 217
6331.435 208
6331.926 203
6332.417 200
6332.908 179
6333.400 153
6333.891 157
6334.382 169
6334.874 182
6335.365 189
6335.856 189
6336.348 183
6336.839 178
6337.331 179
6337.822 200
6338.314 206
6338.805 224
6339.297 221
6339.788 216
6340.280 214
6340.771 182
6341.263 190
6341.754 190
6342.246 208
6342.738 213
6343.229 208
6343.721 194
6344.213 199
6344.704 190
6345.196 195
6345.688 194
6346.180 195
6346.672 177
6347.163 163
6347.655 126
6348.147 151
6348.639 182
6349.131 194
6349.623 202
6350.115 226
6350.607 202
6351.099 208
6351.591 204
6352.083 204
6352.575 219
6353.067 255
6353.559 276
6354.051 254
6354.543 245
6355.035 223
6355.527 217
6356.019 243
6356.511 281
6357.004 311
6357.496 341
6357.988 333
6358.480 299
6358.973 249
6359.465 184
6359.957 168
6360.449 184
6360.942 196
6361.434 184
6361.927 178
6362.419 165
6362.911 151
6363.404 133
6363.896 147
6364.389 158
6364.881 158
6365.374 196
6365.866 177
6366.359 188
6366.851 164
6367.344 153
6367.837 187
6368.329 221
6368.822 235
6369.315 220
6369.807 214
6370.300 219
6370.793 204
6371.286 237
6371.778 222
6372.271 201
6372.764 179
6373.257 183
6373.750 185
6374.242 229
6374.735 293
6375.228 275
6375.721 242
6376.214 219
6376.707 199
6377.200 173
6377.693 192
6378.186 209
6378.679 206
6379.172 238
6379.665 253
6380.158 259
6380.651 268
6381.144 270
6381.638 244
6382.131 218
6382.624 247
6383.117 255
6383.610 255
6384.104 223
6384.597 200
6385.090 182
6385.583 168
6386.077 160
6386.570 143
6387.063 159
6387.557 155
6388.050 146
6388.544 140
6389.037 129
6389.531 158
6390.024 175
6390.518 202
6391.011 193
6391.505 181
6391.998 185
6392.492 173
6392.985 209
6393.479 211
6393.973 203
6394.466 177
6394.960 175
6395.453 178
6395.947 211
6396.441 249
6396.935 251
6397.428 231
6397.922 232
6398.416 237
6398.910 211
6399.404 198
6399.897 200
6400.391 197
6400.885 181
6401.379 163
6401.873 164
6402.367 203
6402.861 198
6403.355 202
6403.849 200
6404.343 176
6404.837 160
6405.331 189
6405.825 195
6406.319 206
6406.813 204
6407.308 184
6407.802 173
6408.296 173
6408.790 155
6409.284 128
6409.779 151
6410.273 196
6410.767 192
6411.261 187
6411.756 212
6412.250 247
6412.744 268
6413.239 245
6413.733 237
6414.227 248
6414.722 214
6415.216 187
6415.711 188
6416.205 213
6416.700 195
6417.194 175
6417.689 151
6418.183 152
6418.678 223
6419.173 239
6419.667 229
6420.162 220
6420.657 181
6421.151 173
6421.646 162
6422.141 144
6422.635 133
6423.130 159
6423.625 179
6424.120 206
6424.614 233
6425.109 222
6425.604 200
6426.099 187
6426.594 199
6427.089 177
6427.584 174
6428.079 174
6428.574 203
6429.069 236
6429.564 233
6430.059 214
6430.554 182
6431.049 184
6431.544 193
6432.039 214
6432.534 190
6433.029 198
6433.524 200
6434.019 218
6434.515 200
6435.010 172
6435.505 173
6436.000 160
6436.495 157
6436.991 155
6437.486 169
6437.981 201
6438.477 202
6438.972 188
6439.467 176
6439.963 182
6440.458 171
6440.954 174
6441.449 173
6441.945 207
6442.440 241
6442.936 256
6443.431 238
6443.927 200
6444.422 194
6444.918 211
6445.413 189
6445.909 168
6446.405 177
6446.900 176
6447.396 174
6447.892 144
6448.388 160
6448.883 189
6449.379 169
6449.875 185
6450.371 191
6450.866 207
6451.362 207
6451.858 203
6452.354 192
6452.850 185
6453.346 193
6453.842 158
6454.338 139
6454.834 149
6455.330 131
6455.826 160
6456.322 180
6456.818 179
6457.314 191
6457.810 216
6458.306 245
6458.802 249
6459.298 219
6459.794 224
6460.291 221
6460.787 220
6461.283 210
6461.779 203
6462.275 197
6462.772 183
6463.268 178
6463.764 184
6464.261 174
6464.757 180
6465.253 232
6465.750 234
6466.246 208
6466.743 180
6467.239 153
6467.735 177
6468.232 206
6468.728 249
6469.225 248
6469.722 253
6470.218 257
6470.715 254
6471.211 237
6471.708 173
6472.205 190
6472.701 214
6473.198 238
6473.695 204
6474.191 209
6474.688 233
6475.185 248
6475.682 267
6476.178 269
6476.675 266
6477.172 254
6477.669 233
6478.166 216
6478.663 222
6479.159 255
6479.656 259
6480.153 251
6480.650 274
6481.147 260
6481.644 213
6482.141 204
6482.638 222
6483.135 226
6483.632 208
6484.130 200
6484.627 221
6485.124 217
6485.621 228
6486.118 237
6486.615 264
6487.112 284
6487.610 255
6488.107 231
6488.604 208
6489.101 182
6489.599 165
6490.096 168
6490.593 178
6491.091 162
6491.588 152
6492.086 176
6492.583 249
6493.080 245
6493.578 289
6494.075 296
6494.573 273
6495.070 232
6495.568 247
6496.065 240
6496.563 227
6497.061 240
6497.558 221
6498.056 208
6498.554 190
6499.051 173
6499.549 172
6500.047 185
6500.544 212
6501.042 239
6501.540 255
6502.038 274
6502.535 266
6503.033 288
6503.531 300
6504.029 342
6504.527 326
6505.025 300
6505.523 280
6506.020 273
6506.518 229
6507.016 221
6507.514 203
6508.012 220
6508.510 208
6509.008 202
6509.507 201
6510.005 175
6510.503 184
6511.001 164
6511.499 177
6511.997 200
6512.495 172
6512.994 179
6513.492 189
6513.990 178
6514.488 188
6514.987 234
6515.485 250
6515.983 224
6516.481 233
6516.980 237
6517.478 211
6517.977 187
6518.475 200
6518.973 211
6519.472 211
6519.970 192
6520.469 203
6520.967 206
6521.466 213
6521.964 222
6522.463 225
6522.962 212
6523.460 201
6523.959 175
6524.457 166
6524.956 156
6525.455 159
6525.953 162
6526.452 164
6526.951 181
6527.450 184
6527.948 165
6528.447 194
6528.946 203
6529.445 165
6529.944 198
6530.443 167
6530.941 137
6531.440 173
6531.939 205
6532.438 200
6532.937 181
6533.436 153
6533.935 185
6534.434 171
6534.933 155
6535.432 180
6535.931 218
6536.430 240
6536.929 215
6537.429 221
6537.928 243
6538.427 238
6538.926 212
6539.425 190
6539.925 217
6540.424 206
6540.923 238
6541.422 259
6541.922 275
6542.421 255
6542.920 198
6543.420 182
6543.919 179
6544.418 186
6544.918 217
6545.417 228
6545.917 216
6546.416 254
6546.916 259
6547.415 232
6547.915 225
6548.414 278
6548.914 265
6549.414 212
6549.913 240
6550.413 247
6550.912 230
6551.412 212
6551.912 224
6552.411 220
6552.911 233
6553.411 195
6553.911 194
6554.410 186
6554.910 178
6555.410 187
6555.910 189
6556.410 182
6556.910 191
6557.410 186
6557.909 215
6558.409 214
6558.909 201
6559.409 184
6559.909 199
6560.409 218
6560.909 240
6561.409 262
6561.909 274
6562.410 257
6562.910 211
6563.410 206
6563.910 189
6564.410 165
6564.910 161
6565.410 176
6565.911 189
6566.411 198
6566.911 195
6567.411 184
6567.912 166
6568.412 212
6568.912 227
6569.413 226
6569.913 205
6570.414 171
6570.914 191
6571.414 249
6571.915 259
6572.415 246
6572.916 218
6573.416 215
6573.917 224
6574.417 216
6574.918 230
6575.419 269
6575.919 255
6576.420 244
6576.920 204
6577.421 195
6577.922 196
6578.422 208
6578.923 218
6579.424 226
6579.925 218
6580.425 250
6580.926 226
6581.427 250
6581.928 252
6582.429 254
6582.930 280
6583.430 258
6583.931 238
6584.432 222
6584.933 217
6585.434 172
6585.935 181
6586.436 199
6586.937 226
6587.438 220
6587.939 226
6588.440 227
6588.941 206
6589.443 194
6589.944 182
6590.445 217
6590.946 256
6591.447 272
6591.948 282
6592.450 287
6592.951 250
6593.452 224
6593.953 194
6594.455 183
6594.956 180
6595.457 178
6595.959 159
6596.460 191
6596.962 213
6597.463 208
6597.964 213
6598.466 190
6598.967 180
6599.469 213
6599.970 253
6600.472 271
6600.973 262
6601.475 255
6601.977 237
6602.478 201
6602.980 200
6603.482 181
6603.983 177
6604.485 234
6604.987 228
6605.488 256
6605.990 214
6606.492 187
6606.994 228
6607.495 209
6607.997 200
6608.499 216
6609.001 187
6609.503 141
6610.005 145
6610.507 146
6611.009 158
6611.510 194
6612.012 172
6612.514 226
6613.016 263
6613.518 249
6614.021 222
6614.523 194
6615.025 194
6615.527 202
6616.029 178
6616.531 191
6617.033 182
6617.535 189
6618.038 165
6618.540 160
6619.042 152
6619.544 203
6620.047 234
6620.549 234
6621.051 229
6621.554 237
6622.056 230
6622.558 216
6623.061 216
6623.563 188
6624.066 191
6624.568 203
6625.070 251
6625.573 251
6626.075 231
6626.578 234
6627.081 211
6627.583 177
6628.086 202
6628.588 184
6629.091 171
6629.594 199
6630.096 181
6630.599 183
6631.102 181
6631.604 181
6632.107 164
6632.610 152
6633.113 184
6633.615 172
6634.118 184
6634.621 203
6635.124 226
6635.627 223
6636.130 222
6636.632 245
6637.135 250
6637.638 212
6638.141 184
6638.644 176
6639.147 183
6639.650 191
6640.153 166
6640.656 136
6641.160 146
6641.663 184
6642.166 206
6642.669 197
6643.172 209
6643.675 202
6644.178 230
6644.682 226
6645.185 239
6645.688 221
6646.191 212
6646.695 185
6647.198 188
6647.701 177
6648.205 168
6648.708 173
6649.211 181
6649.715 201
6650.218 196
6650.722 174
6651.225 158
6651.729 152
6652.232 174
6652.736 200
6653.239 216
6653.743 231
6654.246 218
6654.750 238
6655.253 234
6655.757 258
6656.261 226
6656.764 214
6657.268 205
6657.772 194
6658.276 195
6658.779 196
6659.283 234
6659.787 223
6660.291 212
6660.794 184
6661.298 197
6661.802 201
6662.306 207
6662.810 212
6663.314 245
6663.818 243
6664.322 227
6664.826 201
6665.330 203
6665.834 203
6666.338 239
6666.842 246
6667.346 240
6667.850 202
6668.354 200
6668.858 185
6669.362 186
6669.867 154
6670.371 133
6670.875 144
6671.379 148
6671.883 160
6672.388 161
6672.892 159
6673.396 150
6673.901 208
6674.405 248
6674.909 266
6675.414 252
6675.918 233
6676.422 249
6676.927 266
6677.431 253
6677.936 282
6678.440 256
6678.945 241
6679.449 238
6679.954 270
6680.458 296
6680.963 336
6681.468 310
6681.972 276
6682.477 288
6682.982 247
6683.486 247
6683.991 208
6684.496 219
6685.000 252
6685.505 291
6686.010 258
6686.515 250
6687.019 305
6687.524 263
6688.029 224
6688.534 202
6689.039 200
6689.544 197
6690.049 192
6690.554 201
6691.059 223
6691.564 212
6692.069 214
6692.574 207
6693.079 221
6693.584 272
6694.089 247
6694.594 223
6695.099 241
6695.604 222
6696.109 256
6696.615 251
6697.120 246
6697.625 218
6698.130 182
6698.635 183
6699.141 165
6699.646 201
6700.151 197
6700.657 176
6701.162 163
6701.667 169
6702.173 176
6702.678 169
6703.184 164
6703.689 141
6704.194 158
6704.700 157
6705.205 182
6705.711 145
6706.217 159
6706.722 181
6707.228 199
6707.733 192
6708.239 220
6708.744 191
6709.250 160
6709.756 175
6710.262 210
6710.767 216
6711.273 209
6711.779 214
6712.284 183
6712.790 185
6713.296 184
6713.802 209
6714.308 192
6714.814 179
6715.319 172
6715.825 167
6716.331 181
6716.837 167
6717.343 160
6717.849 187
6718.355 162
6718.861 166
6719.367 161
6719.873 182
6720.379 175
6720.885 166
6721.392 145
6721.898 160
6722.404 170
6722.910 180
6723.416 192
6723.922 180
6724.429 200
6724.935 195
6725.441 190
6725.947 193
6726.454 205
6726.960 227
6727.466 217
6727.973 219
6728.479 237
6728.985 268
6729.492 270
6729.998 245
6730.505 216
6731.011 219
6731.518 189
6732.024 164
6732.531 157
6733.037 203
6733.544 183
6734.050 200
6734.557 209
6735.064 218
6735.570 213
6736.077 188
6736.584 166
6737.090 186
6737.597 182
6738.104 178
6738.611 238
6739.117 245
6739.624 215
6740.131 196
6740.638 203
6741.145 189
6741.652 170
6742.158 144
6742.665 130
6743.172 154
6743.679 147
6744.186 179
6744.693 195
6745.200 241
6745.707 234
6746.214 214
6746.721 193
6747.228 190
6747.735 160
6748.243 165
6748.750 172
6749.257 180
6749.764 208
6750.271 233
6750.778 248
6751.286 255
6751.793 264
6752.300 255
6752.808 226
6753.315 233
6753.822 243
6754.330 288
6754.837 278
6755.344 232
6755.852 223
6756.359 244
6756.867 231
6757.374 222
6757.882 197
6758.389 222
6758.897 253
6759.404 257
6759.912 229
6760.419 221
6760.927 224
6761.434 201
6761.942 196
6762.450 186
6762.957 159
6763.465 134
6763.973 117
6764.481 110
6764.988 137
6765.496 156
6766.004 191
6766.512 216
6767.019 267
6767.527 249
6768.035 235
6768.543 189
6769.051 189
6769.559 192
6770.067 145
6770.575 148
6771.083 130
6771.591 122
6772.099 139
6772.607 142
6773.115 160
6773.623 167
6774.131 175
6774.639 209
6775.147 253
6775.655 254
6776.164 247
6776.672 221
6777.180 202
6777.688 199
6778.196 223
6778.705 225
6779.213 213
6779.721 173
6780.230 154
6780.738 166
6781.246 161
6781.755 175
6782.263 175
6782.771 147
6783.280 141
6783.788 137
6784.297 169
6784.805 209
6785.314 254
6785.822 241
6786.331 234
6786.840 210
6787.348 215
6787.857 237
6788.365 239
6788.874 222
6789.383 219
6789.891 210
6790.400 176
6790.909 199
6791.417 214
6791.926 207
6792.435 236
6792.944 229
6793.453 203
6793.961 228
6794.470 217
6794.979 217
6795.488 201
6795.997 230
6796.506 232
6797.015 218
6797.524 224
6798.033 206
6798.542 217
6799.051 258
6799.560 218
6800.069 200
6800.578 189
6801.087 207
6801.596 258
6802.105 288
6802.615 290
6803.124 266
6803.633 224
6804.142 200
6804.651 185
6805.161 189
6805.670 161
6806.179 149
6806.689 147
6807.198 171
6807.707 186
6808.217 164
6808.726 165
6809.235 173
6809.745 169
6810.254 192
6810.764 192
6811.273 196
6811.783 200
6812.292 208
6812.802 208
6813.311 164
6813.821 159
6814.331 139
6814.840 128
6815.350 140
6815.859 162
6816.369 179
6816.879 181
6817.389 172
6817.898 150
6818.408 157
6818.918 161
6819.428 152
6819.937 149
6820.447 147
6820.957 141
6821.467 161
6821.977 166
6822.487 165
6822.997 201
6823.507 189
6824.017 162
6824.527 139
6825.036 127
6825.547 114
6826.057 94
6826.567 110
6827.077 152
6827.587 182
6828.097 260
6828.607 247
6829.117 222
6829.627 234
6830.138 207
6830.648 188
6831.158 163
6831.668 177
6832.178 159
6832.689 132
6833.199 141
6833.709 167
6834.220 147
6834.730 130
6835.240 157
6835.751 154
6836.261 149
6836.772 186
6837.282 218
6837.793 256
6838.303 293
6838.814 280
6839.324 278
6839.835 248
6840.345 215
6840.856 189
6841.367 135
6841.877 163
6842.388 158
6842.898 180
6843.409 217
6843.920 217
6844.431 218
6844.941 225
6845.452 269
6845.963 255
6846.474 218
6846.984 190
6847.495 184
6848.006 181
6848.517 179
6849.028 170
6849.539 155
6850.050 162
6850.561 184
6851.072 173
6851.583 149
6852.094 161
6852.605 194
6853.116 216
6853.627 216
6854.138 204
6854.649 200
6855.160 178
6855.671 184
6856.182 196
6856.694 185
6857.205 172
6857.716 197
6858.227 174
6858.739 190
6859.250 221
6859.761 264
6860.272 245
6860.784 247
6861.295 239
6861.806 229
6862.318 190
6862.829 171
6863.341 165
6863.852 180
6864.364 166
6864.875 162
6865.387 182
6865.898 196
6866.410 223
6866.921 264
6867.433 247
6867.944 229
6868.456 224
6868.968 193
6869.479 195
6869.991 200
6870.503 192
6871.014 202
6871.526 193
6872.038 206
6872.550 203
6873.061 200
6873.573 205
6874.085 209
6874.597 194
6875.109 182
6875.621 212
6876.133 228
6876.645 242
6877.156 278
6877.668 261
6878.180 219
6878.692 230
6879.204 209
6879.716 170
6880.229 149
6880.741 143
6881.253 179
6881.765 191
6882.277 189
6882.789 186
6883.301 208
6883.813 229
6884.326 234
6884.838 216
6885.350 218
6885.862 229
6886.375 201
6886.887 195
6887.399 200
6887.912 173
6888.424 171
6888.936 159
6889.449 144
6889.961 145
6890.474 157
6890.986 138
6891.499 124
6892.011 128
6892.524 125
6893.036 134
6893.549 162
6894.061 178
6894.574 197
6895.086 211
6895.599 223
6896.112 207
6896.624 214
6897.137 256
6897.650 266
6898.163 273
6898.675 239
6899.188 197
6899.701 161
6900.214 143
6900.726 160
6901.239 165
6901.752 200
6902.265 200
6902.778 224
6903.291 203
6903.804 238
6904.317 227
6904.830 205
6905.343 248
6905.856 271
6906.369 255
6906.882 237
6907.395 233
6907.908 237
6908.421 218
6908.934 201
6909.447 199
6909.960 197
6910.474 162
6910.987 152
6911.500 173
6912.013 155
6912.527 151
6913.040 160
6913.553 179
6914.066 181
6914.580 206
6915.093 229
6915.607 245
6916.120 209
6916.633 185
6917.147 177
6917.660 184
6918.174 180
6918.687 156
6919.201 169
6919.714 170
6920.228 179
6920.741 182
6921.255 172
6921.768 198
6922.282 198
6922.796 237
6923.309 228
6923.823 232
6924.337 229
6924.850 216
6925.364 184
6925.878 184
6926.392 206
6926.906 187
6927.419 189
6927.933 203
6928.447 225
6928.961 205
6929.475 220
6929.989 227
6930.503 229
6931.017 225
6931.531 197
6932.045 191
6932.559 203
6933.073 221
6933.587 247
6934.101 226
6934.615 243
6935.129 250
6935.643 210
6936.157 178
6936.671 173
6937.185 173
6937.700 183
6938.214 211
6938.728 235
6939.242 240
6939.757 241
6940.271 219
6940.785 188
6941.299 197
6941.814 253
6942.328 275
6942.843 265
6943.357 249
6943.871 209
6944.386 215
6944.900 268
6945.415 239
6945.929 213
6946.444 223
6946.958 196
6947.473 201
6947.987 209
6948.502 207
6949.017 247
6949.531 218
6950.046 189
6950.561 166
6951.075 190
6951.590 266
6952.105 305
6952.619 316
6953.134 320
6953.649 332
6954.164 293
6954.679 276
6955.193 262
6955.708 224
6956.223 221
6956.738 206
6957.253 205
6957.768 204
6958.283 185
6958.798 189
6959.313 183
6959.828 185
6960.343 185
6960.858 185
6961.373 184
6961.888 151
6962.403 137
6962.918 122
6963.433 137
6963.949 134
6964.464 146
6964.979 182
6965.494 193
6966.010 183
6966.525 159
6967.040 154
6967.555 150
6968.071 138
6968.586 137
6969.101 171
6969.617 181
6970.132 171
6970.648 168
6971.163 151
6971.678 211
6972.194 234
6972.709 239
6973.225 254
6973.740 231
6974.256 212
6974.772 184
6975.287 191
6975.803 173
6976.318 196
6976.834 211
6977.350 172
6977.865 154
6978.381 166
6978.897 178
6979.412 164
6979.928 164
6980.444 160
6980.960 205
6981.476 209
6981.991 192
6982.507 169
6983.023 177
6983.539 157
6984.055 161
6984.571 160
6985.087 147
6985.603 177
6986.119 189
6986.635 204
6987.151 229
6987.667 235
6988.183 196
6988.699 187
6989.215 175
6989.731 161
6990.247 169
6990.763 182
6991.280 197
6991.796 209
6992.312 196
6992.828 183
6993.345 203
6993.861 183
6994.377 195
6994.893 180
6995.410 200
6995.926 198
6996.442 197
6996.959 194
6997.475 176
6997.992 216
6998.508 226
6999.025 217
6999.541 240
7000.058 201
7000.574 196
7001.091 184
7001.607 159
7002.124 140
7002.640 132
7003.157 148
7003.674 172
7004.190 173
7004.707 181
7005.224 158
7005.740 131
7006.257 112
7006.774 146
7007.291 156
7007.807 180
7008.324 179
7008.841 200
7009.358 214
7009.875 217
7010.392 193
7010.908 195
7011.425 184
7011.942 175
7012.459 195
7012.976 209
7013.493 194
7014.010 213
7014.527 198
7015.044 199
7015.561 188
7016.078 156
7016.596 171
7017.113 170
7017.630 185
7018.147 224
7018.664 219
7019.181 207
7019.699 211
7020.216 195
7020.733 184
7021.250 188
7021.768 203
7022.285 202
7022.802 162
7023.320 157
7023.837 160
7024.354 153
7024.872 162
7025.389 144
7025.907 164
7026.424 173
7026.942 147
7027.459 153
7027.977 176
7028.494 163
7029.012 135
7029.529 114
7030.047 137
7030.565 146
7031.082 141
7031.600 151
7032.118 161
7032.635 175
7033.153 175
7033.671 181
7034.189 180
7034.706 169
7035.224 164
7035.742 148
7036.260 147
7036.778 140
7037.296 139
7037.813 152
7038.331 155
7038.849 189
7039.367 189
7039.885 192
7040.403 201
7040.921 185
7041.439 177
7041.957 156
7042.475 202
7042.993 219
7043.512 225
7044.030 250
7044.548 224
7045.066 202
7045.584 195
7046.102 216
7046.621 264
7047.139 257
7047.657 238
7048.175 230
7048.694 240
7049.212 252
7049.730 229
7050.249 241
7050.767 220
7051.285 219
7051.804 203
7052.322 183
7052.841 220
7053.359 209
7053.878 191
7054.396 200
7054.915 222
7055.433 230
7055.952 238
7056.470 202
7056.989 186
7057.507 177
7058.026 163
7058.545 162
7059.063 148
7059.582 148
7060.101 158
7060.620 145
7061.138 149
7061.657 173
7062.176 187
7062.695 199
7063.213 190
7063.732 196
7064.251 200
7064.770 203
7065.289 214
7065.808 204
7066.327 187
7066.846 185
7067.365 165
7067.884 154
7068.403 131
7068.922 159
7069.441 166
7069.960 150
7070.479 143
7070.998 154
7071.517 179
7072.036 163
7072.556 172
7073.075 166
7073.594 188
7074.113 185
7074.632 177
7075.152 188
7075.671 217
7076.190 204
7076.710 189
7077.229 190
7077.748 181
7078.268 194
7078.787 205
7079.306 183
7079.826 225
7080.345 253
7080.865 229
7081.384 198
7081.904 192
7082.423 181
7082.943 175
7083.462 173
7083.982 198
7084.502 239
7085.021 303
7085.541 296
7086.061 262
7086.580 222
7087.100 176
7087.620 179
7088.139 196
7088.659 167
7089.179 166
7089.699 166
7090.219 172
7090.738 173
7091.258 206
7091.778 209
7092.298 166
7092.818 149
7093.338 188
7093.858 210
7094.378 212
7094.898 225
7095.418 208
7095.938 201
7096.458 199
7096.978 185
7097.498 176
7098.018 157
7098.538 180
7099.058 193
7099.579 225
7100.099 190
7100.619 200
7101.139 167
7101.659 164
7102.180 163
7102.700 157
7103.220 171
7103.740 206
7104.261 246
7104.781 252
7105.302 229
7105.822 210
7106.342 198
7106.863 199
7107.383 159
7107.904 153
7108.424 165
7108.945 170
7109.465 156
7109.986 130
7110.506 98
7111.027 101
7111.547 139
7112.068 150
7112.589 173
7113.109 203
7113.630 190
7114.151 167
7114.671 136
7115.192 118
7115.713 148
7116.234 155
7116.754 148
7117.275 157
7117.796 134
7118.317 156
7118.838 147
7119.359 161
7119.880 207
7120.401 200
7120.921 193
7121.442 176
7121.963 187
7122.484 171
7123.005 164
7123.526 152
7124.048 166
7124.569 166
7125.090 178
7125.611 169
7126.132 163
7126.653 166
7127.174 208
7127.695 186
7128.217 150
7128.738 156
7129.259 168
7129.780 165
7130.302 174
7130.823 197
7131.344 171
7131.866 150
7132.387 122
7132.908 129
7133.430 157
7133.951 150
7134.473 147
7134.994 141
7135.516 172
7136.037 199
7136.559 220
7137.080 208
7137.602 213
7138.123 210
7138.645 212
7139.166 188
7139.688 187
7140.210 172
7140.731 181
7141.253 184
7141.775 175
7142.296 176
7142.818 180
7143.340 185
7143.862 177
7144.384 158
7144.905 156
7145.427 164
7145.949 140
7146.471 168
7146.993 185
7147.515 195
7148.037 179
7148.559 146
7149.081 128
7149.603 129
7150.125 131
7150.647 163
7151.169 169
7151.691 176
7152.213 158
7152.735 144
7153.257 174
7153.779 198
7154.301 196
7154.823 177
7155.346 186
7155.868 168
7156.390 180
7156.912 213
7157.435 208
7157.957 206
7158.479 202
7159.002 183
7159.524 156
7160.046 154
7160.569 130
7161.091 120
7161.614 136
7162.136 145
7162.658 136
7163.181 167
7163.703 210
7164.226 232
7164.749 219
7165.271 242
7165.794 230
7166.316 200
7166.839 189
7167.362 160
7167.884 136
7168.407 120
7168.930 123
7169.452 137
7169.975 133
7170.498 147
7171.021 149
7171.543 131
7172.066 150
7172.589 174
7173.112 157
7173.635 140
7174.158 113
7174.680 121
7175.203 123
7175.726 127
7176.249 153
7176.772 188
7177.295 183
7177.818 190
7178.341 210
7178.864 198
7179.387 203
7179.911 165
7180.434 133
7180.957 114
7181.480 121
7182.003 164
7182.526 165
7183.049 157
7183.573 158
7184.096 157
7184.619 151
7185.143 146
7185.666 177
7186.189 172
7186.712 165
7187.236 156
7187.759 144
7188.283 138
7188.806 142
7189.329 158
7189.853 156
7190.376 176
7190.900 174
7191.423 172
7191.947 164
7192.471 181
7192.994 201
7193.518 191
7194.041 182
7194.565 192
7195.089 194
7195.612 185
7196.136 164
7196.660 140
7197.183 119
7197.707 107
7198.231 108
7198.755 150
7199.278 163
7199.802 140
7200.326 143
7200.850 156
7201.374 131
7201.898 127
7202.422 121
7202.946 156
7203.470 180
7203.993 153
7204.517 191
7205.041 191
7205.566 165
7206.090 168
7206.614 189
7207.138 203
7207.662 191
7208.186 180
7208.710 165
7209.234 177
7209.758 160
7210.283 156
7210.807 146
7211.331 151
7211.855 152
7212.380 144
7212.904 144
7213.428 147
7213.953 147
7214.477 147
7215.001 126
7215.526 125
7216.050 117
7216.575 113
7217.099 124
7217.623 115
7218.148 121
7218.672 156
7219.197 179
7219.721 185
7220.246 164
7220.771 152
7221.295 159
7221.820 174
7222.345 156
7222.869 128
7223.394 137
7223.919 146
7224.443 134
7224.968 128
7225.493 113
7226.018 124
7226.542 177
7227.067 175
7227.592 146
7228.117 135
7228.642 154
7229.167 160
7229.691 151
7230.216 126
7230.741 121
7231.266 155
7231.791 148
7232.316 135
7232.841 137
7233.366 144
7233.891 147
7234.416 135
7234.942 116
7235.467 154
7235.992 191
7236.517 192
7237.042 219
7237.567 284
7238.093 295
7238.618 279
7239.143 266
7239.668 221
7240.194 192
7240.719 190
7241.244 143
7241.770 126
7242.295 133
7242.820 150
7243.346 154
7243.871 162
7244.397 162
7244.922 175
7245.447 144
7245.973 129
7246.498 123
7247.024 148
7247.550 135
7248.075 124
7248.601 104
7249.126 102
7249.652 122
7250.178 135
7250.703 138
7251.229 135
7251.755 158
7252.280 145
7252.806 136
7253.332 156
7253.858 150
7254.384 118
7254.909 122
7255.435 157
7255.961 166
7256.487 154
7257.013 132
7257.539 177
7258.065 204
7258.591 189
7259.117 194
7259.643 193
7260.169 204
7260.695 227
7261.221 235
7261.747 288
7262.273 264
7262.799 222
7263.325 214
7263.851 232
7264.377 220
7264.904 233
7265.430 243
7265.956 235
7266.482 205
7267.008 190
7267.535 189
7268.061 179
7268.587 194
7269.114 210
7269.640 224
7270.166 198
7270.693 166
7271.219 142
7271.746 148
7272.272 144
7272.799 164
7273.325 160
7273.852 141
7274.378 126
7274.905 132
7275.431 159
7275.958 214
7276.484 201
7277.011 207
7277.538 210
7278.064 194
7278.591 191
7279.118 159
7279.644 171
7280.171 171
7280.698 206
7281.225 197
7281.751 168
7282.278 151
7282.805 158
7283.332 154
7283.859 161
7284.386 164
7284.913 157
7285.440 122
7285.967 132
7286.493 152
7287.020 161
7287.547 175
7288.074 177
7288.602 141
7289.129 120
7289.656 111
7290.183 132
7290.710 152
7291.237 164
7291.764 197
7292.291 202
7292.819 188
7293.346 216
7293.873 213
7294.400 198
7294.927 198
7295.455 207
7295.982 195
7296.509 197
7297.037 204
7297.564 181
7298.092 192
7298.619 192
7299.146 176
7299.674 187
7300.201 170
7300.729 169
7301.256 144
7301.784 156
7302.311 149
7302.839 141
7303.366 157
7303.894 161
7304.422 180
7304.949 205
7305.477 178
7306.005 138
7306.532 161
7307.060 168
7307.588 151
7308.115 135
7308.643 124
7309.171 136
7309.699 150
7310.227 136
7310.754 147
7311.282 144
7311.810 151
7312.338 159
7312.866 151
7313.394 176
7313.922 175
7314.450 176
7314.978 167
7315.506 194
7316.034 206
7316.562 258
7317.090 225
7317.618 232
7318.146 218
7318.674 206
7319.202 186
7319.731 192
7320.259 188
7320.787 159
7321.315 135
7321.844 149
7322.372 142
7322.900 148
7323.428 145
7323.957 130
7324.485 124
7325.013 136
7325.542 176
7326.070 181
7326.599 213
7327.127 188
7327.655 151
7328.184 117
7328.712 132
7329.241 151
7329.769 172
7330.298 154
7330.827 179
7331.355 171
7331.884 168
7332.412 165
7332.941 165
7333.470 153
7333.998 145
7334.527 148
7335.056 206
7335.584 235
7336.113 235
7336.642 257
7337.171 233
7337.700 218
7338.228 180
7338.757 170
7339.286 162
7339.815 139
7340.344 171
7340.873 210
7341.402 242
7341.931 258
7342.460 238
7342.989 208
7343.518 198
7344.047 198
7344.576 182
7345.105 192
7345.634 184
7346.163 161
7346.692 185
7347.222 198
7347.751 173
7348.280 155
7348.809 141
7349.338 143
7349.868 121
7350.397 124
7350.926 140
7351.455 163
7351.985 150
7352.514 152
7353.044 176
7353.573 170
7354.102 182
7354.632 179
7355.161 171
7355.691 156
7356.220 181
7356.750 180
7357.279 150
7357.809 179
7358.338 186
7358.868 164
7359.397 141
7359.927 162
7360.457 164
7360.986 150
7361.516 140
7362.046 145
7362.575 125
7363.105 163
7363.635 162
7364.165 189
7364.694 174
7365.224 157
7365.754 138
7366.284 123
7366.814 185
7367.344 191
7367.874 209
7368.403 253
7368.933 252
7369.463 265
7369.993 246
7370.523 211
7371.053 189
7371.583 195
7372.113 168
7372.643 161
7373.174 141
7373.704 133
7374.234 122
7374.764 111
7375.294 139
7375.824 160
7376.355 184
7376.885 200
7377.415 185
7377.945 164
7378.476 158
7379.006 154
7379.536 153
7380.066 159
7380.597 145
7381.127 166
7381.658 167
7382.188 148
7382.718 149
7383.249 153
7383.779 147
7384.310 166
7384.840 214
7385.371 255
7385.901 244
7386.432 232
7386.963 237
7387.493 259
7388.024 275
7388.555 284
7389.085 260
7389.616 246
7390.147 250
7390.677 233
7391.208 227
7391.739 203
7392.270 195
7392.800 190
7393.331 210
7393.862 223
7394.393 199
7394.924 181
7395.455 152
7395.986 137
7396.516 148
7397.047 161
7397.578 153
7398.109 166
7398.640 169
7399.171 173
7399.702 155
7400.233 152
7400.765 152
7401.296 123
7401.827 142
7402.358 125
7402.889 104
7403.420 104
7403.951 132
7404.483 191
7405.014 225
7405.545 234
7406.076 237
7406.608 240
7407.139 231
7407.670 245
7408.202 228
7408.733 203
7409.264 208
7409.796 206
7410.327 192
7410.859 205
7411.390 188
7411.922 184
7412.453 198
7412.985 185
7413.516 176
7414.048 143
7414.579 127
7415.111 148
7415.643 195
7416.174 175
7416.706 202
7417.238 244
7417.769 230
7418.301 241
7418.833 220
7419.364 230
7419.896 179
7420.428 174
7420.960 238
7421.492 242
7422.023 225
7422.555 209
7423.087 176
7423.619 157
7424.151 163
7424.683 178
7425.215 166
7425.747 135
7426.279 122
7426.811 151
7427.343 179
7427.875 202
7428.407 191
7428.939 205
7429.471 181
7430.003 182
7430.536 208
7431.068 212
7431.600 174
7432.132 151
7432.664 137
7433.197 122
7433.729 128
7434.261 125
7434.793 129
7435.326 140
7435.858 162
7436.391 156
7436.923 138
7437.455 152
7437.988 165
7438.520 180
7439.053 201
7439.585 217
7440.118 185
7440.650 151
7441.183 156
7441.715 137
7442.248 130
7442.780 136
7443.313 133
7443.846 140
7444.378 177
7444.911 201
7445.444 178
7445.976 182
7446.509 163
7447.042 149
7447.574 150
7448.107 160
7448.640 166
7449.173 174
7449.706 184
7450.239 180
7450.771 155
7451.304 149
7451.837 143
7452.370 131
7452.903 104
7453.436 84
7453.969 95
7454.502 113
7455.035 97
7455.568 119
7456.101 127
7456.634 142
7457.167 158
7457.701 166
7458.234 174
7458.767 163
7459.300 145
7459.833 172
7460.366 164
7460.900 143
7461.433 156
7461.966 163
7462.499 146
7463.033 145
7463.566 164
7464.099 195
7464.633 229
7465.166 231
7465.700 256
7466.233 316
7466.767 278
7467.300 226
7467.833 204
7468.367 184
7468.900 197
7469.434 185
7469.968 214
7470.501 229
7471.035 194
7471.568 168
7472.102 143
7472.636 189
7473.169 250
7473.703 261
7474.237 250
7474.770 237
7475.304 239
7475.838 255
7476.372 297
7476.906 293
7477.439 281
7477.973 272
7478.507 275
7479.041 265
7479.575 264
7480.109 291
7480.643 302
7481.177 304
7481.711 336
7482.245 335
7482.779 344
7483.313 333
7483.847 302
7484.381 340
7484.915 316
7485.449 278
7485.983 281
7486.517 286
7487.052 320
7487.586 375
7488.120 341
7488.654 336
7489.188 295
7489.723 256
7490.257 244
7490.791 198
7491.326 171
7491.860 169
7492.394 178
7492.929 204
7493.463 210
7493.998 203
7494.532 202
7495.066 204
7495.601 203
7496.135 198
7496.670 198
7497.204 186
7497.739 190
7498.274 217
7498.808 233
7499.343 248
7499.877 245
7500.412 220
7500.947 253
7501.481 277
7502.016 252
7502.551 245
7503.086 220
7503.620 188
7504.155 198
7504.690 184
7505.225 196
7505.760 209
7506.294 212
7506.829 202
7507.364 182
7507.899 214
7508.434 205
7508.969 170
7509.504 168
7510.039 151
7510.574 160
7511.109 184
7511.644 186
7512.179 178
7512.714 164
7513.249 158
7513.784 159
7514.320 180
7514.855 234
7515.390 219
7515.925 224
7516.460 198
7516.996 185
7517.531 190
7518.066 199
7518.601 203
7519.137 233
7519.672 262
7520.207 274
7520.743 288
7521.278 293
7521.814 335
7522.349 344
7522.884 369
7523.420 350
7523.955 315
7524.491 289
7525.026 284
7525.562 257
7526.098 217
7526.633 195
7527.169 198
7527.704 192
7528.240 174
7528.776 176
7529.311 177
7529.847 186
7530.383 215
7530.918 212
7531.454 255
7531.990 249
7532.526 249
7533.062 277
7533.597 284
7534.133 280
7534.669 321
7535.205 310
7535.741 290
7536.277 284
7536.813 284
7537.349 267
7537.885 220
7538.421 242
7538.957 267
7539.493 284
7540.029 291
7540.565 344
7541.101 377
7541.637 397
7542.173 418
7542.709 437
7543.246 399
7543.782 429
7544.318 483
7544.854 451
7545.390 398
7545.927 415
7546.463 420
7546.999 402
7547.536 471
7548.072 496
7548.608 506
7549.145 500
7549.681 500
7550.218 540
7550.754 648
7551.290 663
7551.827 662
7552.363 818
7552.900 898
7553.436 940
7553.973 955
7554.510 1066
7555.046 1249
7555.583 1369
7556.119 1584
7556.656 1852
7557.193 2201
7557.729 2720
7558.266 3181
7558.803 3632
7559.340 4124
7559.876 4716
7560.413 5196
7560.950 5575
7561.487 5957
7562.024 6399
7562.560 6577
7563.097 6808
7563.634 6932
7564.171 6970
7564.708 6694
7565.245 6212
7565.782 5686
7566.319 5284
7566.856 4803
7567.393 4366
7567.930 3830
7568.467 3351
7569.004 2979
7569.541 2643
7570.078 2473
7570.616 2270
7571.153 2088
7571.690 1845
7572.227 1611
7572.764 1424
7573.302 1327
7573.839 1312
7574.376 1245
7574.913 1214
7575.451 1235
7575.988 1149
7576.525 1094
7577.063 1060
7577.600 1018
7578.138 993
7578.675 953
7579.213 931
7579.750 886
7580.287 865
7580.825 911
7581.363 903
7581.900 898
7582.438 900
7582.975 876
7583.513 855
7584.050 810
7584.588 783
7585.126 814
7585.663 843
7586.201 785
7586.739 709
7587.277 616
7587.814 651
7588.352 724
7588.890 707
7589.428 661
7589.966 638
7590.503 695
7591.041 644
7591.579 647
7592.117 592
7592.655 618
7593.193 588
7593.731 548
7594.269 618
7594.807 637
7595.345 659
7595.883 629
7596.421 588
7596.959 597
7597.497 590
7598.035 578
7598.573 566
7599.112 513
7599.650 491
7600.188 491
7600.726 478
7601.264 439
7601.803 443
7602.341 541
7602.879 526
7603.417 455
7603.956 404
7604.494 427
7605.033 451
7605.571 439
7606.109 469
7606.648 480
7607.186 525
7607.725 518
7608.263 520
7608.802 513
7609.340 468
7609.879 457
7610.417 384
7610.956 355
7611.494 387
7612.033 429
7612.572 443
7613.110 469
7613.649 461
7614.188 482
7614.726 459
7615.265 427
7615.804 369
7616.343 347
7616.881 318
7617.420 315
7617.959 312
7618.498 360
7619.037 414
7619.576 435
7620.114 456
7620.653 435
7621.192 419
7621.731 426
7622.270 419
7622.809 440
7623.348 437
7623.887 431
7624.426 411
7624.965 430
7625.505 399
7626.044 388
7626.583 375
7627.122 364
7627.661 380
7628.200 359
7628.739 320
7629.279 291
7629.818 271
7630.357 309
7630.896 329
7631.436 356
7631.975 341
7632.514 320
7633.054 339
7633.593 338
7634.133 306
7634.672 310
7635.211 283
7635.751 296
7636.290 322
7636.830 345
7637.369 343
7637.909 325
7638.448 310
7638.988 367
7639.528 398
7640.067 406
7640.607 442
7641.146 434
7641.686 476
7642.226 487
7642.765 512
7643.305 509
7643.845 524
7644.385 475
7644.924 470
7645.464 455
7646.004 398
7646.544 409
7647.084 422
7647.624 387
7648.163 375
7648.703 384
7649.243 434
7649.783 508
7650.323 532
7650.863 516
7651.403 463
7651.943 443
7652.483 457
7653.023 496
7653.563 513
7654.104 484
7654.644 497
7655.184 508
7655.724 543
7656.264 566
7656.804 523
7657.345 470
7657.885 460
7658.425 523
7658.965 518
7659.506 560
7660.046 557
7660.586 579
7661.127 601
7661.667 650
7662.207 675
7662.748 782
7663.288 859
7663.829 969
7664.369 998
7664.909 970
7665.450 1081
7665.991 1087
7666.531 1071
7667.072 996
7667.612 948
7668.153 974
7668.693 937
7669.234 944
7669.775 945
7670.315 914
7670.856 921
7671.397 890
7671.937 913
7672.478 930
7673.019 912
7673.560 869
7674.101 880
7674.641 906
7675.182 885
7675.723 780
7676.264 708
7676.805 773
7677.346 861
7677.887 807
7678.428 738
7678.969 676
7679.510 689
7680.051 655
7680.592 633
7681.133 618
7681.674 587
7682.215 467
7682.756 402
7683.297 341
7683.838 392
7684.379 384
7684.921 374
7685.462 371
7686.003 428
7686.544 439
7687.086 434
7687.627 434
7688.168 413
7688.710 413
7689.251 408
7689.792 417
7690.334 447
7690.875 427
7691.416 457
7691.958 435
7692.499 407
7693.041 427
7693.582 423
7694.124 398
7694.665 412
7695.207 418
7695.748 446
7696.290 497
7696.832 473
7697.373 428
7697.915 415
7698.457 403
7698.998 399
7699.540 397
7700.082 375
7700.623 362
7701.165 375
7701.707 407
7702.249 417
7702.791 401
7703.332 355
7703.874 333
7704.416 339
7704.958 331
7705.500 331
7706.042 313
7706.584 323
7707.126 304
7707.668 272
7708.210 310
7708.752 337
7709.294 343
7709.836 328
7710.378 287
7710.920 271
7711.462 275
7712.004 275
7712.546 258
7713.089 258
7713.631 248
7714.173 243
7714.715 275
7715.258 292
7715.800 331
7716.342 312
7716.884 288
7717.427 255
7717.969 256
7718.511 267
7719.054 233
7719.596 258
7720.139 290
7720.681 351
7721.224 387
7721.766 360
7722.309 332
7722.851 307
7723.394 286
7723.936 259
7724.479 254
7725.021 273
7725.564 281
7726.107 271
7726.649 281
7727.192 289
7727.735 346
7728.277 349
7728.820 338
7729.363 298
7729.906 280
7730.448 279
7730.991 247
7731.534 263
7732.077 284
7732.620 345
7733.163 321
7733.705 281
7734.248 321
7734.791 319
7735.334 290
7735.877 280
7736.420 278
7736.963 285
7737.506 269
7738.049 265
7738.592 313
7739.136 352
7739.679 345
7740.222 316
7740.765 318
7741.308 311
7741.851 249
7742.395 212
7742.938 182
7743.481 206
7744.024 238
7744.568 227
7745.111 189
7745.654 201
7746.197 214
7746.741 253
7747.284 291
7747.828 287
7748.371 301
7748.914 310
7749.458 319
7750.001 289
7750.545 327
7751.088 388
7751.632 412
7752.175 400
7752.719 348
7753.263 303
7753.806 255
7754.350 223
7754.894 194
7755.437 236
7755.981 288
7756.525 259
7757.068 260
7757.612 234
7758.156 235
7758.700 250
7759.243 276
7759.787 254
7760.331 255
7760.875 263
7761.419 237
7761.963 231
7762.507 249
7763.050 262
7763.594 253
7764.138 242
7764.682 283
7765.226 259
7765.770 286
7766.314 370
7766.859 367
7767.403 321
7767.947 313
7768.491 385
7769.035 418
7769.579 397
7770.123 388
7770.668 389
7771.212 419
7771.756 432
7772.300 400
7772.845 372
7773.389 404
7773.933 441
7774.477 411
7775.022 417
7775.566 387
7776.111 356
7776.655 396
7777.199 442
7777.744 420
7778.288 398
7778.833 386
7779.377 375
7779.922 389
7780.466 412
7781.011 400
7781.555 348
7782.100 318
7782.645 313
7783.189 282
7783.734 282
7784.279 289
7784.823 283
7785.368 311
7785.913 345
7786.458 353
7787.002 316
7787.547 309
7788.092 271
7788.637 268
7789.182 253
7789.726 266
7790.271 314
7790.816 334
7791.361 310
7791.906 286
7792.451 342
7792.996 354
7793.541 344
7794.086 317
7794.631 310
7795.176 273
7795.721 271
7796.266 261
7796.811 285
7797.357 298
7797.902 312
7798.447 285
7798.992 258
7799.537 240
7800.083 215
7800.628 217
7801.173 218
7801.718 212
7802.264 192
7802.809 193
7803.354 218
7803.900 267
7804.445 284
7804.990 256
7805.536 235
7806.081 236
7806.627 260
7807.172 293
7807.718 293
7808.263 317
7808.809 323
7809.354 339
7809.900 314
7810.445 283
7810.991 255
7811.537 237
7812.082 211
7812.628 207
7813.174 188
7813.719 184
7814.265 151
7814.811 195
7815.357 192
7815.902 191
7816.448 155
7816.994 177
7817.540 166
7818.086 151
7818.632 162
7819.178 223
7819.723 287
7820.269 329
7820.815 288
7821.361 259
7821.907 242
7822.453 241
7822.999 241
7823.545 262
7824.091 296
7824.638 274
7825.184 249
7825.730 218
7826.276 210
7826.822 195
7827.368 166
7827.914 133
7828.461 114
7829.007 151
7829.553 189
7830.099 200
7830.646 212
7831.192 177
7831.738 153
7832.285 147
7832.831 149
7833.377 160
7833.924 178
7834.470 179
7835.017 181
7835.563 192
7836.110 201
7836.656 221
7837.203 227
7837.749 223
7838.296 213
7838.842 199
7839.389 219
7839.936 196
7840.482 182
7841.029 169
7841.576 154
7842.122 197
7842.669 254
7843.216 269
7843.763 265
7844.309 274
7844.856 270
7845.403 228
7845.950 199
7846.497 204
7847.043 234
7847.590 208
7848.137 207
7848.684 224
7849.231 224
7849.778 244
7850.325 285
7850.872 296
7851.419 268
7851.966 274
7852.513 275
7853.060 353
7853.607 340
7854.154 329
7854.702 330
7855.249 347
7855.796 329
7856.343 321
7856.890 267
7857.438 278
7857.985 231
7858.532 242
7859.079 260
7859.627 244
7860.174 239
7860.721 224
7861.269 232
7861.816 212
7862.363 203
7862.911 219
7863.458 253
7864.006 247
7864.553 232
7865.101 235
7865.648 226
7866.196 260
7866.743 275
7867.291 298
7867.838 313
7868.386 349
7868.934 362
7869.481 389
7870.029 413
7870.577 409
7871.124 413
7871.672 387
7872.220 399
7872.768 373
7873.315 323
7873.863 299
7874.411 281
7874.959 306
7875.507 327
7876.055 309
7876.603 342
7877.150 375
7877.698 374
7878.246 309
7878.794 279
7879.342 272
7879.890 281
7880.438 291
7880.986 336
7881.534 366
7882.083 346
7882.631 380
7883.179 352
7883.727 320
7884.275 280
7884.823 287
7885.371 272
7885.920 282
7886.468 294
7887.016 297
7887.564 288
7888.113 354
7888.661 353
7889.209 334
7889.758 300
7890.306 289
7890.855 251
7891.403 239
7891.951 231
7892.500 221
7893.048 228
7893.597 254
7894.145 255
7894.694 259
7895.242 277
7895.791 300
7896.340 336
7896.888 368
7897.437 356
7897.985 388
7898.534 391
7899.083 389
7899.631 350
7900.180 348
7900.729 352
7901.278 340
7901.826 309
7902.375 312
7902.924 322
7903.473 307
7904.022 273
7904.571 257
7905.119 266
7905.668 232
7906.217 275
7906.766 369
7907.315 429
7907.864 474
7908.413 485
7908.962 437
7909.511 418
7910.060 443
7910.609 437
7911.158 377
7911.708 351
7912.257 344
7912.806 408
7913.355 440
7913.904 448
7914.453 437
7915.003 381
7915.552 382
7916.101 356
7916.650 391
7917.200 459
7917.749 464
7918.298 452
7918.848 470
7919.397 483
7919.947 578
7920.496 611
7921.045 631
7921.595 705
7922.144 789
7922.694 806
7923.243 861
7923.793 885
7924.343 910
7924.892 992
7925.442 1096
7925.991 1224
7926.541 1281
7927.091 1435
7927.640 1723
7928.190 2041
7928.740 2261
7929.289 2595
7929.839 3017
7930.389 3351
7930.939 3749
7931.488 4323
7932.038 4792
7932.588 5109
7933.138 5142
7933.688 5120
7934.238 5081
7934.788 5116
7935.338 4980
7935.888 4726
7936.438 4622
7936.988 4289
7937.538 3939
7938.088 3638
7938.638 3232
7939.188 2866
7939.738 2572
7940.288 2208
7940.838 2026
7941.388 1789
7941.938 1610
7942.489 1519
7943.039 1472
7943.589 1340
7944.139 1228
7944.689 1203
7945.240 1139
7945.790 1100
7946.340 1140
7946.891 1160
7947.441 1137
7947.991 1112
7948.542 1022
7949.092 1008
7949.643 1012
7950.193 920
7950.744 903
7951.294 935
7951.845 864
7952.395 848
7952.946 748
7953.496 723
7954.047 732
7954.597 684
7955.148 645
7955.699 638
7956.249 687
7956.800 705
7957.351 708
7957.901 679
7958.452 730
7959.003 763
7959.554 747
7960.105 700
7960.655 757
7961.206 795
7961.757 852
7962.308 815
7962.859 756
7963.410 750
7963.961 711
7964.512 691
7965.063 656
7965.613 631
7966.165 624
7966.716 627
7967.267 641
7967.818 694
7968.369 664
7968.920 649
7969.471 702
7970.022 717
7970.573 712
7971.124 667
7971.676 715
7972.227 744
7972.778 685
7973.329 624
7973.881 619
7974.432 604
7974.983 599
7975.534 575
7976.086 534
7976.637 580
7977.189 597
7977.740 600
7978.291 593
7978.843 593
7979.394 605
7979.946 571
7980.497 562
7981.049 525
7981.600 536
7982.152 492
7982.703 457
7983.255 457
7983.807 435
7984.358 408
7984.910 461
7985.462 486
7986.013 530
7986.565 545
7987.117 534
7987.669 549
7988.220 538
7988.772 479
7989.324 466
7989.876 490
7990.428 495
7990.979 541
7991.531 533
7992.083 525
7992.635 509
7993.187 548
7993.739 523
7994.291 483
7994.843 443
7995.395 462
7995.947 486
7996.499 485
7997.051 510
7997.603 524
7998.155 475
7998.707 421
7999.260 448
7999.812 433
8000.364 452
8000.916 467
8001.468 494
8002.021 491
8002.573 454
8003.125 423
8003.677 405
8004.230 480
8004.782 495
8005.335 481
8005.887 448
8006.439 432
8006.992 449
8007.544 510
8008.097 541
8008.649 573
8009.202 571
8009.754 609
8010.307 588
8010.859 542
8011.412 549
8011.964 569
8012.517 623
8013.070 639
8013.622 587
8014.175 595
8014.728 593
8015.280 543
8015.833 500
8016.386 463
8016.938 477
8017.491 462
8018.044 495
8018.597 572
8019.150 580
8019.703 609
8020.255 623
8020.808 659
8021.361 687
8021.914 644
8022.467 595
8023.020 538
8023.573 532
8024.126 522
8024.679 614
8025.232 658
8025.785 622
8026.338 640
8026.891 645
8027.444 619
8027.998 620
8028.551 600
8029.104 620
8029.657 622
8030.210 613
8030.764 664
8031.317 631
8031.870 654
8032.423 679
8032.977 669
8033.530 717
8034.083 724
8034.637 742
8035.190 827
8035.744 893
8036.297 960
8036.850 1045
8037.404 1164
8037.957 1229
8038.511 1194
8039.064 1122
8039.618 1139
8040.171 1158
8040.725 1059
8041.279 1062
8041.832 1031
8042.386 992
8042.940 1049
8043.493 1039
8044.047 988
8044.601 927
8045.154 872
8045.708 867
8046.262 854
8046.816 864
8047.369 866
8047.923 851
8048.477 811
8049.031 791
8049.585 725
8050.139 710
8050.693 678
8051.247 614
8051.801 621
8052.355 572
8052.909 481
8053.463 445
8054.017 435
8054.571 473
8055.125 482
8055.679 518
8056.233 521
8056.787 500
8057.341 498
8057.895 520
8058.450 562
8059.004 536
8059.558 552
8060.112 550
8060.667 537
8061.221 509
8061.775 446
8062.329 466
8062.884 435
8063.438 410
8063.993 471
8064.547 490
8065.101 499
8065.656 501
8066.210 475
8066.765 432
8067.319 477
8067.874 493
8068.428 481
8068.983 467
8069.537 453
8070.092 403
8070.647 397
8071.201 433
8071.756 433
8072.310 455
8072.865 472
8073.420 466
8073.975 430
8074.529 385
8075.084 340
8075.639 334
8076.194 367
8076.748 384
8077.303 406
8077.858 467
8078.413 475
8078.968 506
8079.523 561
8080.078 651
8080.633 715
8081.188 749
8081.743 714
8082.298 777
8082.853 871
8083.408 922
8083.963 968
8084.518 985
8085.073 970
8085.628 988
8086.183 1003
8086.738 971
8087.294 946
8087.849 876
8088.404 803
8088.959 798
8089.515 844
8090.070 843
8090.625 841
8091.180 823
8091.736 759
8092.291 686
8092.846 667
8093.402 629
8093.957 550
8094.513 534
8095.068 522
8095.624 480
8096.179 494
8096.735 429
8097.290 411
8097.846 442
8098.401 463
8098.957 475
8099.512 439
8100.068 421
8100.624 447
8101.179 438
8101.735 462
8102.291 512
8102.846 506
8103.402 476
8103.958 466
8104.514 485
8105.069 496
8105.625 510
8106.181 551
8106.737 546
8107.293 525
8107.849 528
8108.405 490
8108.960 485
8109.516 467
8110.072 455
8110.628 402
8111.184 324
8111.740 289
8112.296 342
8112.852 327
8113.409 320
8113.965 342
8114.521 374
8115.077 352
8115.633 376
8116.189 412
8116.745 381
8117.302 359
8117.858 343
8118.414 354
8118.970 359
8119.527 364
8120.083 391
8120.639 437
8121.196 443
8121.752 450
8122.308 451
8122.865 435
8123.421 386
8123.978 368
8124.534 360
8125.091 362
8125.647 378
8126.204 373
8126.760 373
8127.317 347
8127.873 352
8128.430 302
8128.986 266
8129.543 316
8130.100 315
8130.656 306
8131.213 303
8131.770 319
8132.326 348
8132.883 371
8133.440 382
8133.997 401
8134.554 415
8135.110 410
8135.667 444
8136.224 416
8136.781 419
8137.338 418
8137.895 417
8138.452 416
8139.009 460
8139.566 492
8140.123 503
8140.680 524
8141.237 538
8141.794 535
8142.351 511
8142.908 478
8143.465 455
8144.022 481
8144.579 449
8145.136 445
8145.694 475
8146.251 462
8146.808 438
8147.365 460
8147.922 475
8148.480 436
8149.037 405
8149.594 405
8150.152 400
8150.709 392
8151.266 411
8151.824 406
8152.381 403
8152.939 433
8153.496 417
8154.054 420
8154.611 414
8155.169 402
8155.726 461
8156.284 486
8156.841 471
8157.399 491
8157.956 437
8158.514 424
8159.072 425
8159.629 408
8160.187 424
8160.745 413
8161.302 430
8161.860 446
8162.418 444
8162.976 478
8163.533 480
8164.091 463
8164.649 439
8165.207 434
8165.765 376
8166.323 361
8166.881 370
8167.438 383
8167.996 380
8168.554 385
8169.112 378
8169.670 299
8170.228 341
8170.786 342
8171.344 318
8171.903 383
8172.461 419
8173.019 375
8173.577 354
8174.135 361
8174.693 338
8175.251 418
8175.810 394
8176.368 366
8176.926 346
8177.484 318
8178.043 282
8178.601 302
8179.159 296
8179.718 259
8180.276 223
8180.834 207
8181.393 228
8181.951 300
8182.510 320
8183.068 351
8183.627 344
8184.185 438
8184.744 445
8185.302 416
8185.861 398
8186.419 359
8186.978 353
8187.536 344
8188.095 328
8188.654 316
8189.212 324
8189.771 348
8190.330 374
8190.889 376
8191.447 400
8192.006 453
8192.565 433
8193.124 464
8193.682 475
8194.241 455
8194.800 399
8195.359 375
8195.918 386
8196.477 399
8197.036 405
8197.595 395
8198.154 341
8198.713 333
8199.272 351
8199.831 314
8200.390 279
8200.949 244
8201.508 215
8202.067 213
8202.626 182
8203.185 186
8203.744 204
8204.304 258
8204.863 312
8205.422 331
8205.981 328
8206.541 340
8207.100 326
8207.659 329
8208.218 314
8208.778 331
8209.337 321
8209.897 346
8210.456 295
8211.015 288
8211.575 307
8212.134 331
8212.694 315
8213.253 275
8213.813 249
8214.372 277
8214.932 300
8215.491 298
8216.051 271
8216.610 253
8217.170 250
8217.730 246
8218.289 239
8218.849 221
8219.409 202
8219.968 204
8220.528 201
8221.088 225
8221.648 264
8222.208 307
8222.767 327
8223.327 347
8223.887 388
8224.447 370
8225.007 332
8225.567 255
8226.127 227
8226.687 231
8227.247 247
8227.807 332
8228.367 370
8228.927 352
8229.487 325
8230.047 291
8230.607 293
8231.167 324
8231.727 319
8232.287 299
8232.847 330
8233.407 350
8233.968 346
8234.528 368
8235.088 352
8235.648 344
8236.209 337
8236.769 386
8237.329 375
8237.889 367
8238.450 392
8239.010 324
8239.571 333
8240.131 369
8240.691 381
8241.252 352
8241.812 331
8242.373 329
8242.933 343
8243.494 342
8244.054 330
8244.615 306
8245.175 289
8245.736 264
8246.297 256
8246.857 252
8247.418 282
8247.979 317
8248.539 316
8249.100 324
8249.661 322
8250.221 361
8250.782 333
8251.343 341
8251.904 355
8252.465 345
8253.025 346
8253.586 313
8254.147 331
8254.708 314
8255.269 280
8255.830 240
8256.391 291
8256.952 301
8257.513 298
8258.074 303
8258.635 290
8259.196 331
8259.757 386
8260.318 387
8260.879 345
8261.440 336
8262.002 344
8262.563 341
8263.124 314
8263.685 320
8264.246 315
8264.808 268
8265.369 282
8265.930 297
8266.491 293
8267.053 252
8267.614 256
8268.175 266
8268.737 296
8269.298 285
8269.860 260
8270.421 267
8270.982 252
8271.544 245
8272.105 285
8272.667 257
8273.228 285
8273.790 281
8274.352 284
8274.913 286
8275.475 278
8276.036 274
8276.598 293
8277.160 310
8277.721 307
8278.283 295
8278.845 279
8279.407 249
8279.968 222
8280.530 264
8281.092 245
8281.654 226
8282.216 231
8282.777 221
8283.339 261
8283.901 281
8284.463 279
8285.025 261
8285.587 223
8286.149 182
8286.711 208
8287.273 214
8287.835 240
8288.397 273
8288.959 270
8289.521 266
8290.083 274
8290.645 276
8291.207 258
8291.770 234
8292.332 256
8292.894 250
8293.456 273
8294.018 283
8294.581 264
8295.143 221
8295.705 223
8296.268 226
8296.830 240
8297.392 235
8297.955 251
8298.517 255
8299.079 255
8299.642 251
8300.204 260
8300.767 257
8301.329 225
8301.892 212
8302.454 176
8303.017 162
8303.579 177
8304.142 209
8304.704 206
8305.267 208
8305.830 197
8306.392 202
8306.955 234
8307.518 265
8308.080 236
8308.643 254
8309.206 257
8309.769 230
8310.331 214
8310.894 208
8311.457 188
8312.020 210
8312.583 229
8313.146 204
8313.709 197
8314.271 202
8314.834 243
8315.397 246
8315.960 249
8316.523 225
8317.086 208
8317.649 206
8318.212 243
8318.776 226
8319.339 222
8319.902 226
8320.465 206
8321.028 239
8321.591 206
8322.154 231
8322.718 217
8323.281 188
8323.844 207
8324.407 195
8324.971 208
8325.534 230
8326.097 231
8326.661 290
8327.224 309
8327.787 300
8328.351 279
8328.914 240
8329.478 239
8330.041 235
8330.604 248
8331.168 243
8331.731 257
8332.295 228
8332.859 209
8333.422 211
8333.986 223
8334.549 206
8335.113 239
8335.677 259
8336.240 256
8336.804 234
8337.368 212
8337.931 201
8338.495 208
8339.059 219
8339.623 240
8340.186 256
8340.750 247
8341.314 252
8341.878 245
8342.442 262
8343.006 243
8343.570 234
8344.134 203
8344.697 186
8345.261 217
8345.825 172
8346.389 169
8346.953 168
8347.517 187
8348.082 220
8348.646 244
8349.210 257
8349.774 278
8350.338 300
8350.902 285
8351.466 256
8352.031 255
8352.595 286
8353.159 279
8353.723 260
8354.288 264
8354.852 252
8355.416 266
8355.980 234
8356.545 207
8357.109 197
8357.674 187
8358.238 211
8358.802 239
8359.367 256
8359.931 252
8360.496 231
8361.060 227
8361.625 202
8362.189 173
8362.754 169
8363.318 177
8363.883 184
8364.448 244
8365.012 296
8365.577 301
8366.142 270
8366.706 263
8367.271 227
8367.836 216
8368.401 217
8368.965 209
8369.530 251
8370.095 225
8370.660 212
8371.225 201
8371.789 164
8372.354 173
8372.919 202
8373.484 230
8374.049 199
8374.614 178
8375.179 188
8375.744 228
8376.309 218
8376.874 219
8377.439 213
8378.004 260
8378.569 280
8379.134 274
8379.700 270
8380.265 244
8380.830 222
8381.395 214
8381.960 207
8382.525 187
8383.091 213
8383.656 195
8384.221 208
8384.787 232
8385.352 240
8385.917 219
8386.483 208
8387.048 245
8387.613 229
8388.179 222
8388.744 250
8389.310 249
8389.875 214
8390.441 212
8391.006 245
8391.572 245
8392.137 217
8392.703 227
8393.268 233
8393.834 248
8394.400 348
8394.965 355
8395.531 330
8396.097 285
8396.662 241
8397.228 221
8397.794 240
8398.360 264
8398.925 280
8399.491 315
8400.057 287
8400.623 256
8401.189 264
8401.754 301
8402.320 286
8402.886 270
8403.452 269
8404.018 263
8404.584 298
8405.150 358
8405.716 356
8406.282 293
8406.848 236
8407.414 214
8407.980 208
8408.546 202
8409.113 202
8409.679 193
8410.245 226
8410.811 255
8411.377 283
8411.943 258
8412.510 232
8413.076 218
8413.642 221
8414.209 220
8414.775 223
8415.341 198
8415.908 182
8416.474 158
8417.040 149
8417.607 147
8418.173 150
8418.740 123
8419.306 149
8419.873 170
8420.439 155
8421.006 172
8421.572 196
8422.139 262
8422.705 269
8423.272 273
8423.838 262
8424.405 246
8424.972 224
8425.538 210
8426.105 215
8426.672 221
8427.239 192
8427.805 187
8428.372 188
8428.939 195
8429.506 191
8430.073 208
8430.639 191
8431.206 165
8431.773 160
8432.340 176
8432.907 167
8433.474 157
8434.041 157
8434.608 157
8435.175 157
8435.742 134
8436.309 177
8436.876 201
8437.443 194
8438.010 196
8438.577 228
8439.144 204
8439.712 193
8440.279 212
8440.846 197
8441.413 201
8441.980 191
8442.548 190
8443.115 192
8443.682 232
8444.249 272
8444.817 281
8445.384 290
8445.951 323
8446.519 312
8447.086 299
8447.654 251
8448.221 200
8448.789 196
8449.356 217
8449.924 210
8450.491 238
8451.059 234
8451.626 258
8452.194 221
8452.761 224
8453.329 240
8453.896 224
8454.464 254
8455.032 245
8455.599 247
8456.167 276
8456.735 303
8457.303 269
8457.870 251
8458.438 219
8459.006 179
8459.574 194
8460.142 197
8460.710 186
8461.277 175
8461.845 173
8462.413 174
8462.981 176
8463.549 188
8464.117 209
8464.685 233
8465.253 221
8465.821 182
8466.389 169
8466.957 156
8467.525 148
8468.093 124
8468.662 154
8469.230 149
8469.798 147
8470.366 167
8470.934 198
8471.502 192
8472.071 192
8472.639 225
8473.207 211
8473.776 197
8474.344 182
8474.912 180
8475.481 200
8476.049 226
8476.617 214
8477.186 251
8477.754 252
8478.323 266
8478.891 266
8479.460 233
8480.028 197
8480.597 231
8481.165 229
8481.734 199
8482.302 176
8482.871 175
8483.439 185
8484.008 209
8484.577 217
8485.145 214
8485.714 213
8486.283 180
8486.852 160
8487.420 173
8487.989 177
8488.558 228
8489.127 258
8489.696 247
8490.264 223
8490.833 223
8491.402 219
8491.971 190
8492.540 206
8493.109 214
8493.678 189
8494.247 212
8494.816 207
8495.385 201
8495.954 182
8496.523 155
8497.092 157
8497.661 145
8498.230 162
8498.799 177
8499.369 183
8499.938 221
8500.507 205
8501.076 188
8501.645 170
8502.215 210
8502.784 229
8503.353 231
8503.922 208
8504.492 189
8505.061 179
8505.630 215
8506.200 222
8506.769 189
8507.339 163
8507.908 139
8508.478 153
8509.047 210
8509.617 245
8510.186 256
8510.756 222
8511.325 182
8511.895 188
8512.464 156
8513.034 161
8513.604 189
8514.173 206
8514.743 201
8515.313 214
8515.882 191
8516.452 184
8517.022 166
8517.592 141
8518.161 138
8518.731 165
8519.301 194
8519.871 215
8520.441 231
8521.011 201
8521.580 187
8522.150 186
8522.720 181
8523.290 176
8523.860 166
8524.430 154
8525.000 164
8525.570 172
8526.140 169
8526.710 167
8527.280 167
8527.851 206
8528.421 183
8528.991 153
8529.561 166
8530.131 147
8530.701 131
8531.272 114
8531.842 104
8532.412 148
8532.982 153
8533.553 142
8534.123 125
8534.693 131
8535.264 130
8535.834 131
8536.404 145
8536.975 206
8537.545 201
8538.116 208
8538.686 206
8539.257 192
8539.827 205
8540.398 225
8540.968 241
8541.539 211
8542.109 212
8542.680 213
8543.251 201
8543.821 181
8544.392 177
8544.963 195
8545.533 226
8546.104 219
8546.675 210
8547.246 203
8547.816 178
8548.387 137
8548.958 149
8549.529 168
8550.100 186
8550.670 181
8551.241 201
8551.812 210
8552.383 171
8552.954 135
8553.525 141
8554.096 140
8554.667 132
8555.238 140
8555.809 136
8556.380 137
8556.951 174
8557.522 187
8558.093 188
8558.665 206
8559.236 203
8559.807 195
8560.378 214
8560.949 212
8561.521 234
8562.092 219
8562.663 211
8563.234 210
8563.806 207
8564.377 207
8564.948 216
8565.520 201
8566.091 204
8566.663 210
8567.234 193
8567.805 191
8568.377 172
8568.948 181
8569.520 192
8570.091 244
8570.663 259
8571.234 240
8571.806 213
8572.378 220
8572.949 194
8573.521 187
8574.093 173
8574.664 159
8575.236 168
8575.808 159
8576.379 194
8576.951 172
8577.523 157
8578.095 176
8578.666 162
8579.238 203
8579.810 218
8580.382 179
8580.954 169
8581.526 153
8582.098 151
8582.670 130
8583.242 149
8583.813 176
8584.385 219
8584.957 228
8585.530 220
8586.102 214
8586.674 189
8587.246 169
8587.818 189
8588.390 210
8588.962 231
8589.534 216
8590.106 182
8590.679 179
8591.251 215
8591.823 213
8592.395 197
8592.968 163
8593.540 138
8594.112 110
8594.685 117
8595.257 143
8595.829 155
8596.402 156
8596.974 161
8597.547 181
8598.119 178
8598.692 183
8599.264 225
8599.837 227
8600.409 214
8600.982 213
8601.554 237
8602.127 230
8602.699 221
8603.272 207
8603.845 214
8604.417 189
8604.990 202
8605.563 197
8606.135 219
8606.708 202
8607.281 196
8607.854 180
8608.426 184
8608.999 164
8609.572 144
8610.145 121
8610.718 166
8611.291 190
8611.864 206
8612.437 193
8613.010 171
8613.582 171
8614.155 171
8614.728 134
8615.301 145
8615.875 163
8616.448 136
8617.021 154
8617.594 184
8618.167 168
8618.740 142
8619.313 129
8619.886 132
8620.460 177
8621.033 199
8621.606 247
8622.179 262
8622.753 227
8623.326 210
8623.899 219
8624.472 188
8625.046 159
8625.619 158
8626.193 168
8626.766 172
8627.339 164
8627.913 134
8628.486 118
8629.060 134
8629.633 161
8630.207 158
8630.780 170
8631.354 194
8631.927 233
8632.501 199
8633.075 202
8633.648 204
8634.222 188
8634.796 168
8635.369 154
8635.943 149
8636.517 141
8637.091 152
8637.664 181
8638.238 179
8638.812 171
8639.386 143
8639.960 123
8640.533 119
8641.107 100
8641.681 108
8642.255 105
8642.829 139
8643.403 140
8643.977 143
8644.551 148
8645.125 162
8645.699 197
8646.273 189
8646.847 192
8647.421 199
8647.995 186
8648.569 180
8649.144 188
8649.718 160
8650.292 197
8650.866 208
8651.440 217
8652.015 218
8652.589 217
8653.163 192
8653.738 173
8654.312 142
8654.886 133
8655.461 129
8656.035 131
8656.609 138
8657.184 164
8657.758 198
8658.333 182
8658.907 199
8659.482 175
8660.056 145
8660.631 134
8661.205 134
8661.780 124
8662.354 102
8662.929 90
8663.504 105
8664.078 110
8664.653 130
8665.228 147
8665.802 132
8666.377 137
8666.952 137
8667.526 140
8668.101 142
8668.676 171
8669.251 162
8669.826 161
8670.401 148
8670.975 158
8671.550 162
8672.125 154
8672.700 147
8673.275 140
8673.850 134
8674.425 137
8675.000 134
8675.575 173
8676.150 195
8676.725 171
8677.300 182
8677.875 185
8678.451 174
8679.026 188
8679.601 159
8680.176 156
8680.751 165
8681.326 156
8681.902 187
8682.477 189
8683.052 207
8683.627 222
8684.203 207
8684.778 194
8685.353 177
8685.929 146
8686.504 125
8687.080 130
8687.655 107
8688.230 127
8688.806 191
8689.381 224
8689.957 215
8690.532 201
8691.108 192
8691.684 196
8692.259 167
8692.835 161
8693.410 145
8693.986 140
8694.562 155
8695.137 157
8695.713 141
8696.289 127
8696.864 187
8697.440 196
8698.016 173
8698.592 168
8699.168 140
8699.743 135
8700.319 162
8700.895 181
8701.471 177
8702.047 148
8702.623 163
8703.199 176
8703.775 153
8704.351 125
8704.927 125
8705.503 155
8706.079 181
8706.655 169
8707.231 152
8707.807 165
8708.383 167
8708.959 186
8709.535 166
8710.112 187
8710.688 186
8711.264 170
8711.840 152
8712.416 146
8712.993 161
8713.569 158
8714.145 128
8714.722 126
8715.298 132
8715.874 118
8716.451 121
8717.027 122
8717.603 116
8718.180 112
8718.756 105
8719.333 110
8719.909 135
8720.486 161
8721.062 152
8721.639 133
8722.215 149
8722.792 147
8723.369 140
8723.945 125
8724.522 121
8725.099 128
8725.675 126
8726.252 130
8726.829 137
8727.405 152
8727.982 182
8728.559 191
8729.136 202
8729.713 189
8730.289 184
8730.866 155
8731.443 138
8732.020 177
8732.597 196
8733.174 147
8733.751 150
8734.328 143
8734.905 159
8735.482 164
8736.059 121
8736.636 95
8737.213 100
8737.790 95
8738.367 101
8738.944 141
8739.521 141
8740.099 147
8740.676 152
8741.253 158
8741.830 149
8742.407 150
8742.985 138
8743.562 140
8744.139 172
8744.717 155
8745.294 148
8745.871 163
8746.449 142
8747.026 138
8747.603 144
8748.181 155
8748.758 169
8749.336 181
8749.913 174
8750.491 181
8751.068 162
8751.646 161
8752.223 157
8752.801 148
8753.379 181
8753.956 193
8754.534 167
8755.111 156
8755.689 145
8756.267 133
8756.845 120
8757.422 133
8758.000 171
8758.578 143
8759.156 163
8759.733 175
8760.311 213
8760.889 217
8761.467 196
8762.045 183
8762.623 191
8763.201 208
8763.779 195
8764.357 156
8764.935 143
8765.513 169
8766.091 197
8766.669 195
8767.247 192
8767.825 176
8768.403 153
8768.981 155
8769.559 160
8770.137 190
8770.715 175
8771.294 172
8771.872 157
8772.450 182
8773.028 159
8773.607 142
8774.185 137
8774.763 121
8775.341 137
8775.920 163
8776.498 172
8777.077 177
8777.655 188
8778.233 194
8778.812 188
8779.390 160
8779.969 132
8780.547 123
8781.126 114
8781.704 161
8782.283 174
8782.861 179
8783.440 190
8784.019 187
8784.597 169
8785.176 151
8785.755 139
8786.333 145
8786.912 132
8787.491 153
8788.069 153
8788.648 143
8789.227 132
8789.806 103
8790.385 105
8790.963 127
8791.542 143
8792.121 140
8792.700 161
8793.279 158
8793.858 171
8794.437 186
8795.016 160
8795.595 161
8796.174 144
8796.753 173
8797.332 204
8797.911 211
8798.490 192
8799.069 188
8799.648 177
8800.227 189
8800.807 179
8801.386 179
8801.965 169
8802.544 156
8803.123 139
8803.703 131
8804.282 121
8804.861 133
8805.441 162
8806.020 200
8806.599 219
8807.179 218
8807.758 204
8808.337 213
8808.917 205
8809.496 206
8810.076 200
8810.655 179
8811.235 197
8811.814 222
8812.394 264
8812.973 245
8813.553 206
8814.133 171
8814.712 180
8815.292 190
8815.872 199
8816.451 186
8817.031 170
8817.611 159
8818.190 143
8818.770 121
8819.350 153
8819.930 163
8820.510 126
8821.089 129
8821.669 106
8822.249 81
8822.829 70
8823.409 88
8823.989 118
8824.569 148
8825.149 144
8825.729 133
8826.309 133
8826.889 128
8827.469 140
8828.049 141
8828.629 144
8829.209 165
8829.789 189
8830.369 187
8830.949 175
8831.530 175
8832.110 191
8832.690 172
8833.270 180
8833.850 187
8834.431 184
8835.011 170
8835.591 166
8836.172 156
8836.752 149
8837.332 174
8837.913 170
8838.493 165
8839.074 152
8839.654 182
8840.234 162
8840.815 180
8841.395 188
8841.976 180
8842.556 186
8843.137 209
8843.718 173
8844.298 155
8844.879 156
8845.459 154
8846.040 144
8846.621 158
8847.201 159
8847.782 137
8848.363 153
8848.944 168
8849.524 198
8850.105 198
8850.686 246
8851.267 220
8851.848 208
8852.428 175
8853.009 152
8853.590 150
8854.171 152
8854.752 142
8855.333 135
8855.914 165
8856.495 185
8857.076 171
8857.657 176
8858.238 143
8858.819 134
8859.400 138
8859.981 147
8860.563 174
8861.144 158
8861.725 126
8862.306 113
8862.887 124
8863.468 123
8864.050 125
8864.631 129
8865.212 123
8865.794 121
8866.375 133
8866.956 126
8867.538 141
8868.119 141
8868.700 171
8869.282 168
8869.863 169
8870.445 173
8871.026 158
8871.608 174
8872.189 140
8872.771 127
8873.352 106
8873.934 92
8874.515 115
8875.097 122
8875.678 102
8876.260 95
8876.842 131
8877.423 137
8878.005 163
8878.587 144
8879.169 136
8879.750 146
8880.332 132
8880.914 134
8881.496 135
8882.078 162
8882.659 185
8883.241 175
8883.823 141
8884.405 135
8884.987 128
8885.569 161
8886.151 217
8886.733 246
8887.315 203
8887.897 170
8888.479 154
8889.061 143
8889.643 166
8890.225 183
8890.807 191
8891.390 140
8891.972 122
8892.554 128
8893.136 123
8893.718 153
8894.300 160
8894.883 133
8895.465 108
8896.047 110
8896.630 129
8897.212 108
8897.794 103
8898.377 130
8898.959 160
8899.541 144
8900.124 139
8900.706 150
8901.289 153
8901.871 154
8902.454 189
8903.036 174
8903.619 159
8904.201 140
8904.784 118
8905.367 122
8905.949 166
8906.532 195
8907.114 214
8907.697 187
8908.280 177
8908.862 175
8909.445 191
8910.028 153
8910.611 137
8911.194 113
8911.776 123
8912.359 131
8912.942 140
8913.525 147
8914.108 166
8914.691 156
8915.274 142
8915.856 160
8916.439 174
8917.022 169
8917.605 152
8918.188 135
8918.771 161
8919.355 163
8919.938 158
8920.521 137
8921.104 119
8921.687 120
8922.270 101
8922.853 105
8923.436 129
8924.020 119
8924.603 115
8925.186 142
8925.769 120
8926.353 131
8926.936 134
8927.519 120
8928.103 108
8928.686 159
8929.269 176
8929.853 167
8930.436 195
8931.020 177
8931.603 202
8932.186 183
8932.770 155
8933.353 145
8933.937 161
8934.521 190
8935.104 203
8935.688 206
8936.271 182
8936.855 181
8937.439 136
8938.022 107
8938.606 122
8939.190 144
8939.773 133
8940.357 140
8940.941 128
8941.525 125
8942.108 122
8942.692 162
8943.276 149
8943.860 157
8944.444 189
8945.028 184
8945.612 193
8946.196 184
8946.779 188
8947.363 174
8947.947 139
8948.531 162
8949.115 181
8949.700 190
8950.284 201
8950.868 186
8951.452 165
8952.036 146
8952.620 155
8953.204 177
8953.788 144
8954.373 155
8954.957 165
8955.541 173
8956.125 157
8956.710 159
8957.294 146
8957.878 151
8958.462 145
8959.047 156
8959.631 156
8960.216 140
8960.800 132
8961.384 137
8961.969 116
8962.553 128
8963.138 143
8963.722 133
8964.307 147
8964.891 171
8965.476 162
8966.060 183
8966.645 183
8967.230 191
8967.814 181
8968.399 157
8968.984 176
8969.568 186
8970.153 188
8970.738 173
8971.323 155
8971.907 147
8972.492 145
8973.077 128
8973.662 109
8974.247 114
8974.831 114
8975.416 103
8976.001 123
8976.586 146
8977.171 182
8977.756 178
8978.341 168
8978.926 200
8979.511 180
8980.096 163
8980.681 144
8981.266 142
8981.851 157
8982.436 146
8983.022 124
8983.607 134
8984.192 114
8984.777 125
8985.362 132
8985.947 133
8986.533 143
8987.118 160
8987.703 160
8988.289 157
8988.874 158
8989.459 138
8990.045 124
8990.630 137
8991.215 128
8991.801 146
8992.386 179
8992.972 144
8993.557 143
8994.143 148
8994.728 144
8995.314 140
8995.899 128
8996.485 145
8997.070 161
8997.656 163
8998.242 140
8998.827 135
8999.413 114
8999.999 125
9000.584 108
9001.170 93
9001.756 118
9002.342 131
9002.927 116
9003.513 89
9004.099 97
9004.685 127
9005.271 138
9005.856 135
9006.442 112
9007.028 114
9007.614 112
9008.200 118
9008.786 115
9009.372 125
9009.958 137
9010.544 144
9011.130 165
9011.716 145
9012.302 139
9012.888 129
9013.475 123
9014.061 134
9014.647 144
9015.233 173
9015.819 188
9016.405 183
9016.992 184
9017.578 174
9018.164 190
9018.751 177
9019.337 169
9019.923 137
9020.510 132
9021.096 138
9021.682 123
9022.269 133
9022.855 134
9023.442 137
9024.028 137
9024.615 124
9025.201 101
9025.788 107
9026.374 123
9026.961 117
9027.547 131
9028.134 174
9028.720 170
9029.307 184
9029.894 188
9030.480 194
9031.067 219
9031.654 217
9032.241 220
9032.827 227
9033.414 206
9034.001 190
9034.588 169
9035.174 142
9035.761 143
9036.348 115
9036.935 101
9037.522 113
9038.109 119
9038.696 139
9039.283 166
9039.870 152
9040.457 134
9041.044 118
9041.631 108
9042.218 120
9042.805 128
9043.392 111
9043.979 123
9044.566 110
9045.153 87
9045.741 66
9046.328 49
9046.915 78
9047.502 132
9048.090 163
9048.677 163
9049.264 151
9049.851 129
9050.439 160
9051.026 185
9051.613 175
9052.201 148
9052.788 151
9053.376 159
9053.963 150
9054.550 150
9055.138 124
9055.725 111
9056.313 123
9056.900 151
9057.488 141
9058.076 133
9058.663 112
9059.251 154
9059.838 197
9060.426 175
9061.014 173
9061.601 157
9062.189 195
9062.777 167
9063.365 177
9063.952 157
9064.540 129
9065.128 115
9065.716 101
9066.304 99
9066.891 78
9067.479 90
9068.067 107
9068.655 113
9069.243 138
9069.831 146
9070.419 132
9071.007 108
9071.595 126
9072.183 134
9072.771 129
9073.359 134
9073.947 127
9074.535 143
9075.123 155
9075.712 156
9076.300 169
9076.888 162
9077.476 159
9078.064 199
9078.653 179
9079.241 185
9079.829 178
9080.417 172
9081.006 172
9081.594 174
9082.182 172
9082.771 191
9083.359 173
9083.948 224
9084.536 237
9085.124 234
9085.713 247
9086.301 263
9086.890 228
9087.478 211
9088.067 208
9088.656 213
9089.244 186
9089.833 150
9090.421 131
9091.010 149
9091.599 152
9092.187 168
9092.776 158
9093.365 181
9093.953 178
9094.542 185
9095.131 203
9095.720 186
9096.309 170
9096.897 161
9097.486 174
9098.075 137
9098.664 111
9099.253 101
9099.842 112
9100.431 121
9101.020 101
9101.609 96
9102.198 76
9102.787 95
9103.376 101
9103.965 115
9104.554 118
9105.143 148
9105.732 153
9106.321 154
9106.910 139
9107.500 116
9108.089 132
9108.678 176
9109.267 186
9109.857 182
9110.446 210
9111.035 193
9111.624 183
9112.214 161
9112.803 154
9113.392 149
9113.982 124
9114.571 126
9115.161 109
9115.750 103
9116.340 114
9116.929 144
9117.518 167
9118.108 176
9118.698 163
9119.287 156
9119.877 126
9120.466 138
9121.056 134
9121.645 173
9122.235 168
9122.825 167
9123.414 155
9124.004 137
9124.594 134
9125.184 131
9125.773 193
9126.363 226
9126.953 200
9127.543 173
9128.133 172
9128.723 169
9129.312 172
9129.902 155
9130.492 146
9131.082 145
9131.672 164
9132.262 177
9132.852 176
9133.442 142
9134.032 141
9134.622 126
9135.212 118
9135.802 138
9136.392 134
9136.983 111
9137.573 102
9138.163 109
9138.753 129
9139.343 123
9139.933 130
9140.524 127
9141.114 103
9141.704 109
9142.295 119
9142.885 134
9143.475 117
9144.066 132
9144.656 143
9145.246 185
9145.837 197
9146.427 191
9147.018 195
9147.608 169
9148.199 136
9148.789 134
9149.380 135
9149.970 137
9150.561 157
9151.151 152
9151.742 165
9152.333 160
9152.923 143
9153.514 135
9154.105 126
9154.695 139
9155.286 150
9155.877 144
9156.467 121
9157.058 136
9157.649 152
9158.240 152
9158.831 141
9159.421 128
9160.012 131
9160.603 86
9161.194 74
9161.785 75
9162.376 79
9162.967 89
9163.558 78
9164.149 90
9164.740 92
9165.331 104
9165.922 140
9166.513 130
9167.104 134
9167.695 149
9168.287 161
9168.878 202
9169.469 198
9170.060 167
9170.651 156
9171.242 154
9171.834 132
9172.425 110
9173.016 145
9173.608 171
9174.199 174
9174.790 157
9175.382 137
9175.973 132
9176.564 112
9177.156 119
9177.747 120
9178.339 142
9178.930 137
9179.522 124
9180.113 113
9180.705 104
9181.296 102
9181.888 142
9182.479 170
9183.071 201
9183.663 194
9184.254 208
9184.846 194
9185.438 178
9186.029 169
9186.621 154
9187.213 128
9187.805 129
9188.396 147
9188.988 163
9189.580 184
9190.172 180
9190.764 205
9191.356 279
9191.948 288
9192.540 280
9193.131 268
9193.723 300
9194.315 245
9194.907 206
9195.499 192
9196.091 181
9196.683 151
9197.276 134
9197.868 137
9198.460 126
9199.052 114
9199.644 139
9200.236 137
9200.828 124
9201.421 109
9202.013 110
9202.605 134
9203.197 182
9203.790 168
9204.382 150
9204.974 153
9205.567 163
9206.159 189
9206.751 210
9207.344 191
9207.936 188
9208.528 196
9209.121 179
9209.713 146
9210.306 109
9210.898 93
9211.491 81
9212.083 102
9212.676 111
9213.269 146
9213.861 138
9214.454 145
9215.047 121
9215.639 97
9216.232 109
9216.825 122
9217.417 137
9218.010 171
9218.603 183
9219.196 200
9219.788 205
9220.381 178
9220.974 152
9221.567 156
9222.160 151
9222.753 161
9223.346 119
9223.938 105
9224.531 91
9225.124 92
9225.717 96
9226.310 99
9226.903 114
9227.496 145
9228.089 168
9228.683 149
9229.276 113
9229.869 110
9230.462 107
9231.055 115
9231.648 117
9232.241 136
9232.835 121
9233.428 133
9234.021 167
9234.614 161
9235.208 162
9235.801 169
9236.394 154
9236.988 147
9237.581 125
9238.174 109
9238.768 126
9239.361 123
9239.955 129
9240.548 142
9241.142 127
9241.735 142
9242.329 112
9242.922 99
9243.516 86
9244.109 82
9244.703 64
9245.297 96
9245.890 84
9246.484 102
9247.078 136
9247.671 122
9248.265 106
9248.859 109
9249.452 128
9250.046 173
9250.640 163
9251.234 171
9251.828 189
9252.421 170
9253.015 153
9253.609 166
9254.203 150
9254.797 127
9255.391 100
9255.985 108
9256.579 109
9257.173 145
9257.767 149
9258.361 153
9258.955 176
9259.549 172
9260.143 148
9260.737 120
9261.331 136
9261.926 119
9262.520 113
9263.114 113
9263.708 115
9264.302 107
9264.897 120
9265.491 140
9266.085 155
9266.679 133
9267.274 119
9267.868 114
9268.462 109
9269.057 119
9269.651 148
9270.246 139
9270.840 135
9271.434 105
9272.029 93
9272.623 92
9273.218 98
9273.812 111
9274.407 108
9275.002 112
9275.596 130
9276.191 125
9276.785 119
9277.380 116
9277.975 122
9278.569 109
9279.164 109
9279.759 109
9280.354 131
9280.948 149
9281.543 167
9282.138 179
9282.733 176
9283.328 182
9283.922 200
9284.517 183
9285.112 199
9285.707 208
9286.302 171
9286.897 162
9287.492 157
9288.087 178
9288.682 167
9289.277 171
9289.872 179
9290.467 172
9291.062 177
9291.657 169
9292.252 154
9292.848 150
9293.443 137
9294.038 137
9294.633 126
9295.228 132
9295.824 124
9296.419 110
9297.014 103
9297.609 112
9298.205 125
9298.800 123
9299.395 150
9299.991 132
9300.586 112
9301.181 109
9301.777 101
9302.372 113
9302.968 101
9303.563 87
9304.159 72
9304.754 70
9305.350 89
9305.945 112
9306.541 105
9307.137 113
9307.732 118
9308.328 127
9308.924 138
9309.519 145
9310.115 157
9310.711 172
9311.306 179
9311.902 155
9312.498 127
9313.094 142
9313.689 124
9314.285 135
9314.881 129
9315.477 131
9316.073 128
9316.669 145
9317.265 142
9317.861 173
9318.457 176
9319.053 177
9319.649 185
9320.245 166
9320.841 129
9321.437 139
9322.033 160
9322.629 150
9323.225 146
9323.821 135
9324.417 155
9325.013 145
9325.610 131
9326.206 130
9326.802 131
9327.398 101
9327.995 118
9328.591 123
9329.187 124
9329.783 147
9330.380 133
9330.976 132
9331.573 128
9332.169 168
9332.765 162
9333.362 150
9333.958 156
9334.555 147
9335.151 124
9335.748 111
9336.344 110
9336.941 98
9337.537 89
9338.134 92
9338.731 128
9339.327 173
9339.924 179
9340.520 152
9341.117 139
9341.714 125
9342.311 113
9342.907 129
9343.504 146
9344.101 162
9344.698 177
9345.295 183
9345.891 201
9346.488 188
9347.085 164
9347.682 151
9348.279 149
9348.876 142
9349.473 134
9350.070 122
9350.667 119
9351.264 109
9351.861 119
9352.458 127
9353.055 142
9353.652 140
9354.249 103
9354.846 87
9355.443 136
9356.040 162
9356.638 169
9357.235 179
9357.832 162
9358.429 151
9359.027 130
9359.624 117
9360.221 116
9360.818 132
9361.416 129
9362.013 112
9362.611 141
9363.208 153
9363.805 141
9364.403 161
9365.000 134
9365.598 132
9366.195 113
9366.793 98
9367.390 98
9367.988 114
9368.585 128
9369.183 136
9369.780 155
9370.378 160
9370.976 157
9371.573 201
9372.171 201
9372.769 182
9373.366 163
9373.964 160
9374.562 212
9375.160 215
9375.758 185
9376.355 145
9376.953 158
9377.551 177
9378.149 171
9378.747 160
9379.345 171
9379.943 131
9380.541 132
9381.138 154
9381.736 128
9382.334 114
9382.932 114
9383.531 117
9384.129 116
9384.727 152
9385.325 143
9385.923 128
9386.521 150
9387.119 139
9387.717 125
9388.316 137
9388.914 135
9389.512 123
9390.110 108
9390.708 87
9391.307 79
9391.905 122
9392.503 162
9393.102 157
9393.700 157
9394.298 128
9394.897 103
9395.495 110
9396.094 124
9396.692 152
9397.291 135
9397.889 141
9398.488 155
9399.086 136
9399.685 189
9400.283 202
9400.882 211
9401.481 216
9402.079 211
9402.678 191
9403.276 181
9403.875 147
9404.474 115
9405.073 86
9405.671 80
9406.270 87
9406.869 94
9407.468 114
9408.066 117
9408.665 118
9409.264 114
9409.863 135
9410.462 149
9411.061 171
9411.660 165
9412.259 171
9412.858 178
9413.457 175
9414.056 155
9414.655 154
9415.254 159
9415.853 186
9416.452 175
9417.051 160
9417.650 152
9418.249 132
9418.849 129
9419.448 143
9420.047 145
9420.646 139
9421.245 141
9421.845 134
9422.444 118
9423.043 109
9423.643 90
9424.242 141
9424.841 170
9425.441 156
9426.040 160
9426.639 166
9427.239 156
9427.838 172
9428.438 198
9429.037 202
9429.637 212
9430.236 180
9430.836 168
9431.435 186
9432.035 165
9432.635 140
9433.234 127
9433.834 111
9434.433 125
9435.033 101
9435.633 103
9436.233 106
9436.832 97
9437.432 82
9438.032 86
9438.632 84
9439.231 123
9439.831 176
9440.431 147
9441.031 151
9441.631 160
9442.231 138
9442.831 158
9443.431 192
9444.031 182
9444.631 179
9445.231 182
9445.831 176
9446.431 212
9447.031 189
9447.631 173
9448.231 161
9448.831 149
9449.431 137
9450.031 142
9450.631 148
9451.232 135
9451.832 125
9452.432 135
9453.032 187
9453.633 216
9454.233 204
9454.833 187
9455.434 167
9456.034 157
9456.634 143
9457.235 134
9457.835 149
9458.435 121
9459.036 108
9459.636 94
9460.237 80
9460.837 91
9461.438 108
9462.038 109
9462.639 107
9463.239 105
9463.840 138
9464.441 149
9465.041 167
9465.642 143
9466.243 150
9466.843 137
9467.444 112
9468.045 108
9468.646 135
9469.246 144
9469.847 145
9470.448 126
9471.049 122
9471.650 130
9472.250 121
9472.851 126
9473.452 129
9474.053 145
9474.654 135
9475.255 158
9475.856 133
9476.457 119
9477.058 138
9477.659 178
9478.260 157
9478.861 166
9479.462 178
9480.063 176
9480.664 160
9481.266 147
9481.867 131
9482.468 110
9483.069 100
9483.670 97
9484.272 105
9484.873 117
9485.474 138
9486.075 133
9486.677 158
9487.278 160
9487.879 146
9488.481 126
9489.082 105
9489.684 87
9490.285 80
9490.887 77
9491.488 73
9492.089 79
9492.691 71
9493.292 66
9493.894 65
9494.496 72
9495.097 91
9495.699 125
9496.300 137
9496.902 135
9497.504 141
9498.105 131
9498.707 166
9499.309 142
9499.911 132
9500.512 100
9501.114 118
9501.716 138
9502.318 166
9502.920 170
9503.521 191
9504.123 191
9504.725 164
9505.327 183
9505.929 192
9506.531 198
9507.133 189
9507.735 160
9508.337 155
9508.939 146
9509.541 125
9510.143 129
9510.745 116
9511.347 96
9511.949 60
9512.551 59
9513.154 73
9513.756 86
9514.358 114
9514.960 114
9515.562 112
9516.165 115
9516.767 126
9517.369 118
9517.972 107
9518.574 93
9519.176 81
9519.779 64
9520.381 75
9520.983 69
9521.586 113
9522.188 145
9522.791 132
9523.393 116
9523.996 108
9524.598 99
9525.201 135
9525.803 143
9526.406 148
9527.008 177
9527.611 149
9528.214 136
9528.816 134
9529.419 161
9530.022 153
9530.624 157
9531.227 125
9531.830 141
9532.433 150
9533.035 149
9533.638 148
9534.241 143
9534.844 145
9535.447 128
9536.050 111
9536.653 131
9537.255 155
9537.858 158
9538.461 156
9539.064 142
9539.667 131
9540.270 133
9540.873 139
9541.476 150
9542.080 150
9542.683 145
9543.286 134
9543.889 133
9544.492 142
9545.095 141
9545.698 123
9546.302 134
9546.905 143
9547.508 127
9548.111 115
9548.715 103
9549.318 89
9549.921 135
9550.525 137
9551.128 148
9551.731 196
9552.335 179
9552.938 200
9553.542 194
9554.145 154
9554.748 160
9555.352 134
9555.955 109
9556.559 104
9557.163 115
9557.766 151
9558.370 139
9558.973 128
9559.577 109
9560.181 94
9560.784 117
9561.388 140
9561.992 125
9562.595 143
9563.199 118
9563.803 111
9564.407 129
9565.010 120
9565.614 139
9566.218 157
9566.822 159
9567.426 196
9568.030 200
9568.634 186
9569.237 165
9569.841 136
9570.445 130
9571.049 107
9571.653 105
9572.257 84
9572.861 104
9573.466 107
9574.070 134
9574.674 133
9575.278 136
9575.882 119
9576.486 102
9577.090 113
9577.695 110
9578.299 112
9578.903 117
9579.507 126
9580.111 125
9580.716 146
9581.320 126
9581.924 106
9582.529 87
9583.133 101
9583.738 97
9584.342 88
9584.946 94
9585.551 106
9586.155 88
9586.760 101
9587.364 122
9587.969 119
9588.573 109
9589.178 106
9589.782 115
9590.387 106
9590.992 107
9591.596 96
9592.201 95
9592.806 132
9593.410 123
9594.015 111
9594.620 99
9595.225 89
9595.829 95
9596.434 82
9597.039 71
9597.644 63
9598.249 50
9598.853 90
9599.458 149
9600.063 167
9600.668 153
9601.273 148
9601.878 178
9602.483 199
9603.088 185
9603.693 138
9604.298 120
9604.903 101
9605.508 92
9606.113 87
9606.718 81
9607.323 90
9607.929 98
9608.534 91
9609.139 96
9609.744 82
9610.349 87
9610.955 92
9611.560 94
9612.165 115
9612.771 115
9613.376 124
9613.981 153
9614.587 136
9615.192 106
9615.797 97
9616.403 82
9617.008 83
9617.614 94
9618.219 116
9618.825 128
9619.430 129
9620.036 106
9620.641 100
9621.247 117
9621.852 127
9622.458 137
9623.064 143
9623.669 132
9624.275 127
9624.881 133
9625.486 157
9626.092 143
9626.698 159
9627.304 161
9627.909 149
9628.515 140
9629.121 147
9629.727 129
9630.333 105
9630.938 87
9631.544 79
9632.150 73
9632.756 63
9633.362 86
9633.968 88
9634.574 94
9635.180 97
9635.786 100
9636.392 116
9636.998 92
9637.604 105
9638.210 110
9638.817 118
9639.423 124
9640.029 123
9640.635 133
9641.241 120
9641.847 116
9642.454 122
9643.060 112
9643.666 112
9644.273 119
9644.879 105
9645.485 88
9646.092 118
9646.698 119
9647.304 181
9647.911 206
9648.517 200
9649.124 177
9649.730 140
9650.337 131
9650.943 125
9651.550 136
9652.156 147
9652.763 147
9653.369 155
9653.976 157
9654.582 155
9655.189 159
9655.796 133
9656.402 90
9657.009 90
9657.616 105
9658.223 127
9658.829 113
9659.436 116
9660.043 103
9660.650 123
9661.257 119
9661.863 161
9662.470 139
9663.077 131
9663.684 135
9664.291 123
9664.898 145
9665.505 148
9666.112 141
9666.719 133
9667.326 103
9667.933 88
9668.540 68
9669.147 66
9669.754 86
9670.361 92
9670.968 109
9671.575 133
9672.183 161
9672.790 145
9673.397 132
9674.004 137
9674.612 126
9675.219 131
9675.826 127
9676.433 100
9677.041 107
9677.648 96
9678.255 116
9678.863 133
9679.470 133
9680.078 122
9680.685 110
9681.293 97
9681.900 115
9682.507 114
9683.115 119
9683.723 103
9684.330 82
9684.938 77
9685.545 109
9686.153 134
9686.760 139
9687.368 138
9687.976 139
9688.583 185
9689.191 191
9689.799 161
9690.407 156
9691.014 191
9691.622 190
9692.230 178
9692.838 145
9693.446 103
9694.054 86
9694.661 87
9695.269 96
9695.877 105
9696.485 102
9697.093 96
9697.701 76
9698.309 84
9698.917 62
9699.525 70
9700.133 93
9700.741 132
9701.349 125
9701.957 119
9702.566 108
9703.174 122
9703.782 136
9704.390 124
9704.998 114
9705.606 95
9706.215 95
9706.823 83
9707.431 120
9708.040 129
9708.648 126
9709.256 100
9709.865 115
9710.473 107
9711.081 146
9711.690 145
9712.298 132
9712.907 125
9713.515 132
9714.124 123
9714.732 125
9715.341 104
9715.949 101
9716.558 95
9717.166 110
9717.775 130
9718.383 148
9718.992 165
9719.601 170
9720.209 146
9720.818 113
9721.427 118
9722.036 98
9722.644 73
9723.253 79
9723.862 70
9724.471 91
9725.080 102
9725.688 143
9726.297 156
9726.906 142
9727.515 118
9728.124 114
9728.733 126
9729.342 132
9729.951 108
9730.560 109
9731.169 117
9731.778 114
9732.387 106
9732.996 100
9733.605 87
9734.214 90
9734.823 87
9735.433 83
9736.042 109
9736.651 122
9737.260 119
9737.869 129
9738.479 140
9739.088 161
9739.697 150
9740.306 163
9740.916 160
9741.525 157
9742.135 147
9742.744 139
9743.353 128
9743.963 112
9744.572 112
9745.182 112
9745.791 123
9746.401 106
9747.010 106
9747.620 104
9748.229 132
9748.839 144
9749.448 153
9750.058 179
9750.668 178
9751.277 173
9751.887 172
9752.497 155
9753.106 161
9753.716 153
9754.326 135
9754.936 117
9755.545 98
9756.155 91
9756.765 111
9757.375 105
9757.985 111
9758.595 143
9759.204 152
9759.814 159
9760.424 177
9761.034 157
9761.644 162
9762.254 173
9762.864 167
9763.474 162
9764.084 180
9764.694 191
9765.304 158
9765.915 145
9766.525 133
9767.135 136
9767.745 142
9768.355 142
9768.965 110
9769.576 117
9770.186 121
9770.796 101
9771.406 101
9772.017 84
9772.627 65
9773.237 73
9773.848 87
9774.458 79
9775.068 94
9775.679 111
9776.289 113
9776.900 103
9777.510 88
9778.121 118
9778.731 114
9779.342 112
9779.952 122
9780.563 155
9781.173 157
9781.784 154
9782.395 166
9783.005 154
9783.616 136
9784.227 152
9784.837 169
9785.448 166
9786.059 155
9786.670 118
9787.280 95
9787.891 82
9788.502 88
9789.113 79
9789.724 66
9790.334 70
9790.945 99
9791.556 126
9792.167 129
9792.778 150
9793.389 145
9794.000 127
9794.611 152
9795.222 147
9795.833 147
9796.444 122
9797.055 101
9797.666 87
9798.278 68
9798.889 51
9799.500 44
9800.111 59
9800.722 104
9801.333 115
9801.945 111
9802.556 114
9803.167 112
9803.778 103
9804.390 106
9805.001 119
9805.612 109
9806.224 83
9806.835 80
9807.447 96
9808.058 124
9808.669 129
9809.281 112
9809.892 111
9810.504 108
9811.115 112
9811.727 104
9812.339 83
9812.950 84
9813.562 86
9814.173 75
9814.785 61
9815.397 89
9816.008 98
9816.620 82
9817.232 91
9817.843 127
9818.455 141
9819.067 125
9819.679 127
9820.290 124
9820.902 130
9821.514 125
9822.126 125
9822.738 118
9823.350 111
9823.962 109
9824.574 122
9825.186 122
9825.798 117
9826.410 123
9827.022 131
9827.634 124
9828.246 139
9828.858 145
9829.470 155
9830.082 139
9830.694 125
9831.306 125
9831.918 148
9832.531 146
9833.143 123
9833.755 120
9834.367 105
9834.980 92
9835.592 93
9836.204 128
9836.816 137
9837.429 125
9838.041 123
9838.653 143
9839.266 161
9839.878 173
9840.491 159
9841.103 152
9841.716 131
9842.328 117
9842.941 121
9843.553 140
9844.166 137
9844.778 114
9845.391 120
9846.003 112
9846.616 96
9847.229 73
9847.841 75
9848.454 79
9849.067 79
9849.680 92
9850.292 116
9850.905 122
9851.518 100
9852.131 98
9852.743 103
9853.356 95
9853.969 71
9854.582 58
9855.195 77
9855.808 78
9856.421 112
9857.034 146
9857.647 159
9858.260 143
9858.873 136
9859.486 130
9860.099 117
9860.712 103
9861.325 100
9861.938 85
9862.551 58
9863.164 63
9863.777 109
9864.390 153
9865.004 132
9865.617 131
9866.230 129
9866.843 108
9867.457 70
9868.070 84
9868.683 86
9869.297 96
9869.910 107
9870.523 120
9871.137 145
9871.750 139
9872.364 122
9872.977 93
9873.590 68
9874.204 71
9874.817 87
9875.431 90
9876.044 91
9876.658 91
9877.272 91
9877.885 80
9878.499 78
9879.112 79
9879.726 125
9880.340 138
9880.953 123
9881.567 120
9882.181 118
9882.795 129
9883.408 138
9884.022 192
9884.636 210
9885.250 208
9885.864 236
9886.478 201
9887.091 209
9887.705 183
9888.319 154
9888.933 151
9889.547 120
9890.161 106
9890.775 110
9891.389 105
9892.003 140
9892.617 115
9893.231 125
9893.845 120
9894.460 121
9895.074 125
9895.688 131
9896.302 132
9896.916 112
9897.530 114
9898.145 105
9898.759 112
9899.373 107
9899.987 111
9900.602 117
9901.216 119
9901.830 122
9902.445 108
9903.059 114
9903.673 142
9904.288 141
9904.902 135
9905.517 168
9906.131 144
9906.746 135
9907.360 116
9907.975 90
9908.589 91
9909.204 94
9909.819 125
9910.433 115
9911.048 104
9911.662 110
9912.277 101
9912.892 82
9913.506 71
9914.121 67
9914.736 76
9915.351 77
9915.965 112
9916.580 120
9917.195 156
9917.810 169
9918.425 184
9919.040 187
9919.655 173
9920.269 129
9920.884 111
9921.499 104
9922.114 131
9922.729 156
9923.344 162
9923.959 147
9924.574 125
9925.189 136
9925.804 128
9926.420 102
9927.035 76
9927.650 85
9928.265 102
9928.880 89
9929.495 69
9930.111 100
9930.726 130
9931.341 117
9931.956 129
9932.572 143
9933.187 125
9933.802 115
9934.418 128
9935.033 112
9935.648 115
9936.264 120
9936.879 94
9937.495 74
9938.110 100
9938.726 108
9939.341 127
9939.957 130
9940.572 127
9941.188 115
9941.803 90
9942.419 77
9943.035 87
9943.650 117
9944.266 168
9944.882 171
9945.497 155
9946.113 174
9946.729 165
9947.344 207
9947.960 222
9948.576 204
9949.192 180
9949.808 170
9950.423 140
9951.039 111
9951.655 119
9952.271 99
9952.887 96
9953.503 116
9954.119 115
9954.735 132
9955.351 110
9955.967 104
9956.583 120
9957.199 128
9957.815 115
9958.431 114
9959.047 149
9959.663 143
9960.280 136
9960.896 134
9961.512 122
9962.128 108
9962.744 80
9963.361 63
9963.977 69
9964.593 76
9965.210 109
9965.826 96
9966.442 79
9967.059 77
9967.675 99
9968.291 92
9968.908 114
9969.524 114
9970.141 133
9970.757 130
9971.374 116
9971.990 115
9972.607 152
9973.223 148
9973.840 162
9974.456 139
9975.073 111
9975.690 92
9976.306 84
9976.923 92
9977.540 96
9978.156 82
9978.773 71
9979.390 60
9980.007 89
9980.623 122
9981.240 131
9981.857 111
9982.474 118
9983.091 106
9983.707 130
9984.324 135
9984.941 132
9985.558 130
9986.175 114
9986.792 119
9987.409 121
9988.026 126
9988.643 129
9989.260 122
9989.877 110
9990.494 123
9991.111 146
9991.729 144
9992.346 152
9992.963 142
9993.580 159
9994.197 157
9994.815 133
9995.432 120
9996.049 116
9996.666 113
9997.284 97
9997.901 90
9998.518 102
9999.136 119
9999.753 126
10000.370 110
10000.988 123
10001.605 172
10002.223 176
10002.840 161
10003.458 145
10004.075 139
10004.693 138
10005.310 118
10005.928 117
10006.545 118
10007.163 113
10007.781 107
10008.398 108
10009.016 92
10009.634 94
10010.251 106
10010.869 92
10011.487 85
10012.104 76
10012.722 95
10013.340 99
10013.958 101
10014.576 104
10015.193 134
10015.811 146
10016.429 146
10017.047 118
10017.665 108
10018.283 106
10018.901 114
10019.519 144
10020.137 141
10020.755 139
10021.373 113
10021.991 106
10022.609 90
10023.227 98
10023.845 93
10024.463 117
10025.082 130
10025.700 142
10026.318 134
10026.936 102
10027.554 73
10028.173 81
10028.791 74
10029.409 92
10030.028 136
10030.646 149
10031.264 144
10031.883 136
10032.501 116
10033.119 100
10033.738 100
10034.356 97
10034.975 106
10035.593 98
10036.212 115
10036.830 93
10037.449 106
10038.067 106
10038.686 103
10039.304 88
10039.923 93
10040.542 78
10041.160 87
10041.779 97
10042.398 98
10043.016 93
10043.635 89
10044.254 95
10044.873 117
10045.491 139
10046.110 137
10046.729 118
10047.348 88
10047.967 91
10048.586 88
10049.204 117
10049.823 132
10050.442 155
10051.061 168
10051.680 157
10052.299 144
10052.918 143
10053.537 115
10054.156 82
10054.775 84
10055.395 83
10056.014 94
10056.633 93
10057.252 113
10057.871 123
10058.490 134
10059.109 117
10059.729 124
10060.348 119
10060.967 129
10061.586 128
10062.206 109
10062.825 92
10063.444 87
10064.064 120
10064.683 118
10065.303 106
10065.922 114
10066.541 103
10067.161 98
10067.780 103
10068.400 115
10069.019 117
10069.639 122
10070.258 127
10070.878 142
10071.497 139
10072.117 113
10072.737 104
10073.356 97
10073.976 108
10074.596 112
10075.215 88
10075.835 80
10076.455 81
10077.075 73
10077.694 99
10078.314 103
10078.934 148
10079.554 154
10080.174 153
10080.794 157
10081.413 151
10082.033 182
10082.653 171
10083.273 174
10083.893 150
10084.513 142
10085.133 141
10085.753 160
10086.373 186
10086.993 188
10087.613 192
10088.233 196
10088.854 206
10089.474 230
10090.094 240
10090.714 226
10091.334 207
10091.954 187
10092.575 163
10093.195 174
10093.815 167
10094.435 128
10095.056 94
10095.676 92
10096.296 79
10096.917 76
10097.537 84
10098.158 98
10098.778 137
10099.398 141
10100.019 124
10100.639 150
10101.260 134
10101.880 117
10102.501 109
10103.122 104
10103.742 113
10104.363 139
10104.983 152
10105.604 136
10106.225 153
10106.845 128
10107.466 95
10108.087 63
10108.707 51
10109.328 83
10109.949 98
10110.570 91
10111.190 79
10111.811 79
10112.432 89
10113.053 87
10113.674 102
10114.295 100
10114.916 95
10115.537 97
10116.158 113
10116.779 137
10117.400 144
10118.021 142
10118.642 129
10119.263 107
10119.884 116
10120.505 129
10121.126 145
10121.747 134
10122.368 144
10122.989 173
10123.611 145
10124.232 144
10124.853 145
10125.474 140
10126.096 132
10126.717 150
10127.338 165
10127.959 158
10128.581 138
10129.202 135
10129.823 129
10130.445 119
10131.066 116
10131.688 107
10132.309 98
10132.931 115
10133.552 122
10134.174 139
10134.795 132
10135.417 116
10136.038 118
10136.660 129
10137.281 134
10137.903 111
10138.525 99
10139.146 95
10139.768 115
10140.390 143
10141.012 155
10141.633 147
10142.255 130
10142.877 122
10143.499 151
10144.120 141
10144.742 119
10145.364 110
10145.986 113
10146.608 107
10147.230 114
10147.852 100
10148.474 79
10149.096 72
10149.718 60
10150.340 64
10150.962 67
10151.584 71
10152.206 61
10152.828 68
10153.450 121
10154.072 129
10154.694 132
10155.316 143
10155.938 158
10156.561 168
10157.183 168
10157.805 164
10158.427 140
10159.050 135
10159.672 117
10160.294 127
10160.917 123
10161.539 126
10162.161 127
10162.784 133
10163.406 125
10164.029 95
10164.651 93
10165.273 102
10165.896 97
10166.518 85
10167.141 88
10167.763 90
10168.386 102
10169.009 77
10169.631 106
10170.254 127
10170.876 118
10171.499 111
10172.122 92
10172.744 89
10173.367 95
10173.990 97
10174.613 92
10175.235 93
10175.858 126
10176.481 128
10177.104 121
10177.727 115
10178.350 113
10178.972 104
10179.595 104
10180.218 91
10180.841 91
10181.464 93
10182.087 108
10182.710 117
10183.333 127
10183.956 119
10184.579 132
10185.202 107
10185.825 80
10186.449 126
10187.072 127
10187.695 111
10188.318 103
10188.941 96
10189.564 89
10190.188 79
10190.811 114
10191.434 134
10192.057 148
10192.681 154
10193.304 141
10193.927 127
10194.551 142
10195.174 161
10195.797 175
10196.421 159
10197.044 135
10197.668 136
10198.291 131
10198.915 127
10199.538 110
10200.162 96
10200.785 92
10201.409 106
10202.032 95
10202.656 95
10203.280 153
10203.903 158
10204.527 169
10205.151 200
10205.774 189
10206.398 148
10207.022 139
10207.646 137
10208.269 128
10208.893 118
10209.517 97
10210.141 107
10210.765 104
10211.389 84
10212.012 95
10212.636 127
10213.260 142
10213.884 126
10214.508 111
10215.132 93
10215.756 98
10216.380 95
10217.004 102
10217.628 122
10218.252 111
10218.877 111
10219.501 99
10220.125 91
10220.749 107
10221.373 104
10221.997 119
10222.622 136
10223.246 151
10223.870 165
10224.494 162
10225.119 167
10225.743 145
10226.367 120
10226.992 101
10227.616 118
10228.240 109
10228.865 105
10229.489 111
10230.114 101
10230.738 102
10231.363 105
10231.987 97
10232.612 98
10233.236 96
10233.861 86
10234.485 104
10235.110 115
10235.735 121
10236.359 119
10236.984 127
10237.608 127
10238.233 130
10238.858 146
10239.483 145
10240.107 157
10240.732 170
10241.357 143
10241.982 135
10242.607 113
10243.231 109
10243.856 99
10244.481 118
10245.106 120
10245.731 100
10246.356 86
10246.981 107
10247.606 112
10248.231 114
10248.856 154
10249.481 139
10250.106 149
10250.731 143
10251.356 113
10251.981 110
10252.606 99
10253.232 108
10253.857 104
10254.482 97
10255.107 106
10255.732 118
10256.358 132
10256.983 145
10257.608 150
10258.233 152
10258.859 123
10259.484 128
10260.109 114
10260.735 92
10261.360 79
10261.986 71
10262.611 78
10263.237 98
10263.862 108
10264.488 117
10265.113 151
10265.739 145
10266.364 168
10266.990 156
10267.615 126
10268.241 113
10268.867 106
10269.492 113
10270.118 102
10270.744 83
10271.369 94
10271.995 88
10272.621 80
10273.246 108
10273.872 150
10274.498 124
10275.124 113
10275.750 98
10276.376 90
10277.001 94
10277.627 92
10278.253 134
10278.879 126
10279.505 129
10280.131 145
10280.757 149
10281.383 145
10282.009 143
10282.635 169
10283.261 161
10283.887 158
10284.513 126
10285.140 107
10285.766 95
10286.392 93
10287.018 91
10287.644 69
10288.270 88
10288.897 119
10289.523 118
10290.149 119
10290.776 92
10291.402 107
10292.028 129
10292.655 134
10293.281 128
10293.907 152
10294.534 144
10295.160 137
10295.787 117
10296.413 129
10297.040 144
10297.666 131
10298.293 101
10298.919 123
10299.546 118
10300.172 133
10300.799 145
10301.425 159
10302.052 186
10302.679 184
10303.305 154
10303.932 135
10304.559 107
10305.186 112
10305.812 103
10306.439 103
10307.066 130
10307.693 172
10308.320 188
10308.946 198
10309.573 172
10310.200 151
10310.827 122
10311.454 116
10312.081 95
10312.708 96
10313.335 102
10313.962 104
10314.589 112
10315.216 97
10315.843 96
10316.470 115
10317.097 99
10317.724 94
10318.351 87
10318.979 89
10319.606 106
10320.233 129
10320.860 136
10321.487 150
10322.115 164
10322.742 148
10323.369 151
10323.996 151
10324.624 158
10325.251 149
10325.878 130
10326.506 133
10327.133 160
10327.761 156
10328.388 140
10329.016 152
10329.643 149
10330.271 168
10330.898 188
10331.526 176
10332.153 194
10332.781 224
10333.408 224
10334.036 224
10334.664 203
10335.291 175
10335.919 140
10336.547 128
10337.174 179
10337.802 202
10338.430 182
10339.058 208
10339.685 176
10340.313 156
10340.941 136
10341.569 123
10342.197 116
10342.825 97
10343.452 67
10344.080 114
10344.708 118
10345.336 148
10345.964 146
10346.592 138
10347.220 121
10347.848 133
10348.476 128
10349.104 147
10349.732 121
10350.361 129
10350.989 131
10351.617 118
10352.245 126
10352.873 132
10353.501 140
10354.130 119
10354.758 106
10355.386 103
10356.014 93
10356.643 97
10357.271 85
10357.899 100
10358.528 106
10359.156 150
10359.784 141
10360.413 125
10361.041 115
10361.670 102
10362.298 99
10362.927 109
10363.555 110
10364.184 96
10364.812 113
10365.441 132
10366.069 133
10366.698 143
10367.327 135
10367.955 133
10368.584 120
10369.213 97
10369.841 114
10370.470 93
10371.099 83
10371.728 94
10372.356 88
10372.985 101
10373.614 108
10374.243 98
10374.872 95
10375.500 86
10376.129 94
10376.758 100
10377.387 102
10378.016 96
10378.645 82
10379.274 97
10379.903 91
10380.532 108
10381.161 155
10381.790 143
10382.419 137
10383.048 116
10383.677 106
10384.307 93
10384.936 107
10385.565 89
10386.194 124
10386.823 125
10387.453 131
10388.082 155
10388.711 146
10389.340 124
10389.970 97
10390.599 74
10391.228 73
10391.858 81
10392.487 95
10393.117 132
10393.746 159
10394.375 148
10395.005 145
10395.634 146
10396.264 125
10396.893 119
10397.523 124
10398.152 106
10398.782 125
10399.412 142
10400.041 176
10400.671 156
10401.301 153
10401.930 145
10402.560 128
10403.190 141
10403.819 131
10404.449 126
10405.079 120
10405.709 107
10406.338 111
10406.968 102
10407.598 92
10408.228 100
10408.858 103
10409.488 94
10410.118 102
10410.748 132
10411.378 144
10412.007 142
10412.637 155
10413.267 159
10413.898 167
10414.528 124
10415.158 125
10415.788 112
10416.418 101
10417.048 104
10417.678 143
10418.308 158
10418.938 161
10419.569 147
10420.199 143
10420.829 148
10421.459 149
10422.090 145
10422.720 132
10423.350 132
10423.981 134
10424.611 158
10425.241 147
10425.872 137
10426.502 129
10427.133 117
10427.763 100
10428.394 111
10429.024 132
10429.655 178
10430.285 178
10430.916 180
10431.546 164
10432.177 147
10432.807 145
10433.438 144
10434.069 137
10434.699 136
10435.330 138
10435.961 149
10436.591 139
10437.222 112
10437.853 150
10438.484 163
10439.114 142
10439.745 103
10440.376 138
10441.007 138
10441.638 151
10442.269 141
10442.900 134
10443.531 159
10444.162 162
10444.792 135
10445.423 137
10446.054 125
10446.685 110
10447.317 130
10447.948 125
10448.579 134
10449.210 147
10449.841 152
10450.472 147
10451.103 138
10451.734 133
10452.366 118
10452.997 111
10453.628 143
10454.259 139
10454.891 114
10455.522 125
10456.153 115
10456.784 116
10457.416 102
10458.047 128
10458.679 133
10459.310 141
10459.941 112
10460.573 117
10461.204 93
10461.836 87
10462.467 85
10463.099 90
10463.730 99
10464.362 132
10464.993 128
10465.625 120
10466.257 107
10466.888 103
10467.520 113
10468.152 103
10468.783 125
10469.415 137
10470.047 122
10470.679 103
10471.310 100
10471.942 112
10472.574 136
10473.206 125
10473.838 114
10474.469 113
10475.101 97
10475.733 83
10476.365 92
10476.997 117
10477.629 141
10478.261 170
10478.893 160
10479.525 154
10480.157 142
10480.789 147
10481.421 158
10482.053 136
10482.685 107
10483.318 115
10483.950 120
10484.582 141
10485.214 145
10485.846 138
10486.478 127
10487.111 151
10487.743 152
10488.375 135
10489.008 134
10489.640 121
10490.272 154
10490.905 179
10491.537 172
10492.169 158
10492.802 132
10493.434 115
10494.067 110
10494.699 98
10495.332 114
10495.964 116
10496.597 118
10497.229 149
10497.862 149
10498.494 152
10499.127 134
10499.760 138
10500.392 155
10501.025 166
10501.658 163
10502.290 144
10502.923 140
10503.556 117
10504.189 105
10504.821 98
10505.454 81
10506.087 69
10506.720 86
10507.353 152
10507.985 158
10508.618 149
10509.251 154
10509.884 142
10510.517 106
10511.150 87
10511.783 82
10512.416 108
10513.049 102
10513.682 100
10514.315 108
10514.948 83
10515.581 68
10516.215 64
10516.848 94
10517.481 107
10518.114 119
10518.747 138
10519.380 118
10520.014 98
10520.647 106
10521.280 132
10521.914 112
10522.547 103
10523.180 98
10523.814 113
10524.447 117
10525.080 113
10525.714 140
10526.347 149
10526.981 163
10527.614 158
10528.247 147
10528.881 113
10529.515 104
10530.148 92
10530.782 116
10531.415 122
10532.049 124
10532.682 111
10533.316 77
10533.950 84
10534.583 73
10535.217 78
10535.851 105
10536.485 151
10537.118 133
10537.752 116
10538.386 133
10539.020 116
10539.653 106
10540.287 100
10540.921 108
10541.555 118
10542.189 133
10542.823 159
10543.457 140
10544.091 127
10544.725 118
10545.359 143
10545.993 121
10546.627 102
10547.261 98
10547.895 96
10548.529 78
10549.163 92
10549.797 80
10550.431 70
10551.066 70
10551.700 65
10552.334 96
10552.968 103
10553.602 98
10554.237 95
10554.871 96
10555.505 82
10556.140 72
10556.774 90
10557.408 106
10558.043 115
10558.677 111
10559.312 104
10559.946 96
10560.580 94
10561.215 74
10561.849 72
10562.484 65
10563.118 59
10563.753 44
10564.388 44
10565.022 79
10565.657 85
10566.291 78
10566.926 83
10567.561 111
10568.195 113
10568.830 102
10569.465 109
10570.100 129
10570.734 127
10571.369 115
10572.004 132
10572.639 138
10573.274 179
10573.908 169
10574.543 141
10575.178 134
10575.813 152
10576.448 167
10577.083 149
10577.718 138
10578.353 109
10578.988 90
10579.623 88
10580.258 86
10580.893 74
10581.528 86
10582.163 99
10582.798 115
10583.434 118
10584.069 123
10584.704 108
10585.339 102
10585.974 103
10586.610 107
10587.245 134
10587.880 139
10588.515 127
10589.151 108
10589.786 167
10590.421 177
10591.057 171
10591.692 195
10592.328 167
10592.963 156
10593.598 147
10594.234 131
10594.869 104
10595.505 83
10596.140 66
10596.776 63
10597.412 56
10598.047 64
10598.683 73
10599.318 84
10599.954 82
10600.590 80
10601.225 89
10601.861 102
10602.497 118
10603.132 104
10603.768 103
10604.404 83
10605.040 68
10605.676 102
10606.311 112
10606.947 130
10607.583 135
10608.219 124
10608.855 149
10609.491 128
10610.127 105
10610.763 99
10611.399 76
10612.035 75
10612.671 66
10613.307 71
10613.943 71
10614.579 82
10615.215 82
10615.851 73
10616.487 56
10617.123 70
10617.760 71
10618.396 86
10619.032 102
10619.668 113
10620.304 127
10620.941 125
10621.577 133
10622.213 154
10622.850 165
10623.486 168
10624.122 150
10624.759 130
10625.395 115
10626.032 87
10626.668 87
10627.304 126
10627.941 131
10628.577 128
10629.214 122
10629.850 132
10630.487 110
10631.124 101
10631.760 110
10632.397 111
10633.033 96
10633.670 99
10634.307 122
10634.943 141
10635.580 107
10636.217 96
10636.854 102
10637.490 89
10638.127 66
10638.764 140
10639.401 144
10640.038 116
10640.675 126
10641.311 127
10641.948 124
10642.585 114
10643.222 93
10643.859 100
10644.496 98
10645.133 73
10645.770 61
10646.407 70
10647.044 69
10647.681 72
10648.318 79
10648.955 70
10649.593 81
10650.230 70
10650.867 91
10651.504 125
10652.141 131
10652.778 138
10653.416 134
10654.053 118
10654.690 105
10655.328 86
10655.965 71
10656.602 85
10657.240 88
10657.877 94
10658.514 120
10659.152 105
10659.789 81
10660.427 94
10661.064 109
10661.702 104
10662.339 108
10662.977 134
10663.614 141
10664.252 142
10664.889 157
10665.527 180
10666.164 158
10666.802 147
10667.440 126
10668.077 105
10668.715 91
10669.353 113
10669.991 98
10670.628 119
10671.266 145
10671.904 148
10672.542 167
10673.180 172
10673.817 163
10674.455 164
10675.093 148
10675.731 145
10676.369 130
10677.007 148
10677.645 150
10678.283 177
10678.921 194
10679.559 157
10680.197 117
10680.835 92
10681.473 92
10682.111 89
10682.749 85
10683.387 79
10684.026 92
10684.664 80
10685.302 108
10685.940 114
10686.578 140
10687.217 182
10687.855 178
10688.493 163
10689.132 153
10689.770 155
10690.408 150
10691.047 127
10691.685 142
10692.323 133
10692.962 129
10693.600 116
10694.239 107
10694.877 135
10695.516 132
10696.154 139
10696.793 134
10697.431 134
10698.070 136
10698.708 152
10699.347 132
10699.986 129
10700.624 133
10701.263 117
10701.902 104
10702.540 82
10703.179 93
10703.818 97
10704.457 109
10705.095 131
10705.734 128
10706.373 107
10707.012 80
10707.651 88
10708.290 89
10708.929 98
10709.567 100
10710.206 92
10710.845 115
10711.484 123
10712.123 136
10712.762 143
10713.401 127
10714.040 134
10714.680 116
10715.319 112
10715.958 136
10716.597 149
10717.236 152
10717.875 134
10718.514 121
10719.154 116
10719.793 135
10720.432 142
10721.071 131
10721.711 131
10722.350 127
10722.989 119
10723.629 103
10724.268 104
10724.907 88
10725.547 69
10726.186 114
10726.825 136
10727.465 142
10728.104 146
10728.744 155
10729.383 162
10730.023 153
10730.662 149
10731.302 164
10731.942 156
10732.581 142
10733.221 146
10733.861 171
10734.500 171
10735.140 167
10735.780 156
10736.419 167
10737.059 144
10737.699 134
10738.339 152
10738.978 141
10739.618 149
10740.258 153
10740.898 163
10741.538 176
10742.178 155
10742.818 124
10743.457 106
10744.097 116
10744.737 129
10745.377 111
10746.017 106
10746.657 90
10747.297 129
10747.937 122
10748.578 127
10749.218 113
10749.858 106
10750.498 112
10751.138 124
10751.778 134
10752.418 125
10753.059 128
10753.699 125
10754.339 115
10754.979 104
10755.620 93
10756.260 90
10756.900 111
10757.541 133
10758.181 144
10758.821 115
10759.462 106
10760.102 101
10760.743 80
10761.383 81
10762.024 74
10762.664 92
10763.305 98
10763.945 117
10764.586 118
10765.226 105
10765.867 79
10766.508 119
10767.148 112
10767.789 101
10768.430 84
10769.070 82
10769.711 89
10770.352 99
10770.992 93
10771.633 84
10772.274 108
10772.915 114
10773.556 105
10774.196 94
10774.837 98
10775.478 87
10776.119 87
10776.760 69
10777.401 68
10778.042 69
10778.683 54
10779.324 54
10779.965 84
10780.606 109
10781.247 108
10781.888 101
10782.529 104
10783.170 97
10783.811 94
10784.453 101
10785.094 94
10785.735 82
10786.376 84
10787.017 92
10787.659 88
10788.300 98
10788.941 102
10789.582 75
10790.224 87
10790.865 104
10791.506 115
10792.148 141
10792.789 128
10793.431 111
10794.072 94
10794.714 115
10795.355 91
10795.996 106
10796.638 109
10797.280 107
10797.921 126
10798.563 146
10799.204 120
10799.846 95
10800.487 82
10801.129 89
10801.771 93
10802.412 113
10803.054 105
10803.696 103
10804.338 105
10804.979 119
10805.621 93
10806.263 93
10806.905 85
10807.547 82
10808.188 84
10808.830 111
10809.472 113
10810.114 105
10810.756 93
10811.398 116
10812.040 117
10812.682 110
10813.324 133
10813.966 163
10814.608 137
10815.250 117
10815.892 120
10816.534 114
10817.176 107
10817.819 103
10818.461 112
10819.103 130
10819.745 122
10820.387 125
10821.030 126
10821.672 114
10822.314 116
10822.956 110
10823.599 90
10824.241 100
10824.883 79
10825.526 62
10826.168 61
10826.811 71
10827.453 89
10828.095 84
10828.738 88
10829.380 74
10830.023 85
10830.665 122
10831.308 115
10831.950 110
10832.593 103
10833.236 112
10833.878 128
10834.521 123
10835.164 111
10835.806 112
10836.449 133
10837.092 131
10837.734 136
10838.377 128
10839.020 132
10839.663 120
10840.306 115
10840.948 116
10841.591 102
10842.234 88
10842.877 89
10843.520 108
10844.163 103
10844.806 93
10845.449 125
10846.092 134
10846.735 120
10847.378 113
10848.021 108
10848.664 100
10849.307 129
10849.950 140
10850.593 115
10851.236 148
10851.879 168
10852.522 137
10853.166 147
10853.809 133
10854.452 138
10855.095 141
10855.739 150
10856.382 154
10857.025 147
10857.669 175
10858.312 177
10858.955 200
10859.599 188
10860.242 240
10860.885 243
10861.529 210
10862.172 181
10862.816 157
10863.459 129
10864.103 119
10864.746 101
10865.390 123
10866.033 124
10866.677 124
10867.321 111
10867.964 91
10868.608 72
10869.252 67
10869.895 70
10870.539 70
10871.183 77
10871.826 79
10872.470 74
10873.114 94
10873.758 98
10874.402 102
10875.045 102
10875.689 93
10876.333 85
10876.977 76
10877.621 82
10878.265 86
10878.909 76
10879.553 83
10880.197 78
10880.841 70
10881.485 93
10882.129 89
10882.773 101
10883.417 95
10884.061 101
10884.705 92
10885.349 113
10885.994 117
10886.638 105
10887.282 108
10887.926 117
10888.570 127
10889.215 113
10889.859 125
10890.503 101
10891.148 69
10891.792 57
10892.436 64
10893.081 59
10893.725 62
10894.369 71
10895.014 105
10895.658 127
10896.303 113
10896.947 116
10897.592 134
10898.236 160
10898.881 135
10899.525 127
10900.170 101
10900.815 114
10901.459 102
10902.104 91
10902.749 114
10903.393 122
10904.038 116
10904.683 116
10905.327 104
10905.972 87
10906.617 60
10907.262 43
10907.906 48
10908.551 44
10909.196 74
10909.841 83
10910.486 102
10911.131 125
10911.776 139
10912.421 133
10913.066 147
10913.711 152
10914.356 144
10915.001 135
10915.646 125
10916.291 136
10916.936 123
10917.581 95
10918.226 106
10918.871 100
10919.516 101
10920.161 105
10920.807 113
10921.452 126
10922.097 123
10922.742 94
10923.388 91
10924.033 117
10924.678 124
10925.324 127
10925.969 108
10926.614 100
10927.260 81
10927.905 79
10928.550 87
10929.196 98
10929.841 125
10930.487 151
10931.132 142
10931.778 129
10932.423 134
10933.069 137
10933.715 122
10934.360 119
10935.006 116
10935.651 97
10936.297 91
10936.943 92
10937.588 85
10938.234 84
10938.880 71
10939.526 55
10940.171 63
10940.817 88
10941.463 105
10942.109 106
10942.755 127
10943.400 136
10944.046 149
10944.692 169
10945.338 165
10945.984 162
10946.630 138
10947.276 131
10947.922 107
10948.568 127
10949.214 114
10949.860 109
10950.506 108
10951.152 108
10951.798 107
10952.444 119
10953.091 107
10953.737 139
10954.383 150
10955.029 156
10955.675 127
10956.322 104
10956.968 106
10957.614 105
10958.260 95
10958.907 91
10959.553 103
10960.199 107
10960.846 94
10961.492 99
10962.139 86
10962.785 100
10963.431 90
10964.078 83
10964.724 63
10965.371 55
10966.017 81
10966.664 107
10967.311 97
10967.957 85
10968.604 101
10969.250 102
10969.897 102
10970.544 71
10971.190 64
10971.837 87
10972.484 95
10973.131 97
10973.777 103
10974.424 106
10975.071 122
10975.718 115
10976.364 123
10977.011 109
10977.658 102
10978.305 126
10978.952 108
10979.599 96
10980.246 118
10980.893 106
10981.540 94
10982.187 87
10982.834 97
10983.481 112
10984.128 115
10984.775 132
10985.422 116
10986.069 112
10986.716 110
10987.364 102
10988.011 81
10988.658 93
10989.305 111
10989.952 107
10990.600 100
10991.247 98
10991.894 91
10992.541 84
10993.189 94
10993.836 99
10994.484 92
10995.131 96
10995.778 94
10996.426 130
10997.073 118
10997.721 95
10998.368 112
10999.016 142
10999.663 172
11000.311 155
11000.958 150
11001.606 145
11002.253 145
11002.901 151
11003.549 127
11004.196 135
11004.844 140
11005.492 147
11006.139 118
11006.787 105
11007.435 118
11008.083 111
11008.730 101
11009.378 84
11010.026 80
11010.674 94
11011.322 91
11011.970 88
11012.617 75
11013.265 86
11013.913 87
11014.561 89
11015.209 95
11015.857 103
11016.505 104
11017.153 94
11017.801 96
11018.449 89
11019.098 69
11019.746 60
11020.394 50
11021.042 62
11021.690 64
11022.338 73
11022.986 98
11023.635 86
11024.283 102
11024.931 152
11025.579 130
11026.228 119
11026.876 123
11027.524 115
11028.173 111
11028.821 120
11029.470 106
11030.118 82
11030.766 85
11031.415 83
11032.063 90
11032.712 98
11033.360 88
11034.009 88
11034.657 77
11035.306 75
11035.955 109
11036.603 127
11037.252 119
11037.900 110
11038.549 89
11039.198 99
11039.846 94
11040.495 81
11041.144 75
11041.793 70
11042.441 81
11043.090 100
11043.739 105
11044.388 94
11045.037 100
11045.686 86
11046.335 69
11046.983 60
11047.632 72
11048.281 66
11048.930 89
11049.579 78
11050.228 89
11050.877 80
11051.526 82
11052.175 102
11052.824 107
11053.474 87
11054.123 109
11054.772 114
11055.421 124
11056.070 108
11056.719 103
11057.369 105
11058.018 82
11058.667 78
11059.316 84
11059.966 92
11060.615 92
11061.264 88
11061.914 104
11062.563 85
11063.212 76
11063.862 74
11064.511 68
11065.161 64
11065.810 61
11066.460 58
11067.109 73
11067.759 98
11068.408 117
11069.058 127
11069.707 119
11070.357 112
11071.007 90
11071.656 80
11072.306 83
11072.955 97
11073.605 107
11074.255 105
11074.905 125
11075.554 142
11076.204 152
11076.854 157
11077.504 133
11078.154 118
11078.803 98
11079.453 91
11080.103 87
11080.753 75
11081.403 59
11082.053 54
11082.703 62
11083.353 76
11084.003 85
11084.653 76
11085.303 71
11085.953 59
11086.603 68
11087.253 64
11087.903 105
11088.553 92
11089.203 128
11089.854 118
11090.504 107
11091.154 123
11091.804 124
11092.455 110
11093.105 96
11093.755 102
11094.405 108
11095.056 115
11095.706 107
11096.356 99
11097.007 89
11097.657 70
11098.308 96
11098.958 106
11099.608 102
11100.259 96
11100.909 88
11101.560 101
11102.210 110
11102.861 95
11103.512 89
11104.162 69
11104.813 57
11105.463 38
11106.114 35
11106.765 39
11107.415 37
11108.066 37
11108.717 35
11109.368 39
11110.018 78
11110.669 96
11111.320 100
11111.971 130
11112.622 114
11113.272 95
11113.923 97
11114.574 92
11115.225 88
11115.876 80
11116.527 89
11117.178 121
11117.829 109
11118.480 115
11119.131 132
11119.782 130
11120.433 97
11121.084 87
11121.735 72
11122.386 76
11123.038 112
11123.689 93
11124.340 112
11124.991 145
11125.642 127
11126.294 126
11126.945 104
11127.596 84
11128.247 63
11128.899 53
11129.550 68
11130.201 84
11130.853 88
11131.504 117
11132.156 108
11132.807 88
11133.458 74
11134.110 63
11134.761 65
11135.413 65
11136.064 83
11136.716 103
11137.367 97
11138.019 86
11138.671 86
11139.322 77
11139.974 75
11140.626 64
11141.277 62
11141.929 50
11142.581 53
11143.232 66
11143.884 71
11144.536 59
11145.188 70
11145.839 77
11146.491 72
11147.143 79
11147.795 90
11148.447 104
11149.099 100
11149.751 90
11150.403 78
11151.055 87
11151.707 99
11152.359 113
11153.011 141
11153.663 115
11154.315 94
11154.967 111
11155.619 139
11156.271 156
11156.923 154
11157.575 142
11158.227 117
11158.880 103
11159.532 124
11160.184 102
11160.836 84
11161.489 106
11162.141 139
11162.793 135
11163.446 141
11164.098 119
11164.750 120
11165.403 149
11166.055 123
11166.707 112
11167.360 94
11168.012 116
11168.665 118
11169.317 106
11169.970 100
11170.622 109
11171.275 99
11171.927 103
11172.580 107
11173.233 100
11173.885 96
11174.538 105
11175.191 91
11175.843 85
11176.496 91
11177.149 73
11177.801 86
11178.454 90
11179.107 100
11179.760 91
11180.413 93
11181.065 86
11181.718 114
11182.371 93
11183.024 95
11183.677 100
11184.330 93
11184.983 84
11185.636 86
11186.289 66
11186.942 56
11187.595 59
11188.248 83
11188.901 90
11189.554 92
11190.207 79
11190.860 84
11191.513 74
11192.167 90
11192.820 111
11193.473 95
11194.126 95
11194.779 106
11195.433 131
11196.086 104
11196.739 119
11197.393 123
11198.046 122
11198.699 106
11199.353 128
11200.006 150
11200.659 140
11201.313 126
11201.966 126
11202.620 104
11203.273 106
11203.927 124
11204.580 113
11205.234 128
11205.887 124
11206.541 107
11207.195 102
11207.848 116
11208.502 133
11209.156 144
11209.809 154
11210.463 150
11211.117 144
11211.770 128
11212.424 112
11213.078 97
11213.732 73
11214.385 57
11215.039 61
11215.693 49
11216.347 80
11217.001 130
11217.655 136
11218.309 141
11218.963 151
11219.617 152
11220.271 144
11220.925 144
11221.579 128
11222.233 119
11222.887 104
11223.541 108
11224.195 97
11224.849 74
11225.503 59
11226.157 66
11226.812 59
11227.466 65
11228.120 102
11228.774 91
11229.428 103
11230.083 132
11230.737 154
11231.391 136
11232.046 118
11232.700 107
11233.354 98
11234.009 105
11234.663 102
11235.317 104
11235.972 102
11236.626 100
11237.281 114
11237.935 105
11238.590 106
11239.244 95
11239.899 84
11240.554 84
11241.208 99
11241.863 97
11242.517 92
11243.172 108
11243.827 108
11244.481 92
11245.136 82
11245.791 93
11246.446 107
11247.100 103
11247.755 103
11248.410 116
11249.065 135
11249.720 116
11250.374 95
11251.029 72
11251.684 67
11252.339 60
11252.994 55
11253.649 65
11254.304 77
11254.959 93
11255.614 112
11256.269 104
11256.924 121
11257.579 108
11258.234 108
11258.889 125
11259.544 160
11260.200 136
11260.855 98
11261.510 80
11262.165 80
11262.820 78
11263.476 65
11264.131 65
11264.786 69
11265.441 73
11266.097 80
11266.752 105
11267.407 83
11268.063 87
11268.718 81
11269.374 89
11270.029 139
11270.685 148
11271.340 162
11271.995 163
11272.651 149
11273.307 128
11273.962 117
11274.618 94
11275.273 87
11275.929 87
11276.584 110
11277.240 114
11277.896 108
11278.551 95
11279.207 79
11279.863 85
11280.519 88
11281.174 109
11281.830 91
11282.486 98
11283.142 110
11283.798 143
11284.453 137
11285.109 117
11285.765 123
11286.421 92
11287.077 73
11287.733 80
11288.389 109
11289.045 111
11289.701 115
11290.357 101
11291.013 86
11291.669 92
11292.325 86
11292.981 62
11293.637 72
11294.293 90
11294.950 91
11295.606 88
11296.262 109
11296.918 116
11297.574 100
11298.231 112
11298.887 105
11299.543 120
11300.200 102
11300.856 109
11301.512 111
11302.169 103
11302.825 96
11303.481 86
11304.138 70
11304.794 77
11305.451 89
11306.107 91
11306.764 86
11307.420 96
11308.077 87
11308.733 74
11309.390 85
11310.046 94
11310.703 95
11311.360 73
11312.016 88
11312.673 93
11313.330 83
11313.986 85
11314.643 87
11315.300 102
11315.957 119
11316.613 124
11317.270 131
11317.927 114
11318.584 87
11319.241 95
11319.898 89
11320.555 87
11321.211 79
11321.868 59
11322.525 48
11323.182 50
11323.839 46
11324.496 66
11325.153 97
11325.810 87
11326.468 93
11327.125 97
11327.782 110
11328.439 106
11329.096 112
11329.753 117
11330.410 114
11331.068 110
11331.725 110
11332.382 119
11333.039 135
11333.697 107
11334.354 98
11335.011 78
11335.669 73
11336.326 59
11336.983 50
11337.641 53
11338.298 50
11338.955 57
11339.613 78
11340.270 98
11340.928 93
11341.585 100
11342.243 94
11342.900 76
11343.558 65
11344.216 62
11344.873 55
11345.531 47
11346.189 82
11346.846 90
11347.504 83
11348.162 95
11348.819 91
11349.477 94
11350.135 75
11350.793 71
11351.450 91
11352.108 90
11352.766 82
11353.424 92
11354.082 93
11354.740 99
11355.398 114
11356.055 99
11356.713 95
11357.371 69
11358.029 80
11358.687 84
11359.345 80
11360.003 85
11360.661 106
11361.320 90
11361.978 85
11362.636 82
11363.294 63
11363.952 61
11364.610 56
11365.268 76
11365.927 69
11366.585 58
11367.243 63
11367.901 72
11368.560 72
11369.218 89
11369.876 73
11370.535 68
11371.193 70
11371.851 89
11372.510 102
11373.168 143
11373.827 119
11374.485 132
11375.144 134
11375.802 112
11376.461 101
11377.119 112
11377.778 115
11378.436 107
11379.095 90
11379.754 82
11380.412 85
11381.071 78
11381.730 72
11382.388 56
11383.047 61
11383.706 77
11384.364 70
11385.023 115
11385.682 118
11386.341 117
11387.000 117
11387.658 103
11388.317 93
11388.976 81
11389.635 76
11390.294 55
11390.953 41
11391.612 50
11392.271 58
11392.930 61
11393.589 50
11394.248 50
11394.907 53
11395.566 71
11396.225 78
11396.884 84
11397.543 66
11398.203 102
11398.862 125
11399.521 105
11400.180 107
11400.839 83
11401.499 71
11402.158 67
11402.817 58
11403.476 42
11404.136 63
11404.795 67
11405.455 82
11406.114 73
11406.773 74
11407.433 61
11408.092 52
11408.752 53
11409.411 41
11410.071 43
11410.730 53
11411.390 63
11412.049 59
11412.709 108
11413.368 154
11414.028 152
11414.688 143
11415.347 133
11416.007 121
11416.667 113
11417.326 139
11417.986 124
11418.646 116
11419.305 147
11419.965 152
11420.625 136
11421.285 117
11421.945 97
11422.605 75
11423.264 62
11423.924 45
11424.584 31
11425.244 48
11425.904 63
11426.564 71
11427.224 92
11427.884 77
11428.544 71
11429.204 63
11429.864 53
11430.524 48
11431.184 40
11431.845 47
11432.505 78
11433.165 90
11433.825 107
11434.485 95
11435.145 91
11435.806 77
11436.466 100
11437.126 78
11437.786 61
11438.447 82
11439.107 87
11439.767 96
11440.428 124
11441.088 119
11441.749 130
11442.409 125
11443.070 111
11443.730 111
11444.390 99
11445.051 72
11445.712 64
11446.372 56
11447.033 56
11447.693 66
11448.354 75
11449.014 81
11449.675 88
11450.336 95
11450.996 81
11451.657 80
11452.318 80
11452.979 91
11453.639 111
11454.300 120
11454.961 128
11455.622 126
11456.282 131
11456.943 132
11457.604 111
11458.265 89
11458.926 63
11459.587 56
11460.248 54
11460.909 58
11461.570 71
11462.231 90
11462.892 128
11463.553 113
11464.214 122
11464.875 117
11465.536 114
11466.197 92
11466.858 84
11467.519 99
11468.181 101
11468.842 100
11469.503 108
11470.164 98
11470.825 80
11471.487 94
11472.148 78
11472.809 112
11473.471 96
11474.132 118
11474.793 125
11475.455 96
11476.116 90
11476.778 68
11477.439 75
11478.100 88
11478.762 72
11479.423 66
11480.085 80
11480.746 89
11481.408 77
11482.070 93
11482.731 110
11483.393 93
11484.054 94
11484.716 97
11485.378 98
11486.039 112
11486.701 111
11487.363 88
11488.025 78
11488.686 82
11489.348 82
11490.010 84
11490.672 76
11491.334 64
11491.995 72
11492.657 80
11493.319 80
11493.981 72
11494.643 75
11495.305 94
11495.967 102
11496.629 111
11497.291 117
11497.953 117
11498.615 94
11499.277 97
11499.939 91
11500.601 87
11501.263 88
11501.926 91
11502.588 81
11503.250 90
11503.912 96
11504.574 99
11505.237 78
11505.899 94
11506.561 87
11507.223 79
11507.886 69
11508.548 52
11509.210 49
11509.873 50
11510.535 60
11511.198 65
11511.860 105
11512.523 97
11513.185 97
11513.847 75
11514.510 90
11515.173 107
11515.835 115
11516.498 105
11517.160 140
11517.823 128
11518.485 111
11519.148 99
11519.811 87
11520.473 75
11521.136 67
11521.799 86
11522.462 96
11523.124 94
11523.787 117
11524.450 115
11525.113 108
11525.776 103
11526.438 112
11527.101 107
11527.764 98
11528.427 116
11529.090 103
11529.753 86
11530.416 72
11531.079 53
11531.742 40
11532.405 44
11533.068 47
11533.731 61
11534.394 78
11535.057 67
11535.720 67
11536.383 79
11537.047 65
11537.710 56
11538.373 50
11539.036 45
11539.699 58
11540.363 57
11541.026 52
11541.689 55
11542.352 63
11543.016 67
11543.679 67
11544.342 66
11545.006 79
11545.669 78
11546.333 71
11546.996 78
11547.660 79
11548.323 89
11548.987 94
11549.650 75
11550.314 83
11550.977 75
11551.641 68
11552.304 71
11552.968 87
11553.632 98
11554.295 106
11554.959 98
11555.623 124
11556.286 114
11556.950 102
11557.614 87
11558.278 92
11558.941 84
11559.605 103
11560.269 100
11560.933 107
11561.597 97
11562.261 86
11562.924 84
11563.588 93
11564.252 112
11564.916 96
11565.580 112
11566.244 91
11566.908 102
11567.572 86
11568.236 108
11568.900 96
11569.564 102
11570.229 109
11570.893 99
11571.557 88
11572.221 101
11572.885 105
11573.549 96
11574.214 136
11574.878 138
11575.542 161
11576.206 161
11576.871 128
11577.535 96
11578.199 82
11578.864 93
11579.528 86
11580.192 84
11580.857 75
11581.521 80
11582.186 105
11582.850 92
11583.515 78
11584.179 95
11584.844 84
11585.508 65
11586.173 68
11586.837 74
11587.502 70
11588.167 81
11588.831 89
11589.496 110
11590.161 117
11590.825 112
11591.490 121
11592.155 102
11592.820 93
11593.484 71
11594.149 71
11594.814 100
11595.479 82
11596.144 62
11596.809 56
11597.473 74
11598.138 79
11598.803 81
11599.468 83
11600.133 98
11600.798 108
11601.463 88
11602.128 86
11602.793 90
11603.458 73
11604.123 78
11604.788 89
11605.454 95
11606.119 123
11606.784 102
11607.449 89
11608.114 87
11608.779 80
11609.445 86
11610.110 81
11610.775 76
11611.440 66
11612.106 61
11612.771 60
11613.436 80
11614.102 90
11614.767 90
11615.433 92
11616.098 82
11616.763 101
11617.429 116
11618.094 114
11618.760 104
11619.425 83
11620.091 65
11620.757 57
11621.422 60
11622.088 51
11622.753 55
11623.419 62
11624.085 57
11624.750 46
11625.416 37
11626.082 36
11626.747 49
11627.413 72
11628.079 75
11628.745 95
11629.411 88
11630.076 98
11630.742 95
11631.408 96
11632.074 88
11632.740 126
11633.406 114
11634.072 120
11634.738 111
11635.404 87
11636.070 74
11636.736 68
11637.402 85
11638.068 84
11638.734 114
11639.400 109
11640.066 121
11640.732 106
11641.398 89
11642.064 79
11642.731 88
11643.397 94
11644.063 100
11644.729 91
11645.396 77
11646.062 75
11646.728 74
11647.394 84
11648.061 94
11648.727 89
11649.394 80
11650.060 87
11650.726 128
11651.393 136
11652.059 137
11652.726 120
11653.392 91
11654.059 105
11654.725 93
11655.392 80
11656.058 90
11656.725 89
11657.392 80
11658.058 70
11658.725 86
11659.391 101
11660.058 104
11660.725 89
11661.392 75
11662.058 56
11662.725 50
11663.392 36
11664.059 36
11664.725 33
11665.392 48
11666.059 64
11666.726 78
11667.393 84
11668.060 83
11668.727 68
11669.394 69
11670.061 91
11670.728 90
11671.395 98
11672.062 82
11672.729 69
11673.396 90
11674.063 87
11674.730 75
11675.397 72
11676.064 72
11676.731 93
11677.399 116
11678.066 95
11678.733 95
11679.400 92
11680.067 79
11680.735 80
11681.402 85
11682.069 110
11682.737 106
11683.404 101
11684.071 107
11684.739 112
11685.406 137
11686.074 117
11686.741 84
11687.409 89
11688.076 72
11688.744 70
11689.411 70
11690.079 78
11690.746 83
11691.414 90
11692.081 99
11692.749 81
11693.417 78
11694.084 94
11694.752 91
11695.420 84
11696.087 94
11696.755 110
11697.423 91
11698.091 81
11698.758 72
11699.426 65
11700.094 66
11700.762 76
11701.430 79
11702.098 59
11702.765 44
11703.433 49
11704.101 49
11704.769 47
11705.437 43
11706.105 79
11706.773 79
11707.441 74
11708.109 75
11708.777 80
11709.446 88
11710.114 84
11710.782 110
11711.450 122
11712.118 109
11712.786 83
11713.455 72
11714.123 61
11714.791 59
11715.459 60
11716.128 73
11716.796 85
11717.464 77
11718.133 65
11718.801 72
11719.469 92
11720.138 72
11720.806 87
11721.475 121
11722.143 120
11722.811 136
11723.480 146
11724.148 155
11724.817 136
11725.486 121
11726.154 104
11726.823 78
11727.491 71
11728.160 56
11728.829 64
11729.497 94
11730.166 100
11730.835 117
11731.503 109
11732.172 125
11732.841 144
11733.510 127
11734.178 115
11734.847 95
11735.516 71
11736.185 48
11736.854 42
11737.523 73
11738.192 90
11738.861 105
11739.529 107
11740.198 100
11740.867 98
11741.536 72
11742.205 56
11742.875 53
11743.544 53
11744.213 49
11744.882 66
11745.551 71
11746.220 73
11746.889 62
11747.558 55
11748.228 42
11748.897 49
11749.566 55
11750.235 78
11750.905 111
11751.574 114
11752.243 116
11752.913 102
11753.582 84
11754.251 70
11754.921 73
11755.590 106
11756.259 116
11756.929 112
11757.598 101
11758.268 98
11758.937 78
11759.607 64
11760.276 62
11760.946 77
11761.616 66
11762.285 64
11762.955 67
11763.624 73
11764.294 74
11764.964 69
11765.633 97
11766.303 103
11766.973 106
11767.643 96
11768.312 92
11768.982 104
11769.652 82
11770.322 76
11770.992 87
11771.662 74
11772.331 76
11773.001 85
11773.671 93
11774.341 86
11775.011 84
11775.681 85
11776.351 85
11777.021 77
11777.691 82
11778.361 87
11779.031 75
11779.701 71
11780.372 71
11781.042 62
11781.712 51
11782.382 48
11783.052 43
11783.722 55
11784.393 44
11785.063 47
11785.733 79
11786.403 73
11787.074 56
11787.744 47
11788.414 51
11789.085 54
11789.755 65
11790.426 58
11791.096 53
11791.766 68
11792.437 85
11793.107 99
11793.778 102
11794.448 107
11795.119 96
11795.789 111
11796.460 96
11797.131 79
11797.801 76
11798.472 66
11799.143 64
11799.813 65
11800.484 68
11801.155 96
11801.825 87
11802.496 72
11803.167 78
11803.838 62
11804.508 87
11805.179 75
11805.850 74
11806.521 88
11807.192 88
11807.863 92
11808.534 87
11809.205 92
11809.876 112
11810.546 110
11811.217 115
11811.888 93
11812.560 92
11813.231 83
11813.902 74
11814.573 66
11815.244 76
11815.915 101
11816.586 102
11817.257 85
11817.928 91
11818.600 74
11819.271 98
11819.942 102
11820.613 89
11821.285 73
11821.956 78
11822.627 78
11823.299 76
11823.970 65
11824.641 54
11825.313 52
11825.984 70
11826.656 62
11827.327 80
11827.998 87
11828.670 82
11829.341 85
11830.013 74
11830.685 74
11831.356 71
11832.028 60
11832.699 90
11833.371 81
11834.043 74
11834.714 81
11835.386 112
11836.058 122
11836.729 97
11837.401 81
11838.073 68
11838.745 54
11839.416 50
11840.088 46
11840.760 49
11841.432 60
11842.104 73
11842.776 74
11843.447 80
11844.119 77
11844.791 68
11845.463 58
11846.135 63
11846.807 99
11847.479 106
11848.151 113
11848.823 122
11849.496 115
11850.168 100
11850.840 100
11851.512 86
11852.184 91
11852.856 83
11853.528 69
11854.201 56
11854.873 49
11855.545 41
11856.217 40
11856.890 69
11857.562 80
11858.234 88
11858.907 72
11859.579 58
11860.251 70
11860.924 77
11861.596 100
11862.269 95
11862.941 78
11863.614 69
11864.286 77
11864.959 78
11865.631 88
11866.304 88
11866.976 86
11867.649 82
11868.321 72
11868.994 72
11869.667 59
11870.339 59
11871.012 63
11871.685 49
11872.358 41
11873.030 23
11873.703 40
11874.376 54
11875.049 70
11875.721 81
11876.394 80
11877.067 86
11877.740 92
11878.413 99
11879.086 100
11879.759 87
11880.432 67
11881.105 49
11881.778 51
11882.451 61
11883.124 87
11883.797 90
11884.470 114
11885.143 110
11885.816 95
11886.489 75
11887.162 55
11887.836 57
11888.509 49
11889.182 58
11889.855 42
11890.528 43
11891.202 46
11891.875 48
11892.548 54
11893.222 74
11893.895 70
11894.568 80
11895.242 82
11895.915 70
11896.588 70
11897.262 52
11897.935 44
11898.609 42
11899.282 49
11899.956 59
11900.629 72
11901.303 97
11901.976 86
11902.650 104
11903.324 102
11903.997 120
11904.671 115
11905.345 91
11906.018 72
11906.692 67
11907.366 80
11908.039 80
11908.713 83
11909.387 79
11910.061 68
11910.735 64
11911.408 91
11912.082 97
11912.756 88
11913.430 70
11914.104 70
11914.778 63
11915.452 67
11916.126 52
11916.800 48
11917.474 64
11918.148 66
11918.822 59
11919.496 60
11920.170 61
11920.844 94
11921.518 99
11922.192 96
11922.866 88
11923.541 79
11924.215 71
11924.889 60
11925.563 48
11926.237 51
11926.912 50
11927.586 41
11928.260 31
11928.935 49
11929.609 79
11930.283 85
11930.958 83
11931.632 73
11932.307 71
11932.981 74
11933.656 65
11934.330 52
11935.005 51
11935.679 50
11936.354 53
11937.028 62
11937.703 72
11938.377 73
11939.052 87
11939.727 125
11940.401 123
11941.076 101
11941.751 89
11942.425 70
11943.100 58
11943.775 53
11944.450 43
11945.124 78
11945.799 78
11946.474 99
11947.149 109
11947.824 99
11948.499 88
11949.173 67
11949.848 52
11950.523 69
11951.198 74
11951.873 73
11952.548 61
11953.223 60
11953.898 41
11954.573 38
11955.248 52
11955.923 61
11956.599 74
11957.274 90
11957.949 110
11958.624 128
11959.299 97
11959.974 92
11960.650 94
11961.325 95
11962.000 116
11962.675 123
11963.351 124
11964.026 122
11964.701 116
11965.377 106
11966.052 99
11966.728 100
11967.403 81
11968.078 61
11968.754 63
11969.429 63
11970.105 68
11970.780 70
11971.456 58
11972.131 76
11972.807 76
11973.483 71
11974.158 77
11974.834 93
11975.509 122
11976.185 110
11976.861 93
11977.536 101
11978.212 125
11978.888 112
11979.564 100
11980.239 80
11980.915 68
11981.591 67
11982.267 67
11982.943 94
11983.619 83
11984.295 78
11984.970 66
11985.646 55
11986.322 86
11986.998 119
11987.674 117
11988.350 104
11989.026 92
11989.702 95
11990.378 84
11991.055 107
11991.731 127
11992.407 120
11993.083 118
11993.759 114
11994.435 111
11995.111 107
11995.788 101
11996.464 103
11997.140 88
11997.816 80
11998.493 73
11999.169 77
11999.845 80
12000.522 57
12001.198 50
12001.874 48
12002.551 55
12003.227 70
12003.904 67
12004.580 73
12005.257 66
12005.933 50
12006.610 55
12007.286 71
12007.963 84
12008.639 83
12009.316 93
12009.993 78
12010.669 91
12011.346 74
12012.023 55
12012.699 44
12013.376 52
12014.053 78
12014.729 78
12015.406 84
12016.083 86
12016.760 91
12017.437 102
12018.114 116
12018.790 111
12019.467 97
12020.144 116
12020.821 111
12021.498 117
12022.175 115
12022.852 120
12023.529 82
12024.206 69
12024.883 73
12025.560 112
12026.237 133
12026.914 131
12027.591 112
12028.268 115
12028.946 118
12029.623 113
12030.300 94
12030.977 71
12031.654 63
12032.332 40
12033.009 29
12033.686 41
12034.364 37
12035.041 47
12035.718 47
12036.396 40
12037.073 47
12037.750 84
12038.428 103
12039.105 104
12039.783 108
12040.460 93
12041.138 71
12041.815 64
12042.493 71
12043.170 78
12043.848 74
12044.525 70
12045.203 87
12045.881 112
12046.558 105
12047.236 106
12047.914 107
12048.591 93
12049.269 76
12049.947 75
12050.625 73
12051.302 65
12051.980 68
12052.658 60
12053.336 62
12054.014 64
12054.692 74
12055.369 68
12056.047 66
12056.725 78
12057.403 83
12058.081 83
12058.759 74
12059.437 58
12060.115 123
12060.793 131
12061.471 140
12062.149 123
12062.828 128
12063.506 120
12064.184 105
12064.862 92
12065.540 117
12066.218 102
12066.897 88
12067.575 85
12068.253 76
12068.931 58
12069.610 48
12070.288 40
12070.966 29
12071.645 27
12072.323 51
12073.001 59
12073.680 54
12074.358 43
12075.037 46
12075.715 74
12076.394 74
12077.072 80
12077.751 71
12078.429 84
12079.108 94
12079.786 85
12080.465 95
12081.144 100
12081.822 96
12082.501 76
12083.180 49
12083.858 47
12084.537 66
12085.216 63
12085.894 55
12086.573 68
12087.252 62
12087.931 61
12088.610 72
12089.288 69
12089.967 65
12090.646 76
12091.325 82
12092.004 66
12092.683 65
12093.362 60
12094.041 52
12094.720 48
12095.399 59
12096.078 60
12096.757 57
12097.436 58
12098.115 61
12098.794 41
12099.473 44
12100.153 33
12100.832 43
12101.511 48
12102.190 48
12102.869 82
12103.549 103
12104.228 120
12104.907 99
12105.587 93
12106.266 86
12106.945 93
12107.625 86
12108.304 88
12108.983 77
12109.663 66
12110.342 48
12111.022 39
12111.701 54
12112.381 63
12113.060 88
12113.740 90
12114.419 109
12115.099 102
12115.778 88
12116.458 68
12117.138 70
12117.817 81
12118.497 87
12119.177 74
12119.856 93
12120.536 107
12121.216 89
12121.896 87
12122.575 70
12123.255 64
12123.935 50
12124.615 53
12125.295 63
12125.975 68
12126.655 60
12127.334 46
12128.014 64
12128.694 78
12129.374 86
12130.054 97
12130.734 75
12131.414 110
12132.094 127
12132.774 116
12133.455 101
12134.135 97
12134.815 98
12135.495 106
12136.175 91
12136.855 78
12137.535 83
12138.216 111
12138.896 134
12139.576 103
12140.256 94
12140.937 89
12141.617 97
12142.297 92
12142.978 85
12143.658 85
12144.339 78
12145.019 69
12145.699 78
12146.380 74
12147.060 68
12147.741 59
12148.421 58
12149.102 71
12149.782 88
12150.463 85
12151.144 80
12151.824 60
12152.505 50
12153.185 80
12153.866 84
12154.547 75
12155.227 86
12155.908 96
12156.589 91
12157.270 74
12157.950 88
12158.631 79
12159.312 88
12159.993 96
12160.674 71
12161.355 69
12162.035 87
12162.716 75
12163.397 70
12164.078 66
12164.759 95
12165.440 93
12166.121 86
12166.802 76
12167.483 59
12168.164 59
12168.845 84
12169.526 85
12170.208 100
12170.889 105
12171.570 119
12172.251 101
12172.932 87
12173.613 96
12174.295 83
12174.976 85
12175.657 91
12176.339 90
12177.020 72
12177.701 69
12178.382 53
12179.064 46
12179.745 43
12180.427 40
12181.108 50
12181.790 50
12182.471 54
12183.152 58
12183.834 78
12184.515 85
12185.197 92
12185.879 94
12186.560 69
12187.242 62
12187.923 73
12188.605 80
12189.287 85
12189.968 59
12190.650 63
12191.332 76
12192.013 85
12192.695 90
12193.377 78
12194.059 61
12194.741 51
12195.422 55
12196.104 65
12196.786 61
12197.468 73
12198.150 54
12198.832 55
12199.514 45
12200.196 45
12200.878 32
12201.560 41
12202.242 62
12202.924 75
12203.606 84
12204.288 82
12204.970 68
12205.652 82
12206.334 102
12207.016 91
12207.698 89
12208.381 87
12209.063 77
12209.745 75
12210.427 79
12211.110 87
12211.792 108
12212.474 133
12213.156 127
12213.839 120
12214.521 104
12215.204 116
12215.886 143
12216.568 151
12217.251 129
12217.933 129
12218.616 109
12219.298 98
12219.981 82
12220.663 76
12221.346 56
12222.028 79
12222.711 68
12223.394 54
12224.076 40
12224.759 32
12225.441 41
12226.124 55
12226.807 59
12227.490 71
12228.172 72
12228.855 69
12229.538 62
12230.221 65
12230.903 61
12231.586 67
12232.269 81
12232.952 88
12233.635 80
12234.318 73
12235.001 79
12235.684 78
12236.367 84
12237.050 77
12237.733 88
12238.416 93
12239.099 105
12239.782 114
12240.465 109
12241.148 104
12241.831 95
12242.514 81
12243.197 74
12243.881 59
12244.564 53
12245.247 50
12245.930 54
12246.613 63
12247.297 62
12247.980 89
12248.663 83
12249.347 92
12250.030 105
12250.713 109
12251.397 102
12252.080 95
12252.764 78
12253.447 62
12254.130 55
12254.814 47
12255.497 51
12256.181 60
12256.865 68
12257.548 111
12258.232 83
12258.915 75
12259.599 62
12260.283 52
12260.966 88
12261.650 108
12262.334 107
12263.017 100
12263.701 93
12264.385 84
12265.069 55
12265.752 77
12266.436 77
12267.120 81
12267.804 82
12268.488 78
12269.172 76
12269.855 61
12270.539 56
12271.223 53
12271.907 47
12272.591 68
12273.275 99
12273.959 88
12274.643 80
12275.327 59
12276.011 73
12276.695 72
12277.380 60
12278.064 42
12278.748 42
12279.432 59
12280.116 49
12280.800 67
12281.485 68
12282.169 70
12282.853 59
12283.537 62
12284.222 56
12284.906 43
12285.590 65
12286.275 92
12286.959 87
12287.644 83
12288.328 74
12289.012 58
12289.697 49
12290.381 40
12291.066 39
12291.750 37
12292.435 43
12293.119 46
12293.804 50
12294.489 64
12295.173 65
12295.858 85
12296.542 95
12297.227 95
12297.912 76
12298.597 71
12299.281 74
12299.966 93
12300.651 100
12301.336 120
12302.020 122
12302.705 100
12303.390 119
12304.075 132
12304.760 104
12305.445 81
12306.130 82
12306.814 76
12307.499 77
12308.184 93
12308.869 72
12309.554 84
12310.239 88
12310.924 66
12311.609 70
12312.295 60
12312.980 67
12313.665 77
12314.350 87
12315.035 92
12315.720 61
12316.405 50
12317.091 40
12317.776 50
12318.461 73
12319.146 87
12319.832 80
12320.517 63
12321.202 74
12321.888 71
12322.573 70
12323.259 91
12323.944 75
12324.629 76
12325.315 76
12326.000 73
12326.686 58
12327.371 52
12328.057 57
12328.742 62
12329.428 53
12330.113 45
12330.799 59
12331.485 85
12332.170 68
12332.856 55
12333.542 76
12334.227 80
12334.913 88
12335.599 88
12336.285 95
12336.970 97
12337.656 85
12338.342 61
12339.028 59
12339.714 69
12340.399 89
12341.085 89
12341.771 80
12342.457 86
12343.143 78
12343.829 60
12344.515 87
12345.201 105
12345.887 93
12346.573 96
12347.259 102
12347.945 85
12348.631 83
12349.317 73
12350.004 77
12350.690 68
12351.376 61
12352.062 57
12352.748 74
12353.435 86
12354.121 92
12354.807 91
12355.493 117
12356.180 104
12356.866 89
12357.552 87
12358.239 91
12358.925 112
12359.611 105
12360.298 84
12360.984 77
12361.671 72
12362.357 80
12363.044 73
12363.730 70
12364.417 83
12365.103 72
12365.790 64
12366.476 50
12367.163 52
12367.850 49
12368.536 65
12369.223 64
12369.910 75
12370.596 75
12371.283 54
12371.970 69
12372.657 67
12373.343 60
12374.030 66
12374.717 72
12375.404 80
12376.091 60
12376.778 53
12377.465 60
12378.151 108
12378.838 121
12379.525 97
12380.212 72
12380.899 77
12381.586 69
12382.273 80
12382.960 102
12383.647 89
12384.335 73
12385.022 81
12385.709 70
12386.396 61
12387.083 57
12387.770 64
12388.457 55
12389.145 71
12389.832 92
12390.519 95
12391.206 89
12391.894 86
12392.581 110
12393.268 111
12393.956 82
12394.643 86
12395.331 94
12396.018 118
12396.705 119
12397.393 108
12398.080 87
12398.768 75
12399.455 82
12400.143 97
12400.830 96
12401.518 119
12402.205 118
12402.893 121
12403.581 140
12404.268 139
12404.956 115
12405.644 107
12406.331 107
12407.019 93
12407.707 106
12408.395 107
12409.082 89
12409.770 70
12410.458 88
12411.146 111
12411.834 100
12412.522 79
12413.209 68
12413.897 76
12414.585 79
12415.273 133
12415.961 118
12416.649 112
12417.337 90
12418.025 92
12418.713 83
12419.401 85
12420.089 80
12420.777 74
12421.466 90
12422.154 93
12422.842 119
12423.530 98
12424.218 107
12424.906 105
12425.595 98
12426.283 96
12426.971 97
12427.659 101
12428.348 111
12429.036 91
12429.724 70
12430.413 69
12431.101 73
12431.790 86
12432.478 81
12433.166 72
12433.855 80
12434.543 84
12435.232 68
12435.920 74
12436.609 78
12437.297 62
12437.986 65
12438.675 67
12439.363 66
12440.052 68
12440.741 71
12441.429 65
12442.118 83
12442.807 74
12443.495 64
12444.184 50
12444.873 56
12445.562 48
12446.250 53
12446.939 56
12447.628 73
12448.317 62
12449.006 46
12449.695 59
12450.384 82
12451.073 77
12451.762 69
12452.451 76
12453.140 82
12453.829 79
12454.518 95
12455.207 98
12455.896 87
12456.585 70
12457.274 64
12457.963 66
12458.652 78
12459.341 81
12460.031 87
12460.720 81
12461.409 78
12462.098 82
12462.787 79
12463.477 77
12464.166 77
12464.855 92
12465.545 125
12466.234 120
12466.923 88
12467.613 89
12468.302 85
12468.992 72
12469.681 77
12470.371 78
12471.060 80
12471.750 106
12472.439 95
12473.129 97
12473.818 111
12474.508 85
12475.197 92
12475.887 85
12476.577 123
12477.266 137
12477.956 115
12478.646 89
12479.335 77
12480.025 75
12480.715 69
12481.405 72
12482.094 82
12482.784 76
12483.474 64
12484.164 57
12484.854 44
12485.544 42
12486.234 52
12486.924 65
12487.614 83
12488.303 74
12488.993 78
12489.683 76
12490.373 95
12491.064 101
12491.754 97
12492.444 86
12493.134 75
12493.824 62
12494.514 68
12495.204 80
12495.894 62
12496.585 69
12497.275 83
12497.965 78
12498.655 68
12499.346 58
12500.036 44
12500.726 49
12501.416 76
12502.107 97
12502.797 122
12503.488 112
12504.178 123
12504.868 116
12505.559 111
12506.249 86
12506.940 73
12507.630 92
12508.321 88
12509.011 106
12509.702 109
12510.392 111
12511.083 91
12511.774 57
12512.464 85
12513.155 100
12513.846 77
12514.536 73
12515.227 77
12515.918 102
12516.609 109
12517.299 116
12517.990 122
12518.681 89
12519.372 71
12520.063 56
12520.753 48
12521.444 42
12522.135 45
12522.826 53
12523.517 60
12524.208 76
12524.899 79
12525.590 92
12526.281 108
12526.972 106
12527.663 113
12528.354 101
12529.045 117
12529.736 127
12530.427 110
12531.119 93
12531.810 83
12532.501 69
12533.192 75
12533.883 68
12534.575 46
12535.266 58
12535.957 89
12536.649 81
12537.340 75
12538.031 89
12538.723 85
12539.414 87
12540.105 122
12540.797 143
12541.488 144
12542.180 131
12542.871 106
12543.563 104
12544.254 92
12544.946 94
12545.637 97
12546.329 97
12547.020 85
12547.712 78
12548.404 64
12549.095 77
12549.787 77
12550.479 72
12551.170 84
12551.862 79
12552.554 74
12553.245 73
12553.937 62
12554.629 49
12555.321 50
12556.013 59
12556.705 81
12557.396 93
12558.088 100
12558.780 89
12559.472 86
12560.164 72
12560.856 72
12561.548 115
12562.240 114
12562.932 91
12563.624 74
12564.316 88
12565.008 98
12565.700 78
12566.392 70
12567.085 58
12567.777 58
12568.469 52
12569.161 47
12569.853 76
12570.546 77
12571.238 75
12571.930 61
12572.622 52
12573.315 64
12574.007 78
12574.699 71
12575.392 58
12576.084 68
12576.777 82
12577.469 101
12578.161 104
12578.854 101
12579.546 86
12580.239 90
12580.931 85
12581.624 85
12582.317 67
12583.009 69
12583.702 93
12584.394 75
12585.087 54
12585.780 43
12586.472 46
12587.165 69
12587.858 84
12588.550 101
12589.243 93
12589.936 84
12590.629 69
12591.322 102
12592.014 94
12592.707 87
12593.400 75
12594.093 51
12594.786 41
12595.479 60
12596.172 69
12596.865 51
12597.558 47
12598.251 60
12598.944 62
12599.637 79
12600.330 89
12601.023 89
12601.716 101
12602.409 108
12603.102 112
12603.795 100
12604.489 99
12605.182 78
12605.875 77
12606.568 69
12607.261 59
12607.955 71
12608.648 100
12609.341 104
12610.035 95
12610.728 92
12611.421 86
12612.115 74
12612.808 85
12613.501 82
12614.195 66
12614.888 111
12615.582 98
12616.275 91
12616.969 83
12617.662 76
12618.356 62
12619.049 55
12619.743 56
12620.437 92
12621.130 89
12621.824 84
12622.518 71
12623.211 64
12623.905 63
12624.599 72
12625.292 67
12625.986 52
12626.680 47
12627.374 44
12628.068 51
12628.761 47
12629.455 46
12630.149 54
12630.843 67
12631.537 55
12632.231 41
12632.925 45
12633.619 61
12634.313 50
12635.007 47
12635.701 60
12636.395 78
12637.089 101
12637.783 136
12638.477 131
12639.171 133
12639.865 124
12640.560 94
12641.254 79
12641.948 77
12642.642 93
12643.336 91
12644.031 69
12644.725 54
12645.419 62
12646.114 86
12646.808 102
12647.502 117
12648.197 96
12648.891 70
12649.585 72
12650.280 94
12650.974 87
12651.669 64
12652.363 62
12653.058 66
12653.752 57
12654.447 57
12655.141 54
12655.836 48
12656.531 51
12657.225 50
12657.920 44
12658.615 55
12659.309 46
12660.004 45
12660.699 27
12661.393 55
12662.088 75
12662.783 73
12663.478 65
12664.172 60
12664.867 65
12665.562 78
12666.257 72
12666.952 61
12667.647 52
12668.342 37
12669.037 28
12669.732 38
12670.427 44
12671.122 53
12671.817 52
12672.512 63
12673.207 60
12673.902 47
12674.597 31
12675.292 45
12675.987 62
12676.682 80
12677.377 90
12678.073 94
12678.768 89
12679.463 92
12680.158 81
12680.854 70
12681.549 65
12682.244 47
12682.940 64
12683.635 126
12684.330 151
12685.026 162
12685.721 155
12686.416 130
12687.112 137
12687.807 101
12688.503 99
12689.198 84
12689.894 75
12690.589 56
12691.285 46
12691.981 33
12692.676 39
12693.372 60
12694.067 68
12694.763 79
12695.459 76
12696.154 60
12696.850 68
12697.546 66
12698.242 44
12698.937 49
12699.633 62
12700.329 72
12701.025 80
12701.721 98
12702.416 92
12703.112 70
12703.808 62
12704.504 74
12705.200 67
12705.896 76
12706.592 88
12707.288 85
12707.984 69
12708.680 64
12709.376 86
12710.072 100
12710.768 86
12711.464 84
12712.160 77
12712.857 83
12713.553 108
12714.249 84
12714.945 75
12715.641 66
12716.338 68
12717.034 99
12717.730 91
12718.426 74
12719.123 66
12719.819 71
12720.515 78
12721.212 58
12721.908 47
12722.605 47
12723.301 56
12723.997 57
12724.694 57
12725.390 59
12726.087 69
12726.783 80
12727.480 78
12728.177 81
12728.873 82
12729.570 69
12730.266 60
12730.963 82
12731.660 78
12732.356 73
12733.053 66
12733.750 74
12734.447 70
12735.143 78
12735.840 68
12736.537 48
12737.234 44
12737.930 50
12738.627 69
12739.324 74
12740.021 75
12740.718 67
12741.415 48
12742.112 36
12742.809 31
12743.506 39
12744.203 60
12744.900 88
12745.597 126
12746.294 119
12746.991 105
12747.688 122
12748.385 137
12749.082 109
12749.780 87
12750.477 94
12751.174 95
12751.871 80
12752.568 70
12753.266 54
12753.963 48
12754.660 68
12755.357 68
12756.055 78
12756.752 76
12757.450 69
12758.147 82
12758.844 89
12759.542 80
12760.239 64
12760.937 54
12761.634 61
12762.332 54
12763.029 50
12763.727 69
12764.424 75
12765.122 77
12765.819 68
12766.517 86
12767.215 86
12767.912 110
12768.610 117
12769.308 107
12770.005 80
12770.703 64
12771.401 59
12772.099 44
12772.796 33
12773.494 44
12774.192 39
12774.890 67
12775.588 91
12776.286 77
12776.983 81
12777.681 77
12778.379 89
12779.077 95
12779.775 97
12780.473 86
12781.171 83
12781.869 74
12782.567 64
12783.265 96
12783.964 91
12784.662 81
12785.360 65
12786.058 60
12786.756 62
12787.454 56
12788.152 77
12788.851 94
12789.549 103
12790.247 100
12790.945 96
12791.644 88
12792.342 82
12793.040 109
12793.739 101
12794.437 96
12795.136 113
12795.834 95
12796.532 92
12797.231 92
12797.929 118
12798.628 152
12799.326 122
12800.025 96
12800.723 96
12801.422 77
12802.121 84
12802.819 80
12803.518 79
12804.216 68
12804.915 74
12805.614 74
12806.312 57
12807.011 54
12807.710 76
12808.409 98
12809.107 84
12809.806 98
12810.505 78
12811.204 73
12811.903 85
12812.602 93
12813.301 92
12813.999 91
12814.698 96
12815.397 75
12816.096 58
12816.795 66
12817.494 65
12818.193 57
12818.892 46
12819.591 43
12820.291 69
12820.990 64
12821.689 53
12822.388 44
12823.087 40
12823.786 54
12824.485 67
12825.185 75
12825.884 101
12826.583 98
12827.282 104
12827.982 108
12828.681 124
12829.380 125
12830.080 135
12830.779 134
12831.478 138
12832.178 135
12832.877 114
12833.577 123
12834.276 116
12834.976 109
12835.675 70
12836.375 55
12837.074 81
12837.774 94
12838.473 81
12839.173 81
12839.873 58
12840.572 53
12841.272 70
12841.972 60
12842.671 63
12843.371 61
12844.071 63
12844.770 68
12845.470 61
12846.170 65
12846.870 60
12847.570 46
12848.269 45
12848.969 67
12849.669 70
12850.369 45
12851.069 57
12851.769 47
12852.469 41
12853.169 40
12853.869 69
12854.569 62
12855.269 59
12855.969 76
12856.669 57
12857.369 63
12858.069 76
12858.769 73
12859.470 58
12860.170 45
12860.870 44
12861.570 49
12862.270 61
12862.971 58
12863.671 66
12864.371 64
12865.071 51
12865.772 44
12866.472 72
12867.172 67
12867.873 50
12868.573 41
12869.274 45
12869.974 37
12870.675 45
12871.375 57
12872.075 66
12872.776 46
12873.477 51
12874.177 42
12874.878 50
12875.578 43
12876.279 54
12876.979 63
12877.680 53
12878.381 45
12879.081 41
12879.782 44
12880.483 72
12881.184 65
12881.884 75
12882.585 97
12883.286 104
12883.987 88
12884.688 81
12885.388 82
12886.089 65
12886.790 86
12887.491 87
12888.192 81
12888.893 79
12889.594 102
12890.295 118
12890.996 125
12891.697 94
12892.398 82
12893.099 84
12893.800 83
12894.501 79
12895.202 88
12895.904 90
12896.605 106
12897.306 93
12898.007 90
12898.708 85
12899.410 79
12900.111 72
12900.812 75
12901.513 72
12902.215 61
12902.916 58
12903.617 44
12904.319 38
12905.020 27
12905.722 40
12906.423 32
12907.124 29
12907.826 16
12908.527 12
12909.229 52
12909.930 62
12910.632 57
12911.334 67
12912.035 72
12912.737 81
12913.438 78
12914.140 86
12914.842 74
12915.543 69
12916.245 65
12916.947 132
12917.648 126
12918.350 124
12919.052 97
12919.754 81
12920.456 69
12921.157 57
12921.859 58
12922.561 58
12923.263 52
12923.965 36
12924.667 27
12925.369 39
12926.071 61
12926.773 60
12927.475 59
12928.177 69
12928.879 80
12929.581 80
12930.283 68
12930.985 65
12931.687 54
12932.389 41
12933.091 42
12933.794 55
12934.496 52
12935.198 60
12935.900 103
12936.602 95
12937.305 106
12938.007 105
12938.709 98
12939.412 95
12940.114 85
12940.816 87
12941.519 66
12942.221 67
12942.924 53
12943.626 44
12944.328 52
12945.031 39
12945.733 51
12946.436 64
12947.138 67
12947.841 97
12948.544 103
12949.246 103
12949.949 81
12950.651 81
12951.354 83
12952.057 86
12952.759 95
12953.462 97
12954.165 87
12954.868 79
12955.570 71
12956.273 66
12956.976 82
12957.679 89
12958.382 87
12959.084 75
12959.787 55
12960.490 38
12961.193 33
12961.896 43
12962.599 57
12963.302 62
12964.005 49
12964.708 54
12965.411 54
12966.114 40
12966.817 30
12967.520 34
12968.223 31
12968.926 31
12969.630 33
12970.333 32
12971.036 27
12971.739 42
12972.442 47
12973.146 70
12973.849 56
12974.552 52
12975.255 67
12975.959 87
12976.662 84
12977.365 82
12978.069 75
12978.772 85
12979.476 96
12980.179 71
12980.882 67
12981.586 69
12982.289 55
12982.993 59
12983.696 58
12984.400 58
12985.104 53
12985.807 57
12986.511 52
12987.214 40
12987.918 36
12988.622 50
12989.325 80
12990.029 105
12990.733 114
12991.437 104
12992.140 95
12992.844 99
12993.548 80
12994.252 66
12994.955 58
12995.659 53
12996.363 43
12997.067 41
12997.771 60
12998.475 76
12999.179 84
12999.883 90
13000.587 86
13001.291 71
13001.995 70
13002.699 62
13003.403 66
13004.107 65
13004.811 83
13005.515 78
13006.219 63
13006.923 61
13007.628 53
13008.332 32
13009.036 35
13009.740 28
13010.445 28
13011.149 46
13011.853 46
13012.557 51
13013.262 52
13013.966 45
13014.670 38
13015.375 27
13016.079 13
13016.784 13
13017.488 26
13018.193 36
13018.897 33
13019.602 37
13020.306 52
13021.011 66
13021.715 65
13022.420 58
13023.124 55
13023.829 43
13024.534 46
13025.238 72
13025.943 82
13026.648 80
13027.352 77
13028.057 84
13028.762 97
13029.467 104
13030.171 128
13030.876 129
13031.581 128
13032.286 148
13032.991 130
13033.696 109
13034.400 99
13035.105 105
13035.810 106
13036.515 87
13037.220 71
13037.925 67
13038.630 57
13039.335 69
13040.040 86
13040.745 110
13041.450 133
13042.156 123
13042.861 104
13043.566 104
13044.271 111
13044.976 99
13045.681 90
13046.387 74
13047.092 57
13047.797 75
13048.502 108
13049.208 102
13049.913 94
13050.618 85
13051.324 89
13052.029 97
13052.734 96
13053.440 101
13054.145 105
13054.851 123
13055.556 112
13056.262 96
13056.967 81
13057.673 67
13058.378 80
13059.084 78
13059.789 69
13060.495 68
13061.201 69
13061.906 77
13062.612 83
13063.318 83
13064.023 65
13064.729 65
13065.435 70
13066.141 77
13066.846 91
13067.552 109
13068.258 96
13068.964 95
13069.670 72
13070.376 57
13071.081 55
13071.787 61
13072.493 82
13073.199 96
13073.905 78
13074.611 73
13075.317 71
13076.023 56
13076.729 72
13077.435 61
13078.141 52
13078.847 57
13079.554 57
13080.260 64
13080.966 61
13081.672 51
13082.378 42
13083.084 42
13083.791 38
13084.497 47
13085.203 58
13085.909 60
13086.616 78
13087.322 96
13088.028 95
13088.735 104
13089.441 97
13090.148 89
13090.854 87
13091.561 83
13092.267 94
13092.973 78
13093.680 78
13094.386 72
13095.093 56
13095.800 79
13096.506 80
13097.213 82
13097.919 81
13098.626 76
13099.333 92
13100.039 98
13100.746 88
13101.453 72
13102.159 61
13102.866 89
13103.573 105
13104.280 79
13104.987 55
13105.693 50
13106.400 52
13107.107 43
13107.814 40
13108.521 52
13109.228 40
13109.935 55
13110.642 67
13111.349 90
13112.056 81
13112.763 83
13113.470 94
13114.177 109
13114.884 84
13115.591 73
13116.298 59
13117.005 59
13117.712 45
13118.419 40
13119.127 45
13119.834 37
13120.541 56
13121.248 65
13121.956 55
13122.663 64
13123.370 56
13124.078 68
13124.785 52
13125.492 41
13126.200 44
13126.907 69
13127.614 80
13128.322 61
13129.029 53
13129.737 43
13130.444 49
13131.152 58
13131.859 59
13132.567 63
13133.274 85
13133.982 74
13134.690 68
13135.397 61
13136.105 63
13136.813 65
13137.520 67
13138.228 54
13138.936 41
13139.643 62
13140.351 80
13141.059 83
13141.767 91
13142.475 102
13143.182 88
13143.890 110
13144.598 100
13145.306 110
13146.014 87
13146.722 70
13147.430 78
13148.138 72
13148.846 67
13149.554 60
13150.262 56
13150.970 43
13151.678 47
13152.386 56
13153.094 50
13153.802 63
13154.510 81
13155.218 77
13155.927 66
13156.635 40
13157.343 29
13158.051 27
13158.760 36
13159.468 42
13160.176 52
13160.884 41
13161.593 45
13162.301 45
13163.010 48
13163.718 62
13164.426 82
13165.135 77
13165.843 84
13166.552 90
13167.260 86
13167.969 82
13168.677 73
13169.386 78
13170.094 64
13170.803 50
13171.511 56
13172.220 56
13172.929 41
13173.637 47
13174.346 59
13175.055 79
13175.763 76
13176.472 86
13177.181 88
13177.890 72
13178.598 63
13179.307 58
13180.016 48
13180.725 71
13181.434 82
13182.143 69
13182.852 73
13183.561 57
13184.269 59
13184.978 53
13185.687 63
13186.396 58
13187.105 42
13187.814 35
13188.523 29
13189.233 48
13189.942 46
13190.651 53
13191.360 63
13192.069 65
13192.778 65
13193.487 58
13194.197 66
13194.906 56
13195.615 50
13196.324 50
13197.034 55
13197.743 78
13198.452 89
13199.162 78
13199.871 80
13200.580 101
13201.290 90
13201.999 73
13202.709 68
13203.418 69
13204.128 69
13204.837 59
13205.547 58
13206.256 55
13206.966 49
13207.675 40
13208.385 72
13209.094 69
13209.804 71
13210.514 63
13211.223 60
13211.933 92
13212.643 104
13213.352 96
13214.062 82
13214.772 80
13215.482 105
13216.192 92
13216.901 72
13217.611 62
13218.321 61
13219.031 62
13219.741 71
13220.451 67
13221.161 63
13221.871 80
13222.581 107
13223.291 111
13224.001 90
13224.711 91
13225.421 90
13226.131 69
13226.841 86
13227.551 64
13228.261 61
13228.971 58
13229.681 63
13230.392 60
13231.102 71
13231.812 62
13232.522 58
13233.232 63
13233.943 60
13234.653 79
13235.363 87
13236.074 95
13236.784 119
13237.494 96
13238.205 95
13238.915 97
13239.626 111
13240.336 104
13241.047 117
13241.757 103
13242.468 93
13243.178 84
13243.889 55
13244.599 56
13245.310 62
13246.020 70
13246.731 117
13247.442 112
13248.152 106
13248.863 84
13249.574 76
13250.284 66
13250.995 61
13251.706 46
13252.417 50
13253.127 67
13253.838 72
13254.549 78
13255.260 59
13255.971 59
13256.682 55
13257.393 69
13258.103 60
13258.814 48
13259.525 44
13260.236 42
13260.947 41
13261.658 37
13262.369 36
13263.080 43
13263.792 48
13264.503 56
13265.214 66
13265.925 93
13266.636 116
13267.347 99
13268.058 99
13268.770 113
13269.481 118
13270.192 101
13270.903 106
13271.615 99
13272.326 76
13273.037 73
13273.749 65
13274.460 49
13275.171 64
13275.883 63
13276.594 41
13277.306 51
13278.017 51
13278.729 56
13279.440 39
13280.152 30
13280.863 48
13281.575 55
13282.286 55
13282.998 60
13283.709 85
13284.421 93
13285.133 99
13285.844 96
13286.556 82
13287.268 95
13287.980 111
13288.691 98
13289.403 119
13290.115 119
13290.827 113
13291.538 90
13292.250 68
13292.962 83
13293.674 88
13294.386 78
13295.098 79
13295.810 73
13296.522 53
13297.234 54
13297.946 48
13298.658 45
13299.370 74
13300.082 75
13300.794 84
13301.506 75
13302.218 92
13302.930 97
13303.642 88
13304.355 72
13305.067 56
13305.779 45
13306.491 54
13307.203 67
13307.916 90
13308.628 71
13309.340 59
13310.053 57
13310.765 69
13311.477 73
13312.190 90
13312.902 110
13313.614 96
13314.327 100
13315.039 83
13315.752 98
13316.464 73
13317.177 71
13317.889 63
13318.602 40
13319.314 38
13320.027 39
13320.740 68
13321.452 66
13322.165 82
13322.877 87
13323.590 87
13324.303 86
13325.016 65
13325.728 56
13326.441 59
13327.154 65
13327.867 67
13328.579 69
13329.292 78
13330.005 79
13330.718 83
13331.431 90
13332.144 93
13332.857 76
13333.570 85
13334.283 78
13334.996 65
13335.709 60
13336.422 61
13337.135 58
13337.848 53
13338.561 46
13339.274 40
13339.987 34
13340.700 36
13341.413 60
13342.127 75
13342.840 73
13343.553 76
13344.266 68
13344.979 92
13345.693 94
13346.406 103
13347.119 77
13347.833 68
13348.546 65
13349.259 74
13349.973 99
13350.686 113
13351.400 114
13352.113 97
13352.826 91
13353.540 77
13354.253 87
13354.967 105
13355.680 109
13356.394 103
13357.108 79
13357.821 68
13358.535 56
13359.248 68
13359.962 70
13360.676 93
13361.389 100
13362.103 92
13362.817 81
13363.531 74
13364.244 58
13364.958 84
13365.672 94
13366.386 73
13367.100 83
13367.814 74
13368.527 67
13369.241 54
13369.955 59
13370.669 84
13371.383 122
13372.097 113
13372.811 86
13373.525 76
13374.239 96
13374.953 95
13375.667 82
13376.381 63
13377.095 65
13377.810 54
13378.524 84
13379.238 69
13379.952 71
13380.666 56
13381.381 48
13382.095 48
13382.809 56
13383.523 84
13384.238 93
13384.952 87
13385.666 70
13386.381 85
13387.095 83
13387.809 67
13388.524 48
13389.238 59
13389.953 85
13390.667 79
13391.382 119
13392.096 126
13392.811 121
13393.525 111
13394.240 87
13394.954 82
13395.669 76
13396.384 72
13397.098 62
13397.813 55
13398.528 46
13399.242 46
13399.957 36
13400.672 44
13401.387 64
13402.101 71
13402.816 61
13403.531 52
13404.246 44
13404.961 42
13405.675 37
13406.390 36
13407.105 28
13407.820 29
13408.535 48
13409.250 85
13409.965 97
13410.680 81
13411.395 83
13412.110 102
13412.825 97
13413.540 74
13414.255 55
13414.971 81
13415.686 82
13416.401 113
13417.116 124
13417.831 95
13418.546 87
13419.262 84
13419.977 59
13420.692 52
13421.408 50
13422.123 67
13422.838 89
13423.554 90
13424.269 90
13424.984 77
13425.700 85
13426.415 119
13427.131 98
13427.846 89
13428.561 70
13429.277 70
13429.993 57
13430.708 81
13431.424 96
13432.139 104
13432.855 97
13433.570 83
13434.286 69
13435.002 64
13435.717 61
13436.433 46
13437.149 52
13437.864 39
13438.580 44
13439.296 38
13440.012 39
13440.728 45
13441.443 64
13442.159 70
13442.875 72
13443.591 76
13444.307 74
13445.023 54
13445.739 42
13446.455 50
13447.171 70
13447.887 69
13448.603 79
13449.319 73
13450.035 67
13450.751 61
13451.467 69
13452.183 92
13452.899 106
13453.615 92
13454.332 74
13455.048 62
13455.764 93
13456.480 77
13457.196 81
13457.913 88
13458.629 93
13459.345 107
13460.062 105
13460.778 75
13461.494 65
13462.211 62
13462.927 43
13463.644 53
13464.360 54
13465.076 50
13465.793 49
13466.509 43
13467.226 52
13467.942 49
13468.659 87
13469.376 95
13470.092 96
13470.809 114
13471.525 105
13472.242 98
13472.959 99
13473.675 119
13474.392 145
13475.109 140
13475.826 113
13476.542 102
13477.259 81
13477.976 69
13478.693 63
13479.410 70
13480.126 62
13480.843 56
13481.560 66
13482.277 65
13482.994 60
13483.711 65
13484.428 64
13485.145 77
13485.862 70
13486.579 57
13487.296 49
13488.013 47
13488.730 53
13489.447 58
13490.164 56
13490.881 48
13491.599 57
13492.316 54
13493.033 45
13493.750 40
13494.467 40
13495.185 54
13495.902 80
13496.619 75
13497.337 54
13498.054 45
13498.771 54
13499.489 67
13500.206 54
13500.923 54
13501.641 48
13502.358 46
13503.076 41
13503.793 34
13504.511 34
13505.228 46
13505.946 93
13506.663 105
13507.381 96
13508.099 85
13508.816 73
13509.534 56
13510.252 71
13510.969 106
13511.687 102
13512.405 94
13513.122 88
13513.840 86
13514.558 79
13515.276 65
13515.993 40
13516.711 36
13517.429 31
13518.147 21
13518.865 20
13519.583 28
13520.301 37
13521.019 35
13521.737 45
13522.455 56
13523.173 60
13523.891 90
13524.609 101
13525.327 88
13526.045 80
13526.763 85
13527.481 64
13528.199 94
13528.917 109
13529.635 106
13530.354 88
13531.072 76
13531.790 82
13532.508 68
13533.227 63
13533.945 100
13534.663 81
13535.382 72
13536.100 82
13536.818 79
13537.537 68
13538.255 64
13538.973 50
13539.692 55
13540.410 78
13541.129 79
13541.847 75
13542.566 58
13543.284 46
13544.003 63
13544.721 82
13545.440 103
13546.159 93
13546.877 82
13547.596 66
13548.315 63
13549.033 66
13549.752 83
13550.471 75
13551.190 57
13551.908 47
13552.627 53
13553.346 49
13554.065 50
13554.784 54
13555.502 52
13556.221 62
13556.940 72
13557.659 86
13558.378 83
13559.097 68
13559.816 87
13560.535 81
13561.254 91
13561.973 78
13562.692 66
13563.411 66
13564.130 62
13564.849 70
13565.568 78
13566.288 75
13567.007 70
13567.726 59
13568.445 51
13569.164 48
13569.884 47
13570.603 59
13571.322 62
13572.041 69
13572.761 64
13573.480 58
13574.199 42
13574.919 57
13575.638 112
13576.358 118
13577.077 108
13577.796 97
13578.516 77
13579.235 66
13579.955 52
13580.674 62
13581.394 65
13582.114 51
13582.833 54
13583.553 45
13584.272 36
13584.992 40
13585.712 31
13586.431 63
13587.151 45
13587.871 38
13588.590 37
13589.310 40
13590.030 44
13590.750 61
13591.470 45
13592.189 40
13592.909 30
13593.629 31
13594.349 33
13595.069 31
13595.789 32
13596.509 43
13597.229 74
13597.949 78
13598.669 65
13599.389 44
13600.109 30
13600.829 37
13601.549 44
13602.269 45
13602.989 50
13603.709 46
13604.429 33
13605.150 41
13605.870 57
13606.590 64
13607.310 65
13608.031 75
13608.751 82
13609.471 68
13610.191 60
13610.912 43
13611.632 44
13612.352 48
13613.073 53
13613.793 53
13614.514 37
13615.234 31
13615.955 41
13616.675 45
13617.396 46
13618.116 49
13618.837 50
13619.557 63
13620.278 61
13620.998 78
13621.719 66
13622.440 70
13623.160 90
13623.881 96
13624.602 89
13625.322 98
13626.043 76
13626.764 55
13627.485 60
13628.205 70
13628.926 74
13629.647 86
13630.368 76
13631.089 79
13631.810 78
13632.530 90
13633.251 98
13633.972 83
13634.693 113
13635.414 110
13636.135 83
13636.856 63
13637.577 66
13638.298 89
13639.019 79
13639.740 57
13640.462 49
13641.183 61
13641.904 78
13642.625 92
13643.346 89
13644.067 82
13644.789 79
13645.510 75
13646.231 69
13646.952 64
13647.674 49
13648.395 64
13649.116 66
13649.838 70
13650.559 51
13651.280 57
13652.002 81
13652.723 101
13653.445 90
13654.166 93
13654.888 99
13655.609 84
13656.331 78
13657.052 67
13657.774 54
13658.495 46
13659.217 40
13659.939 37
13660.660 42
13661.382 48
13662.104 50
13662.825 51
13663.547 57
13664.269 53
13664.991 46
13665.712 34
13666.434 59
13667.156 74
13667.878 78
13668.600 97
13669.322 104
13670.043 111
13670.765 112
13671.487 86
13672.209 70
13672.931 81
13673.653 68
13674.375 93
13675.097 82
13675.819 77
13676.541 88
13677.263 93
13677.986 98
13678.708 90
13679.430 76
13680.152 64
13680.874 57
13681.596 88
13682.319 84
13683.041 74
13683.763 92
13684.485 92
13685.208 105
13685.930 95
13686.652 77
13687.375 62
13688.097 77
13688.819 75
13689.542 81
13690.264 84
13690.987 75
13691.709 66
13692.432 58
13693.154 63
13693.877 62
13694.599 54
13695.322 56
13696.044 51
13696.767 42
13697.489 42
13698.212 59
13698.935 54
13699.657 71
13700.380 77
13701.103 70
13701.826 68
13702.548 68
13703.271 59
13703.994 69
13704.717 60
13705.439 48
13706.162 55
13706.885 78
13707.608 72
13708.331 70
13709.054 72
13709.777 80
13710.500 71
13711.223 56
13711.946 50
13712.669 58
13713.392 58
13714.115 47
13714.838 52
13715.561 71
13716.284 62
13717.007 92
13717.730 87
13718.454 72
13719.177 95
13719.900 81
13720.623 66
13721.346 59
13722.070 58
13722.793 71
13723.516 58
13724.240 76
13724.963 101
13725.686 81
13726.410 68
13727.133 62
13727.857 70
13728.580 51
13729.303 52
13730.027 51
13730.750 52
13731.474 47
13732.197 48
13732.921 39
13733.645 45
13734.368 58
13735.092 67
13735.815 71
13736.539 63
13737.263 53
13737.986 51
13738.710 53
13739.434 54
13740.158 58
13740.881 69
13741.605 90
13742.329 82
13743.053 71
13743.777 74
13744.500 67
13745.224 69
13745.948 82
13746.672 69
13747.396 58
13748.120 53
13748.844 57
13749.568 92
13750.292 94
13751.016 110
13751.740 104
13752.464 114
13753.188 114
13753.912 84
13754.636 67
13755.360 62
13756.085 69
13756.809 71
13757.533 64
13758.257 63
13758.981 61
13759.706 70
13760.430 57
13761.154 58
13761.879 58
13762.603 51
13763.327 55
13764.052 64
13764.776 78
13765.500 70
13766.225 73
13766.949 79
13767.674 82
13768.398 102
13769.123 113
13769.847 97
13770.572 91
13771.296 88
13772.021 94
13772.746 85
13773.470 79
13774.195 92
13774.920 88
13775.644 108
13776.369 85
13777.094 74
13777.818 85
13778.543 77
13779.268 72
13779.993 59
13780.717 66
13781.442 55
13782.167 54
13782.892 62
13783.617 52
13784.342 67
13785.067 85
13785.792 85
13786.517 72
13787.242 69
13787.967 70
13788.692 80
13789.417 80
13790.142 70
13790.867 79
13791.592 69
13792.317 74
13793.042 101
13793.767 96
13794.492 79
13795.218 68
13795.943 61
13796.668 54
13797.393 87
13798.119 87
13798.844 81
13799.569 81
13800.294 67
13801.020 62
13801.745 59
13802.471 50
13803.196 68
13803.921 57
13804.647 56
13805.372 58
13806.098 62
13806.823 61
13807.549 68
13808.274 74
13809.000 81
13809.725 83
13810.451 70
13811.177 51
13811.902 41
13812.628 43
13813.354 38
13814.079 47
13814.805 54
13815.531 49
13816.256 47
13816.982 55
13817.708 52
13818.434 53
13819.160 82
13819.885 76
13820.611 64
13821.337 48
13822.063 37
13822.789 37
13823.515 37
13824.241 44
13824.967 58
13825.693 50
13826.419 38
13827.145 29
13827.871 40
13828.597 45
13829.323 57
13830.049 73
13830.775 70
13831.501 71
13832.228 75
13832.954 74
13833.680 58
13834.406 64
13835.132 60
13835.859 66
13836.585 69
13837.311 91
13838.038 84
13838.764 72
13839.490 79
13840.217 119
13840.943 91
13841.669 89
13842.396 73
13843.122 58
13843.849 72
13844.575 69
13845.302 56
13846.028 42
13846.755 38
13847.481 29
13848.208 22
13848.935 19
13849.661 28
13850.388 33
13851.115 32
13851.841 38
13852.568 48
13853.295 57
13854.021 60
13854.748 57
13855.475 48
13856.202 37
13856.928 52
13857.655 53
13858.382 80
13859.109 91
13859.836 92
13860.563 83
13861.290 72
13862.017 84
13862.744 71
13863.471 82
13864.198 68
13864.925 59
13865.652 54
13866.379 48
13867.106 42
13867.833 33
13868.560 36
13869.287 54
13870.014 57
13870.742 53
13871.469 58
13872.196 52
13872.923 41
13873.650 48
13874.378 46
13875.105 59
13875.832 68
13876.560 84
13877.287 90
13878.014 100
13878.742 98
13879.469 95
13880.197 81
13880.924 63
13881.651 51
13882.379 36
13883.106 36
13883.834 39
13884.561 44
13885.289 36
13886.017 35
13886.744 43
13887.472 52
13888.199 70
13888.927 84
13889.655 87
13890.382 79
13891.110 69
13891.838 54
13892.566 52
13893.293 77
13894.021 83
13894.749 81
13895.477 82
13896.205 65
13896.932 68
13897.660 56
13898.388 61
13899.116 50
13899.844 50
13900.572 50
13901.300 49
13902.028 48
13902.756 86
13903.484 94
13904.212 93
13904.940 88
13905.668 90
13906.396 78
13907.125 62
13907.853 64
13908.581 43
13909.309 37
13910.037 29
13910.765 70
13911.494 80
13912.222 73
13912.950 83
13913.679 70
13914.407 71
13915.135 60
13915.864 48
13916.592 63
13917.320 50
13918.049 44
13918.777 88
13919.506 91
13920.234 79
13920.963 94
13921.691 108
13922.420 102
13923.148 89
13923.877 78
13924.605 66
13925.334 86
13926.063 88
13926.791 94
13927.520 77
13928.249 63
13928.977 50
13929.706 33
13930.435 30
13931.163 36
13931.892 56
13932.621 69
13933.350 102
13934.079 100
13934.807 85
13935.536 86
13936.265 63
13936.994 55
13937.723 49
13938.452 31
13939.181 56
13939.910 78
13940.639 80
13941.368 72
13942.097 60
13942.826 45
13943.555 45
13944.284 56
13945.013 51
13945.743 39
13946.472 36
13947.201 39
13947.930 41
13948.659 54
13949.389 102
13950.118 105
13950.847 100
13951.576 99
13952.306 69
13953.035 61
13953.764 40
13954.494 30
13955.223 37
13955.953 53
13956.682 45
13957.411 39
13958.141 61
13958.870 65
13959.600 51
13960.329 49
13961.059 46
13961.788 73
13962.518 115
13963.248 131
13963.977 116
13964.707 102
13965.437 99
13966.166 85
13966.896 67
13967.626 61
13968.355 79
13969.085 81
13969.815 68
13970.545 79
13971.274 66
13972.004 51
13972.734 59
13973.464 51
13974.194 54
13974.924 58
13975.654 56
13976.384 43
13977.114 43
13977.844 35
13978.574 59
13979.304 57
13980.034 52
13980.764 52
13981.494 86
13982.224 82
13982.954 85
13983.684 72
13984.414 56
13985.144 56
13985.875 68
13986.605 71
13987.335 65
13988.065 55
13988.795 54
13989.526 52
13990.256 40
13990.986 37
13991.717 29
13992.447 55
13993.177 46
13993.908 49
13994.638 52
13995.369 54
13996.099 55
13996.830 86
13997.560 127
13998.291 135
13999.021 127
13999.752 122
14000.482 108
14001.213 87
14001.943 79
14002.674 73
14003.405 79
14004.135 87
14004.866 65
14005.597 44
14006.328 54
14007.058 45
14007.789 37
14008.520 38
14009.251 44
14009.981 70
14010.712 85
14011.443 79
14012.174 77
14012.905 64
14013.636 64
14014.367 57
14015.098 58
14015.829 46
14016.560 47
14017.291 40
14018.022 30
14018.753 24
14019.484 38
14020.215 56
14020.946 70
14021.677 93
14022.408 82
14023.139 71
14023.871 65
14024.602 66
14025.333 89
14026.064 81
14026.795 77
14027.527 72
14028.258 105
14028.989 108
14029.721 88
14030.452 79
14031.183 87
14031.915 79
14032.646 76
14033.378 57
14034.109 81
14034.841 93
14035.572 70
14036.303 65
14037.035 58
14037.767 55
14038.498 48
14039.230 52
14039.961 61
14040.693 58
14041.425 62
14042.156 69
14042.888 61
14043.620 66
14044.351 53
14045.083 38
14045.815 36
14046.547 62
14047.278 53
14048.010 35
14048.742 38
14049.474 53
14050.206 68
14050.938 81
14051.669 79
14052.401 71
14053.133 86
14053.865 83
14054.597 75
14055.329 69
14056.061 70
14056.793 78
14057.525 74
14058.257 85
14058.990 82
14059.722 69
14060.454 48
14061.186 42
14061.918 49
14062.650 58
14063.383 88
14064.115 107
14064.847 102
14065.579 104
14066.312 90
14067.044 91
14067.776 112
14068.509 119
14069.241 87
14069.973 95
14070.706 79
14071.438 86
14072.171 102
14072.903 96
14073.635 123
14074.368 115
14075.100 117
14075.833 92
14076.566 97
14077.298 106
14078.031 88
14078.763 78
14079.496 77
14080.229 76
14080.961 77
14081.694 80
14082.427 68
14083.159 65
14083.892 71
14084.625 55
14085.358 82
14086.090 90
14086.823 91
14087.556 81
14088.289 57
14089.022 66
14089.755 72
14090.488 74
14091.221 59
14091.954 55
14092.686 51
14093.419 66
14094.152 83
14094.886 78
14095.619 81
14096.352 84
14097.085 107
14097.818 112
14098.551 85
14099.284 74
14100.017 63
14100.750 73
14101.484 60
14102.217 56
14102.950 62
14103.683 67
14104.417 67
14105.150 63
14105.883 62
14106.617 91
14107.350 87
14108.083 105
14108.817 87
14109.550 115
14110.284 143
14111.017 136
14111.750 115
14112.484 87
14113.217 69
14113.951 52
14114.685 46
14115.418 51
14116.152 58
14116.885 84
14117.619 94
14118.353 111
14119.086 118
14119.820 104
14120.554 107
14121.287 118
14122.021 115
14122.755 119
14123.489 138
14124.222 139
14124.956 123
14125.690 117
14126.424 95
14127.158 73
14127.892 56
14128.625 71
14129.359 58
14130.093 61
14130.827 41
14131.561 38
14132.295 47
14133.029 52
14133.763 47
14134.497 49
14135.231 54
14135.966 51
14136.700 52
14137.434 67
14138.168 67
14138.902 55
14139.636 75
14140.371 91
14141.105 101
14141.839 127
14142.573 127
14143.308 116
14144.042 88
14144.776 64
14145.511 54
14146.245 48
14146.979 65
14147.714 60
14148.448 72
14149.183 85
14149.917 73
14150.652 67
14151.386 53
14152.121 38
14152.855 24
14153.590 34
14154.324 38
14155.059 34
14155.793 48
14156.528 57
14157.263 63
14157.997 59
14158.732 50
14159.467 63
14160.201 49
14160.936 88
14161.671 84
14162.406 71
14163.141 67
14163.875 61
14164.610 55
14165.345 73
14166.080 77
14166.815 58
14167.550 53
14168.285 38
14169.020 56
14169.755 72
14170.490 75
14171.225 101
14171.960 100
14172.695 93
14173.430 80
14174.165 59
14174.900 50
14175.635 54
14176.370 93
14177.105 98
14177.841 95
14178.576 92
14179.311 93
14180.046 75
14180.782 71
14181.517 77
14182.252 84
14182.987 81
14183.723 86
14184.458 84
14185.194 87
14185.929 90
14186.664 83
14187.400 82
14188.135 93
14188.871 110
14189.606 97
14190.342 82
14191.077 74
14191.813 93
14192.548 71
14193.284 81
14194.019 73
14194.755 71
14195.491 48
14196.226 55
14196.962 59
14197.698 86
14198.434 101
14199.169 102
14199.905 81
14200.641 68
14201.377 56
14202.112 72
14202.848 82
14203.584 63
14204.320 64
14205.056 59
14205.792 61
14206.528 63
14207.264 48
14208.000 49
14208.736 45
14209.472 42
14210.208 39
14210.944 33
14211.680 63
14212.416 89
14213.152 85
14213.888 83
14214.624 72
14215.360 77
14216.096 68
14216.833 65
14217.569 48
14218.305 44
14219.041 29
14219.778 20
14220.514 39
14221.250 41
14221.987 51
14222.723 62
14223.459 71
14224.196 96
14224.932 69
14225.668 46
14226.405 51
14227.141 59
14227.878 65
14228.614 58
14229.351 77
14230.087 71
14230.824 70
14231.561 70
14232.297 95
14233.034 115
14233.770 101
14234.507 75
14235.244 66
14235.980 53
14236.717 67
14237.454 80
14238.191 70
14238.927 79
14239.664 72
14240.401 75
14241.138 70
14241.875 74
14242.611 78
14243.348 68
14244.085 71
14244.822 62
14245.559 79
14246.296 67
14247.033 52
14247.770 57
14248.507 55
14249.244 76
14249.981 68
14250.718 91
14251.455 88
14252.192 74
14252.930 69
14253.667 64
14254.404 64
14255.141 99
14255.878 93
14256.615 89
14257.353 60
14258.090 50
14258.827 47
14259.565 60
14260.302 69
14261.039 86
14261.777 89
14262.514 76
14263.251 60
14263.989 66
14264.726 85
14265.464 79
14266.201 64
14266.939 57
14267.676 57
14268.414 62
14269.151 56
14269.889 94
14270.626 87
14271.364 90
14272.102 76
14272.839 76
14273.577 69
14274.315 74
14275.052 65
14275.790 79
14276.528 85
14277.266 65
14278.003 61
14278.741 76
14279.479 72
14280.217 78
14280.955 86
14281.692 72
14282.430 64
14283.168 53
14283.906 50
14284.644 77
14285.382 96
14286.120 90
14286.858 116
14287.596 99
14288.334 90
14289.072 101
14289.810 97
14290.548 79
14291.287 72
14292.025 71
14292.763 69
14293.501 67
14294.239 74
14294.977 85
14295.716 65
14296.454 47
14297.192 54
14297.931 81
14298.669 100
14299.407 94
14300.146 83
14300.884 68
14301.622 57
14302.361 45
14303.099 39
14303.838 51
14304.576 65
14305.314 70
14306.053 54
14306.792 41
14307.530 49
14308.269 62
14309.007 58
14309.746 67
14310.484 83
14311.223 93
14311.962 93
14312.700 110
14313.439 107
14314.178 103
14314.917 83
14315.655 72
14316.394 67
14317.133 78
14317.872 74
14318.610 79
14319.349 80
14320.088 84
14320.827 84
14321.566 81
14322.305 90
14323.044 72
14323.783 56
14324.522 68
14325.261 84
14326.000 91
14326.739 73
14327.478 64
14328.217 73
14328.956 108
14329.695 108
14330.434 96
14331.173 92
14331.913 81
14332.652 67
14333.391 68
14334.130 47
14334.869 31
14335.609 46
14336.348 53
14337.087 54
14337.827 59
14338.566 67
14339.305 58
14340.045 68
14340.784 60
14341.524 62
14342.263 61
14343.002 58
14343.742 44
14344.481 38
14345.221 72
14345.960 73
14346.700 66
14347.440 58
14348.179 80
14348.919 81
14349.658 65
14350.398 54
14351.138 69
14351.877 81
14352.617 109
14353.357 113
14354.097 101
14354.836 87
14355.576 77
14356.316 72
14357.056 55
14357.796 50
14358.535 91
14359.275 91
14360.015 79
14360.755 67
14361.495 89
14362.235 93
14362.975 85
14363.715 83
14364.455 116
14365.195 112
14365.935 105
14366.675 98
14367.415 95
14368.155 84
14368.895 78
14369.636 66
14370.376 88
14371.116 69
14371.856 66
14372.596 76
14373.337 66
14374.077 63
14374.817 60
14375.557 52
14376.298 74
14377.038 74
14377.778 68
14378.519 67
14379.259 67
14380.000 83
14380.740 75
14381.480 106
14382.221 107
14382.961 85
14383.702 71
14384.442 71
14385.183 60
14385.924 64
14386.664 80
14387.405 64
14388.145 68
14388.886 64
14389.627 73
14390.367 58
14391.108 62
14391.849 74
14392.589 97
14393.330 138
14394.071 119
14394.812 99
14395.553 104
14396.293 117
14397.034 118
14397.775 117
14398.516 112
14399.257 126
14399.998 115
14400.739 172
14401.480 163
14402.221 161
14402.962 134
14403.703 136
14404.444 123
14405.185 137
14405.926 136
14406.667 125
14407.408 132
14408.149 122
14408.890 99
14409.632 101
14410.373 121
14411.114 101
14411.855 93
14412.596 73
14413.338 71
14414.079 71
14414.820 65
14415.562 69
14416.303 76
14417.044 76
14417.786 72
14418.527 62
14419.269 57
14420.010 85
14420.751 100
14421.493 95
14422.234 99
14422.976 89
14423.717 94
14424.459 96
14425.201 77
14425.942 58
14426.684 48
14427.425 45
14428.167 72
14428.909 58
14429.650 59
14430.392 66
14431.134 53
14431.876 53
14432.617 75
14433.359 83
14434.101 80
14434.843 66
14435.585 65
14436.326 59
14437.068 65
14437.810 61
14438.552 48
14439.294 58
14440.036 81
14440.778 84
14441.520 76
14442.262 98
14443.004 114
14443.746 118
14444.488 145
14445.230 161
14445.972 151
14446.715 135
14447.457 117
14448.199 100
14448.941 80
14449.683 74
14450.425 77
14451.168 78
14451.910 61
14452.652 51
14453.395 77
14454.137 85
14454.879 75
14455.622 71
14456.364 80
14457.106 68
14457.849 55
14458.591 48
14459.334 48
14460.076 55
14460.819 56
14461.561 55
14462.304 46
14463.046 41
14463.789 47
14464.531 51
14465.274 42
14466.016 45
14466.759 56
14467.502 59
14468.244 75
14468.987 85
14469.730 68
14470.473 66
14471.215 126
14471.958 113
14472.701 115
14473.444 111
14474.187 92
14474.929 72
14475.672 64
14476.415 85
14477.158 67
14477.901 54
14478.644 57
14479.387 64
14480.130 62
14480.873 86
14481.616 84
14482.359 72
14483.102 78
14483.845 84
14484.588 120
14485.331 143
14486.074 132
14486.818 104
14487.561 126
14488.304 108
14489.047 104
14489.790 107
14490.534 103
14491.277 103
14492.020 96
14492.764 89
14493.507 89
14494.250 79
14494.994 59
14495.737 61
14496.480 57
14497.224 56
14497.967 52
14498.711 62
14499.454 53
14500.198 52
14500.941 54
14501.685 53
14502.428 42
14503.172 39
14503.916 59
14504.659 79
14505.403 82
14506.146 82
14506.890 61
14507.634 69
14508.377 66
14509.121 107
14509.865 110
14510.609 113
14511.353 95
14512.096 95
14512.840 84
14513.584 81
14514.328 89
14515.072 110
14515.816 117
14516.560 100
14517.303 86
14518.047 93
14518.791 83
14519.535 95
14520.279 80
14521.023 64
14521.768 56
14522.512 59
14523.256 74
14524.000 70
14524.744 60
14525.488 61
14526.232 64
14526.976 76
14527.721 88
14528.465 86
14529.209 88
14529.953 89
14530.698 86
14531.442 79
14532.186 77
14532.931 70
14533.675 73
14534.419 97
14535.164 91
14535.908 81
14536.653 59
14537.397 56
14538.141 65
14538.886 65
14539.630 86
14540.375 83
14541.120 115
14541.864 87
14542.609 83
14543.353 72
14544.098 70
14544.843 79
14545.587 68
14546.332 83
14547.077 100
14547.821 69
14548.566 51
14549.311 35
14550.056 31
14550.800 31
14551.545 27
14552.290 42
14553.035 52
14553.780 54
14554.525 65
14555.270 66
14556.015 55
14556.759 56
14557.504 56
14558.249 49
14558.994 32
14559.739 34
14560.485 37
14561.230 51
14561.975 59
14562.720 59
14563.465 57
14564.210 67
14564.955 65
14565.700 84
14566.446 81
14567.191 79
14567.936 79
14568.681 80
14569.427 62
14570.172 50
14570.917 54
14571.662 70
14572.408 91
14573.153 91
14573.899 76
14574.644 68
14575.389 61
14576.135 60
14576.880 80
14577.626 91
14578.371 89
14579.117 91
14579.862 89
14580.608 103
14581.353 121
14582.099 110
14582.845 89
14583.590 80
14584.336 65
14585.082 57
14585.827 56
14586.573 86
14587.319 77
14588.065 71
14588.810 71
14589.556 93
14590.302 93
14591.048 75
14591.794 55
14592.539 43
14593.285 39
14594.031 37
14594.777 31
14595.523 58
14596.269 63
14597.015 63
14597.761 45
14598.507 40
14599.253 41
14599.999 44
14600.745 48
14601.491 53
14602.237 86
14602.984 94
14603.730 74
14604.476 67
14605.222 64
14605.968 53
14606.715 66
14607.461 73
14608.207 78
14608.953 62
14609.700 62
14610.446 90
14611.192 99
14611.939 104
14612.685 119
14613.431 113
14614.178 98
14614.924 78
14615.671 79
14616.417 69
14617.164 44
14617.910 43
14618.657 32
14619.403 26
14620.150 50
14620.896 75
14621.643 79
14622.390 71
14623.136 74
14623.883 73
14624.630 68
14625.376 84
14626.123 74
14626.870 68
14627.617 63
14628.363 48
14629.110 45
14629.857 66
14630.604 70
14631.351 77
14632.098 87
14632.844 78
14633.591 49
14634.338 37
14635.085 38
14635.832 48
14636.579 58
14637.326 69
14638.073 71
14638.820 85
14639.567 81
14640.314 103
14641.062 96
14641.809 85
14642.556 59
14643.303 62
14644.050 66
14644.797 53
14645.545 55
14646.292 53
14647.039 59
14647.786 62
14648.534 72
14649.281 75
14650.028 72
14650.776 62
14651.523 58
14652.270 48
14653.018 59
14653.765 60
14654.513 58
14655.260 53
14656.008 47
14656.755 54
14657.503 89
14658.250 100
14658.998 88
14659.745 64
14660.493 90
14661.241 89
14661.988 75
14662.736 75
14663.484 59
14664.231 46
14664.979 40
14665.727 69
14666.474 77
14667.222 98
14667.970 84
14668.718 80
14669.466 73
14670.213 55
14670.961 54
14671.709 69
14672.457 60
14673.205 75
14673.953 116
14674.701 156
14675.449 136
14676.197 135
14676.945 119
14677.693 94
14678.441 87
14679.189 68
14679.937 74
14680.685 63
14681.433 55
14682.182 43
14682.930 62
14683.678 69
14684.426 70
14685.174 95
14685.923 102
14686.671 97
14687.419 83
14688.168 96
14688.916 92
14689.664 96
14690.413 83
14691.161 79
14691.909 83
14692.658 70
14693.406 69
14694.155 70
14694.903 58
14695.652 68
14696.400 95
14697.149 108
14697.897 103
14698.646 89
14699.394 93
14700.143 80
14700.892 81
14701.640 96
14702.389 75
14703.138 68
14703.886 74
14704.635 77
14705.384 92
14706.133 90
14706.881 81
14707.630 82
14708.379 89
14709.128 93
14709.877 102
14710.626 112
14711.375 101
14712.123 96
14712.872 89
14713.621 85
14714.370 77
14715.119 54
14715.868 72
14716.617 79
14717.366 104
14718.115 106
14718.865 117
14719.614 115
14720.363 126
14721.112 116
14721.861 87
14722.610 64
14723.359 61
14724.109 58
14724.858 65
14725.607 66
14726.356 54
14727.106 68
14727.855 84
14728.604 78
14729.354 76
14730.103 69
14730.853 50
14731.602 46
14732.351 52
14733.101 58
14733.850 66
14734.600 61
14735.349 58
14736.099 81
14736.848 90
14737.598 110
14738.347 115
14739.097 83
14739.847 85
14740.596 62
14741.346 61
14742.096 40
14742.845 51
14743.595 71
14744.345 66
14745.095 55
14745.844 50
14746.594 48
14747.344 69
14748.094 77
14748.844 81
14749.594 77
14750.343 66
14751.093 63
14751.843 67
14752.593 88
14753.343 80
14754.093 82
14754.843 81
14755.593 72
14756.343 69
14757.093 74
14757.843 76
14758.593 65
14759.344 65
14760.094 78
14760.844 74
14761.594 60
14762.344 46
14763.094 65
14763.845 59
14764.595 59
14765.345 61
14766.095 78
14766.846 87
14767.596 80
14768.346 71
14769.097 68
14769.847 73
14770.598 66
14771.348 49
14772.098 46
14772.849 60
14773.599 47
14774.350 53
14775.100 33
14775.851 32
14776.602 50
14777.352 68
14778.103 72
14778.853 76
14779.604 67
14780.355 62
14781.105 58
14781.856 53
14782.607 55
14783.357 56
14784.108 69
14784.859 71
14785.610 89
14786.361 96
14787.111 80
14787.862 98
14788.613 98
14789.364 90
14790.115 72
14790.866 54
14791.617 44
14792.368 31
14793.119 57
14793.870 58
14794.621 59
14795.372 50
14796.123 34
14796.874 43
14797.625 35
14798.376 59
14799.127 56
14799.878 64
14800.629 77
14801.381 77
14802.132 77
14802.883 68
14803.634 73
14804.386 67
14805.137 71
14805.888 89
14806.639 116
14807.391 106
14808.142 92
14808.894 97
14809.645 111
14810.396 95
14811.148 93
14811.899 110
14812.651 113
14813.402 120
14814.154 130
14814.905 122
14815.657 119
14816.408 133
14817.160 127
14817.912 135
14818.663 127
14819.415 125
14820.166 105
14820.918 103
14821.670 102
14822.422 87
14823.173 80
14823.925 74
14824.677 107
14825.429 123
14826.180 135
14826.932 134
14827.684 113
14828.436 99
14829.188 79
14829.940 77
14830.692 53
14831.444 53
14832.196 81
14832.948 94
14833.700 118
14834.452 118
14835.204 98
14835.956 82
14836.708 63
14837.460 69
14838.212 53
14838.964 41
14839.716 36
14840.469 39
14841.221 56
14841.973 53
14842.725 122
14843.477 137
14844.230 123
14844.982 106
14845.734 120
14846.487 94
14847.239 96
14847.991 94
14848.744 87
14849.496 75
14850.249 62
14851.001 58
14851.753 77
14852.506 84
14853.258 111
14854.011 96
14854.764 94
14855.516 88
14856.269 101
14857.021 110
14857.774 86
14858.527 115
14859.279 111
14860.032 96
14860.785 86
14861.537 92
14862.290 101
14863.043 93
14863.795 67
14864.548 64
14865.301 61
14866.054 40
14866.807 42
14867.560 57
14868.313 45
14869.065 50
14869.818 71
14870.571 71
14871.324 66
14872.077 63
14872.830 59
14873.583 84
14874.336 87
14875.089 100
14875.842 92
14876.595 78
14877.349 85
14878.102 89
14878.855 70
14879.608 79
14880.361 96
14881.114 93
14881.868 84
14882.621 79
14883.374 85
14884.127 89
14884.881 97
14885.634 93
14886.387 98
14887.141 105
14887.894 111
14888.648 104
14889.401 84
14890.154 84
14890.908 70
14891.661 64
14892.415 66
14893.168 56
14893.922 52
14894.675 58
14895.429 80
14896.183 104
14896.936 112
14897.690 113
14898.443 100
14899.197 79
14899.951 103
14900.705 75
14901.458 69
14902.212 67
14902.966 48
14903.720 71
14904.473 86
14905.227 80
14905.981 79
14906.735 99
14907.489 91
14908.243 84
14908.997 85
14909.750 81
14910.504 77
14911.258 91
14912.012 85
14912.766 75
14913.520 66
14914.274 50
14915.029 71
14915.783 71
14916.537 60
14917.291 76
14918.045 67
14918.799 81
14919.553 76
14920.308 55
14921.062 55
14921.816 48
14922.570 44
14923.324 58
14924.079 63
14924.833 49
14925.587 51
14926.342 59
14927.096 75
14927.851 72
14928.605 64
14929.359 99
14930.114 147
14930.868 142
14931.623 138
14932.377 142
14933.132 117
14933.886 102
14934.641 119
14935.395 89
14936.150 91
14936.905 95
14937.659 105
14938.414 106
14939.169 112
14939.923 116
14940.678 100
14941.433 80
14942.188 61
14942.942 67
14943.697 73
14944.452 86
14945.207 95
14945.962 80
14946.716 101
14947.471 103
14948.226 94
14948.981 110
14949.736 142
14950.491 141
14951.246 148
14952.001 145
14952.756 152
14953.511 144
14954.266 127
14955.021 129
14955.776 135
14956.531 135
14957.287 118
14958.042 113
14958.797 105
14959.552 109
14960.307 117
14961.063 127
14961.818 139
14962.573 143
14963.328 227
14964.084 308
14964.839 342
14965.594 386
14966.350 401
14967.105 426
14967.861 443
14968.616 431
14969.371 459
14970.127 465
14970.882 472
14971.638 448
14972.393 424
14973.149 374
14973.904 321
14974.660 328
14975.416 278
14976.171 241
14976.927 206
14977.682 178
14978.438 147
14979.194 139
14979.950 123
14980.705 119
14981.461 122
14982.217 144
14982.973 152
14983.728 158
14984.484 177
14985.240 159
14985.996 148
14986.752 159
14987.508 163
14988.264 178
14989.019 188
14989.775 184
14990.531 157
14991.287 124
14992.043 100
14992.799 108
14993.555 129
14994.312 129
14995.068 171
14995.824 173
14996.580 170
14997.336 165
14998.092 148
14998.848 127
14999.605 99
15000.361 90
15001.117 97
15001.873 115
15002.630 149
15003.386 128
15004.142 128
15004.899 124
15005.655 101
15006.411 99
15007.168 98
15007.924 102
15008.680 130
15009.437 131
15010.193 101
15010.950 76
15011.706 84
15012.463 114
15013.219 135
15013.976 158
15014.733 150
15015.489 138
15016.246 138
15017.002 132
15017.759 140
15018.516 147
15019.273 171
15020.029 157
15020.786 141
15021.543 183
15022.299 166
15023.056 149
15023.813 158
15024.570 166
15025.327 168
15026.084 155
15026.841 195
15027.597 214
15028.354 194
15029.111 192
15029.868 251
15030.625 212
15031.382 200
15032.139 199
15032.896 192
15033.653 194
15034.410 205
15035.168 189
15035.925 214
15036.682 224
15037.439 237
15038.196 254
15038.953 236
15039.711 213
15040.468 206
15041.225 188
15041.982 198
15042.740 272
15043.497 323
15044.254 344
15045.012 298
15045.769 261
15046.526 238
15047.284 207
15048.041 218
15048.799 224
15049.556 205
15050.314 180
15051.071 204
15051.829 185
15052.586 216
15053.344 205
15054.101 219
15054.859 245
15055.616 242
15056.374 248
15057.132 240
15057.889 219
15058.647 228
15059.405 236
15060.163 240
15060.920 232
15061.678 257
15062.436 251
15063.194 254
15063.951 234
15064.709 216
15065.467 233
15066.225 226
15066.983 200
15067.741 203
15068.499 230
15069.257 222
15070.015 226
15070.773 281
15071.531 318
15072.289 307
15073.047 295
15073.805 299
15074.563 337
15075.321 360
15076.079 379
15076.837 434
15077.596 425
15078.354 467
15079.112 500
15079.870 480
15080.628 478
15081.387 467
15082.145 457
15082.903 413
15083.662 404
15084.420 435
15085.178 422
15085.937 480
15086.695 484
15087.453 479
15088.212 453
15088.970 444
15089.729 504
15090.487 459
15091.246 461
15092.004 502
15092.763 529
15093.521 532
15094.280 516
15095.039 517
15095.797 489
15096.556 514
15097.315 513
15098.073 493
15098.832 484
15099.591 502
15100.349 548
15101.108 614
15101.867 651
15102.626 711
15103.385 711
15104.143 708
15104.902 710
15105.661 765
15106.420 818
15107.179 933
15107.938 1026
15108.697 1070
15109.456 1145
15110.215 1173
15110.974 1204
15111.733 1271
15112.492 1345
15113.251 1436
15114.010 1598
15114.769 1729
15115.528 1804
15116.287 2120
15117.046 2674
15117.806 3628
15118.565 4612
15119.324 5936
15120.083 7594
15120.843 9657
15121.602 12051
15122.361 14620
15123.120 17277
15123.880 19893
15124.639 22217
15125.398 23832
15126.158 24875
15126.917 25063
15127.677 24945
15128.436 24403
15129.196 23337
15129.955 21676
15130.715 19925
15131.474 18117
15132.234 16262
15132.993 14585
15133.753 12831
15134.512 11136
15135.272 9711
15136.032 8401
15136.791 7230
15137.551 6321
15138.311 5548
15139.070 4928
15139.830 4524
15140.590 4227
15141.350 3912
15142.109 3704
15142.869 3503
15143.629 3317
15144.389 3205
15145.149 3100
15145.909 2961
15146.668 2928
15147.428 2904
15148.188 2825
15148.948 2611
15149.708 2343
15150.468 2147
15151.228 2004
15151.988 1902
15152.748 1786
15153.508 1671
15154.269 1601
15155.029 1540
15155.789 1447
15156.549 1314
15157.309 1223
15158.069 1203
15158.830 1229
15159.590 1303
15160.350 1288
15161.110 1295
15161.871 1324
15162.631 1377
15163.391 1431
15164.151 1420
15164.912 1512
15165.672 1597
15166.433 1512
15167.193 1410
15167.953 1330
15168.714 1239
15169.474 1209
15170.235 1176
15170.995 1119
15171.756 1125
15172.516 1140
15173.277 1156
15174.038 1110
15174.798 1130
15175.559 1090
15176.320 1008
15177.080 969
15177.841 915
15178.602 891
15179.362 853
15180.123 856
15180.884 863
15181.645 810
15182.405 848
15183.166 813
15183.927 821
15184.688 907
15185.449 894
15186.210 818
15186.971 770
15187.732 738
15188.492 692
15189.253 705
15190.014 713
15190.775 726
15191.536 703
15192.298 661
15193.059 635
15193.820 659
15194.581 636
15195.342 606
15196.103 594
15196.864 602
15197.625 588
15198.387 548
15199.148 551
15199.909 551
15200.670 515
15201.432 489
15202.193 501
15202.954 555
15203.715 558
15204.477 525
15205.238 536
15206.000 567
15206.761 601
15207.522 609
15208.284 559
15209.045 515
15209.807 496
15210.568 485
15211.330 485
15212.091 438
15212.853 418
15213.615 431
15214.376 403
15215.138 394
15215.899 362
15216.661 411
15217.423 376
15218.184 403
15218.946 448
15219.708 507
15220.470 512
15221.231 509
15221.993 499
15222.755 496
15223.517 502
15224.279 512
15225.041 502
15225.802 482
15226.564 492
15227.326 482
15228.088 451
15228.850 466
15229.612 455
15230.374 491
15231.136 488
15231.898 470
15232.660 441
15233.422 451
15234.184 458
15234.947 437
15235.709 420
15236.471 400
15237.233 432
15237.995 448
15238.757 432
15239.520 430
15240.282 441
15241.044 467
15241.806 456
15242.569 419
15243.331 379
15244.093 363
15244.856 357
15245.618 441
15246.381 469
15247.143 486
15247.905 454
15248.668 481
15249.430 485
15250.193 529
15250.955 502
15251.718 442
15252.480 368
15253.243 358
15254.006 360
15254.768 360
15255.531 336
15256.293 313
15257.056 357
15257.819 360
15258.582 361
15259.344 346
15260.107 305
15260.870 314
15261.633 355
15262.395 361
15263.158 399
15263.921 393
15264.684 397
15265.447 408
15266.210 381
15266.973 363
15267.736 379
15268.498 383
15269.261 395
15270.024 367
15270.787 372
15271.550 398
15272.314 404
15273.077 401
15273.840 405
15274.603 400
15275.366 395
15276.129 366
15276.892 338
15277.655 330
15278.419 325
15279.182 366
15279.945 371
15280.708 379
15281.472 401
15282.235 400
15282.998 442
15283.762 508
15284.525 582
15285.288 587
15286.052 610
15286.815 615
15287.579 593
15288.342 631
15289.105 646
15289.869 686
15290.632 613
15291.396 589
15292.159 556
15292.923 573
15293.687 546
15294.450 502
15295.214 519
15295.977 530
15296.741 538
15297.505 493
15298.269 461
15299.032 484
15299.796 484
15300.560 474
15301.324 509
15302.087 542
15302.851 557
15303.615 527
15304.379 499
15305.143 473
15305.907 430
15306.670 419
15307.434 392
15308.198 437
15308.962 512
15309.726 477
15310.490 474
15311.254 488
15312.018 500
15312.782 496
15313.546 562
15314.311 553
15315.075 553
15315.839 565
15316.603 615
15317.367 660
15318.131 667
15318.896 645
15319.660 612
15320.424 608
15321.188 599
15321.953 649
15322.717 686
15323.481 665
15324.246 740
15325.010 812
15325.774 861
15326.539 973
15327.303 1060
15328.068 1192
15328.832 1370
15329.597 1457
15330.361 1625
15331.126 1747
15331.890 1908
15332.655 1931
15333.419 1997
15334.184 1984
15334.948 1947
15335.713 1843
15336.478 1744
15337.242 1651
15338.007 1474
15338.772 1330
15339.537 1251
15340.301 1173
15341.066 1138
15341.831 1093
15342.596 1005
15343.360 994
15344.125 1027
15344.890 1090
15345.655 1147
15346.420 1164
15347.185 1184
15347.950 1178
15348.715 1263
15349.480 1292
15350.245 1307
15351.010 1307
15351.775 1335
15352.540 1255
15353.305 1169
15354.070 1060
15354.835 956
15355.600 874
15356.365 794
15357.131 736
15357.896 677
15358.661 659
15359.426 655
15360.191 590
15360.957 543
15361.722 523
15362.487 496
15363.253 524
15364.018 511
15364.783 521
15365.549 508
15366.314 512
15367.079 499
15367.845 486
15368.610 480
15369.376 471
15370.141 514
15370.907 525
15371.672 546
15372.438 554
15373.203 552
15373.969 522
15374.735 513
15375.500 523
15376.266 492
15377.032 442
15377.797 419
15378.563 464
15379.329 439
15380.094 440
15380.860 416
15381.626 408
15382.392 406
15383.158 374
15383.923 394
15384.689 385
15385.455 374
15386.221 354
15386.987 315
15387.753 294
15388.519 335
15389.285 330
15390.051 339
15390.817 342
15391.583 328
15392.349 308
15393.115 314
15393.881 321
15394.647 360
15395.413 390
15396.179 358
15396.945 291
15397.712 257
15398.478 269
15399.244 259
15400.010 244
15400.777 237
15401.543 241
15402.309 230
15403.075 230
15403.842 231
15404.608 279
15405.374 291
15406.141 303
15406.907 301
15407.674 262
15408.440 272
15409.207 275
15409.973 253
15410.740 276
15411.506 281
15412.273 301
15413.039 315
15413.806 329
15414.572 314
15415.339 295
15416.106 282
15416.872 272
15417.639 233
15418.406 212
15419.172 191
15419.939 188
15420.706 205
15421.473 209
15422.239 235
15423.006 283
15423.773 278
15424.540 305
15425.307 286
15426.074 314
15426.840 350
15427.607 349
15428.374 335
15429.141 328
15429.908 275
15430.675 263
15431.442 218
15432.209 182
15432.976 179
15433.743 245
15434.511 291
15435.278 296
15436.045 279
15436.812 248
15437.579 224
15438.346 233
15439.114 245
15439.881 257
15440.648 251
15441.415 223
15442.183 209
15442.950 213
15443.717 232
15444.484 239
15445.252 248
15446.019 251
15446.787 251
15447.554 208
15448.321 181
15449.089 180
15449.856 229
15450.624 206
15451.391 212
15452.159 197
15452.927 210
15453.694 221
15454.462 235
15455.229 223
15455.997 208
15456.765 211
15457.532 210
15458.300 191
15459.068 184
15459.835 171
15460.603 199
15461.371 237
15462.139 218
15462.906 190
15463.674 166
15464.442 184
15465.210 207
15465.978 212
15466.746 198
15467.514 208
15468.282 231
15469.049 228
15469.817 234
15470.585 232
15471.353 225
15472.121 235
15472.890 222
15473.658 257
15474.426 264
15475.194 272
15475.962 274
15476.730 285
15477.498 294
15478.266 274
15479.035 244
15479.803 231
15480.571 225
15481.339 244
15482.108 284
15482.876 302
15483.644 291
15484.412 305
15485.181 300
15485.949 278
15486.718 282
15487.486 261
15488.254 280
15489.023 303
15489.791 343
15490.560 349
15491.328 321
15492.097 335
15492.865 374
15493.634 382
15494.403 372
15495.171 384
15495.940 407
15496.708 361
15497.477 339
15498.246 338
15499.014 380
15499.783 361
15500.552 373
15501.321 378
15502.089 401
15502.858 369
15503.627 330
15504.396 314
15505.165 315
15505.934 357
15506.702 335
15507.471 361
15508.240 318
15509.009 296
15509.778 334
15510.547 308
15511.316 320
15512.085 361
15512.854 344
15513.623 338
15514.392 330
15515.161 325
15515.931 299
15516.700 311
15517.469 300
15518.238 295
15519.007 276
15519.776 258
15520.546 260
15521.315 278
15522.084 291
15522.853 263
15523.623 258
15524.392 232
15525.161 262
15525.931 271
15526.700 276
15527.470 264
15528.239 281
15529.008 305
15529.778 320
15530.547 331
15531.317 335
15532.086 384
15532.856 395
15533.625 372
15534.395 367
15535.165 321
15535.934 321
15536.704 321
15537.473 327
15538.243 343
15539.013 329
15539.783 348
15540.552 361
15541.322 380
15542.092 366
15542.862 347
15543.631 320
15544.401 300
15545.171 273
15545.941 260
15546.711 309
15547.481 310
15548.251 322
15549.021 297
15549.790 286
15550.560 318
15551.330 311
15552.100 335
15552.870 332
15553.641 317
15554.411 299
15555.181 318
15555.951 314
15556.721 296
15557.491 278
15558.261 262
15559.031 290
15559.802 357
15560.572 323
15561.342 297
15562.112 324
15562.883 310
15563.653 324
15564.423 303
15565.194 308
15565.964 337
15566.734 297
15567.505 253
15568.275 248
15569.045 287
15569.816 269
15570.586 272
15571.357 274
15572.127 249
15572.898 273
15573.668 290
15574.439 283
15575.210 289
15575.980 288
15576.751 288
15577.521 276
15578.292 245
15579.063 230
15579.834 244
15580.604 266
15581.375 279
15582.146 279
15582.917 243
15583.687 215
15584.458 191
15585.229 235
15586.000 253
15586.771 263
15587.542 254
15588.312 250
15589.083 270
15589.854 255
15590.625 259
15591.396 258
15592.167 269
15592.938 252
15593.709 226
15594.480 214
15595.251 218
15596.023 267
15596.794 252
15597.565 246
15598.336 249
15599.107 248
15599.878 234
15600.650 228
15601.421 266
15602.192 283
15602.963 313
15603.735 284
15604.506 294
15605.277 300
15606.049 302
15606.820 249
15607.591 204
15608.363 211
15609.134 201
15609.906 180
15610.677 204
15611.449 222
15612.220 232
15612.992 271
15613.763 277
15614.535 288
15615.306 313
15616.078 303
15616.849 294
15617.621 288
15618.393 270
15619.164 297
15619.936 269
15620.708 271
15621.480 276
15622.251 231
15623.023 209
15623.795 192
15624.567 199
15625.338 223
15626.110 289
15626.882 287
15627.654 259
15628.426 277
15629.198 255
15629.970 234
15630.742 256
15631.514 250
15632.286 238
15633.058 224
15633.830 206
15634.602 196
15635.374 253
15636.146 268
15636.918 249
15637.690 267
15638.462 248
15639.235 236
15640.007 218
15640.779 216
15641.551 176
15642.323 179
15643.096 182
15643.868 179
15644.640 185
15645.413 172
15646.185 158
15646.957 195
15647.730 200
15648.502 216
15649.274 230
15650.047 236
15650.819 238
15651.592 227
15652.364 216
15653.137 213
15653.909 282
15654.682 244
15655.454 192
15656.227 150
15657.000 165
15657.772 157
15658.545 155
15659.318 144
15660.090 162
15660.863 168
15661.636 165
15662.408 143
15663.181 124
15663.954 146
15664.727 142
15665.500 135
15666.272 134
15667.045 107
15667.818 124
15668.591 130
15669.364 166
15670.137 192
15670.910 191
15671.683 219
15672.456 241
15673.229 272
15674.002 259
15674.775 241
15675.548 232
15676.321 208
15677.094 183
15677.867 205
15678.640 216
15679.413 215
15680.187 212
15680.960 212
15681.733 198
15682.506 199
15683.280 184
15684.053 168
15684.826 143
15685.599 171
15686.373 163
15687.146 148
15687.919 146
15688.693 171
15689.466 194
15690.240 205
15691.013 231
15691.787 239
15692.560 254
15693.334 291
15694.107 290
15694.881 263
15695.654 250
15696.428 210
15697.201 190
15697.975 179
15698.749 182
15699.522 181
15700.296 210
15701.070 218
15701.843 224
15702.617 194
15703.391 214
15704.165 219
15704.938 263
15705.712 280
15706.486 284
15707.260 298
15708.034 293
15708.808 279
15709.581 289
15710.355 245
15711.129 214
15711.903 220
15712.677 210
15713.451 205
15714.225 213
15714.999 226
15715.773 211
15716.547 183
15717.322 156
15718.096 190
15718.870 198
15719.644 232
15720.418 251
15721.192 267
15721.967 265
15722.741 278
15723.515 309
15724.289 315
15725.064 347
15725.838 342
15726.612 374
15727.386 370
15728.161 348
15728.935 331
15729.710 329
15730.484 333
15731.258 369
15732.033 366
15732.807 308
15733.582 276
15734.356 283
15735.131 296
15735.905 286
15736.680 267
15737.455 277
15738.229 282
15739.004 282
15739.779 314
15740.553 329
15741.328 329
15742.103 326
15742.877 380
15743.652 391
15744.427 388
15745.202 400
15745.976 423
15746.751 432
15747.526 415
15748.301 384
15749.076 364
15749.851 347
15750.626 335
15751.401 335
15752.175 335
15752.950 349
15753.725 350
15754.500 329
15755.275 298
15756.050 301
15756.826 307
15757.601 277
15758.376 249
15759.151 258
15759.926 244
15760.701 230
15761.476 212
15762.252 239
15763.027 215
15763.802 235
15764.577 241
15765.353 203
15766.128 207
15766.903 214
15767.678 214
15768.454 209
15769.229 176
15770.005 178
15770.780 203
15771.555 205
15772.331 239
15773.106 254
15773.882 257
15774.657 264
15775.433 256
15776.208 252
15776.984 278
15777.760 268
15778.535 280
15779.311 267
15780.086 290
15780.862 310
15781.638 304
15782.413 340
15783.189 308
15783.965 299
15784.741 310
15785.516 358
15786.292 376
15787.068 378
15787.844 348
15788.620 351
15789.396 375
15790.171 380
15790.947 421
15791.723 389
15792.499 363
15793.275 349
15794.051 352
15794.827 360
15795.603 356
15796.379 342
15797.155 336
15797.931 310
15798.707 324
15799.484 325
15800.260 344
15801.036 360
15801.812 379
15802.588 374
15803.364 354
15804.141 359
15804.917 405
15805.693 414
15806.469 378
15807.246 368
15808.022 410
15808.798 516
15809.575 485
15810.351 415
15811.128 426
15811.904 403
15812.680 399
15813.457 405
15814.233 373
15815.010 422
15815.786 467
15816.563 460
15817.339 456
15818.116 479
15818.893 538
15819.669 557
15820.446 539
15821.222 492
15821.999 502
15822.776 557
15823.553 518
15824.329 484
15825.106 546
15825.883 560
15826.660 547
15827.436 560
15828.213 559
15828.990 557
15829.767 560
15830.544 548
15831.321 558
15832.098 570
15832.874 525
15833.651 492
15834.428 517
15835.205 503
15835.982 522
15836.759 529
15837.537 494
15838.314 448
15839.091 464
15839.868 476
15840.645 529
15841.422 580
15842.199 595
15842.976 656
15843.754 708
15844.531 796
15845.308 855
15846.085 933
15846.863 1063
15847.640 1088
15848.417 1181
15849.195 1174
15849.972 1199
15850.749 1264
15851.527 1258
15852.304 1233
15853.081 1295
15853.859 1317
15854.636 1373
15855.414 1551
15856.191 1748
15856.969 1990
15857.746 2302
15858.524 2820
15859.302 3647
15860.079 4655
15860.857 5780
15861.634 7336
15862.412 9140
15863.190 11010
15863.968 13339
15864.745 15236
15865.523 16933
15866.301 18075
15867.079 18879
15867.856 19106
15868.634 18962
15869.412 18479
15870.190 17715
15870.968 16392
15871.746 14951
15872.523 13503
15873.301 12100
15874.079 10697
15874.857 9401
15875.635 8307
15876.413 7291
15877.191 6418
15877.969 5752
15878.747 5218
15879.525 4609
15880.304 4142
15881.082 3692
15881.860 3371
15882.638 3207
15883.416 3091
15884.194 3016
15884.973 2905
15885.751 2835
15886.529 2668
15887.307 2584
15888.086 2567
15888.864 2467
15889.642 2344
15890.421 2235
15891.199 2155
15891.977 1982
15892.756 1770
15893.534 1648
15894.313 1565
15895.091 1520
15895.870 1563
15896.648 1544
15897.427 1447
15898.205 1405
15898.984 1361
15899.762 1305
15900.541 1316
15901.319 1278
15902.098 1293
15902.877 1346
15903.655 1399
15904.434 1478
15905.213 1481
15905.992 1468
15906.770 1472
15907.549 1483
15908.328 1494
15909.107 1496
15909.885 1461
15910.664 1395
15911.443 1300
15912.222 1189
15913.001 1100
15913.780 1068
15914.559 1032
15915.338 1038
15916.117 999
15916.896 994
15917.675 1088
15918.454 1115
15919.233 1148
15920.012 1184
15920.791 1216
15921.570 1274
15922.349 1280
15923.128 1343
15923.908 1318
15924.687 1336
15925.466 1370
15926.245 1319
15927.024 1262
15927.804 1207
15928.583 1140
15929.362 1161
15930.142 1148
15930.921 1081
15931.700 1010
15932.480 960
15933.259 972
15934.038 954
15934.818 972
15935.597 1002
15936.377 964
15937.156 977
15937.936 1011
15938.715 978
15939.495 956
15940.274 918
15941.054 884
15941.834 851
15942.613 844
15943.393 793
15944.173 743
15944.952 687
15945.732 690
15946.512 698
15947.291 723
15948.071 773
15948.851 810
15949.631 878
15950.411 887
15951.190 946
15951.970 876
15952.750 798
15953.530 786
15954.310 748
15955.090 771
15955.870 736
15956.650 698
15957.430 739
15958.210 724
15958.990 758
15959.770 743
15960.550 704
15961.330 727
15962.110 721
15962.890 724
15963.670 728
15964.450 694
15965.231 626
15966.011 675
15966.791 652
15967.571 679
15968.352 672
15969.132 659
15969.912 615
15970.692 614
15971.473 585
15972.253 632
15973.033 633
15973.814 577
15974.594 538
15975.375 512
15976.155 486
15976.936 478
15977.716 447
15978.497 389
15979.277 377
15980.058 389
15980.838 464
15981.619 512
15982.399 547
15983.180 550
15983.961 533
15984.741 513
15985.522 508
15986.303 552
15987.083 546
15987.864 575
15988.645 560
15989.426 582
15990.206 553
15990.987 479
15991.768 535
15992.549 557
15993.330 555
15994.111 574
15994.891 600
15995.672 639
15996.453 675
15997.234 708
15998.015 669
15998.796 644
15999.577 621
16000.358 613
16001.139 609
16001.920 637
16002.702 647
16003.483 641
16004.264 647
16005.045 626
16005.826 618
16006.607 655
16007.389 740
16008.170 718
16008.951 717
16009.732 730
16010.514 696
16011.295 690
16012.076 719
16012.858 676
16013.639 662
16014.420 620
16015.202 612
16015.983 562
16016.764 625
16017.546 636
16018.327 663
16019.109 730
16019.890 724
16020.672 715
16021.454 761
16022.235 766
16023.017 761
16023.798 737
16024.580 819
16025.362 855
16026.143 909
16026.925 877
16027.707 865
16028.488 909
16029.270 885
16030.052 901
16030.834 957
16031.615 901
16032.397 890
16033.179 889
16033.961 868
16034.743 854
16035.525 841
16036.307 789
16037.089 777
16037.870 751
16038.652 745
16039.434 721
16040.216 768
16040.998 792
16041.781 794
16042.563 819
16043.345 838
16044.127 791
16044.909 806
16045.691 755
16046.473 740
16047.255 792
16048.038 784
16048.820 866
16049.602 842
16050.384 901
16051.167 909
16051.949 862
16052.731 853
16053.514 824
16054.296 729
16055.078 741
16055.861 705
16056.643 790
16057.425 828
16058.208 798
16058.990 767
16059.773 779
16060.555 786
16061.338 839
16062.120 874
16062.903 839
16063.686 796
16064.468 869
16065.251 991
16066.033 1126
16066.816 1298
16067.599 1426
16068.381 1503
16069.164 1592
16069.947 1677
16070.730 1772
16071.512 1847
16072.295 1938
16073.078 1989
16073.861 1925
16074.644 1878
16075.427 1783
16076.209 1673
16076.992 1577
16077.775 1512
16078.558 1424
16079.341 1360
16080.124 1309
16080.907 1341
16081.690 1288
16082.473 1264
16083.256 1254
16084.039 1250
16084.822 1283
16085.606 1357
16086.389 1387
16087.172 1435
16087.955 1494
16088.738 1623
16089.521 1658
16090.305 1655
16091.088 1571
16091.871 1485
16092.654 1502
16093.438 1422
16094.221 1349
16095.004 1275
16095.788 1167
16096.571 1104
16097.355 1046
16098.138 972
16098.921 873
16099.705 839
16100.488 844
16101.272 884
16102.055 858
16102.839 805
16103.622 713
16104.406 667
16105.190 663
16105.973 710
16106.757 739
16107.541 695
16108.324 670
16109.108 700
16109.892 716
16110.675 648
16111.459 664
16112.243 645
16113.027 630
16113.810 681
16114.594 696
16115.378 730
16116.162 754
16116.946 689
16117.730 634
16118.514 603
16119.298 587
16120.081 639
16120.865 651
16121.649 646
16122.433 592
16123.217 616
16124.002 599
16124.786 623
16125.570 601
16126.354 528
16127.138 524
16127.922 551
16128.706 553
16129.490 583
16130.275 587
16131.059 590
16131.843 562
16132.627 552
16133.412 534
16134.196 607
16134.980 658
16135.765 715
16136.549 728
16137.333 711
16138.118 650
16138.902 630
16139.687 643
16140.471 636
16141.255 688
16142.040 647
16142.824 614
16143.609 572
16144.394 551
16145.178 558
16145.963 605
16146.747 639
16147.532 568
16148.317 547
16149.101 557
16149.886 539
16150.671 501
16151.455 488
16152.240 503
16153.025 501
16153.810 521
16154.594 499
16155.379 551
16156.164 560
16156.949 520
16157.734 534
16158.519 531
16159.303 543
16160.088 580
16160.873 701
16161.658 746
16162.443 720
16163.228 721
16164.013 758
16164.798 854
16165.583 877
16166.369 986
16167.154 1094
16167.939 1170
16168.724 1356
16169.509 1573
16170.294 1692
16171.079 1756
16171.865 1807
16172.650 1759
16173.435 1775
16174.220 1795
16175.006 1773
16175.791 1711
16176.576 1607
16177.362 1475
16178.147 1363
16178.932 1186
16179.718 1100
16180.503 1109
16181.289 1052
16182.074 1018
16182.860 953
16183.645 950
16184.431 836
16185.216 775
16186.002 707
16186.787 654
16187.573 651
16188.358 655
16189.144 717
16189.930 678
16190.715 652
16191.501 675
16192.287 658
16193.073 720
16193.858 697
16194.644 664
16195.430 667
16196.216 636
16197.001 610
16197.787 592
16198.573 561
16199.359 597
16200.145 612
16200.931 567
16201.717 531
16202.503 491
16203.289 490
16204.075 507
16204.861 523
16205.647 493
16206.433 535
16207.219 493
16208.005 459
16208.791 473
16209.577 407
16210.363 411
16211.150 464
16211.936 462
16212.722 432
16213.508 423
16214.294 411
16215.081 429
16215.867 460
16216.653 462
16217.440 432
16218.226 479
16219.012 487
16219.799 456
16220.585 460
16221.371 435
16222.158 438
16222.944 427
16223.731 456
16224.517 446
16225.304 471
16226.090 464
16226.877 471
16227.663 510
16228.450 501
16229.237 498
16230.023 514
16230.810 552
16231.597 525
16232.383 529
16233.170 526
16233.957 471
16234.743 443
16235.530 384
16236.317 376
16237.104 371
16237.891 521
16238.677 500
16239.464 497
16240.251 496
16241.038 446
16241.825 463
16242.612 461
16243.399 458
16244.186 474
16244.973 444
16245.760 450
16246.547 479
16247.334 533
16248.121 477
16248.908 456
16249.695 466
16250.482 491
16251.269 496
16252.057 503
16252.844 505
16253.631 459
16254.418 457
16255.205 473
16255.993 490
16256.780 483
16257.567 432
16258.354 415
16259.142 483
16259.929 489
16260.717 482
16261.504 531
16262.291 514
16263.079 503
16263.866 505
16264.654 462
16265.441 422
16266.229 371
16267.016 374
16267.804 402
16268.591 430
16269.379 438
16270.166 451
16270.954 424
16271.742 444
16272.529 435
16273.317 475
16274.105 560
16274.892 545
16275.680 516
16276.468 567
16277.256 532
16278.043 522
16278.831 518
16279.619 498
16280.407 459
16281.195 431
16281.983 425
16282.771 420
16283.558 457
16284.346 471
16285.134 465
16285.922 430
16286.710 398
16287.498 384
16288.286 364
16289.074 398
16289.863 429
16290.651 406
16291.439 419
16292.227 411
16293.015 434
16293.803 419
16294.591 438
16295.380 412
16296.168 426
16296.956 400
16297.744 413
16298.533 372
16299.321 351
16300.109 354
16300.898 364
16301.686 396
16302.474 377
16303.263 408
16304.051 368
16304.840 354
16305.628 408
16306.417 438
16307.205 434
16307.994 398
16308.782 377
16309.571 381
16310.359 402
16311.148 409
16311.936 395
16312.725 341
16313.514 376
16314.302 379
16315.091 384
16315.880 377
16316.668 394
16317.457 468
16318.246 476
16319.035 465
16319.823 428
16320.612 444
16321.401 405
16322.190 394
16322.979 371
16323.768 315
16324.557 335
16325.346 377
16326.135 366
16326.924 342
16327.713 324
16328.502 335
16329.291 366
16330.080 354
16330.869 373
16331.658 450
16332.447 416
16333.236 415
16334.025 386
16334.814 367
16335.603 335
16336.393 334
16337.182 440
16337.971 432
16338.760 393
16339.550 387
16340.339 396
16341.128 367
16341.918 330
16342.707 334
16343.496 386
16344.286 380
16345.075 358
16345.865 371
16346.654 426
16347.443 400
16348.233 394
16349.022 372
16349.812 324
16350.602 334
16351.391 326
16352.181 322
16352.970 313
16353.760 296
16354.550 311
16355.339 342
16356.129 458
16356.919 469
16357.708 422
16358.498 398
16359.288 376
16360.078 343
16360.867 332
16361.657 316
16362.447 336
16363.237 309
16364.027 280
16364.817 289
16365.606 280
16366.396 284
16367.186 300
16367.976 318
16368.766 329
16369.556 314
16370.346 329
16371.136 349
16371.926 337
16372.716 334
16373.507 331
16374.297 310
16375.087 312
16375.877 320
16376.667 299
16377.457 320
16378.248 316
16379.038 342
16379.828 373
16380.618 397
16381.409 394
16382.199 413
16382.989 377
16383.780 348
16384.570 351
16385.360 400
16386.151 376
16386.941 384
16387.732 396
16388.522 362
16389.312 376
16390.103 366
16390.893 376
16391.684 356
16392.475 367
16393.265 334
16394.056 355
16394.846 380
16395.637 397
16396.428 425
16397.218 382
16398.009 386
16398.800 403
16399.590 376
16400.381 316
16401.172 299
16401.963 306
16402.753 347
16403.544 326
16404.335 357
16405.126 383
16405.917 386
16406.708 424
16407.499 383
16408.290 364
16409.081 309
16409.872 301
16410.663 298
16411.454 286
16412.245 272
16413.036 265
16413.827 298
16414.618 305
16415.409 287
16416.200 263
16416.991 289
16417.782 283
16418.574 252
16419.365 247
16420.156 230
16420.947 287
16421.738 288
16422.530 268
16423.321 298
16424.112 288
16424.904 291
16425.695 276
16426.486 271
16427.278 272
16428.069 256
16428.861 266
16429.652 260
16430.444 271
16431.235 306
16432.027 271
16432.818 243
16433.610 282
16434.401 305
16435.193 333
16435.984 323
16436.776 294
16437.568 318
16438.359 318
16439.151 301
16439.943 285
16440.734 287
16441.526 259
16442.318 267
16443.110 315
16443.901 326
16444.693 282
16445.485 284
16446.277 289
16447.069 297
16447.861 330
16448.653 340
16449.445 335
16450.236 346
16451.028 320
16451.820 291
16452.612 288
16453.404 326
16454.197 311
16454.989 321
16455.781 311
16456.573 298
16457.365 311
16458.157 298
16458.949 283
16459.741 261
16460.534 253
16461.326 236
16462.118 214
16462.910 282
16463.702 366
16464.495 364
16465.287 301
16466.079 312
16466.872 310
16467.664 348
16468.457 324
16469.249 316
16470.041 328
16470.834 352
16471.626 368
16472.419 386
16473.211 366
16474.004 402
16474.796 397
16475.589 391
16476.381 436
16477.174 492
16477.967 415
16478.759 416
16479.552 414
16480.345 404
16481.137 417
16481.930 378
16482.723 377
16483.515 355
16484.308 363
16485.101 337
16485.894 350
16486.687 346
16487.479 331
16488.272 332
16489.065 308
16489.858 348
16490.651 364
16491.444 353
16492.237 394
16493.030 385
16493.823 369
16494.616 399
16495.409 357
16496.202 323
16496.995 283
16497.788 278
16498.581 273
16499.374 295
16500.168 267
16500.961 289
16501.754 320
16502.547 341
16503.340 318
16504.134 301
16504.927 320
16505.720 330
16506.513 315
16507.307 328
16508.100 321
16508.893 321
16509.687 300
16510.480 278
16511.274 267
16512.067 243
16512.861 206
16513.654 219
16514.447 255
16515.241 237
16516.035 235
16516.828 223
16517.622 233
16518.415 219
16519.209 184
16520.002 185
16520.796 207
16521.590 218
16522.383 224
16523.177 233
16523.971 217
16524.765 201
16525.558 245
16526.352 261
16527.146 295
16527.940 301
16528.734 280
16529.527 307
16530.321 279
16531.115 274
16531.909 266
16532.703 311
16533.497 304
16534.291 273
16535.085 297
16535.879 324
16536.673 348
16537.467 338
16538.261 356
16539.055 359
16539.849 336
16540.643 322
16541.438 288
16542.232 271
16543.026 254
16543.820 265
16544.614 289
16545.408 304
16546.203 333
16546.997 319
16547.791 358
16548.586 335
16549.380 290
16550.174 303
16550.969 289
16551.763 255
16552.557 287
16553.352 314
16554.146 295
16554.941 273
16555.735 295
16556.530 294
16557.324 272
16558.119 251
16558.913 215
16559.708 211
16560.503 191
16561.297 212
16562.092 258
16562.886 270
16563.681 270
16564.476 238
16565.271 220
16566.065 230
16566.860 215
16567.655 197
16568.450 238
16569.244 259
16570.039 286
16570.834 297
16571.629 273
16572.424 296
16573.219 287
16574.014 284
16574.809 321
16575.604 343
16576.399 333
16577.194 290
16577.989 252
16578.784 265
16579.579 276
16580.374 287
16581.169 283
16581.964 252
16582.759 240
16583.554 224
16584.349 249
16585.145 249
16585.940 277
16586.735 253
16587.530 213
16588.326 201
16589.121 180
16589.916 179
16590.711 175
16591.507 194
16592.302 193
16593.098 201
16593.893 174
16594.688 185
16595.484 167
16596.279 155
16597.075 174
16597.870 194
16598.666 238
16599.461 248
16600.257 251
16601.052 219
16601.848 227
16602.644 231
16603.439 257
16604.235 251
16605.030 316
16605.826 308
16606.622 250
16607.418 216
16608.213 234
16609.009 245
16609.805 241
16610.601 219
16611.396 239
16612.192 269
16612.988 286
16613.784 267
16614.580 267
16615.376 250
16616.172 258
16616.968 259
16617.764 280
16618.560 267
16619.356 228
16620.152 227
16620.948 234
16621.744 237
16622.540 232
16623.336 260
16624.132 274
16624.928 266
16625.724 271
16626.521 257
16627.317 290
16628.113 285
16628.909 277
16629.706 253
16630.502 256
16631.298 245
16632.094 224
16632.891 253
16633.687 233
16634.484 206
16635.280 223
16636.076 238
16636.873 249
16637.669 241
16638.466 253
16639.262 256
16640.059 227
16640.855 286
16641.652 315
16642.448 253
16643.245 222
16644.041 210
16644.838 194
16645.635 213
16646.431 210
16647.228 205
16648.025 174
16648.821 154
16649.618 144
16650.415 128
16651.212 160
16652.009 197
16652.805 203
16653.602 213
16654.399 235
16655.196 258
16655.993 241
16656.790 222
16657.587 218
16658.384 236
16659.180 243
16659.977 240
16660.774 235
16661.571 216
16662.369 204
16663.166 182
16663.963 219
16664.760 195
16665.557 234
16666.354 236
16667.151 266
16667.948 255
16668.746 244
16669.543 213
16670.340 221
16671.137 230
16671.934 253
16672.732 272
16673.529 279
16674.326 245
16675.124 207
16675.921 176
16676.718 170
16677.516 184
16678.313 196
16679.111 216
16679.908 215
16680.706 218
16681.503 222
16682.301 177
16683.098 154
16683.896 143
16684.693 203
16685.491 206
16686.289 209
16687.086 229
16687.884 217
16688.682 205
16689.479 206
16690.277 195
16691.075 217
16691.872 255
16692.670 293
16693.468 313
16694.266 330
16695.064 309
16695.861 325
16696.659 343
16697.457 336
16698.255 317
16699.053 291
16699.851 294
16700.649 275
16701.447 236
16702.245 222
16703.043 198
16703.841 190
16704.639 179
16705.437 162
16706.235 171
16707.033 210
16707.831 181
16708.629 155
16709.428 160
16710.226 162
16711.024 166
16711.822 159
16712.620 177
16713.419 169
16714.217 168
16715.015 178
16715.814 189
16716.612 200
16717.410 239
16718.209 230
16719.007 203
16719.805 240
16720.604 228
16721.402 219
16722.201 254
16722.999 239
16723.798 244
16724.596 290
16725.395 251
16726.193 244
16726.992 227
16727.791 244
16728.589 233
16729.388 228
16730.187 223
16730.985 202
16731.784 270
16732.583 296
16733.381 298
16734.180 295
16734.979 267
16735.778 257
16736.577 249
16737.375 229
16738.174 215
16738.973 191
16739.772 217
16740.571 249
16741.370 242
16742.169 234
16742.968 255
16743.767 259
16744.566 287
16745.365 272
16746.164 257
16746.963 223
16747.762 194
16748.561 171
16749.360 137
16750.159 191
16750.958 215
16751.758 185
16752.557 216
16753.356 252
16754.155 241
16754.954 234
16755.754 214
16756.553 195
16757.352 213
16758.152 241
16758.951 230
16759.750 287
16760.550 275
16761.349 252
16762.149 214
16762.948 229
16763.748 262
16764.547 281
16765.346 337
16766.146 315
16766.946 266
16767.745 237
16768.545 221
16769.344 197
16770.144 161
16770.944 129
16771.743 106
16772.543 129
16773.343 182
16774.142 219
16774.942 231
16775.742 275
16776.541 240
16777.341 267
16778.141 259
16778.941 247
16779.741 260
16780.541 284
16781.340 285
16782.140 289
16782.940 294
16783.740 284
16784.540 268
16785.340 233
16786.140 211
16786.940 214
16787.740 211
16788.540 228
16789.340 280
16790.140 271
16790.941 280
16791.741 302
16792.541 318
16793.341 310
16794.141 307
16794.941 292
16795.742 271
16796.542 233
16797.342 252
16798.142 225
16798.943 199
16799.743 190
16800.543 171
16801.344 208
16802.144 199
16802.944 205
16803.745 192
16804.545 213
16805.346 288
16806.146 266
16806.947 241
16807.747 234
16808.548 237
16809.348 200
16810.149 209
16810.949 278
16811.750 285
16812.551 242
16813.351 227
16814.152 235
16814.953 230
16815.753 244
16816.554 219
16817.355 228
16818.156 202
16818.956 190
16819.757 198
16820.558 186
16821.359 187
16822.160 168
16822.961 187
16823.761 182
16824.562 196
16825.363 222
16826.164 251
16826.965 260
16827.766 230
16828.567 254
16829.368 226
16830.169 218
16830.970 183
16831.771 191
16832.573 254
16833.374 229
16834.175 201
16834.976 209
16835.777 266
16836.578 257
16837.380 261
16838.181 211
16838.982 198
16839.783 218
16840.585 246
16841.386 306
16842.187 291
16842.989 288
16843.790 246
16844.591 246
16845.393 253
16846.194 237
16846.996 209
16847.797 173
16848.599 175
16849.400 176
16850.202 180
16851.003 178
16851.805 195
16852.606 201
16853.408 188
16854.210 205
16855.011 178
16855.813 165
16856.614 194
16857.416 197
16858.218 212
16859.020 236
16859.821 233
16860.623 254
16861.425 325
16862.227 317
16863.029 292
16863.830 263
16864.632 266
16865.434 233
16866.236 204
16867.038 157
16867.840 138
16868.642 151
16869.444 181
16870.246 231
16871.048 238
16871.850 219
16872.652 229
16873.454 214
16874.256 205
16875.058 201
16875.860 214
16876.663 190
16877.465 169
16878.267 170
16879.069 192
16879.871 179
16880.674 173
16881.476 180
16882.278 193
16883.080 223
16883.883 216
16884.685 198
16885.487 177
16886.290 184
16887.092 170
16887.895 177
16888.697 201
16889.500 212
16890.302 190
16891.105 192
16891.907 183
16892.710 171
16893.512 137
16894.315 185
16895.117 275
16895.920 303
16896.723 278
16897.525 268
16898.328 208
16899.131 232
16899.933 314
16900.736 242
16901.539 213
16902.341 194
16903.144 174
16903.947 182
16904.750 188
16905.553 169
16906.356 157
16907.158 174
16907.961 223
16908.764 217
16909.567 224
16910.370 246
16911.173 255
16911.976 240
16912.779 240
16913.582 290
16914.385 270
16915.188 256
16915.991 238
16916.794 271
16917.598 256
16918.401 227
16919.204 231
16920.007 183
16920.810 169
16921.613 160
16922.417 188
16923.220 186
16924.023 179
16924.826 161
16925.630 155
16926.433 150
16927.236 150
16928.040 147
16928.843 138
16929.647 165
16930.450 178
16931.254 164
16932.057 187
16932.860 186
16933.664 170
16934.468 198
16935.271 245
16936.075 274
16936.878 245
16937.682 269
16938.485 271
16939.289 258
16940.093 245
16940.896 218
16941.700 225
16942.504 214
16943.308 233
16944.111 235
16944.915 199
16945.719 183
16946.523 160
16947.327 149
16948.130 144
16948.934 151
16949.738 115
16950.542 113
16951.346 116
16952.150 136
16952.954 157
16953.758 212
16954.562 234
16955.366 289
16956.170 285
16956.974 308
16957.778 271
16958.582 210
16959.386 198
16960.190 210
16960.995 173
16961.799 150
16962.603 172
16963.407 157
16964.211 151
16965.016 171
16965.820 180
16966.624 153
16967.428 151
16968.233 125
16969.037 114
16969.841 152
16970.646 177
16971.450 151
16972.255 147
16973.059 177
16973.864 220
16974.668 218
16975.473 202
16976.277 213
16977.082 218
16977.886 170
16978.691 166
16979.495 163
16980.300 189
16981.105 194
16981.909 216
16982.714 178
16983.519 165
16984.323 209
16985.128 209
16985.933 199
16986.738 230
16987.542 242
16988.347 245
16989.152 265
16989.957 263
16990.762 254
16991.567 229
16992.371 217
16993.176 226
16993.981 194
16994.786 172
16995.591 157
16996.396 190
16997.201 181
16998.006 219
16998.811 242
16999.616 240
17000.421 212
17001.227 217
17002.032 228
17002.837 211
17003.642 219
17004.447 204
17005.252 222
17006.058 229
17006.863 220
17007.668 206
17008.473 197
17009.279 193
17010.084 251
17010.889 244
17011.695 222
17012.500 191
17013.305 179
17014.111 170
17014.916 166
17015.722 197
17016.527 158
17017.333 167
17018.138 172
17018.944 255
17019.749 253
17020.555 205
17021.360 210
17022.166 222
17022.972 227
17023.777 214
17024.583 185
17025.389 224
17026.194 236
17027.000 218
17027.806 239
17028.612 242
17029.417 228
17030.223 229
17031.029 230
17031.835 193
17032.641 178
17033.446 199
17034.252 162
17035.058 130
17035.864 97
17036.670 96
17037.476 104
17038.282 134
17039.088 171
17039.894 191
17040.700 175
17041.506 197
17042.312 215
17043.118 253
17043.925 264
17044.731 265
17045.537 265
17046.343 246
17047.149 227
17047.955 263
17048.762 221
17049.568 219
17050.374 228
17051.180 220
17051.987 219
17052.793 211
17053.599 238
17054.406 224
17055.212 235
17056.019 231
17056.825 204
17057.631 185
17058.438 182
17059.244 171
17060.051 237
17060.857 304
17061.664 274
17062.471 231
17063.277 222
17064.084 167
17064.890 144
17065.697 145
17066.504 124
17067.310 134
17068.117 145
17068.924 141
17069.730 153
17070.537 141
17071.344 148
17072.151 152
17072.958 157
17073.764 142
17074.571 134
17075.378 147
17076.185 166
17076.992 154
17077.799 156
17078.606 165
17079.413 164
17080.220 194
17081.027 226
17081.834 224
17082.641 236
17083.448 225
17084.255 262
17085.062 283
17085.869 288
17086.676 286
17087.483 241
17088.290 205
17089.098 195
17089.905 200
17090.712 172
17091.519 207
17092.327 286
17093.134 252
17093.941 216
17094.748 203
17095.556 225
17096.363 219
17097.171 207
17097.978 206
17098.785 206
17099.593 232
17100.400 290
17101.208 273
17102.015 250
17102.823 243
17103.630 286
17104.438 270
17105.245 230
17106.053 190
17106.861 195
17107.668 198
17108.476 205
17109.283 233
17110.091 278
17110.899 264
17111.707 210
17112.514 223
17113.322 247
17114.130 231
17114.938 211
17115.745 187
17116.553 207
17117.361 240
17118.169 252
17118.977 262
17119.785 234
17120.593 210
17121.401 194
17122.209 166
17123.017 164
17123.825 173
17124.633 164
17125.441 155
17126.249 150
17127.057 146
17127.865 163
17128.673 160
17129.481 152
17130.289 205
17131.098 209
17131.906 273
17132.714 252
17133.522 249
17134.331 252
17135.139 214
17135.947 231
17136.755 234
17137.564 211
17138.372 220
17139.180 209
17139.989 183
17140.797 166
17141.606 136
17142.414 179
17143.223 188
17144.031 170
17144.840 147
17145.648 204
17146.457 238
17147.265 223
17148.074 206
17148.882 238
17149.691 267
17150.500 242
17151.308 204
17152.117 175
17152.926 179
17153.734 202
17154.543 215
17155.352 226
17156.161 212
17156.969 176
17157.778 153
17158.587 128
17159.396 129
17160.205 152
17161.014 171
17161.823 180
17162.631 180
17163.440 156
17164.249 210
17165.058 235
17165.867 270
17166.676 268
17167.485 236
17168.294 229
17169.104 225
17169.913 189
17170.722 166
17171.531 130
17172.340 123
17173.149 143
17173.958 143
17174.768 154
17175.577 169
17176.386 152
17177.195 145
17178.005 163
17178.814 169
17179.623 163
17180.433 166
17181.242 146
17182.051 126
17182.861 173
17183.670 197
17184.480 198
17185.289 183
17186.099 169
17186.908 194
17187.718 195
17188.527 182
17189.337 181
17190.146 233
17190.956 226
17191.765 186
17192.575 178
17193.385 188
17194.194 182
17195.004 209
17195.814 205
17196.623 207
17197.433 180
17198.243 172
17199.053 159
17199.863 153
17200.672 178
17201.482 200
17202.292 204
17203.102 174
17203.912 188
17204.722 230
17205.532 212
17206.342 198
17207.152 189
17207.962 173
17208.772 178
17209.582 156
17210.392 128
17211.202 120
17212.012 113
17212.822 135
17213.632 171
17214.442 153
17215.252 204
17216.063 198
17216.873 184
17217.683 194
17218.493 211
17219.303 211
17220.114 228
17220.924 228
17221.734 179
17222.545 224
17223.355 216
17224.165 234
17224.976 269
17225.786 288
17226.597 266
17227.407 251
17228.218 250
17229.028 218
17229.839 214
17230.649 196
17231.460 203
17232.270 211
17233.081 245
17233.891 227
17234.702 231
17235.513 241
17236.323 267
17237.134 236
17237.945 199
17238.755 204
17239.566 211
17240.377 208
17241.188 250
17241.998 239
17242.809 238
17243.620 230
17244.431 215
17245.242 203
17246.053 167
17246.864 219
17247.675 239
17248.485 231
17249.296 207
17250.107 213
17250.918 213
17251.729 214
17252.540 220
17253.352 217
17254.163 194
17254.974 211
17255.785 188
17256.596 220
17257.407 205
17258.218 207
17259.029 225
17259.841 260
17260.652 247
17261.463 225
17262.274 246
17263.086 226
17263.897 200
17264.708 276
17265.520 263
17266.331 214
17267.142 197
17267.954 216
17268.765 173
17269.577 164
17270.388 153
17271.200 165
17272.011 202
17272.823 206
17273.634 176
17274.446 188
17275.257 183
17276.069 178
17276.881 172
17277.692 166
17278.504 172
17279.315 153
17280.127 170
17280.939 186
17281.751 143
17282.562 150
17283.374 179
17284.186 179
17284.998 154
17285.810 170
17286.621 164
17287.433 175
17288.245 204
17289.057 195
17289.869 207
17290.681 218
17291.493 216
17292.305 203
17293.117 225
17293.929 184
17294.741 208
17295.553 179
17296.365 183
17297.177 159
17297.989 141
17298.801 123
17299.613 167
17300.426 174
17301.238 171
17302.050 208
17302.862 192
17303.674 161
17304.487 146
17305.299 107
17306.111 173
17306.924 158
17307.736 135
17308.548 152
17309.361 189
17310.173 169
17310.985 201
17311.798 206
17312.610 185
17313.423 175
17314.235 172
17315.048 161
17315.860 154
17316.673 165
17317.485 133
17318.298 114
17319.111 110
17319.923 120
17320.736 147
17321.549 151
17322.361 161
17323.174 183
17323.987 197
17324.799 198
17325.612 186
17326.425 138
17327.238 155
17328.051 180
17328.863 192
17329.676 187
17330.489 167
17331.302 152
17332.115 146
17332.928 125
17333.741 113
17334.554 110
17335.367 143
17336.180 146
17336.993 128
17337.806 116
17338.619 147
17339.432 149
17340.245 147
17341.058 132
17341.871 119
17342.684 126
17343.498 120
17344.311 167
17345.124 188
17345.937 172
17346.751 159
17347.564 159
17348.377 176
17349.190 181
17350.004 167
17350.817 160
17351.630 172
17352.444 225
17353.257 225
17354.071 201
17354.884 189
17355.698 162
17356.511 165
17357.325 160
17358.138 246
17358.952 280
17359.765 258
17360.579 239
17361.392 235
17362.206 241
17363.020 241
17363.833 201
17364.647 176
17365.461 184
17366.274 165
17367.088 151
17367.902 146
17368.716 139
17369.529 154
17370.343 172
17371.157 158
17371.971 144
17372.785 136
17373.599 150
17374.412 166
17375.226 163
17376.040 169
17376.854 163
17377.668 179
17378.482 166
17379.296 156
17380.110 141
17380.924 133
17381.738 127
17382.553 133
17383.367 117
17384.181 158
17384.995 170
17385.809 219
17386.623 222
17387.437 181
17388.252 152
17389.066 120
17389.880 105
17390.695 122
17391.509 139
17392.323 179
17393.137 185
17393.952 186
17394.766 180
17395.581 165
17396.395 144
17397.209 161
17398.024 180
17398.838 157
17399.653 158
17400.467 162
17401.282 161
17402.096 167
17402.911 194
17403.726 239
17404.540 260
17405.355 267
17406.170 273
17406.984 229
17407.799 176
17408.614 188
17409.428 171
17410.243 141
17411.058 161
17411.873 175
17412.687 150
17413.502 162
17414.317 159
17415.132 163
17415.947 165
17416.762 189
17417.577 205
17418.391 199
17419.206 164
17420.021 144
17420.836 151
17421.651 189
17422.466 195
17423.281 191
17424.097 177
17424.912 165
17425.727 176
17426.542 239
17427.357 304
17428.172 293
17428.987 281
17429.803 268
17430.618 226
17431.433 222
17432.248 209
17433.063 209
17433.879 234
17434.694 225
17435.509 224
17436.325 173
17437.140 145
17437.956 157
17438.771 154
17439.586 159
17440.402 172
17441.217 205
17442.033 190
17442.848 211
17443.664 211
17444.479 182
17445.295 178
17446.110 177
17446.926 211
17447.742 224
17448.557 277
17449.373 235
17450.189 203
17451.004 238
17451.820 231
17452.636 200
17453.452 192
17454.267 176
17455.083 129
17455.899 119
17456.715 156
17457.531 137
17458.346 171
17459.162 200
17459.978 206
17460.794 205
17461.610 215
17462.426 218
17463.242 191
17464.058 175
17464.874 186
17465.690 196
17466.506 220
17467.322 202
17468.138 222
17468.954 200
17469.771 187
17470.587 191
17471.403 212
17472.219 198
17473.035 208
17473.852 227
17474.668 258
17475.484 288
17476.300 331
17477.117 331
17477.933 287
17478.749 253
17479.566 198
17480.382 151
17481.198 136
17482.015 110
17482.831 154
17483.648 157
17484.464 164
17485.281 151
17486.097 153
17486.914 151
17487.730 158
17488.547 191
17489.364 216
17490.180 194
17490.997 197
17491.813 218
17492.630 213
17493.447 217
17494.263 272
17495.080 273
17495.897 254
17496.714 229
17497.530 182
17498.347 206
17499.164 193
17499.981 195
17500.798 210
17501.615 168
17502.432 163
17503.248 139
17504.065 158
17504.882 184
17505.699 169
17506.516 153
17507.333 136
17508.150 122
17508.967 177
17509.784 168
17510.602 197
17511.419 183
17512.236 167
17513.053 181
17513.870 163
17514.687 176
17515.505 173
17516.322 140
17517.139 118
17517.956 105
17518.773 91
17519.591 104
17520.408 121
17521.225 170
17522.043 178
17522.860 169
17523.678 139
17524.495 156
17525.312 137
17526.130 143
17526.947 162
17527.765 175
17528.582 159
17529.400 160
17530.217 141
17531.035 142
17531.853 187
17532.670 217
17533.488 185
17534.305 169
17535.123 218
17535.941 218
17536.758 233
17537.576 217
17538.394 247
17539.212 262
17540.029 253
17540.847 225
17541.665 214
17542.483 201
17543.301 171
17544.119 179
17544.936 155
17545.754 142
17546.572 168
17547.390 149
17548.208 151
17549.026 169
17549.844 158
17550.662 156
17551.480 186
17552.298 180
17553.116 195
17553.934 194
17554.753 153
17555.571 165
17556.389 167
17557.207 158
17558.025 175
17558.843 176
17559.662 158
17560.480 176
17561.298 165
17562.117 156
17562.935 183
17563.753 210
17564.571 203
17565.390 221
17566.208 284
17567.027 262
17567.845 240
17568.664 231
17569.482 251
17570.300 236
17571.119 188
17571.937 185
17572.756 165
17573.575 139
17574.393 124
17575.212 118
17576.030 126
17576.849 150
17577.668 169
17578.486 209
17579.305 224
17580.124 216
17580.942 196
17581.761 217
17582.580 259
17583.399 257
17584.218 294
17585.036 295
17585.855 270
17586.674 261
17587.493 243
17588.312 248
17589.131 253
17589.950 259
17590.769 297
17591.588 268
17592.407 237
17593.226 222
17594.045 191
17594.864 165
17595.683 149
17596.502 154
17597.321 171
17598.140 191
17598.959 184
17599.778 196
17600.598 201
17601.417 180
17602.236 173
17603.055 216
17603.875 196
17604.694 197
17605.513 160
17606.332 148
17607.152 198
17607.971 167
17608.790 155
17609.610 163
17610.429 146
17611.249 139
17612.068 192
17612.888 211
17613.707 180
17614.527 151
17615.346 173
17616.166 164
17616.985 162
17617.805 147
17618.624 137
17619.444 113
17620.264 98
17621.083 88
17621.903 96
17622.723 118
17623.543 138
17624.362 132
17625.182 142
17626.002 159
17626.822 174
17627.641 177
17628.461 152
17629.281 136
17630.101 118
17630.921 110
17631.741 119
17632.561 107
17633.381 112
17634.201 178
17635.021 205
17635.841 202
17636.661 193
17637.481 239
17638.301 250
17639.121 245
17639.941 267
17640.761 246
17641.581 203
17642.401 224
17643.222 224
17644.042 259
17644.862 212
17645.682 204
17646.502 171
17647.323 185
17648.143 205
17648.963 183
17649.784 187
17650.604 218
17651.424 246
17652.245 238
17653.065 245
17653.886 231
17654.706 210
17655.526 181
17656.347 180
17657.167 186
17657.988 186
17658.808 168
17659.629 176
17660.450 188
17661.270 194
17662.091 167
17662.911 209
17663.732 228
17664.553 206
17665.374 178
17666.194 182
17667.015 198
17667.836 160
17668.656 158
17669.477 163
17670.298 204
17671.119 183
17671.940 159
17672.761 151
17673.581 144
17674.402 138
17675.223 162
17676.044 159
17676.865 144
17677.686 129
17678.507 101
17679.328 89
17680.149 78
17680.970 83
17681.791 95
17682.612 125
17683.434 90
17684.255 103
17685.076 100
17685.897 107
17686.718 115
17687.539 148
17688.361 214
17689.182 228
17690.003 222
17690.824 232
17691.646 219
17692.467 163
17693.288 142
17694.110 154
17694.931 139
17695.753 134
17696.574 100
17697.395 101
17698.217 133
17699.038 144
17699.860 130
17700.681 117
17701.503 143
17702.324 172
17703.146 180
17703.968 170
17704.789 184
17705.611 218
17706.432 196
17707.254 181
17708.076 223
17708.897 232
17709.719 231
17710.541 191
17711.363 158
17712.184 146
17713.006 140
17713.828 133
17714.650 137
17715.472 158
17716.294 147
17717.116 121
17717.937 127
17718.759 134
17719.581 152
17720.403 160
17721.225 179
17722.047 180
17722.869 228
17723.691 239
17724.513 222
17725.336 205
17726.158 177
17726.980 182
17727.802 168
17728.624 162
17729.446 146
17730.268 181
17731.091 155
17731.913 136
17732.735 152
17733.557 165
17734.380 154
17735.202 180
17736.024 155
17736.847 200
17737.669 210
17738.492 185
17739.314 180
17740.136 157
17740.959 143
17741.781 143
17742.604 155
17743.426 166
17744.249 163
17745.071 178
17745.894 172
17746.716 156
17747.539 145
17748.362 144
17749.184 166
17750.007 184
17750.830 196
17751.652 227
17752.475 264
17753.298 252
17754.121 234
17754.943 231
17755.766 248
17756.589 284
17757.412 279
17758.235 259
17759.057 228
17759.880 187
17760.703 160
17761.526 154
17762.349 136
17763.172 138
17763.995 167
17764.818 164
17765.641 131
17766.464 123
17767.287 106
17768.110 98
17768.933 96
17769.756 119
17770.580 152
17771.403 152
17772.226 146
17773.049 161
17773.872 161
17774.696 186
17775.519 196
17776.342 166
17777.165 152
17777.989 166
17778.812 172
17779.635 209
17780.459 218
17781.282 236
17782.105 212
17782.929 169
17783.752 178
17784.576 160
17785.399 195
17786.223 214
17787.046 248
17787.870 204
17788.693 219
17789.517 190
17790.341 171
17791.164 171
17791.988 155
17792.811 184
17793.635 197
17794.459 181
17795.282 165
17796.106 148
17796.930 140
17797.754 157
17798.577 147
17799.401 109
17800.225 100
17801.049 99
17801.873 149
17802.697 121
17803.521 105
17804.345 130
17805.168 139
17805.992 147
17806.816 149
17807.640 143
17808.464 126
17809.288 95
17810.112 102
17810.937 93
17811.761 90
17812.585 106
17813.409 177
17814.233 167
17815.057 174
17815.881 191
17816.706 176
17817.530 194
17818.354 188
17819.178 231
17820.003 223
17820.827 222
17821.651 232
17822.475 241
17823.300 225
17824.124 196
17824.949 187
17825.773 176
17826.597 174
17827.422 217
17828.246 206
17829.071 171
17829.895 143
17830.720 117
17831.544 125
17832.369 148
17833.194 164
17834.018 184
17834.843 158
17835.667 126
17836.492 116
17837.317 110
17838.141 90
17838.966 80
17839.791 83
17840.616 92
17841.440 115
17842.265 148
17843.090 146
17843.915 158
17844.740 204
17845.565 189
17846.390 198
17847.214 196
17848.039 190
17848.864 215
17849.689 225
17850.514 205
17851.339 196
17852.164 176
17852.989 168
17853.814 169
17854.639 175
17855.465 191
17856.290 189
17857.115 154
17857.940 124
17858.765 111
17859.590 91
17860.416 103
17861.241 117
17862.066 143
17862.891 138
17863.717 184
17864.542 203
17865.367 164
17866.193 136
17867.018 107
17867.843 116
17868.669 154
17869.494 162
17870.320 170
17871.145 175
17871.971 149
17872.796 139
17873.622 155
17874.447 169
17875.273 171
17876.098 183
17876.924 187
17877.749 180
17878.575 170
17879.401 131
17880.226 183
17881.052 202
17881.878 193
17882.704 164
17883.529 171
17884.355 145
17885.181 153
17886.007 181
17886.832 184
17887.658 188
17888.484 191
17889.310 174
17890.136 143
17890.962 124
17891.788 151
17892.614 161
17893.440 184
17894.266 168
17895.092 155
17895.918 173
17896.744 181
17897.570 169
17898.396 158
17899.222 169
17900.048 179
17900.874 249
17901.701 230
17902.527 257
17903.353 256
17904.179 222
17905.005 239
17905.832 213
17906.658 193
17907.484 174
17908.311 176
17909.137 150
17909.963 142
17910.790 135
17911.616 144
17912.442 128
17913.269 148
17914.095 197
17914.922 244
17915.748 227
17916.575 215
17917.401 226
17918.228 217
17919.054 181
17919.881 187
17920.708 224
17921.534 230
17922.361 197
17923.188 178
17924.014 169
17924.841 164
17925.668 153
17926.494 142
17927.321 154
17928.148 167
17928.975 146
17929.802 145
17930.628 138
17931.455 159
17932.282 160
17933.109 140
17933.936 144
17934.763 138
17935.590 176
17936.417 151
17937.244 154
17938.071 173
17938.898 226
17939.725 221
17940.552 197
17941.379 228
17942.206 251
17943.033 253
17943.860 228
17944.687 217
17945.515 196
17946.342 166
17947.169 135
17947.996 129
17948.824 165
17949.651 219
17950.478 195
17951.305 184
17952.133 159
17952.960 134
17953.787 118
17954.615 108
17955.442 98
17956.270 119
17957.097 129
17957.925 135
17958.752 132
17959.580 126
17960.407 107
17961.235 133
17962.062 154
17962.890 166
17963.717 183
17964.545 247
17965.373 222
17966.200 186
17967.028 175
17967.856 167
17968.683 173
17969.511 186
17970.339 185
17971.167 162
17971.994 123
17972.822 116
17973.650 132
17974.478 143
17975.306 160
17976.134 159
17976.962 192
17977.789 209
17978.617 157
17979.445 136
17980.273 126
17981.101 132
17981.929 110
17982.757 132
17983.585 171
17984.414 168
17985.242 146
17986.070 113
17986.898 101
17987.726 79
17988.554 82
17989.382 90
17990.211 107
17991.039 124
17991.867 123
17992.695 110
17993.524 114
17994.352 112
17995.180 153
17996.009 181
17996.837 196
17997.665 172
17998.494 158
17999.322 131
18000.151 156
18000.979 164
18001.808 180
18002.636 187
18003.465 178
18004.293 148
18005.122 168
18005.950 199
18006.779 239
18007.607 243
18008.436 233
18009.265 216
18010.093 182
18010.922 225
18011.751 193
18012.579 185
18013.408 183
18014.237 172
18015.066 173
18015.895 187
18016.723 184
18017.552 214
18018.381 213
18019.210 197
18020.039 170
18020.868 176
18021.697 162
18022.526 170
18023.355 150
18024.184 155
18025.013 144
18025.842 181
18026.671 198
18027.500 164
18028.329 205
18029.158 171
18029.987 158
18030.816 191
18031.645 160
18032.475 163
18033.304 145
18034.133 145
18034.962 146
18035.791 146
18036.621 143
18037.450 143
18038.279 145
18039.109 155
18039.938 153
18040.767 148
18041.597 154
18042.426 151
18043.256 161
18044.085 202
18044.915 207
18045.744 165
18046.574 225
18047.403 269
18048.233 275
18049.062 243
18049.892 222
18050.721 289
18051.551 276
18052.381 229
18053.210 208
18054.040 226
18054.870 196
18055.699 162
18056.529 164
18057.359 149
18058.189 162
18059.018 186
18059.848 229
18060.678 242
18061.508 218
18062.338 181
18063.168 162
18063.998 135
18064.827 134
18065.657 136
18066.487 125
18067.317 129
18068.147 143
18068.977 179
18069.807 148
18070.637 166
18071.468 206
18072.298 176
18073.128 175
18073.958 159
18074.788 127
18075.618 119
18076.448 119
18077.279 122
18078.109 163
18078.939 175
18079.769 175
18080.600 170
18081.430 148
18082.260 122
18083.091 113
18083.921 115
18084.751 127
18085.582 150
18086.412 137
18087.243 152
18088.073 210
18088.904 226
18089.734 200
18090.565 185
18091.395 166
18092.226 175
18093.056 166
18093.887 198
18094.717 176
18095.548 162
18096.379 150
18097.209 120
18098.040 203
18098.871 211
18099.702 203
18100.532 177
18101.363 170
18102.194 175
18103.025 204
18103.855 186
18104.686 189
18105.517 172
18106.348 163
18107.179 154
18108.010 183
18108.841 201
18109.672 263
18110.503 239
18111.334 198
18112.165 173
18112.996 140
18113.827 139
18114.658 138
18115.489 148
18116.320 171
18117.151 181
18117.982 181
18118.813 187
18119.645 165
18120.476 157
18121.307 179
18122.138 165
18122.970 139
18123.801 142
18124.632 133
18125.463 160
18126.295 126
18127.126 121
18127.958 127
18128.789 111
18129.620 134
18130.452 141
18131.283 141
18132.115 122
18132.946 117
18133.778 108
18134.609 120
18135.441 122
18136.272 111
18137.104 103
18137.936 184
18138.767 262
18139.599 252
18140.430 227
18141.262 208
18142.094 183
18142.926 189
18143.757 160
18144.589 133
18145.421 121
18146.253 143
18147.084 149
18147.916 150
18148.748 166
18149.580 158
18150.412 139
18151.244 153
18152.076 176
18152.908 170
18153.740 172
18154.572 173
18155.404 161
18156.236 174
18157.068 179
18157.900 209
18158.732 230
18159.564 246
18160.396 223
18161.228 174
18162.060 147
18162.893 142
18163.725 144
18164.557 127
18165.389 106
18166.221 109
18167.054 115
18167.886 140
18168.718 174
18169.551 164
18170.383 164
18171.215 149
18172.048 155
18172.880 177
18173.713 196
18174.545 213
18175.377 189
18176.210 171
18177.042 185
18177.875 194
18178.707 176
18179.540 159
18180.373 155
18181.205 129
18182.038 130
18182.870 130
18183.703 124
18184.536 130
18185.368 123
18186.201 152
18187.034 159
18187.867 173
18188.699 131
18189.532 133
18190.365 157
18191.198 156
18192.031 180
18192.864 171
18193.696 178
18194.529 194
18195.362 230
18196.195 224
18197.028 179
18197.861 179
18198.694 174
18199.527 185
18200.360 187
18201.193 183
18202.026 199
18202.859 219
18203.693 225
18204.526 243
18205.359 219
18206.192 190
18207.025 203
18207.858 210
18208.692 230
18209.525 238
18210.358 210
18211.191 195
18212.025 190
18212.858 179
18213.691 157
18214.525 159
18215.358 164
18216.191 167
18217.025 126
18217.858 131
18218.692 153
18219.525 145
18220.359 151
18221.192 164
18222.026 154
18222.859 129
18223.693 116
18224.526 93
18225.360 86
18226.194 104
18227.027 141
18227.861 137
18228.695 124
18229.528 124
18230.362 109
18231.196 129
18232.030 112
18232.863 107
18233.697 101
18234.531 103
18235.365 107
18236.199 93
18237.033 85
18237.866 89
18238.700 71
18239.534 126
18240.368 143
18241.202 130
18242.036 92
18242.870 104
18243.704 124
18244.538 142
18245.372 155
18246.206 169
18247.041 161
18247.875 166
18248.709 168
18249.543 152
18250.377 127
18251.211 158
18252.046 161
18252.880 140
18253.714 161
18254.548 168
18255.383 150
18256.217 166
18257.051 169
18257.886 155
18258.720 138
18259.554 106
18260.389 97
18261.223 106
18262.058 135
18262.892 165
18263.727 165
18264.561 166
18265.396 169
18266.230 189
18267.065 170
18267.899 169
18268.734 154
18269.569 127
18270.403 113
18271.238 83
18272.072 104
18272.907 99
18273.742 94
18274.577 122
18275.411 129
18276.246 109
18277.081 175
18277.916 178
18278.751 165
18279.585 136
18280.420 146
18281.255 159
18282.090 136
18282.925 122
18283.760 102
18284.595 150
18285.430 181
18286.265 186
18287.100 171
18287.935 141
18288.770 129
18289.605 134
18290.440 128
18291.275 149
18292.110 142
18292.946 149
18293.781 151
18294.616 166
18295.451 164
18296.286 136
18297.122 149
18297.957 187
18298.792 198
18299.627 185
18300.463 167
18301.298 165
18302.133 148
18302.969 112
18303.804 105
18304.640 116
18305.475 117
18306.311 101
18307.146 109
18307.982 122
18308.817 144
18309.653 152
18310.488 145
18311.324 120
18312.159 117
18312.995 124
18313.831 147
18314.666 141
18315.502 166
18316.338 165
18317.173 176
18318.009 134
18318.845 133
18319.680 144
18320.516 145
18321.352 125
18322.188 144
18323.024 138
18323.860 124
18324.695 106
18325.531 96
18326.367 99
18327.203 102
18328.039 104
18328.875 129
18329.711 133
18330.547 114
18331.383 81
18332.219 104
18333.055 118
18333.891 119
18334.727 159
18335.564 175
18336.400 148
18337.236 147
18338.072 148
18338.908 178
18339.745 158
18340.581 143
18341.417 171
18342.253 191
18343.090 219
18343.926 196
18344.762 171
18345.599 138
18346.435 111
18347.271 85
18348.108 100
18348.944 127
18349.781 141
18350.617 154
18351.454 168
18352.290 166
18353.127 143
18353.963 140
18354.800 120
18355.636 112
18356.473 119
18357.310 162
18358.146 175
18358.983 171
18359.820 179
18360.656 179
18361.493 150
18362.330 158
18363.166 123
18364.003 121
18364.840 115
18365.677 146
18366.514 159
18367.350 176
18368.187 187
18369.024 179
18369.861 149
18370.698 209
18371.535 194
18372.372 179
18373.209 173
18374.046 184
18374.883 180
18375.720 154
18376.557 163
18377.394 137
18378.231 133
18379.068 150
18379.906 139
18380.743 159
18381.580 174
18382.417 168
18383.254 148
18384.091 118
18384.929 137
18385.766 140
18386.603 162
18387.441 183
18388.278 210
18389.115 185
18389.953 175
18390.790 146
18391.627 140
18392.465 142
18393.302 124
18394.140 139
18394.977 159
18395.815 177
18396.652 154
18397.490 132
18398.327 142
18399.165 136
18400.002 134
18400.840 175
18401.678 168
18402.515 147
18403.353 149
18404.191 132
18405.028 111
18405.866 88
18406.704 100
18407.542 164
18408.379 133
18409.217 130
18410.055 122
18410.893 111
18411.731 140
18412.569 132
18413.407 122
18414.244 127
18415.082 112
18415.920 145
18416.758 160
18417.596 182
18418.434 171
18419.272 176
18420.110 183
18420.949 153
18421.787 169
18422.625 148
18423.463 170
18424.301 154
18425.139 151
18425.977 185
18426.816 185
18427.654 166
18428.492 152
18429.330 169
18430.169 156
18431.007 143
18431.845 150
18432.684 156
18433.522 162
18434.360 153
18435.199 167
18436.037 139
18436.875 133
18437.714 135
18438.552 125
18439.391 135
18440.229 144
18441.068 149
18441.906 126
18442.745 126
18443.584 145
18444.422 146
18445.261 139
18446.100 127
18446.938 126
18447.777 111
18448.616 134
18449.454 116
18450.293 111
18451.132 124
18451.971 143
18452.809 186
18453.648 151
18454.487 160
18455.326 206
18456.165 199
18457.004 175
18457.843 164
18458.681 148
18459.520 146
18460.359 113
18461.198 102
18462.037 145
18462.876 140
18463.715 167
18464.554 172
18465.394 174
18466.233 190
18467.072 182
18467.911 156
18468.750 130
18469.589 98
18470.428 89
18471.268 97
18472.107 87
18472.946 70
18473.785 115
18474.625 139
18475.464 150
18476.303 160
18477.143 182
18477.982 169
18478.821 156
18479.661 155
18480.500 156
18481.340 163
18482.179 133
18483.019 132
18483.858 157
18484.698 175
18485.537 154
18486.377 136
18487.216 130
18488.056 115
18488.896 142
18489.735 195
18490.575 172
18491.415 135
18492.254 110
18493.094 107
18493.934 113
18494.773 115
18495.613 177
18496.453 178
18497.293 148
18498.133 137
18498.972 141
18499.812 129
18500.652 121
18501.492 95
18502.332 82
18503.172 91
18504.012 122
18504.852 122
18505.692 163
18506.532 172
18507.372 164
18508.212 160
18509.052 170
18509.892 136
18510.732 147
18511.572 139
18512.413 163
18513.253 147
18514.093 178
18514.933 168
18515.773 147
18516.614 132
18517.454 124
18518.294 119
18519.134 118
18519.975 138
18520.815 175
18521.655 183
18522.496 176
18523.336 194
18524.177 183
18525.017 187
18525.858 177
18526.698 145
18527.539 132
18528.379 119
18529.220 136
18530.060 141
18530.901 158
18531.741 161
18532.582 157
18533.423 155
18534.263 156
18535.104 182
18535.945 169
18536.785 164
18537.626 141
18538.467 116
18539.307 117
18540.148 121
18540.989 122
18541.830 133
18542.671 120
18543.512 108
18544.352 108
18545.193 126
18546.034 133
18546.875 144
18547.716 134
18548.557 120
18549.398 130
18550.239 157
18551.080 159
18551.921 173
18552.762 166
18553.603 129
18554.444 92
18555.285 67
18556.127 63
18556.968 76
18557.809 85
18558.650 120
18559.491 109
18560.333 92
18561.174 98
18562.015 80
18562.856 57
18563.698 61
18564.539 53
18565.380 57
18566.222 55
18567.063 77
18567.905 112
18568.746 125
18569.588 112
18570.429 118
18571.270 111
18572.112 87
18572.953 88
18573.795 122
18574.637 113
18575.478 140
18576.320 134
18577.161 120
18578.003 92
18578.845 83
18579.686 96
18580.528 143
18581.370 169
18582.211 157
18583.053 124
18583.895 125
18584.737 148
18585.579 144
18586.420 102
18587.262 88
18588.104 101
18588.946 169
18589.788 149
18590.630 141
18591.472 141
18592.314 127
18593.156 119
18593.998 120
18594.840 117
18595.682 87
18596.524 76
18597.366 90
18598.208 89
18599.050 132
18599.892 142
18600.734 153
18601.577 145
18602.419 124
18603.261 120
18604.103 134
18604.946 158
18605.788 139
18606.630 137
18607.472 175
18608.315 153
18609.157 118
18609.999 83
18610.842 70
18611.684 74
18612.527 76
18613.369 76
18614.211 92
18615.054 111
18615.896 150
18616.739 168
18617.582 187
18618.424 197
18619.267 162
18620.109 125
18620.952 89
18621.794 87
18622.637 69
18623.480 85
18624.322 109
18625.165 144
18626.008 144
18626.851 145
18627.693 180
18628.536 160
18629.379 160
18630.222 165
18631.065 136
18631.908 140
18632.750 139
18633.593 130
18634.436 149
18635.279 131
18636.122 138
18636.965 123
18637.808 104
18638.651 111
18639.494 134
18640.337 158
18641.180 170
18642.023 162
18642.866 149
18643.710 141
18644.553 152
18645.396 147
18646.239 129
18647.082 122
18647.925 114
18648.769 135
18649.612 148
18650.455 146
18651.299 162
18652.142 165
18652.985 170
18653.829 152
18654.672 167
18655.515 162
18656.359 156
18657.202 151
18658.046 150
18658.889 138
18659.733 158
18660.576 136
18661.420 125
18662.263 145
18663.107 136
18663.950 160
18664.794 133
18665.638 150
18666.481 160
18667.325 133
18668.168 108
18669.012 139
18669.856 150
18670.700 152
18671.543 146
18672.387 156
18673.231 181
18674.075 179
18674.919 158
18675.762 133
18676.606 127
18677.450 139
18678.294 133
18679.138 155
18679.982 124
18680.826 106
18681.670 115
18682.514 132
18683.358 150
18684.202 145
18685.046 119
18685.890 111
18686.734 112
18687.578 101
18688.423 104
18689.267 116
18690.111 126
18690.955 116
18691.799 105
18692.643 83
18693.488 91
18694.332 114
18695.176 105
18696.021 99
18696.865 99
18697.709 90
18698.554 83
18699.398 89
18700.242 87
18701.087 90
18701.931 150
18702.776 174
18703.620 168
18704.465 145
18705.309 121
18706.154 142
18706.998 150
18707.843 183
18708.688 200
18709.532 200
18710.377 165
18711.221 145
18712.066 118
18712.911 94
18713.755 125
18714.600 122
18715.445 111
18716.290 121
18717.135 140
18717.979 162
18718.824 186
18719.669 171
18720.514 142
18721.359 151
18722.204 132
18723.049 123
18723.893 119
18724.738 91
18725.583 123
18726.428 146
18727.273 177
18728.118 194
18728.964 189
18729.809 186
18730.654 166
18731.499 167
18732.344 151
18733.189 161
18734.034 149
18734.879 129
18735.725 140
18736.570 123
18737.415 122
18738.260 100
18739.106 81
18739.951 110
18740.796 167
18741.642 232
18742.487 242
18743.332 212
18744.178 180
18745.023 155
18745.869 133
18746.714 101
18747.559 104
18748.405 88
18749.250 84
18750.096 98
18750.942 123
18751.787 144
18752.633 140
18753.478 157
18754.324 154
18755.170 162
18756.015 234
18756.861 200
18757.707 193
18758.552 196
18759.398 184
18760.244 153
18761.090 130
18761.935 104
18762.781 87
18763.627 104
18764.473 107
18765.319 123
18766.165 132
18767.011 154
18767.857 166
18768.702 161
18769.548 174
18770.394 158
18771.240 162
18772.086 148
18772.933 198
18773.779 212
18774.625 184
18775.471 206
18776.317 209
18777.163 202
18778.009 222
18778.855 198
18779.702 166
18780.548 173
18781.394 215
18782.240 213
18783.087 207
18783.933 207
18784.779 188
18785.625 133
18786.472 120
18787.318 107
18788.165 85
18789.011 124
18789.857 143
18790.704 138
18791.550 133
18792.397 133
18793.243 113
18794.090 89
18794.936 75
18795.783 81
18796.630 116
18797.476 129
18798.323 165
18799.169 177
18800.016 187
18800.863 181
18801.709 149
18802.556 123
18803.403 109
18804.250 97
18805.096 79
18805.943 92
18806.790 130
18807.637 131
18808.484 125
18809.330 127
18810.177 131
18811.024 124
18811.871 120
18812.718 114
18813.565 113
18814.412 87
18815.259 116
18816.106 164
18816.953 136
18817.800 102
18818.647 115
18819.494 101
18820.341 104
18821.189 103
18822.036 133
18822.883 136
18823.730 156
18824.577 161
18825.425 162
18826.272 156
18827.119 138
18827.966 112
18828.814 87
18829.661 89
18830.508 75
18831.356 74
18832.203 90
18833.050 90
18833.898 117
18834.745 132
18835.593 156
18836.440 162
18837.288 214
18838.135 221
18838.983 203
18839.830 187
18840.678 171
18841.525 164
18842.373 155
18843.221 130
18844.068 132
18844.916 162
18845.764 174
18846.611 146
18847.459 117
18848.307 145
18849.155 169
18850.002 184
18850.850 164
18851.698 132
18852.546 146
18853.394 143
18854.242 133
18855.090 122
18855.937 152
18856.785 175
18857.633 160
18858.481 186
18859.329 212
18860.177 194
18861.025 173
18861.873 146
18862.721 142
18863.570 122
18864.418 105
18865.266 117
18866.114 163
18866.962 176
18867.810 168
18868.658 150
18869.507 143
18870.355 160
18871.203 154
18872.051 178
18872.900 193
18873.748 175
18874.596 152
18875.445 136
18876.293 110
18877.141 121
18877.990 139
18878.838 131
18879.687 137
18880.535 121
18881.384 117
18882.232 138
18883.081 121
18883.929 118
18884.778 111
18885.626 102
18886.475 130
18887.324 154
18888.172 140
18889.021 154
18889.870 151
18890.718 177
18891.567 161
18892.416 156
18893.265 164
18894.113 123
18894.962 105
18895.811 108
18896.660 131
18897.509 155
18898.357 135
18899.206 123
18900.055 109
18900.904 107
18901.753 130
18902.602 143
18903.451 146
18904.300 152
18905.149 149
18905.998 138
18906.847 140
18907.696 135
18908.545 141
18909.394 134
18910.244 114
18911.093 113
18911.942 125
18912.791 136
18913.640 152
18914.490 134
18915.339 169
18916.188 135
18917.037 122
18917.887 136
18918.736 121
18919.585 100
18920.435 115
18921.284 107
18922.133 77
18922.983 84
18923.832 85
18924.682 74
18925.531 111
18926.381 125
18927.230 134
18928.080 118
18928.929 148
18929.779 182
18930.629 158
18931.478 142
18932.328 137
18933.177 137
18934.027 155
18934.877 168
18935.727 165
18936.576 156
18937.426 137
18938.276 130
18939.126 151
18939.975 171
18940.825 177
18941.675 148
18942.525 119
18943.375 97
18944.225 115
18945.075 96
18945.924 95
18946.774 86
18947.624 132
18948.474 121
18949.324 107
18950.174 91
18951.025 111
18951.875 104
18952.725 100
18953.575 83
18954.425 92
18955.275 87
18956.125 105
18956.975 92
18957.826 77
18958.676 65
18959.526 70
18960.376 80
18961.227 87
18962.077 83
18962.927 85
18963.778 101
18964.628 134
18965.478 130
18966.329 164
18967.179 180
18968.030 163
18968.880 144
18969.730 173
18970.581 134
18971.431 149
18972.282 163
18973.133 158
18973.983 175
18974.834 168
18975.684 146
18976.535 153
18977.386 151
18978.236 129
18979.087 117
18979.938 103
18980.788 75
18981.639 63
18982.490 56
18983.341 78
18984.191 94
18985.042 118
18985.893 115
18986.744 166
18987.595 166
18988.446 149
18989.297 145
18990.147 155
18990.998 132
18991.849 110
18992.700 113
18993.551 113
18994.402 147
18995.253 145
18996.104 150
18996.956 145
18997.807 158
18998.658 162
18999.509 146
19000.360 128
19001.211 144
19002.062 133
19002.914 125
19003.765 138
19004.616 119
19005.467 99
19006.319 120
19007.170 105
19008.021 103
19008.873 172
19009.724 177
19010.575 157
19011.427 127
19012.278 108
19013.130 127
19013.981 101
19014.833 81
19015.684 83
19016.536 95
19017.387 107
19018.239 103
19019.090 99
19019.942 117
19020.794 134
19021.645 114
19022.497 118
19023.349 136
19024.200 111
19025.052 116
19025.904 124
19026.755 114
19027.607 136
19028.459 153
19029.311 140
19030.163 128
19031.014 110
19031.866 115
19032.718 138
19033.570 106
19034.422 91
19035.274 109
19036.126 89
19036.978 104
19037.830 163
19038.682 152
19039.534 153
19040.386 143
19041.238 142
19042.090 131
19042.942 133
19043.794 123
19044.647 104
19045.499 110
19046.351 141
19047.203 173
19048.055 181
19048.908 176
19049.760 157
19050.612 131
19051.464 121
19052.317 116
19053.169 134
19054.021 199
19054.874 171
19055.726 158
19056.579 137
19057.431 119
19058.284 121
19059.136 132
19059.988 112
19060.841 94
19061.694 83
19062.546 76
19063.399 75
19064.251 71
19065.104 68
19065.956 85
19066.809 94
19067.662 74
19068.514 95
19069.367 88
19070.220 89
19071.073 106
19071.925 122
19072.778 129
19073.631 153
19074.484 154
19075.337 164
19076.189 149
19077.042 136
19077.895 144
19078.748 138
19079.601 136
19080.454 114
19081.307 102
19082.160 82
19083.013 113
19083.866 148
19084.719 132
19085.572 109
19086.425 122
19087.278 115
19088.131 111
19088.985 109
19089.838 104
19090.691 99
19091.544 77
19092.397 71
19093.251 94
19094.104 108
19094.957 108
19095.810 107
19096.664 103
19097.517 121
19098.370 130
19099.224 153
19100.077 156
19100.931 132
19101.784 117
19102.637 101
19103.491 88
19104.344 98
19105.198 123
19106.051 139
19106.905 136
19107.759 145
19108.612 142
19109.466 116
19110.319 126
19111.173 113
19112.027 99
19112.880 86
19113.734 109
19114.588 109
19115.441 158
19116.295 162
19117.149 130
19118.003 112
19118.857 100
19119.710 71
19120.564 63
19121.418 87
19122.272 97
19123.126 113
19123.980 121
19124.834 112
19125.688 95
19126.542 120
19127.396 150
19128.250 147
19129.104 149
19129.958 132
19130.812 98
19131.666 109
19132.520 96
19133.374 107
19134.228 89
19135.083 68
19135.937 89
19136.791 122
19137.645 126
19138.499 134
19139.354 106
19140.208 117
19141.062 131
19141.917 117
19142.771 119
19143.625 139
19144.480 133
19145.334 136
19146.189 115
19147.043 127
19147.897 125
19148.752 108
19149.606 114
19150.461 108
19151.315 104
19152.170 114
19153.025 116
19153.879 124
19154.734 114
19155.588 95
19156.443 90
19157.298 106
19158.152 108
19159.007 104
19159.862 119
19160.717 112
19161.571 109
19162.426 98
19163.281 131
19164.136 134
19164.991 134
19165.845 117
19166.700 136
19167.555 135
19168.410 120
19169.265 100
19170.120 105
19170.975 87
19171.830 88
19172.685 69
19173.540 75
19174.395 88
19175.250 111
19176.105 113
19176.960 100
19177.815 93
19178.671 97
19179.526 109
19180.381 118
19181.236 166
19182.091 172
19182.947 147
19183.802 149
19184.657 136
19185.512 137
19186.368 131
19187.223 121
19188.078 121
19188.934 131
19189.789 110
19190.645 139
19191.500 158
19192.355 149
19193.211 152
19194.066 160
19194.922 152
19195.777 154
19196.633 161
19197.489 148
19198.344 130
19199.200 103
19200.055 82
19200.911 65
19201.767 50
19202.622 46
19203.478 81
19204.334 89
19205.190 73
19206.045 93
19206.901 100
19207.757 109
19208.613 154
19209.468 169
19210.324 186
19211.180 165
19212.036 150
19212.892 143
19213.748 117
19214.604 118
19215.460 130
19216.316 120
19217.172 120
19218.028 136
19218.884 176
19219.740 148
19220.596 142
19221.452 139
19222.308 117
19223.164 149
19224.021 134
19224.877 172
19225.733 180
19226.589 168
19227.445 154
19228.302 160
19229.158 149
19230.014 130
19230.870 118
19231.727 101
19232.583 86
19233.439 145
19234.296 155
19235.152 145
19236.009 120
19236.865 153
19237.722 156
19238.578 149
19239.435 137
19240.291 140
19241.148 120
19242.004 94
19242.861 129
19243.717 122
19244.574 137
19245.431 111
19246.287 110
19247.144 89
19248.001 83
19248.857 64
19249.714 56
19250.571 58
19251.428 62
19252.284 77
19253.141 91
19253.998 104
19254.855 106
19255.712 95
19256.569 89
19257.425 71
19258.282 73
19259.139 106
19259.996 102
19260.853 112
19261.710 120
19262.567 107
19263.424 93
19264.281 90
19265.138 116
19265.995 108
19266.853 130
19267.710 133
19268.567 129
19269.424 117
19270.281 116
19271.138 102
19271.996 86
19272.853 87
19273.710 103
19274.567 108
19275.425 108
19276.282 101
19277.139 84
19277.997 77
19278.854 69
19279.712 103
19280.569 93
19281.426 119
19282.284 107
19283.141 100
19283.999 107
19284.856 89
19285.714 67
19286.571 73
19287.429 83
19288.287 74
19289.144 87
19290.002 118
19290.859 109
19291.717 101
19292.575 116
19293.432 129
19294.290 126
19295.148 128
19296.006 101
19296.863 121
19297.721 121
19298.579 110
19299.437 109
19300.295 110
19301.153 109
19302.011 94
19302.868 87
19303.726 64
19304.584 64
19305.442 104
19306.300 161
19307.158 163
19308.016 151
19308.874 143
19309.732 148
19310.590 130
19311.449 102
19312.307 123
19313.165 118
19314.023 104
19314.881 118
19315.739 106
19316.598 118
19317.456 104
19318.314 102
19319.172 113
19320.031 138
19320.889 145
19321.747 148
19322.606 151
19323.464 149
19324.322 134
19325.181 183
19326.039 199
19326.898 181
19327.756 174
19328.615 153
19329.473 123
19330.332 164
19331.190 181
19332.049 218
19332.907 172
19333.766 186
19334.625 183
19335.483 156
19336.342 156
19337.200 178
19338.059 166
19338.918 146
19339.777 182
19340.635 189
19341.494 152
19342.353 134
19343.212 126
19344.071 133
19344.929 113
19345.788 98
19346.647 133
19347.506 148
19348.365 165
19349.224 170
19350.083 145
19350.942 127
19351.801 98
19352.660 81
19353.519 83
19354.378 106
19355.237 112
19356.096 125
19356.955 99
19357.814 117
19358.674 132
19359.533 127
19360.392 132
19361.251 141
19362.110 157
19362.970 143
19363.829 135
19364.688 132
19365.547 135
19366.407 150
19367.266 139
19368.125 134
19368.985 119
19369.844 111
19370.704 111
19371.563 120
19372.423 126
19373.282 128
19374.141 141
19375.001 148
19375.861 154
19376.720 128
19377.580 126
19378.439 118
19379.299 99
19380.158 90
19381.018 117
19381.878 134
19382.737 126
19383.597 169
19384.457 159
19385.317 143
19386.176 126
19387.036 109
19387.896 111
19388.756 120
19389.616 100
19390.475 114
19391.335 115
19392.195 137
19393.055 148
19393.915 138
19394.775 158
19395.635 152
19396.495 174
19397.355 148
19398.215 142
19399.075 151
19399.935 148
19400.795 168
19401.655 147
19402.515 120
19403.376 114
19404.236 115
19405.096 115
19405.956 112
19406.816 92
19407.677 76
19408.537 64
19409.397 68
19410.257 66
19411.118 77
19411.978 77
19412.838 117
19413.699 115
19414.559 110
19415.420 108
19416.280 130
19417.140 140
19418.001 137
19418.861 136
19419.722 136
19420.582 113
19421.443 90
19422.304 62
19423.164 74
19424.025 101
19424.885 130
19425.746 152
19426.607 118
19427.467 89
19428.328 92
19429.189 117
19430.049 130
19430.910 102
19431.771 79
19432.632 79
19433.493 76
19434.353 70
19435.214 78
19436.075 67
19436.936 59
19437.797 59
19438.658 94
19439.519 95
19440.380 101
19441.241 108
19442.102 87
19442.963 88
19443.824 151
19444.685 134
19445.546 123
19446.407 134
19447.268 163
19448.129 131
19448.990 121
19449.852 102
19450.713 117
19451.574 116
19452.435 144
19453.297 163
19454.158 154
19455.019 143
19455.880 109
19456.742 95
19457.603 89
19458.464 78
19459.326 87
19460.187 98
19461.049 113
19461.910 135
19462.772 146
19463.633 143
19464.494 131
19465.356 148
19466.218 153
19467.079 177
19467.941 192
19468.802 200
19469.664 215
19470.526 170
19471.387 165
19472.249 170
19473.111 152
19473.972 128
19474.834 104
19475.696 88
19476.557 98
19477.419 116
19478.281 96
19479.143 80
19480.005 80
19480.867 110
19481.728 101
19482.590 91
19483.452 59
19484.314 79
19485.176 91
19486.038 76
19486.900 79
19487.762 80
19488.624 90
19489.486 124
19490.348 109
19491.210 113
19492.072 121
19492.935 92
19493.797 76
19494.659 104
19495.521 119
19496.383 127
19497.246 124
19498.108 130
19498.970 116
19499.832 135
19500.695 154
19501.557 175
19502.419 162
19503.282 137
19504.144 109
19505.006 91
19505.869 75
19506.731 72
19507.594 75
19508.456 90
19509.319 96
19510.181 100
19511.044 114
19511.906 134
19512.769 116
19513.631 113
19514.494 98
19515.357 79
19516.219 81
19517.082 101
19517.945 123
19518.807 105
19519.670 94
19520.533 112
19521.395 98
19522.258 104
19523.121 89
19523.984 105
19524.847 126
19525.710 123
19526.572 100
19527.435 79
19528.298 77
19529.161 87
19530.024 109
19530.887 99
19531.750 110
19532.613 145
19533.476 149
19534.339 198
19535.202 197
19536.065 199
19536.928 168
19537.791 173
19538.655 155
19539.518 124
19540.381 118
19541.244 95
19542.107 93
19542.971 111
19543.834 105
19544.697 90
19545.560 86
19546.424 82
19547.287 88
19548.150 113
19549.014 111
19549.877 113
19550.741 134
19551.604 121
19552.467 99
19553.331 96
19554.194 94
19555.058 102
19555.921 80
19556.785 75
19557.648 74
19558.512 74
19559.376 133
19560.239 151
19561.103 139
19561.967 144
19562.830 146
19563.694 128
19564.558 124
19565.421 180
19566.285 175
19567.149 140
19568.013 170
19568.876 142
19569.740 129
19570.604 109
19571.468 89
19572.332 67
19573.196 66
19574.060 99
19574.924 95
19575.788 93
19576.652 95
19577.516 99
19578.380 102
19579.244 126
19580.108 140
19580.972 132
19581.836 117
19582.700 122
19583.564 117
19584.428 109
19585.292 81
19586.157 87
19587.021 76
19587.885 58
19588.749 58
19589.613 81
19590.478 106
19591.342 121
19592.206 123
19593.071 117
19593.935 152
19594.799 144
19595.664 146
19596.528 155
19597.393 181
19598.257 187
19599.122 156
19599.986 122
19600.851 115
19601.715 91
19602.580 111
19603.444 112
19604.309 111
19605.173 124
19606.038 113
19606.903 116
19607.767 121
19608.632 125
19609.497 151
19610.362 165
19611.226 156
19612.091 162
19612.956 153
19613.821 139
19614.685 116
19615.550 128
19616.415 149
19617.280 153
19618.145 160
19619.010 138
19619.875 152
19620.740 144
19621.605 122
19622.470 120
19623.335 111
19624.200 128
19625.065 109
19625.930 105
19626.795 113
19627.660 145
19628.525 139
19629.390 147
19630.255 133
19631.121 132
19631.986 107
19632.851 101
19633.716 95
19634.581 98
19635.447 121
19636.312 98
19637.177 102
19638.043 115
19638.908 108
19639.773 98
19640.639 88
19641.504 79
19642.370 62
19643.235 60
19644.101 58
19644.966 82
19645.832 105
19646.697 123
19647.563 136
19648.428 153
19649.294 171
19650.159 170
19651.025 137
19651.891 132
19652.756 109
19653.622 112
19654.488 114
19655.353 120
19656.219 118
19657.085 97
19657.951 97
19658.816 102
19659.682 103
19660.548 107
19661.414 100
19662.280 73
19663.146 55
19664.011 65
19664.877 61
19665.743 75
19666.609 115
19667.475 133
19668.341 160
19669.207 161
19670.073 161
19670.939 133
19671.805 102
19672.672 111
19673.538 144
19674.404 150
19675.270 147
19676.136 129
19677.002 123
19677.869 128
19678.735 102
19679.601 139
19680.467 160
19681.334 138
19682.200 160
19683.066 150
19683.933 149
19684.799 124
19685.665 133
19686.532 103
19687.398 98
19688.265 100
19689.131 107
19689.997 116
19690.864 148
19691.730 175
19692.597 195
19693.464 184
19694.330 151
19695.197 120
19696.063 135
19696.930 127
19697.797 118
19698.663 123
19699.530 121
19700.397 141
19701.263 159
19702.130 124
19702.997 104
19703.864 80
19704.730 72
19705.597 59
19706.464 38
19707.331 33
19708.198 36
19709.065 85
19709.932 82
19710.799 88
19711.666 115
19712.533 103
19713.400 79
19714.267 116
19715.134 146
19716.001 146
19716.868 117
19717.735 99
19718.602 77
19719.469 68
19720.336 62
19721.203 89
19722.070 82
19722.938 132
19723.805 132
19724.672 182
19725.539 192
19726.407 169
19727.274 162
19728.141 156
19729.009 137
19729.876 99
19730.743 107
19731.611 109
19732.478 116
19733.346 116
19734.213 125
19735.081 149
19735.948 164
19736.816 158
19737.683 165
19738.551 169
19739.418 179
19740.286 153
19741.153 131
19742.021 132
19742.889 122
19743.756 102
19744.624 87
19745.492 79
19746.359 78
19747.227 82
19748.095 89
19748.963 100
19749.830 101
19750.698 132
19751.566 123
19752.434 124
19753.302 159
19754.170 141
19755.038 159
19755.905 171
19756.773 179
19757.641 152
19758.509 147
19759.377 193
19760.245 187
19761.113 156
19761.981 119
19762.850 105
19763.718 105
19764.586 115
19765.454 145
19766.322 172
19767.190 144
19768.058 116
19768.927 88
19769.795 77
19770.663 78
19771.531 101
19772.400 116
19773.268 142
19774.136 170
19775.005 152
19775.873 127
19776.741 135
19777.610 99
19778.478 88
19779.347 99
19780.215 98
19781.084 114
19781.952 94
19782.821 95
19783.689 94
19784.558 75
19785.426 88
19786.295 92
19787.164 80
19788.032 75
19788.901 94
19789.769 79
19790.638 105
19791.507 136
19792.376 116
19793.244 115
19794.113 103
19794.982 103
19795.851 94
19796.720 77
19797.588 124
19798.457 117
19799.326 128
19800.195 128
19801.064 100
19801.933 80
19802.802 91
19803.671 119
19804.540 111
19805.409 114
19806.278 132
19807.147 117
19808.016 104
19808.885 101
19809.754 113
19810.623 126
19811.492 136
19812.362 144
19813.231 128
19814.100 154
19814.969 149
19815.838 125
19816.708 93
19817.577 108
19818.446 83
19819.316 77
19820.185 87
19821.054 96
19821.924 82
19822.793 74
19823.662 114
19824.532 111
19825.401 128
19826.271 130
19827.140 110
19828.010 96
19828.879 111
19829.749 104
19830.618 87
19831.488 76
19832.358 68
19833.227 59
19834.097 69
19834.967 62
19835.836 73
19836.706 73
19837.576 81
19838.445 92
19839.315 71
19840.185 103
19841.055 115
19841.925 91
19842.794 75
19843.664 66
19844.534 49
19845.404 63
19846.274 76
19847.144 115
19848.014 119
19848.884 131
19849.754 202
19850.624 229
19851.494 216
19852.364 192
19853.234 152
19854.104 115
19854.974 87
19855.844 58
19856.714 46
19857.585 95
19858.455 100
19859.325 94
19860.195 102
19861.065 112
19861.936 91
19862.806 103
19863.676 109
19864.546 84
19865.417 76
19866.287 74
19867.158 55
19868.028 46
19868.898 70
19869.769 89
19870.639 104
19871.510 96
19872.380 144
19873.251 123
19874.121 135
19874.992 137
19875.862 126
19876.733 114
19877.603 84
19878.474 73
19879.345 71
19880.215 93
19881.086 94
19881.957 67
19882.827 53
19883.698 99
19884.569 98
19885.440 96
19886.310 113
19887.181 134
19888.052 144
19888.923 166
19889.794 135
19890.665 123
19891.536 179
19892.406 157
19893.277 132
19894.148 104
19895.019 86
19895.890 78
19896.761 87
19897.632 84
19898.503 79
19899.375 69
19900.246 68
19901.117 109
19901.988 121
19902.859 108
19903.730 94
19904.601 88
19905.473 99
19906.344 114
19907.215 123
19908.086 130
19908.958 125
19909.829 96
19910.700 92
19911.572 81
19912.443 109
19913.314 127
19914.186 113
19915.057 92
19915.929 96
19916.800 105
19917.672 106
19918.543 93
19919.415 101
19920.286 109
19921.158 135
19922.029 151
19922.901 130
19923.772 121
19924.644 128
19925.516 113
19926.387 97
19927.259 108
19928.131 137
19929.002 156
19929.874 138
19930.746 131
19931.618 124
19932.489 163
19933.361 159
19934.233 161
19935.105 153
19935.977 143
19936.849 112
19937.721 106
19938.593 92
19939.465 96
19940.337 101
19941.209 92
19942.081 99
19942.953 124
19943.825 117
19944.697 112
19945.569 93
19946.441 85
19947.313 72
19948.185 51
19949.057 69
19949.929 66
19950.802 56
19951.674 45
19952.546 88
19953.418 88
19954.291 90
19955.163 83
19956.035 74
19956.908 84
19957.780 79
19958.652 70
19959.525 89
19960.397 90
19961.270 91
19962.142 98
19963.014 117
19963.887 144
19964.759 123
19965.632 109
19966.505 90
19967.377 128
19968.250 122
19969.122 120
19969.995 150
19970.868 173
19971.740 194
19972.613 189
19973.486 163
19974.358 137
19975.231 149
19976.104 148
19976.977 124
19977.849 123
19978.722 122
19979.595 128
19980.468 120
19981.341 132
19982.214 144
19983.086 157
19983.959 164
19984.832 179
19985.705 217
19986.578 202
19987.451 180
19988.324 171
19989.197 147
19990.070 138
19990.943 100
19991.817 103
19992.690 96
19993.563 82
19994.436 112
19995.309 171
19996.182 191
19997.056 146
19997.929 144
19998.802 138
19999.675 142
20000.549 152
20001.422 146
20002.295 137
20003.169 136
20004.042 131
20004.915 104
20005.789 113
20006.662 112
20007.536 126
20008.409 103
20009.283 94
20010.156 89
20011.030 67
20011.903 64
20012.777 108
20013.650 163
20014.524 161
20015.397 130
20016.271 138
20017.145 147
20018.018 165
20018.892 147
20019.766 117
20020.639 100
20021.513 98
20022.387 110
20023.261 90
20024.135 76
20025.008 90
20025.882 105
20026.756 102
20027.630 113
20028.504 123
20029.378 114
20030.252 108
20031.126 103
20032.000 80
20032.874 97
20033.748 99
20034.622 108
20035.496 137
20036.370 131
20037.244 127
20038.118 121
20038.992 102
20039.866 108
20040.740 138
20041.615 133
20042.489 118
20043.363 98
20044.237 71
20045.112 61
20045.986 98
20046.860 128
20047.734 117
20048.609 148
20049.483 125
20050.357 125
20051.232 114
20052.106 119
20052.981 125
20053.855 147
20054.730 142
20055.604 149
20056.479 128
20057.353 112
20058.228 114
20059.102 97
20059.977 87
20060.851 86
20061.726 96
20062.601 91
20063.475 90
20064.350 71
20065.225 58
20066.099 57
20066.974 75
20067.849 67
20068.724 48
20069.599 47
20070.473 58
20071.348 54
20072.223 65
20073.098 73
20073.973 88
20074.848 109
20075.723 153
20076.598 140
20077.473 128
20078.348 154
20079.223 125
20080.098 110
20080.973 109
20081.848 85
20082.723 103
20083.598 147
20084.473 153
20085.348 175
20086.223 168
20087.098 138
20087.974 119
20088.849 94
20089.724 71
20090.599 76
20091.475 76
20092.350 73
20093.225 69
20094.101 49
20094.976 36
20095.851 24
20096.727 24
20097.602 40
20098.477 46
20099.353 76
20100.228 111
20101.104 129
20101.979 126
20102.855 103
20103.730 86
20104.606 83
20105.482 80
20106.357 87
20107.233 84
20108.108 84
20108.984 92
20109.860 141
20110.735 154
20111.611 131
20112.487 138
20113.363 156
20114.238 133
20115.114 119
20115.990 106
20116.866 122
20117.742 144
20118.617 142
20119.493 137
20120.369 124
20121.245 119
20122.121 136
20122.997 140
20123.873 117
20124.749 90
20125.625 87
20126.501 73
20127.377 73
20128.253 98
20129.129 104
20130.005 105
20130.882 80
20131.758 70
20132.634 85
20133.510 77
20134.386 72
20135.262 59
20136.139 70
20137.015 108
20137.891 127
20138.768 129
20139.644 121
20140.520 111
20141.397 121
20142.273 117
20143.149 96
20144.026 76
20144.902 87
20145.779 83
20146.655 74
20147.532 81
20148.408 99
20149.285 100
20150.161 104
20151.038 94
20151.914 101
20152.791 99
20153.668 103
20154.544 92
20155.421 89
20156.298 119
20157.174 149
20158.051 143
20158.928 139
20159.805 129
20160.681 127
20161.558 108
20162.435 90
20163.312 101
20164.189 109
20165.065 122
20165.942 141
20166.819 154
20167.696 142
20168.573 124
20169.450 103
20170.327 80
20171.204 56
20172.081 44
20172.958 66
20173.835 74
20174.712 62
20175.589 64
20176.467 61
20177.344 55
20178.221 53
20179.098 54
20179.975 66
20180.852 64
20181.730 83
20182.607 94
20183.484 74
20184.362 89
20185.239 92
20186.116 78
20186.994 101
20187.871 116
20188.748 150
20189.626 169
20190.503 152
20191.381 141
20192.258 125
20193.135 111
20194.013 101
20194.891 84
20195.768 80
20196.646 79
20197.523 75
20198.401 60
20199.278 50
20200.156 58
20201.034 86
20201.911 95
20202.789 94
20203.667 112
20204.545 88
20205.422 100
20206.300 102
20207.178 86
20208.056 112
20208.933 107
20209.811 108
20210.689 132
20211.567 126
20212.445 105
20213.323 123
20214.201 127
20215.079 129
20215.957 124
20216.835 147
20217.713 143
20218.591 130
20219.469 103
20220.347 91
20221.225 91
20222.103 97
20222.981 97
20223.859 84
20224.738 86
20225.616 80
20226.494 73
20227.372 75
20228.251 96
20229.129 120
20230.007 112
20230.885 115
20231.764 89
20232.642 78
20233.520 97
20234.399 92
20235.277 73
20236.156 51
20237.034 60
20237.912 79
20238.791 136
20239.669 126
20240.548 115
20241.427 109
20242.305 107
20243.184 90
20244.062 101
20244.941 100
20245.819 96
20246.698 112
20247.577 100
20248.455 97
20249.334 106
20250.213 111
20251.092 122
20251.970 191
20252.849 176
20253.728 152
20254.607 155
20255.486 149
20256.364 109
20257.243 86
20258.122 75
20259.001 79
20259.880 74
20260.759 65
20261.638 48
20262.517 59
20263.396 99
20264.275 100
20265.154 124
20266.033 152
20266.912 139
20267.791 119
20268.670 131
20269.550 118
20270.429 110
20271.308 89
20272.187 85
20273.066 93
20273.946 78
20274.825 73
20275.704 85
20276.583 118
20277.463 145
20278.342 118
20279.221 102
20280.101 89
20280.980 84
20281.860 83
20282.739 97
20283.619 101
20284.498 93
20285.377 115
20286.257 113
20287.137 109
20288.016 97
20288.896 103
20289.775 112
20290.655 134
20291.534 130
20292.414 108
20293.294 85
20294.173 86
20295.053 103
20295.933 139
20296.813 164
20297.692 166
20298.572 135
20299.452 99
20300.332 96
20301.212 116
20302.091 98
20302.971 77
20303.851 70
20304.731 60
20305.611 55
20306.491 44
20307.371 37
20308.251 24
20309.131 44
20310.011 76
20310.891 103
20311.771 129
20312.651 108
20313.531 109
20314.411 102
