# Supplementary material for: Enhanced-Precision Measurement of Glutathionyl Hemoglobin by MALDI-ToF MS
Source: Molecules. 2023 Jan 4;28(2):497. doi: 10.3390/molecules28020497 (PMC9863390; doi:10.3390/molecules28020497)
Supplement: Supplementary file 1 [file molecules-28-00497-s001.zip › Supplementary Material File S2/training_example/20Ot_ANTH8E_0_H21_1.txt]

4999.787 224
5000.224 184
5000.660 170
5001.097 142
5001.533 159
5001.969 186
5002.406 186
5002.842 206
5003.279 208
5003.715 218
5004.152 228
5004.588 247
5005.025 240
5005.462 231
5005.898 235
5006.335 197
5006.771 161
5007.208 180
5007.645 169
5008.082 220
5008.518 259
5008.955 251
5009.392 217
5009.829 219
5010.265 205
5010.702 224
5011.139 217
5011.576 235
5012.013 233
5012.450 206
5012.887 193
5013.323 180
5013.760 169
5014.197 174
5014.634 169
5015.071 198
5015.508 246
5015.945 309
5016.382 332
5016.820 361
5017.257 351
5017.694 338
5018.131 325
5018.568 329
5019.005 305
5019.442 308
5019.880 292
5020.317 264
5020.754 263
5021.191 270
5021.629 253
5022.066 205
5022.503 222
5022.941 215
5023.378 236
5023.816 248
5024.253 339
5024.690 312
5025.128 276
5025.565 288
5026.003 307
5026.440 292
5026.878 295
5027.315 271
5027.753 239
5028.190 199
5028.628 174
5029.066 180
5029.503 209
5029.941 209
5030.379 187
5030.816 261
5031.254 274
5031.692 252
5032.130 263
5032.567 302
5033.005 302
5033.443 286
5033.881 323
5034.319 333
5034.756 384
5035.194 358
5035.632 392
5036.070 462
5036.508 505
5036.946 548
5037.384 599
5037.822 577
5038.260 537
5038.698 490
5039.136 525
5039.574 588
5040.012 631
5040.450 669
5040.889 659
5041.327 580
5041.765 536
5042.203 544
5042.641 516
5043.080 522
5043.518 511
5043.956 511
5044.394 515
5044.833 489
5045.271 439
5045.709 383
5046.148 363
5046.586 312
5047.024 310
5047.463 341
5047.901 365
5048.340 309
5048.778 270
5049.217 269
5049.655 240
5050.094 244
5050.532 263
5050.971 261
5051.410 288
5051.848 292
5052.287 279
5052.725 321
5053.164 331
5053.603 294
5054.041 308
5054.480 330
5054.919 326
5055.358 288
5055.796 237
5056.235 207
5056.674 234
5057.113 276
5057.552 311
5057.991 297
5058.430 273
5058.868 311
5059.307 339
5059.746 349
5060.185 364
5060.624 360
5061.063 322
5061.502 266
5061.941 234
5062.380 206
5062.820 183
5063.259 265
5063.698 237
5064.137 229
5064.576 229
5065.015 228
5065.454 248
5065.894 266
5066.333 258
5066.772 282
5067.211 316
5067.651 279
5068.090 257
5068.529 269
5068.969 270
5069.408 311
5069.848 300
5070.287 306
5070.726 277
5071.166 255
5071.605 242
5072.045 269
5072.484 289
5072.924 314
5073.363 314
5073.803 367
5074.242 378
5074.682 326
5075.122 295
5075.561 283
5076.001 283
5076.441 259
5076.880 228
5077.320 247
5077.760 238
5078.200 233
5078.639 228
5079.079 268
5079.519 269
5079.959 247
5080.399 204
5080.838 205
5081.278 233
5081.718 239
5082.158 247
5082.598 262
5083.038 246
5083.478 220
5083.918 239
5084.358 262
5084.798 245
5085.238 205
5085.678 169
5086.118 139
5086.559 152
5086.999 157
5087.439 179
5087.879 183
5088.319 219
5088.759 227
5089.200 243
5089.640 250
5090.080 285
5090.520 303
5090.961 279
5091.401 261
5091.841 248
5092.282 245
5092.722 271
5093.163 313
5093.603 286
5094.043 243
5094.484 266
5094.924 257
5095.365 227
5095.805 263
5096.246 267
5096.686 256
5097.127 243
5097.568 227
5098.008 251
5098.449 236
5098.889 236
5099.330 217
5099.771 225
5100.212 223
5100.652 241
5101.093 280
5101.534 366
5101.975 421
5102.415 411
5102.856 434
5103.297 469
5103.738 469
5104.179 453
5104.620 456
5105.061 476
5105.501 490
5105.942 490
5106.383 510
5106.824 481
5107.265 519
5107.706 540
5108.148 549
5108.589 552
5109.030 513
5109.471 442
5109.912 413
5110.353 416
5110.794 457
5111.235 433
5111.677 379
5112.118 366
5112.559 398
5113.000 411
5113.442 411
5113.883 453
5114.324 475
5114.766 443
5115.207 402
5115.648 385
5116.090 338
5116.531 275
5116.972 248
5117.414 244
5117.855 258
5118.297 244
5118.738 346
5119.180 377
5119.621 347
5120.063 354
5120.505 384
5120.946 415
5121.388 382
5121.829 372
5122.271 398
5122.713 387
5123.155 353
5123.596 335
5124.038 339
5124.480 339
5124.922 359
5125.363 407
5125.805 394
5126.247 380
5126.689 386
5127.131 417
5127.573 429
5128.014 389
5128.456 350
5128.898 304
5129.340 306
5129.782 297
5130.224 266
5130.666 278
5131.108 303
5131.550 293
5131.992 280
5132.435 276
5132.877 257
5133.319 272
5133.761 282
5134.203 321
5134.645 301
5135.088 305
5135.530 308
5135.972 298
5136.414 304
5136.857 319
5137.299 337
5137.741 324
5138.184 294
5138.626 299
5139.068 254
5139.511 246
5139.953 245
5140.396 244
5140.838 249
5141.281 247
5141.723 256
5142.166 234
5142.608 216
5143.051 225
5143.493 277
5143.936 329
5144.378 357
5144.821 317
5145.264 328
5145.706 308
5146.149 277
5146.592 293
5147.034 253
5147.477 274
5147.920 336
5148.363 328
5148.806 340
5149.248 321
5149.691 329
5150.134 320
5150.577 362
5151.020 373
5151.463 380
5151.906 383
5152.349 368
5152.792 467
5153.235 492
5153.678 459
5154.121 470
5154.564 485
5155.007 479
5155.450 508
5155.893 526
5156.336 551
5156.779 540
5157.222 499
5157.666 474
5158.109 435
5158.552 461
5158.995 431
5159.439 436
5159.882 423
5160.325 395
5160.768 376
5161.212 352
5161.655 372
5162.099 371
5162.542 389
5162.985 333
5163.429 280
5163.872 294
5164.316 321
5164.759 313
5165.203 351
5165.646 353
5166.090 363
5166.533 372
5166.977 323
5167.421 284
5167.864 296
5168.308 318
5168.751 334
5169.195 285
5169.639 261
5170.083 272
5170.526 263
5170.970 240
5171.414 259
5171.858 271
5172.301 261
5172.745 257
5173.189 249
5173.633 277
5174.077 297
5174.521 310
5174.965 294
5175.409 250
5175.853 242
5176.297 273
5176.741 297
5177.185 263
5177.629 274
5178.073 271
5178.517 301
5178.961 261
5179.405 267
5179.849 287
5180.293 285
5180.738 287
5181.182 260
5181.626 238
5182.070 226
5182.514 188
5182.959 188
5183.403 182
5183.847 180
5184.292 156
5184.736 161
5185.180 151
5185.625 126
5186.069 143
5186.514 137
5186.958 181
5187.402 239
5187.847 273
5188.291 282
5188.736 271
5189.180 272
5189.625 233
5190.070 239
5190.514 234
5190.959 230
5191.403 221
5191.848 212
5192.293 232
5192.737 217
5193.182 216
5193.627 220
5194.072 198
5194.516 216
5194.961 217
5195.406 205
5195.851 209
5196.296 271
5196.741 273
5197.185 248
5197.630 280
5198.075 246
5198.520 204
5198.965 209
5199.410 204
5199.855 205
5200.300 201
5200.745 189
5201.190 232
5201.635 267
5202.080 256
5202.525 236
5202.971 252
5203.416 240
5203.861 255
5204.306 260
5204.751 243
5205.197 233
5205.642 219
5206.087 209
5206.532 215
5206.978 203
5207.423 197
5207.868 192
5208.314 173
5208.759 154
5209.204 147
5209.650 160
5210.095 169
5210.541 176
5210.986 206
5211.432 251
5211.877 279
5212.323 278
5212.768 298
5213.214 280
5213.659 285
5214.105 327
5214.551 317
5214.996 365
5215.442 329
5215.888 320
5216.333 302
5216.779 329
5217.225 343
5217.671 340
5218.116 321
5218.562 290
5219.008 266
5219.454 244
5219.900 236
5220.345 256
5220.791 316
5221.237 333
5221.683 323
5222.129 299
5222.575 316
5223.021 284
5223.467 264
5223.913 243
5224.359 239
5224.805 220
5225.251 198
5225.697 177
5226.144 180
5226.590 189
5227.036 228
5227.482 245
5227.928 228
5228.374 221
5228.821 249
5229.267 233
5229.713 215
5230.159 246
5230.606 266
5231.052 232
5231.498 239
5231.945 233
5232.391 202
5232.838 182
5233.284 174
5233.731 192
5234.177 195
5234.623 192
5235.070 192
5235.516 180
5235.963 188
5236.410 193
5236.856 202
5237.303 171
5237.749 183
5238.196 204
5238.643 250
5239.089 266
5239.536 261
5239.983 253
5240.429 255
5240.876 276
5241.323 263
5241.770 216
5242.217 245
5242.663 281
5243.110 327
5243.557 352
5244.004 359
5244.451 370
5244.898 366
5245.345 410
5245.792 359
5246.239 310
5246.686 281
5247.133 285
5247.580 328
5248.027 378
5248.474 341
5248.921 347
5249.368 351
5249.815 355
5250.262 349
5250.709 359
5251.157 362
5251.604 400
5252.051 400
5252.498 409
5252.946 424
5253.393 403
5253.840 391
5254.288 429
5254.735 377
5255.182 372
5255.630 310
5256.077 278
5256.524 300
5256.972 299
5257.419 275
5257.867 304
5258.314 294
5258.762 311
5259.209 324
5259.657 314
5260.104 306
5260.552 296
5261.000 281
5261.447 280
5261.895 274
5262.343 259
5262.790 287
5263.238 265
5263.686 278
5264.133 309
5264.581 314
5265.029 292
5265.477 289
5265.925 266
5266.372 291
5266.820 283
5267.268 264
5267.716 291
5268.164 300
5268.612 323
5269.060 294
5269.508 277
5269.956 280
5270.404 241
5270.852 227
5271.300 220
5271.748 214
5272.196 238
5272.644 270
5273.092 291
5273.540 297
5273.989 280
5274.437 287
5274.885 310
5275.333 334
5275.781 390
5276.230 357
5276.678 309
5277.126 293
5277.574 292
5278.023 268
5278.471 294
5278.920 260
5279.368 224
5279.816 242
5280.265 237
5280.713 280
5281.162 299
5281.610 342
5282.059 375
5282.507 349
5282.956 336
5283.404 356
5283.853 368
5284.301 355
5284.750 356
5285.199 417
5285.647 492
5286.096 507
5286.545 542
5286.993 546
5287.442 566
5287.891 566
5288.340 578
5288.788 640
5289.237 703
5289.686 729
5290.135 646
5290.584 590
5291.033 517
5291.482 481
5291.931 444
5292.379 383
5292.828 337
5293.277 313
5293.726 324
5294.175 322
5294.624 312
5295.074 323
5295.523 380
5295.972 362
5296.421 344
5296.870 337
5297.319 339
5297.768 328
5298.217 317
5298.667 327
5299.116 325
5299.565 292
5300.014 323
5300.464 348
5300.913 324
5301.362 344
5301.812 339
5302.261 312
5302.710 336
5303.160 315
5303.609 292
5304.059 257
5304.508 280
5304.958 271
5305.407 308
5305.857 333
5306.306 342
5306.756 341
5307.205 397
5307.655 408
5308.104 394
5308.554 405
5309.004 405
5309.453 366
5309.903 370
5310.353 308
5310.802 300
5311.252 295
5311.702 294
5312.152 300
5312.602 313
5313.051 309
5313.501 279
5313.951 263
5314.401 230
5314.851 235
5315.301 209
5315.751 185
5316.201 230
5316.651 263
5317.101 269
5317.551 264
5318.001 237
5318.451 220
5318.901 227
5319.351 203
5319.801 242
5320.251 249
5320.701 240
5321.151 278
5321.602 294
5322.052 290
5322.502 233
5322.952 194
5323.402 215
5323.853 194
5324.303 206
5324.753 196
5325.204 190
5325.654 161
5326.104 191
5326.555 248
5327.005 251
5327.456 268
5327.906 254
5328.357 225
5328.807 264
5329.258 270
5329.708 273
5330.159 296
5330.609 265
5331.060 255
5331.510 237
5331.961 261
5332.412 278
5332.862 255
5333.313 245
5333.764 235
5334.214 252
5334.665 269
5335.116 283
5335.567 263
5336.017 252
5336.468 296
5336.919 286
5337.370 284
5337.821 270
5338.272 244
5338.722 248
5339.173 244
5339.624 284
5340.075 289
5340.526 292
5340.977 273
5341.428 248
5341.879 247
5342.330 256
5342.781 256
5343.233 272
5343.684 318
5344.135 319
5344.586 297
5345.037 270
5345.488 250
5345.940 234
5346.391 243
5346.842 238
5347.293 244
5347.745 249
5348.196 257
5348.647 241
5349.099 316
5349.550 333
5350.001 341
5350.453 306
5350.904 301
5351.356 260
5351.807 272
5352.258 312
5352.710 306
5353.162 295
5353.613 279
5354.065 293
5354.516 286
5354.968 324
5355.419 352
5355.871 356
5356.323 361
5356.774 337
5357.226 366
5357.678 361
5358.129 357
5358.581 350
5359.033 379
5359.485 400
5359.937 409
5360.388 432
5360.840 399
5361.292 364
5361.744 336
5362.196 341
5362.648 320
5363.100 305
5363.552 321
5364.004 307
5364.456 315
5364.908 342
5365.360 350
5365.812 378
5366.264 383
5366.716 356
5367.168 377
5367.620 319
5368.072 280
5368.524 270
5368.977 274
5369.429 304
5369.881 266
5370.333 252
5370.785 217
5371.238 258
5371.690 252
5372.142 234
5372.595 223
5373.047 238
5373.499 232
5373.952 215
5374.404 212
5374.857 220
5375.309 220
5375.762 193
5376.214 201
5376.667 192
5377.119 222
5377.572 206
5378.024 185
5378.477 194
5378.929 222
5379.382 295
5379.835 329
5380.287 329
5380.740 355
5381.193 385
5381.645 406
5382.098 411
5382.551 424
5383.004 354
5383.456 315
5383.909 299
5384.362 270
5384.815 222
5385.268 250
5385.721 236
5386.174 237
5386.626 210
5387.079 224
5387.532 242
5387.985 256
5388.438 283
5388.891 268
5389.344 240
5389.797 206
5390.251 227
5390.704 235
5391.157 220
5391.610 173
5392.063 195
5392.516 223
5392.969 239
5393.423 262
5393.876 279
5394.329 279
5394.782 267
5395.236 296
5395.689 314
5396.142 345
5396.596 337
5397.049 327
5397.502 367
5397.956 364
5398.409 321
5398.863 282
5399.316 243
5399.770 215
5400.223 244
5400.677 245
5401.130 254
5401.584 257
5402.037 265
5402.491 278
5402.944 269
5403.398 253
5403.852 222
5404.305 226
5404.759 236
5405.213 258
5405.667 261
5406.120 235
5406.574 214
5407.028 189
5407.482 230
5407.935 226
5408.389 211
5408.843 177
5409.297 202
5409.751 176
5410.205 179
5410.659 184
5411.113 238
5411.567 249
5412.021 268
5412.475 277
5412.929 252
5413.383 230
5413.837 235
5414.291 212
5414.745 180
5415.199 184
5415.653 170
5416.108 172
5416.562 205
5417.016 229
5417.470 213
5417.924 232
5418.379 229
5418.833 226
5419.287 219
5419.742 198
5420.196 184
5420.650 200
5421.105 223
5421.559 239
5422.013 224
5422.468 223
5422.922 206
5423.377 210
5423.831 212
5424.286 216
5424.740 273
5425.195 292
5425.649 318
5426.104 386
5426.559 432
5427.013 389
5427.468 379
5427.922 376
5428.377 380
5428.832 335
5429.287 308
5429.741 306
5430.196 314
5430.651 302
5431.106 292
5431.560 282
5432.015 326
5432.470 311
5432.925 330
5433.380 328
5433.835 324
5434.290 293
5434.745 313
5435.200 306
5435.655 289
5436.110 300
5436.565 268
5437.020 251
5437.475 211
5437.930 200
5438.385 203
5438.840 251
5439.295 269
5439.750 266
5440.206 246
5440.661 204
5441.116 193
5441.571 222
5442.026 220
5442.482 256
5442.937 290
5443.392 287
5443.848 258
5444.303 244
5444.758 270
5445.214 290
5445.669 368
5446.125 376
5446.580 401
5447.035 357
5447.491 358
5447.946 362
5448.402 376
5448.857 335
5449.313 301
5449.769 333
5450.224 303
5450.680 299
5451.135 275
5451.591 254
5452.047 286
5452.502 294
5452.958 309
5453.414 321
5453.870 341
5454.325 328
5454.781 349
5455.237 317
5455.693 299
5456.149 277
5456.604 243
5457.060 269
5457.516 273
5457.972 265
5458.428 255
5458.884 264
5459.340 248
5459.796 269
5460.252 271
5460.708 265
5461.164 246
5461.620 241
5462.076 227
5462.532 244
5462.989 236
5463.445 230
5463.901 188
5464.357 209
5464.813 274
5465.269 259
5465.726 242
5466.182 280
5466.638 304
5467.095 288
5467.551 269
5468.007 266
5468.464 279
5468.920 250
5469.376 243
5469.833 246
5470.289 262
5470.746 277
5471.202 273
5471.659 285
5472.115 268
5472.572 257
5473.028 257
5473.485 231
5473.941 216
5474.398 235
5474.855 287
5475.311 284
5475.768 258
5476.225 236
5476.681 222
5477.138 197
5477.595 190
5478.051 182
5478.508 198
5478.965 206
5479.422 189
5479.879 189
5480.336 187
5480.792 191
5481.249 259
5481.706 255
5482.163 230
5482.620 237
5483.077 227
5483.534 227
5483.991 273
5484.448 295
5484.905 259
5485.362 217
5485.819 221
5486.276 234
5486.733 213
5487.191 219
5487.648 194
5488.105 235
5488.562 280
5489.019 316
5489.477 331
5489.934 319
5490.391 339
5490.848 334
5491.306 340
5491.763 349
5492.220 361
5492.678 417
5493.135 410
5493.593 374
5494.050 330
5494.507 302
5494.965 271
5495.422 261
5495.880 274
5496.337 293
5496.795 295
5497.252 276
5497.710 277
5498.168 242
5498.625 254
5499.083 227
5499.541 263
5499.998 300
5500.456 294
5500.914 263
5501.371 249
5501.829 245
5502.287 250
5502.745 279
5503.202 272
5503.660 297
5504.118 304
5504.576 280
5505.034 284
5505.492 286
5505.950 308
5506.408 263
5506.866 278
5507.324 282
5507.782 278
5508.240 282
5508.698 281
5509.156 270
5509.614 267
5510.072 252
5510.530 214
5510.988 191
5511.446 171
5511.904 180
5512.363 211
5512.821 206
5513.279 178
5513.737 188
5514.196 197
5514.654 257
5515.112 279
5515.570 264
5516.029 244
5516.487 210
5516.945 174
5517.404 226
5517.862 282
5518.321 292
5518.779 251
5519.238 242
5519.696 260
5520.155 254
5520.613 251
5521.072 228
5521.530 235
5521.989 201
5522.447 214
5522.906 187
5523.365 188
5523.823 216
5524.282 247
5524.741 240
5525.200 233
5525.658 217
5526.117 265
5526.576 265
5527.035 265
5527.493 320
5527.952 331
5528.411 359
5528.870 358
5529.329 342
5529.788 318
5530.247 277
5530.706 259
5531.165 301
5531.624 324
5532.083 352
5532.542 344
5533.001 316
5533.460 313
5533.919 326
5534.378 314
5534.837 278
5535.296 277
5535.755 283
5536.215 265
5536.674 261
5537.133 266
5537.592 267
5538.051 286
5538.511 273
5538.970 263
5539.429 241
5539.889 252
5540.348 221
5540.807 217
5541.267 197
5541.726 195
5542.186 210
5542.645 229
5543.105 238
5543.564 223
5544.023 275
5544.483 305
5544.943 310
5545.402 327
5545.862 317
5546.321 298
5546.781 249
5547.241 227
5547.700 221
5548.160 250
5548.620 284
5549.079 287
5549.539 308
5549.999 286
5550.459 289
5550.918 280
5551.378 228
5551.838 201
5552.298 196
5552.758 171
5553.218 167
5553.677 199
5554.137 223
5554.597 249
5555.057 291
5555.517 304
5555.977 306
5556.437 308
5556.897 265
5557.357 305
5557.817 299
5558.278 317
5558.738 340
5559.198 311
5559.658 285
5560.118 289
5560.578 263
5561.038 254
5561.499 232
5561.959 217
5562.419 225
5562.879 218
5563.340 231
5563.800 257
5564.260 284
5564.721 283
5565.181 237
5565.642 211
5566.102 208
5566.562 211
5567.023 186
5567.483 187
5567.944 166
5568.404 169
5568.865 216
5569.325 283
5569.786 310
5570.247 294
5570.707 257
5571.168 217
5571.629 202
5572.089 215
5572.550 268
5573.011 287
5573.471 274
5573.932 244
5574.393 240
5574.854 326
5575.314 356
5575.775 365
5576.236 328
5576.697 295
5577.158 254
5577.619 279
5578.080 283
5578.540 249
5579.001 247
5579.462 220
5579.923 194
5580.384 213
5580.845 259
5581.306 233
5581.768 230
5582.229 227
5582.690 221
5583.151 246
5583.612 211
5584.073 187
5584.534 201
5584.996 211
5585.457 213
5585.918 221
5586.379 241
5586.841 269
5587.302 281
5587.763 270
5588.224 242
5588.686 239
5589.147 213
5589.609 168
5590.070 155
5590.531 203
5590.993 199
5591.454 195
5591.916 201
5592.377 207
5592.839 203
5593.300 226
5593.762 227
5594.224 183
5594.685 182
5595.147 230
5595.608 240
5596.070 231
5596.532 229
5596.993 224
5597.455 252
5597.917 284
5598.379 324
5598.840 307
5599.302 255
5599.764 225
5600.226 273
5600.688 270
5601.150 258
5601.611 247
5602.073 218
5602.535 217
5602.997 186
5603.459 205
5603.921 183
5604.383 184
5604.845 204
5605.307 229
5605.769 221
5606.231 247
5606.693 248
5607.155 285
5607.618 302
5608.080 264
5608.542 209
5609.004 204
5609.466 200
5609.929 223
5610.391 235
5610.853 194
5611.315 174
5611.778 162
5612.240 185
5612.702 184
5613.165 201
5613.627 252
5614.089 276
5614.552 282
5615.014 287
5615.477 304
5615.939 307
5616.402 287
5616.864 278
5617.327 243
5617.789 218
5618.252 201
5618.715 187
5619.177 174
5619.640 162
5620.102 169
5620.565 171
5621.028 160
5621.490 152
5621.953 142
5622.416 149
5622.879 168
5623.341 192
5623.804 191
5624.267 192
5624.730 239
5625.193 259
5625.656 301
5626.119 274
5626.582 234
5627.044 225
5627.507 255
5627.970 238
5628.433 219
5628.896 267
5629.359 307
5629.822 274
5630.286 243
5630.749 208
5631.212 178
5631.675 186
5632.138 228
5632.601 211
5633.064 215
5633.528 191
5633.991 160
5634.454 157
5634.917 165
5635.381 169
5635.844 152
5636.307 202
5636.770 221
5637.234 227
5637.697 235
5638.161 213
5638.624 178
5639.087 159
5639.551 167
5640.014 201
5640.478 187
5640.941 189
5641.405 196
5641.868 225
5642.332 217
5642.796 258
5643.259 292
5643.723 275
5644.186 281
5644.650 296
5645.114 257
5645.577 238
5646.041 229
5646.505 196
5646.969 219
5647.432 260
5647.896 257
5648.360 245
5648.824 219
5649.288 203
5649.752 172
5650.215 173
5650.679 181
5651.143 155
5651.607 152
5652.071 150
5652.535 143
5652.999 167
5653.463 179
5653.927 179
5654.391 171
5654.855 178
5655.319 157
5655.784 160
5656.248 190
5656.712 227
5657.176 259
5657.640 299
5658.104 290
5658.569 261
5659.033 238
5659.497 203
5659.961 204
5660.426 187
5660.890 193
5661.354 215
5661.819 244
5662.283 300
5662.748 323
5663.212 357
5663.676 305
5664.141 263
5664.605 214
5665.070 176
5665.534 163
5665.999 156
5666.463 128
5666.928 148
5667.393 150
5667.857 139
5668.322 139
5668.787 133
5669.251 134
5669.716 149
5670.181 163
5670.645 162
5671.110 187
5671.575 216
5672.040 244
5672.504 267
5672.969 271
5673.434 261
5673.899 241
5674.364 259
5674.829 248
5675.294 265
5675.759 246
5676.224 256
5676.688 228
5677.153 220
5677.619 234
5678.084 227
5678.549 188
5679.014 157
5679.479 150
5679.944 179
5680.409 204
5680.874 206
5681.339 200
5681.804 214
5682.270 205
5682.735 226
5683.200 219
5683.665 190
5684.131 207
5684.596 188
5685.061 188
5685.527 183
5685.992 203
5686.457 201
5686.923 192
5687.388 201
5687.854 223
5688.319 245
5688.785 227
5689.250 226
5689.716 228
5690.181 233
5690.647 218
5691.112 186
5691.578 155
5692.043 190
5692.509 172
5692.975 185
5693.440 185
5693.906 212
5694.372 225
5694.837 214
5695.303 245
5695.769 252
5696.235 241
5696.700 233
5697.166 257
5697.632 282
5698.098 292
5698.564 332
5699.030 315
5699.496 272
5699.961 239
5700.427 209
5700.893 192
5701.359 213
5701.825 237
5702.291 249
5702.757 242
5703.224 238
5703.690 233
5704.156 234
5704.622 231
5705.088 241
5705.554 249
5706.020 235
5706.486 247
5706.953 278
5707.419 271
5707.885 271
5708.351 288
5708.818 259
5709.284 278
5709.750 298
5710.217 278
5710.683 268
5711.149 254
5711.616 242
5712.082 216
5712.549 210
5713.015 158
5713.482 206
5713.948 234
5714.415 235
5714.881 239
5715.348 224
5715.814 231
5716.281 239
5716.748 247
5717.214 271
5717.681 274
5718.148 243
5718.614 217
5719.081 249
5719.548 278
5720.014 270
5720.481 277
5720.948 268
5721.415 294
5721.882 306
5722.348 291
5722.815 271
5723.282 262
5723.749 247
5724.216 283
5724.683 226
5725.150 210
5725.617 245
5726.084 212
5726.551 186
5727.018 176
5727.485 211
5727.952 219
5728.419 243
5728.886 241
5729.353 263
5729.820 286
5730.288 293
5730.755 259
5731.222 231
5731.689 235
5732.156 238
5732.624 244
5733.091 265
5733.558 254
5734.026 233
5734.493 211
5734.960 192
5735.428 169
5735.895 141
5736.363 140
5736.830 127
5737.297 110
5737.765 127
5738.232 152
5738.700 172
5739.167 189
5739.635 199
5740.103 185
5740.570 188
5741.038 210
5741.505 187
5741.973 217
5742.441 229
5742.908 232
5743.376 237
5743.844 232
5744.311 267
5744.779 289
5745.247 281
5745.715 266
5746.183 251
5746.650 223
5747.118 223
5747.586 236
5748.054 264
5748.522 278
5748.990 253
5749.458 219
5749.926 197
5750.394 181
5750.862 179
5751.330 175
5751.798 190
5752.266 223
5752.734 225
5753.202 252
5753.670 230
5754.138 230
5754.607 244
5755.075 294
5755.543 280
5756.011 265
5756.479 257
5756.948 275
5757.416 271
5757.884 267
5758.352 278
5758.821 299
5759.289 317
5759.758 312
5760.226 365
5760.694 401
5761.163 405
5761.631 394
5762.100 367
5762.568 385
5763.037 345
5763.505 284
5763.974 312
5764.442 291
5764.911 307
5765.379 304
5765.848 309
5766.317 326
5766.785 349
5767.254 328
5767.723 299
5768.191 285
5768.660 254
5769.129 237
5769.598 232
5770.066 239
5770.535 242
5771.004 230
5771.473 193
5771.942 180
5772.411 157
5772.880 179
5773.348 189
5773.817 194
5774.286 202
5774.755 211
5775.224 219
5775.693 234
5776.162 219
5776.631 221
5777.101 225
5777.570 202
5778.039 220
5778.508 223
5778.977 232
5779.446 222
5779.915 232
5780.385 233
5780.854 233
5781.323 239
5781.792 285
5782.262 285
5782.731 268
5783.200 258
5783.670 282
5784.139 291
5784.608 293
5785.078 285
5785.547 291
5786.017 270
5786.486 293
5786.955 282
5787.425 276
5787.894 264
5788.364 217
5788.834 220
5789.303 230
5789.773 224
5790.242 264
5790.712 263
5791.182 236
5791.651 274
5792.121 262
5792.591 259
5793.060 247
5793.530 232
5794.000 212
5794.470 191
5794.939 194
5795.409 189
5795.879 200
5796.349 225
5796.819 234
5797.289 214
5797.759 226
5798.229 221
5798.698 209
5799.168 212
5799.638 216
5800.108 223
5800.578 199
5801.049 186
5801.519 187
5801.989 159
5802.459 161
5802.929 199
5803.399 231
5803.869 190
5804.339 192
5804.810 191
5805.280 189
5805.750 240
5806.220 234
5806.691 264
5807.161 277
5807.631 255
5808.101 254
5808.572 223
5809.042 218
5809.513 213
5809.983 231
5810.453 231
5810.924 222
5811.394 212
5811.865 196
5812.335 220
5812.806 250
5813.276 215
5813.747 184
5814.218 185
5814.688 196
5815.159 239
5815.629 192
5816.100 172
5816.571 174
5817.041 157
5817.512 150
5817.983 133
5818.454 140
5818.924 154
5819.395 168
5819.866 179
5820.337 199
5820.808 203
5821.278 217
5821.749 263
5822.220 243
5822.691 214
5823.162 184
5823.633 159
5824.104 157
5824.575 143
5825.046 146
5825.517 172
5825.988 162
5826.459 198
5826.930 199
5827.401 182
5827.873 181
5828.344 187
5828.815 215
5829.286 208
5829.757 214
5830.229 296
5830.700 325
5831.171 344
5831.642 342
5832.114 313
5832.585 294
5833.056 264
5833.528 253
5833.999 237
5834.470 249
5834.942 251
5835.413 253
5835.885 263
5836.356 233
5836.828 211
5837.299 194
5837.771 212
5838.242 216
5838.714 212
5839.185 190
5839.657 193
5840.129 180
5840.600 167
5841.072 154
5841.544 152
5842.015 161
5842.487 191
5842.959 218
5843.431 238
5843.902 279
5844.374 266
5844.846 232
5845.318 226
5845.790 217
5846.262 211
5846.733 209
5847.205 256
5847.677 260
5848.149 232
5848.621 252
5849.093 200
5849.565 194
5850.037 177
5850.509 151
5850.981 165
5851.453 175
5851.926 169
5852.398 225
5852.870 244
5853.342 235
5853.814 204
5854.286 188
5854.759 154
5855.231 144
5855.703 190
5856.175 206
5856.648 174
5857.120 163
5857.592 175
5858.065 190
5858.537 206
5859.009 254
5859.482 231
5859.954 219
5860.427 264
5860.899 295
5861.372 267
5861.844 274
5862.317 247
5862.789 269
5863.262 256
5863.734 230
5864.207 197
5864.680 198
5865.152 187
5865.625 156
5866.098 161
5866.570 178
5867.043 158
5867.516 151
5867.988 190
5868.461 242
5868.934 225
5869.407 210
5869.880 225
5870.353 216
5870.825 206
5871.298 184
5871.771 171
5872.244 170
5872.717 162
5873.190 197
5873.663 240
5874.136 256
5874.609 253
5875.082 250
5875.555 225
5876.028 223
5876.501 214
5876.974 231
5877.448 216
5877.921 211
5878.394 252
5878.867 212
5879.340 216
5879.813 228
5880.287 189
5880.760 203
5881.233 227
5881.707 235
5882.180 221
5882.653 229
5883.127 206
5883.600 194
5884.073 173
5884.547 201
5885.020 234
5885.494 243
5885.967 224
5886.441 195
5886.914 168
5887.388 157
5887.861 168
5888.335 176
5888.808 177
5889.282 170
5889.756 166
5890.229 176
5890.703 160
5891.177 182
5891.650 251
5892.124 264
5892.598 243
5893.072 231
5893.545 212
5894.019 220
5894.493 182
5894.967 177
5895.441 185
5895.915 178
5896.388 215
5896.862 195
5897.336 157
5897.810 157
5898.284 143
5898.758 149
5899.232 169
5899.706 167
5900.180 134
5900.654 151
5901.129 182
5901.603 207
5902.077 227
5902.551 224
5903.025 215
5903.499 186
5903.973 212
5904.448 231
5904.922 236
5905.396 247
5905.870 229
5906.345 217
5906.819 204
5907.293 174
5907.768 165
5908.242 161
5908.716 170
5909.191 162
5909.665 167
5910.140 178
5910.614 223
5911.089 243
5911.563 227
5912.038 230
5912.512 225
5912.987 236
5913.461 213
5913.936 208
5914.411 210
5914.885 196
5915.360 224
5915.835 204
5916.309 208
5916.784 234
5917.259 220
5917.734 222
5918.208 217
5918.683 216
5919.158 183
5919.633 197
5920.108 253
5920.582 238
5921.057 265
5921.532 301
5922.007 305
5922.482 270
5922.957 269
5923.432 259
5923.907 255
5924.382 232
5924.857 239
5925.332 246
5925.807 228
5926.282 254
5926.758 268
5927.233 254
5927.708 264
5928.183 246
5928.658 226
5929.133 231
5929.609 290
5930.084 378
5930.559 426
5931.034 432
5931.510 426
5931.985 399
5932.460 392
5932.936 345
5933.411 307
5933.887 275
5934.362 287
5934.837 249
5935.313 245
5935.788 275
5936.264 274
5936.739 281
5937.215 325
5937.690 420
5938.166 408
5938.642 377
5939.117 325
5939.593 297
5940.069 343
5940.544 339
5941.020 305
5941.496 269
5941.971 251
5942.447 218
5942.923 268
5943.399 270
5943.874 252
5944.350 252
5944.826 236
5945.302 237
5945.778 231
5946.254 216
5946.730 217
5947.206 210
5947.682 209
5948.157 199
5948.633 170
5949.109 141
5949.586 133
5950.062 135
5950.538 154
5951.014 197
5951.490 194
5951.966 220
5952.442 234
5952.918 279
5953.394 254
5953.871 241
5954.347 254
5954.823 261
5955.299 264
5955.776 229
5956.252 191
5956.728 180
5957.205 196
5957.681 189
5958.157 177
5958.634 179
5959.110 164
5959.587 183
5960.063 209
5960.540 212
5961.016 223
5961.493 212
5961.969 183
5962.446 201
5962.922 231
5963.399 244
5963.875 230
5964.352 227
5964.829 213
5965.305 215
5965.782 199
5966.259 192
5966.735 211
5967.212 214
5967.689 234
5968.166 276
5968.642 263
5969.119 264
5969.596 237
5970.073 224
5970.550 240
5971.027 272
5971.504 247
5971.981 202
5972.457 175
5972.934 151
5973.411 140
5973.888 166
5974.365 180
5974.842 210
5975.320 197
5975.797 181
5976.274 179
5976.751 166
5977.228 170
5977.705 161
5978.182 164
5978.660 198
5979.137 230
5979.614 224
5980.091 222
5980.568 238
5981.046 255
5981.523 278
5982.000 289
5982.478 324
5982.955 291
5983.433 276
5983.910 233
5984.387 187
5984.865 188
5985.342 219
5985.820 225
5986.297 251
5986.775 251
5987.252 194
5987.730 192
5988.207 176
5988.685 172
5989.163 137
5989.640 119
5990.118 92
5990.596 119
5991.073 137
5991.551 141
5992.029 191
5992.506 236
5992.984 233
5993.462 220
5993.940 229
5994.418 229
5994.895 205
5995.373 188
5995.851 212
5996.329 224
5996.807 234
5997.285 215
5997.763 178
5998.241 148
5998.719 144
5999.197 182
5999.675 176
6000.153 160
6000.631 169
6001.109 189
6001.587 186
6002.065 164
6002.544 178
6003.022 149
6003.500 132
6003.978 164
6004.456 189
6004.935 191
6005.413 241
6005.891 271
6006.369 292
6006.848 283
6007.326 258
6007.804 261
6008.283 248
6008.761 221
6009.240 189
6009.718 173
6010.197 192
6010.675 202
6011.153 238
6011.632 240
6012.111 222
6012.589 206
6013.068 212
6013.546 197
6014.025 189
6014.503 178
6014.982 191
6015.461 194
6015.939 181
6016.418 175
6016.897 186
6017.376 179
6017.854 179
6018.333 167
6018.812 171
6019.291 207
6019.770 217
6020.248 227
6020.727 224
6021.206 250
6021.685 275
6022.164 287
6022.643 301
6023.122 267
6023.601 246
6024.080 235
6024.559 228
6025.038 241
6025.517 222
6025.996 220
6026.475 237
6026.954 231
6027.434 223
6027.913 244
6028.392 217
6028.871 201
6029.350 245
6029.830 242
6030.309 232
6030.788 231
6031.267 260
6031.747 295
6032.226 289
6032.705 241
6033.185 221
6033.664 211
6034.143 201
6034.623 233
6035.102 215
6035.582 209
6036.061 224
6036.541 212
6037.020 221
6037.500 205
6037.979 188
6038.459 178
6038.939 204
6039.418 215
6039.898 201
6040.377 247
6040.857 241
6041.337 233
6041.817 211
6042.296 189
6042.776 167
6043.256 189
6043.736 206
6044.215 224
6044.695 253
6045.175 263
6045.655 226
6046.135 223
6046.615 284
6047.095 282
6047.575 257
6048.055 261
6048.535 278
6049.015 233
6049.495 210
6049.975 188
6050.455 201
6050.935 199
6051.415 197
6051.895 221
6052.375 202
6052.855 190
6053.335 234
6053.816 242
6054.296 230
6054.776 203
6055.256 193
6055.737 187
6056.217 185
6056.697 172
6057.177 175
6057.658 222
6058.138 249
6058.618 269
6059.099 251
6059.579 237
6060.060 217
6060.540 238
6061.021 222
6061.501 226
6061.982 241
6062.462 235
6062.943 241
6063.423 263
6063.904 229
6064.385 215
6064.865 178
6065.346 162
6065.826 194
6066.307 204
6066.788 256
6067.269 248
6067.749 218
6068.230 218
6068.711 207
6069.192 200
6069.672 204
6070.153 249
6070.634 235
6071.115 202
6071.596 222
6072.077 231
6072.558 199
6073.039 173
6073.520 169
6074.001 176
6074.482 172
6074.963 177
6075.444 149
6075.925 134
6076.406 149
6076.887 139
6077.368 153
6077.849 138
6078.330 166
6078.812 210
6079.293 210
6079.774 241
6080.255 238
6080.737 189
6081.218 197
6081.699 162
6082.180 171
6082.662 196
6083.143 249
6083.624 306
6084.106 313
6084.587 350
6085.069 330
6085.550 292
6086.032 244
6086.513 233
6086.995 215
6087.476 201
6087.958 180
6088.439 205
6088.921 246
6089.402 245
6089.884 262
6090.366 277
6090.847 245
6091.329 246
6091.811 245
6092.292 196
6092.774 214
6093.256 205
6093.738 194
6094.219 156
6094.701 158
6095.183 212
6095.665 214
6096.147 231
6096.629 209
6097.111 217
6097.592 225
6098.074 210
6098.556 225
6099.038 205
6099.520 169
6100.002 159
6100.484 178
6100.966 174
6101.449 173
6101.931 205
6102.413 199
6102.895 198
6103.377 208
6103.859 214
6104.341 191
6104.824 201
6105.306 204
6105.788 193
6106.270 186
6106.753 208
6107.235 243
6107.717 225
6108.200 208
6108.682 227
6109.164 217
6109.647 210
6110.129 198
6110.612 179
6111.094 194
6111.577 196
6112.059 242
6112.542 248
6113.024 231
6113.507 259
6113.989 247
6114.472 210
6114.954 199
6115.437 179
6115.920 186
6116.402 187
6116.885 197
6117.368 195
6117.850 182
6118.333 176
6118.816 200
6119.299 211
6119.782 280
6120.264 310
6120.747 325
6121.230 307
6121.713 332
6122.196 338
6122.679 339
6123.162 307
6123.645 288
6124.128 260
6124.611 252
6125.094 250
6125.577 275
6126.060 248
6126.543 232
6127.026 218
6127.509 224
6127.992 202
6128.475 203
6128.958 195
6129.442 217
6129.925 249
6130.408 270
6130.891 259
6131.375 258
6131.858 212
6132.341 184
6132.824 180
6133.308 175
6133.791 183
6134.274 199
6134.758 191
6135.241 170
6135.725 189
6136.208 218
6136.692 206
6137.175 193
6137.659 221
6138.142 227
6138.626 235
6139.109 243
6139.593 262
6140.076 270
6140.560 299
6141.044 288
6141.527 272
6142.011 259
6142.495 243
6142.978 181
6143.462 199
6143.946 187
6144.430 182
6144.913 170
6145.397 162
6145.881 176
6146.365 182
6146.849 184
6147.333 200
6147.817 199
6148.301 226
6148.784 200
6149.268 220
6149.752 216
6150.236 219
6150.720 182
6151.205 176
6151.689 177
6152.173 174
6152.657 180
6153.141 181
6153.625 233
6154.109 253
6154.593 226
6155.078 193
6155.562 214
6156.046 211
6156.530 182
6157.014 169
6157.499 186
6157.983 167
6158.467 148
6158.952 160
6159.436 167
6159.920 191
6160.405 241
6160.889 240
6161.374 219
6161.858 233
6162.343 220
6162.827 203
6163.312 207
6163.796 225
6164.281 272
6164.765 231
6165.250 224
6165.735 210
6166.219 170
6166.704 154
6167.189 142
6167.673 153
6168.158 158
6168.643 185
6169.127 186
6169.612 162
6170.097 159
6170.582 180
6171.067 179
6171.551 162
6172.036 155
6172.521 148
6173.006 162
6173.491 162
6173.976 159
6174.461 145
6174.946 180
6175.431 197
6175.916 196
6176.401 190
6176.886 191
6177.371 175
6177.856 178
6178.341 188
6178.826 190
6179.311 207
6179.797 206
6180.282 185
6180.767 177
6181.252 189
6181.737 191
6182.223 173
6182.708 134
6183.193 111
6183.679 135
6184.164 169
6184.649 174
6185.135 216
6185.620 246
6186.105 225
6186.591 217
6187.076 211
6187.562 193
6188.047 169
6188.533 163
6189.018 211
6189.504 191
6189.989 209
6190.475 216
6190.961 209
6191.446 202
6191.932 201
6192.418 171
6192.903 193
6193.389 211
6193.875 214
6194.360 206
6194.846 172
6195.332 154
6195.818 137
6196.304 124
6196.789 105
6197.275 105
6197.761 138
6198.247 159
6198.733 160
6199.219 156
6199.705 187
6200.191 167
6200.677 156
6201.163 168
6201.649 160
6202.135 170
6202.621 201
6203.107 206
6203.593 182
6204.079 190
6204.565 185
6205.051 175
6205.538 206
6206.024 183
6206.510 212
6206.996 206
6207.483 182
6207.969 184
6208.455 211
6208.941 219
6209.428 224
6209.914 207
6210.400 220
6210.887 232
6211.373 225
6211.860 202
6212.346 187
6212.833 193
6213.319 205
6213.806 199
6214.292 202
6214.779 176
6215.265 157
6215.752 146
6216.238 137
6216.725 154
6217.212 156
6217.698 169
6218.185 178
6218.672 178
6219.158 209
6219.645 247
6220.132 244
6220.619 250
6221.105 242
6221.592 259
6222.079 235
6222.566 204
6223.053 168
6223.539 136
6224.026 120
6224.513 134
6225.000 129
6225.487 131
6225.974 154
6226.461 216
6226.948 264
6227.435 275
6227.922 256
6228.409 240
6228.896 220
6229.384 209
6229.871 190
6230.358 204
6230.845 192
6231.332 207
6231.819 176
6232.307 157
6232.794 147
6233.281 174
6233.768 173
6234.256 185
6234.743 191
6235.230 233
6235.718 233
6236.205 205
6236.692 173
6237.180 159
6237.667 151
6238.155 146
6238.642 156
6239.130 149
6239.617 179
6240.105 195
6240.592 235
6241.080 224
6241.567 182
6242.055 202
6242.543 201
6243.030 183
6243.518 178
6244.006 183
6244.493 182
6244.981 173
6245.469 177
6245.957 216
6246.444 236
6246.932 243
6247.420 228
6247.908 221
6248.396 238
6248.884 226
6249.371 209
6249.859 228
6250.347 209
6250.835 211
6251.323 184
6251.811 219
6252.299 208
6252.787 193
6253.275 197
6253.763 186
6254.251 216
6254.740 201
6255.228 180
6255.716 213
6256.204 249
6256.692 261
6257.180 286
6257.669 280
6258.157 276
6258.645 277
6259.133 293
6259.622 266
6260.110 256
6260.598 239
6261.087 260
6261.575 273
6262.063 244
6262.552 225
6263.040 214
6263.529 229
6264.017 208
6264.506 197
6264.994 196
6265.483 208
6265.971 194
6266.460 183
6266.948 172
6267.437 180
6267.925 177
6268.414 163
6268.903 162
6269.391 171
6269.880 191
6270.369 227
6270.858 275
6271.346 268
6271.835 253
6272.324 227
6272.813 217
6273.302 207
6273.790 217
6274.279 202
6274.768 178
6275.257 192
6275.746 185
6276.235 198
6276.724 183
6277.213 184
6277.702 165
6278.191 152
6278.680 195
6279.169 198
6279.658 194
6280.147 223
6280.636 220
6281.125 231
6281.614 253
6282.104 244
6282.593 246
6283.082 227
6283.571 205
6284.060 240
6284.550 250
6285.039 219
6285.528 226
6286.018 213
6286.507 178
6286.996 204
6287.486 198
6287.975 200
6288.465 209
6288.954 199
6289.443 186
6289.933 187
6290.422 166
6290.912 147
6291.401 151
6291.891 127
6292.381 131
6292.870 129
6293.360 123
6293.849 150
6294.339 185
6294.829 210
6295.318 206
6295.808 222
6296.298 274
6296.788 254
6297.277 256
6297.767 202
6298.257 191
6298.747 196
6299.237 186
6299.726 184
6300.216 172
6300.706 148
6301.196 156
6301.686 136
6302.176 141
6302.666 190
6303.156 199
6303.646 169
6304.136 174
6304.626 168
6305.116 178
6305.606 180
6306.096 161
6306.586 140
6307.077 121
6307.567 112
6308.057 97
6308.547 120
6309.037 155
6309.528 183
6310.018 174
6310.508 157
6310.998 196
6311.489 206
6311.979 214
6312.469 224
6312.960 241
6313.450 271
6313.941 308
6314.431 310
6314.921 298
6315.412 281
6315.902 281
6316.393 254
6316.883 224
6317.374 219
6317.864 232
6318.355 245
6318.846 227
6319.336 226
6319.827 231
6320.318 211
6320.808 211
6321.299 191
6321.790 214
6322.280 232
6322.771 208
6323.262 200
6323.753 224
6324.243 263
6324.734 282
6325.225 274
6325.716 231
6326.207 208
6326.698 226
6327.189 209
6327.680 222
6328.171 258
6328.662 280
6329.153 272
6329.644 252
6330.135 235
6330.626 207
6331.117 200
6331.608 223
6332.099 241
6332.590 232
6333.081 246
6333.572 288
6334.064 283
6334.555 278
6335.046 282
6335.537 245
6336.029 263
6336.520 256
6337.011 221
6337.503 207
6337.994 218
6338.485 202
6338.977 172
6339.468 182
6339.959 196
6340.451 171
6340.942 152
6341.434 163
6341.925 166
6342.417 203
6342.908 208
6343.400 216
6343.891 193
6344.383 155
6344.875 131
6345.366 142
6345.858 147
6346.350 131
6346.841 116
6347.333 113
6347.825 145
6348.316 181
6348.808 170
6349.300 152
6349.792 190
6350.284 205
6350.775 203
6351.267 203
6351.759 178
6352.251 161
6352.743 198
6353.235 200
6353.727 207
6354.219 168
6354.711 186
6355.203 215
6355.695 212
6356.187 199
6356.679 193
6357.171 198
6357.663 212
6358.155 206
6358.647 202
6359.140 181
6359.632 218
6360.124 205
6360.616 171
6361.108 153
6361.601 140
6362.093 147
6362.585 146
6363.078 135
6363.570 145
6364.062 177
6364.555 194
6365.047 227
6365.540 250
6366.032 256
6366.524 239
6367.017 239
6367.509 204
6368.002 174
6368.494 162
6368.987 145
6369.479 135
6369.972 97
6370.465 94
6370.957 182
6371.450 217
6371.943 245
6372.435 280
6372.928 243
6373.421 209
6373.913 169
6374.406 156
6374.899 162
6375.392 204
6375.885 222
6376.377 218
6376.870 212
6377.363 196
6377.856 205
6378.349 238
6378.842 293
6379.335 286
6379.828 273
6380.321 248
6380.814 245
6381.307 246
6381.800 254
6382.293 245
6382.786 182
6383.279 159
6383.772 153
6384.265 174
6384.758 184
6385.252 192
6385.745 227
6386.238 257
6386.731 297
6387.224 290
6387.718 231
6388.211 206
6388.704 193
6389.198 187
6389.691 224
6390.184 184
6390.678 179
6391.171 161
6391.665 119
6392.158 114
6392.651 142
6393.145 177
6393.638 169
6394.132 180
6394.625 191
6395.119 207
6395.613 206
6396.106 157
6396.600 158
6397.093 144
6397.587 134
6398.081 131
6398.574 139
6399.068 164
6399.562 200
6400.056 180
6400.549 162
6401.043 159
6401.537 145
6402.031 153
6402.525 162
6403.019 171
6403.512 184
6404.006 240
6404.500 216
6404.994 235
6405.488 233
6405.982 205
6406.476 192
6406.970 206
6407.464 220
6407.958 215
6408.452 205
6408.946 195
6409.440 206
6409.935 204
6410.429 168
6410.923 166
6411.417 146
6411.911 132
6412.405 119
6412.900 128
6413.394 143
6413.888 148
6414.383 136
6414.877 122
6415.371 98
6415.866 104
6416.360 91
6416.854 85
6417.349 111
6417.843 135
6418.338 139
6418.832 115
6419.327 141
6419.821 157
6420.316 149
6420.810 140
6421.305 130
6421.799 176
6422.294 174
6422.789 180
6423.283 195
6423.778 183
6424.273 190
6424.767 190
6425.262 187
6425.757 192
6426.251 216
6426.746 185
6427.241 175
6427.736 184
6428.231 193
6428.725 172
6429.220 174
6429.715 166
6430.210 162
6430.705 149
6431.200 171
6431.695 178
6432.190 163
6432.685 141
6433.180 119
6433.675 106
6434.170 144
6434.665 176
6435.160 167
6435.655 179
6436.151 216
6436.646 215
6437.141 198
6437.636 206
6438.131 228
6438.627 209
6439.122 181
6439.617 151
6440.112 119
6440.608 110
6441.103 107
6441.598 115
6442.094 132
6442.589 175
6443.084 198
6443.580 288
6444.075 287
6444.571 277
6445.066 277
6445.562 284
6446.057 251
6446.553 243
6447.048 249
6447.544 263
6448.040 232
6448.535 211
6449.031 203
6449.526 205
6450.022 198
6450.518 224
6451.014 213
6451.509 175
6452.005 178
6452.501 177
6452.997 177
6453.492 165
6453.988 164
6454.484 155
6454.980 138
6455.476 152
6455.972 165
6456.468 173
6456.964 164
6457.459 141
6457.955 179
6458.451 220
6458.947 188
6459.444 192
6459.940 194
6460.436 166
6460.932 174
6461.428 180
6461.924 168
6462.420 194
6462.916 261
6463.412 278
6463.909 288
6464.405 285
6464.901 260
6465.397 225
6465.894 223
6466.390 216
6466.886 193
6467.383 146
6467.879 115
6468.375 163
6468.872 198
6469.368 215
6469.865 190
6470.361 172
6470.858 189
6471.354 200
6471.851 202
6472.347 230
6472.844 232
6473.340 204
6473.837 212
6474.333 176
6474.830 191
6475.327 177
6475.823 150
6476.320 121
6476.817 105
6477.313 99
6477.810 81
6478.307 104
6478.804 109
6479.300 139
6479.797 155
6480.294 179
6480.791 179
6481.288 152
6481.785 149
6482.282 196
6482.779 180
6483.276 197
6483.773 202
6484.270 187
6484.767 166
6485.264 178
6485.761 184
6486.258 160
6486.755 179
6487.252 158
6487.749 151
6488.246 149
6488.743 160
6489.240 184
6489.738 211
6490.235 247
6490.732 221
6491.229 195
6491.727 174
6492.224 170
6492.721 158
6493.219 167
6493.716 179
6494.213 229
6494.711 233
6495.208 230
6495.705 215
6496.203 226
6496.700 197
6497.198 230
6497.695 240
6498.193 234
6498.690 225
6499.188 194
6499.686 175
6500.183 161
6500.681 171
6501.178 155
6501.676 139
6502.174 106
6502.671 114
6503.169 119
6503.667 152
6504.165 210
6504.662 224
6505.160 218
6505.658 199
6506.156 194
6506.654 198
6507.152 183
6507.649 147
6508.147 182
6508.645 175
6509.143 140
6509.641 111
6510.139 136
6510.637 139
6511.135 121
6511.633 129
6512.131 149
6512.629 178
6513.127 190
6513.625 176
6514.124 164
6514.622 211
6515.120 222
6515.618 212
6516.116 213
6516.615 200
6517.113 186
6517.611 192
6518.109 189
6518.608 173
6519.106 171
6519.604 166
6520.103 140
6520.601 144
6521.099 167
6521.598 143
6522.096 109
6522.595 123
6523.093 152
6523.592 176
6524.090 180
6524.589 162
6525.087 157
6525.586 142
6526.084 104
6526.583 129
6527.082 155
6527.580 159
6528.079 129
6528.578 119
6529.076 111
6529.575 119
6530.074 136
6530.573 171
6531.071 200
6531.570 189
6532.069 189
6532.568 203
6533.067 197
6533.566 184
6534.065 163
6534.563 158
6535.062 162
6535.561 164
6536.060 145
6536.559 132
6537.058 149
6537.557 159
6538.056 144
6538.555 122
6539.055 135
6539.554 130
6540.053 141
6540.552 147
6541.051 175
6541.550 223
6542.049 209
6542.549 191
6543.048 187
6543.547 159
6544.046 134
6544.546 163
6545.045 149
6545.544 192
6546.044 195
6546.543 243
6547.042 239
6547.542 237
6548.041 228
6548.541 207
6549.040 227
6549.540 218
6550.039 201
6550.539 194
6551.038 211
6551.538 243
6552.037 204
6552.537 208
6553.037 182
6553.536 195
6554.036 217
6554.536 188
6555.035 152
6555.535 157
6556.035 172
6556.534 182
6557.034 174
6557.534 160
6558.034 154
6558.534 162
6559.034 182
6559.533 182
6560.033 231
6560.533 215
6561.033 213
6561.533 218
6562.033 197
6562.533 164
6563.033 173
6563.533 176
6564.033 185
6564.533 228
6565.033 252
6565.533 238
6566.033 212
6566.534 192
6567.034 162
6567.534 163
6568.034 174
6568.534 157
6569.034 174
6569.535 158
6570.035 158
6570.535 194
6571.036 195
6571.536 173
6572.036 154
6572.537 138
6573.037 144
6573.537 148
6574.038 136
6574.538 170
6575.039 170
6575.539 178
6576.040 170
6576.540 179
6577.041 168
6577.541 172
6578.042 152
6578.542 145
6579.043 151
6579.544 169
6580.044 141
6580.545 134
6581.046 154
6581.546 145
6582.047 129
6582.548 133
6583.049 132
6583.549 154
6584.050 143
6584.551 174
6585.052 194
6585.553 188
6586.054 225
6586.555 228
6587.055 228
6587.556 198
6588.057 178
6588.558 175
6589.059 228
6589.560 214
6590.061 241
6590.562 227
6591.063 213
6591.565 195
6592.066 182
6592.567 219
6593.068 232
6593.569 233
6594.070 220
6594.571 229
6595.073 201
6595.574 183
6596.075 206
6596.576 159
6597.078 160
6597.579 157
6598.080 156
6598.582 175
6599.083 169
6599.585 160
6600.086 150
6600.587 140
6601.089 145
6601.590 179
6602.092 178
6602.593 168
6603.095 179
6603.596 201
6604.098 227
6604.599 205
6605.101 196
6605.603 151
6606.104 135
6606.606 122
6607.108 120
6607.609 120
6608.111 121
6608.613 166
6609.115 161
6609.616 138
6610.118 151
6610.620 150
6611.122 138
6611.624 154
6612.126 165
6612.627 190
6613.129 157
6613.631 199
6614.133 215
6614.635 208
6615.137 183
6615.639 158
6616.141 172
6616.643 192
6617.145 177
6617.647 191
6618.149 195
6618.652 202
6619.154 188
6619.656 181
6620.158 183
6620.660 161
6621.162 142
6621.665 142
6622.167 129
6622.669 120
6623.171 135
6623.674 161
6624.176 159
6624.678 153
6625.181 139
6625.683 155
6626.186 181
6626.688 164
6627.190 164
6627.693 168
6628.195 193
6628.698 200
6629.200 204
6629.703 199
6630.205 210
6630.708 205
6631.211 194
6631.713 192
6632.216 194
6632.719 226
6633.221 243
6633.724 211
6634.227 189
6634.729 177
6635.232 190
6635.735 170
6636.238 182
6636.740 207
6637.243 225
6637.746 199
6638.249 177
6638.752 211
6639.255 206
6639.758 243
6640.261 255
6640.764 267
6641.267 237
6641.770 213
6642.273 215
6642.776 206
6643.279 172
6643.782 137
6644.285 113
6644.788 115
6645.291 112
6645.794 129
6646.297 161
6646.801 197
6647.304 220
6647.807 203
6648.310 185
6648.813 160
6649.317 153
6649.820 166
6650.323 172
6650.827 156
6651.330 139
6651.833 183
6652.337 191
6652.840 176
6653.344 198
6653.847 192
6654.351 196
6654.854 164
6655.358 147
6655.861 153
6656.365 173
6656.868 162
6657.372 190
6657.875 202
6658.379 182
6658.883 165
6659.386 159
6659.890 170
6660.394 154
6660.897 136
6661.401 145
6661.905 155
6662.409 157
6662.912 144
6663.416 146
6663.920 159
6664.424 150
6664.928 164
6665.432 152
6665.936 155
6666.440 161
6666.944 170
6667.448 187
6667.951 170
6668.455 197
6668.960 225
6669.464 218
6669.968 206
6670.472 197
6670.976 210
6671.480 223
6671.984 243
6672.488 227
6672.992 188
6673.497 160
6674.001 167
6674.505 189
6675.009 232
6675.514 242
6676.018 224
6676.522 236
6677.026 216
6677.531 204
6678.035 221
6678.540 198
6679.044 206
6679.548 217
6680.053 195
6680.557 174
6681.062 184
6681.566 209
6682.071 202
6682.575 225
6683.080 250
6683.584 261
6684.089 243
6684.594 219
6685.098 223
6685.603 226
6686.108 207
6686.612 207
6687.117 215
6687.622 198
6688.127 183
6688.631 174
6689.136 189
6689.641 169
6690.146 147
6690.651 134
6691.155 115
6691.660 153
6692.165 161
6692.670 189
6693.175 250
6693.680 239
6694.185 233
6694.690 227
6695.195 217
6695.700 216
6696.205 194
6696.710 152
6697.215 132
6697.720 114
6698.226 117
6698.731 140
6699.236 148
6699.741 142
6700.246 158
6700.751 169
6701.257 176
6701.762 175
6702.267 175
6702.773 162
6703.278 149
6703.783 133
6704.289 121
6704.794 145
6705.299 158
6705.805 140
6706.310 139
6706.816 136
6707.321 152
6707.827 141
6708.332 174
6708.838 159
6709.343 153
6709.849 179
6710.354 177
6710.860 179
6711.366 154
6711.871 135
6712.377 127
6712.883 141
6713.388 138
6713.894 125
6714.400 148
6714.906 190
6715.411 200
6715.917 181
6716.423 199
6716.929 256
6717.435 265
6717.940 222
6718.446 206
6718.952 185
6719.458 174
6719.964 145
6720.470 136
6720.976 116
6721.482 111
6721.988 122
6722.494 123
6723.000 112
6723.506 131
6724.012 162
6724.519 155
6725.025 156
6725.531 156
6726.037 148
6726.543 177
6727.049 179
6727.556 174
6728.062 175
6728.568 156
6729.075 180
6729.581 188
6730.087 160
6730.593 165
6731.100 174
6731.606 175
6732.113 166
6732.619 176
6733.126 166
6733.632 158
6734.138 228
6734.645 232
6735.152 223
6735.658 225
6736.165 166
6736.671 148
6737.178 150
6737.684 142
6738.191 120
6738.698 123
6739.204 147
6739.711 174
6740.218 178
6740.725 180
6741.231 197
6741.738 205
6742.245 216
6742.752 207
6743.258 209
6743.765 172
6744.272 175
6744.779 200
6745.286 171
6745.793 177
6746.300 183
6746.807 185
6747.314 188
6747.821 178
6748.328 170
6748.835 156
6749.342 151
6749.849 154
6750.356 150
6750.863 183
6751.370 179
6751.877 176
6752.385 158
6752.892 155
6753.399 153
6753.906 174
6754.413 205
6754.921 207
6755.428 237
6755.935 227
6756.443 217
6756.950 205
6757.457 199
6757.965 215
6758.472 249
6758.980 304
6759.487 290
6759.994 283
6760.502 276
6761.009 259
6761.517 231
6762.024 201
6762.532 177
6763.040 139
6763.547 126
6764.055 115
6764.562 140
6765.070 156
6765.578 132
6766.085 144
6766.593 157
6767.101 194
6767.609 201
6768.116 217
6768.624 253
6769.132 230
6769.640 208
6770.148 197
6770.655 177
6771.163 172
6771.671 164
6772.179 141
6772.687 183
6773.195 216
6773.703 201
6774.211 193
6774.719 195
6775.227 197
6775.735 187
6776.243 175
6776.751 140
6777.259 145
6777.767 155
6778.276 166
6778.784 194
6779.292 210
6779.800 174
6780.308 133
6780.817 157
6781.325 159
6781.833 163
6782.341 166
6782.850 155
6783.358 169
6783.866 178
6784.375 181
6784.883 213
6785.392 208
6785.900 222
6786.408 217
6786.917 217
6787.425 210
6787.934 222
6788.442 230
6788.951 198
6789.460 174
6789.968 166
6790.477 153
6790.985 141
6791.494 129
6792.003 131
6792.511 123
6793.020 122
6793.529 132
6794.037 153
6794.546 142
6795.055 153
6795.564 147
6796.073 138
6796.581 138
6797.090 155
6797.599 170
6798.108 202
6798.617 184
6799.126 164
6799.635 147
6800.144 141
6800.653 142
6801.162 156
6801.671 201
6802.180 206
6802.689 255
6803.198 216
6803.707 174
6804.216 162
6804.725 155
6805.234 146
6805.744 133
6806.253 132
6806.762 141
6807.271 129
6807.781 95
6808.290 113
6808.799 141
6809.308 158
6809.818 162
6810.327 191
6810.836 237
6811.346 244
6811.855 253
6812.365 247
6812.874 219
6813.384 221
6813.893 197
6814.402 192
6814.912 195
6815.422 203
6815.931 216
6816.441 209
6816.950 180
6817.460 156
6817.969 149
6818.479 156
6818.989 161
6819.498 186
6820.008 226
6820.518 196
6821.028 180
6821.537 172
6822.047 165
6822.557 178
6823.067 169
6823.577 142
6824.087 136
6824.596 156
6825.106 164
6825.616 183
6826.126 198
6826.636 182
6827.146 253
6827.656 233
6828.166 181
6828.676 148
6829.186 119
6829.696 116
6830.206 131
6830.716 140
6831.227 143
6831.737 189
6832.247 198
6832.757 181
6833.267 208
6833.777 220
6834.288 209
6834.798 240
6835.308 276
6835.819 291
6836.329 267
6836.839 240
6837.350 236
6837.860 260
6838.370 249
6838.881 232
6839.391 242
6839.902 249
6840.412 219
6840.923 198
6841.433 184
6841.944 203
6842.454 198
6842.965 209
6843.475 180
6843.986 170
6844.497 187
6845.007 168
6845.518 147
6846.029 141
6846.539 149
6847.050 172
6847.561 184
6848.071 178
6848.582 191
6849.093 179
6849.604 172
6850.115 178
6850.626 178
6851.136 192
6851.647 212
6852.158 218
6852.669 208
6853.180 206
6853.691 205
6854.202 216
6854.713 197
6855.224 173
6855.735 175
6856.246 179
6856.757 174
6857.268 192
6857.779 207
6858.291 192
6858.802 188
6859.313 154
6859.824 124
6860.335 136
6860.847 130
6861.358 135
6861.869 143
6862.380 147
6862.892 145
6863.403 157
6863.914 186
6864.426 178
6864.937 162
6865.448 139
6865.960 137
6866.471 157
6866.983 184
6867.494 220
6868.006 218
6868.517 237
6869.029 198
6869.540 198
6870.052 182
6870.564 162
6871.075 160
6871.587 153
6872.098 184
6872.610 183
6873.122 146
6873.634 133
6874.145 124
6874.657 158
6875.169 146
6875.681 145
6876.192 151
6876.704 147
6877.216 164
6877.728 161
6878.240 144
6878.752 132
6879.264 107
6879.776 152
6880.287 178
6880.799 215
6881.311 245
6881.823 271
6882.336 302
6882.848 285
6883.360 285
6883.872 258
6884.384 246
6884.896 236
6885.408 205
6885.920 187
6886.432 197
6886.945 187
6887.457 212
6887.969 215
6888.481 203
6888.994 182
6889.506 175
6890.018 204
6890.531 225
6891.043 210
6891.555 200
6892.068 198
6892.580 184
6893.093 166
6893.605 162
6894.118 213
6894.630 201
6895.143 185
6895.655 190
6896.168 189
6896.680 168
6897.193 140
6897.705 142
6898.218 161
6898.731 149
6899.243 124
6899.756 115
6900.269 92
6900.781 113
6901.294 164
6901.807 180
6902.320 238
6902.832 249
6903.345 213
6903.858 186
6904.371 148
6904.884 143
6905.397 128
6905.910 140
6906.423 113
6906.936 124
6907.449 144
6907.962 132
6908.475 119
6908.988 137
6909.501 172
6910.014 184
6910.527 194
6911.040 202
6911.553 182
6912.066 167
6912.579 146
6913.092 177
6913.606 187
6914.119 199
6914.632 164
6915.145 151
6915.659 158
6916.172 137
6916.685 141
6917.199 145
6917.712 140
6918.225 150
6918.739 136
6919.252 148
6919.765 127
6920.279 144
6920.792 132
6921.306 176
6921.819 178
6922.333 151
6922.846 142
6923.360 150
6923.874 195
6924.387 213
6924.901 189
6925.414 177
6925.928 141
6926.442 143
6926.955 144
6927.469 155
6927.983 178
6928.497 165
6929.010 163
6929.524 165
6930.038 172
6930.552 201
6931.066 230
6931.580 232
6932.093 229
6932.607 194
6933.121 187
6933.635 211
6934.149 189
6934.663 192
6935.177 227
6935.691 213
6936.205 196
6936.719 163
6937.233 141
6937.747 144
6938.261 132
6938.776 177
6939.290 169
6939.804 176
6940.318 147
6940.832 134
6941.347 146
6941.861 125
6942.375 110
6942.889 111
6943.404 122
6943.918 145
6944.432 180
6944.947 187
6945.461 209
6945.975 226
6946.490 208
6947.004 194
6947.519 187
6948.033 168
6948.548 161
6949.062 157
6949.577 121
6950.091 99
6950.606 102
6951.121 129
6951.635 148
6952.150 144
6952.664 148
6953.179 155
6953.694 180
6954.208 193
6954.723 189
6955.238 202
6955.753 182
6956.267 193
6956.782 163
6957.297 143
6957.812 173
6958.327 164
6958.842 155
6959.357 151
6959.871 178
6960.386 190
6960.901 236
6961.416 249
6961.931 229
6962.446 198
6962.961 202
6963.476 197
6963.991 176
6964.507 135
6965.022 110
6965.537 142
6966.052 184
6966.567 166
6967.082 150
6967.597 146
6968.113 176
6968.628 168
6969.143 159
6969.658 177
6970.174 161
6970.689 123
6971.204 111
6971.720 107
6972.235 135
6972.750 157
6973.266 195
6973.781 196
6974.297 178
6974.812 148
6975.328 139
6975.843 130
6976.359 146
6976.874 137
6977.390 153
6977.905 174
6978.421 191
6978.937 176
6979.452 177
6979.968 184
6980.484 204
6980.999 210
6981.515 178
6982.031 148
6982.546 132
6983.062 115
6983.578 98
6984.094 123
6984.610 166
6985.126 172
6985.641 170
6986.157 176
6986.673 192
6987.189 201
6987.705 162
6988.221 154
6988.737 120
6989.253 148
6989.769 127
6990.285 112
6990.801 102
6991.317 128
6991.833 153
6992.349 134
6992.866 177
6993.382 179
6993.898 199
6994.414 185
6994.930 169
6995.447 169
6995.963 186
6996.479 168
6996.995 136
6997.512 126
6998.028 95
6998.544 77
6999.061 114
6999.577 117
7000.093 119
7000.610 126
7001.126 141
7001.643 170
7002.159 180
7002.676 151
7003.192 153
7003.709 152
7004.225 163
7004.742 181
7005.258 187
7005.775 191
7006.292 184
7006.808 144
7007.325 147
7007.842 139
7008.358 143
7008.875 146
7009.392 143
7009.909 143
7010.425 120
7010.942 96
7011.459 72
7011.976 84
7012.493 126
7013.010 137
7013.527 162
7014.043 175
7014.560 188
7015.077 186
7015.594 191
7016.111 177
7016.628 152
7017.145 146
7017.662 166
7018.179 190
7018.697 201
7019.214 188
7019.731 172
7020.248 191
7020.765 178
7021.282 205
7021.799 183
7022.317 144
7022.834 131
7023.351 126
7023.868 102
7024.386 98
7024.903 84
7025.420 100
7025.938 134
7026.455 145
7026.973 140
7027.490 161
7028.007 163
7028.525 163
7029.042 203
7029.560 211
7030.077 199
7030.595 182
7031.112 155
7031.630 152
7032.148 149
7032.665 147
7033.183 176
7033.700 187
7034.218 181
7034.736 152
7035.253 134
7035.771 151
7036.289 133
7036.807 114
7037.324 106
7037.842 129
7038.360 146
7038.878 162
7039.396 178
7039.914 188
7040.431 158
7040.949 136
7041.467 114
7041.985 105
7042.503 119
7043.021 127
7043.539 120
7044.057 129
7044.575 136
7045.093 138
7045.611 142
7046.129 119
7046.648 135
7047.166 148
7047.684 135
7048.202 144
7048.720 151
7049.238 146
7049.757 134
7050.275 137
7050.793 128
7051.312 118
7051.830 132
7052.348 122
7052.866 119
7053.385 123
7053.903 137
7054.422 132
7054.940 112
7055.459 106
7055.977 85
7056.495 108
7057.014 148
7057.532 197
7058.051 227
7058.570 243
7059.088 248
7059.607 197
7060.125 145
7060.644 121
7061.163 140
7061.681 115
7062.200 107
7062.719 92
7063.237 128
7063.756 174
7064.275 183
7064.794 165
7065.313 178
7065.831 167
7066.350 214
7066.869 216
7067.388 203
7067.907 180
7068.426 171
7068.945 180
7069.464 190
7069.983 175
7070.502 181
7071.021 177
7071.540 154
7072.059 125
7072.578 136
7073.097 135
7073.616 163
7074.135 161
7074.654 191
7075.173 219
7075.693 229
7076.212 254
7076.731 241
7077.250 218
7077.770 188
7078.289 203
7078.808 198
7079.327 206
7079.847 201
7080.366 184
7080.886 164
7081.405 164
7081.924 153
7082.444 120
7082.963 127
7083.483 144
7084.002 129
7084.522 115
7085.041 118
7085.561 115
7086.080 186
7086.600 191
7087.120 177
7087.639 171
7088.159 172
7088.678 150
7089.198 131
7089.718 120
7090.238 102
7090.757 93
7091.277 115
7091.797 140
7092.317 169
7092.836 161
7093.356 170
7093.876 180
7094.396 202
7094.916 182
7095.436 177
7095.956 186
7096.476 205
7096.996 216
7097.516 198
7098.036 209
7098.556 213
7099.076 202
7099.596 173
7100.116 172
7100.636 173
7101.156 145
7101.676 184
7102.196 177
7102.717 196
7103.237 192
7103.757 177
7104.277 195
7104.797 162
7105.318 135
7105.838 138
7106.358 123
7106.879 122
7107.399 119
7107.919 117
7108.440 137
7108.960 143
7109.481 116
7110.001 124
7110.521 128
7111.042 162
7111.562 173
7112.083 184
7112.604 196
7113.124 185
7113.645 221
7114.165 184
7114.686 167
7115.206 152
7115.727 130
7116.248 137
7116.769 120
7117.289 91
7117.810 85
7118.331 84
7118.851 84
7119.372 57
7119.893 95
7120.414 123
7120.935 116
7121.456 134
7121.976 115
7122.497 130
7123.018 166
7123.539 147
7124.060 130
7124.581 126
7125.102 142
7125.623 153
7126.144 154
7126.665 160
7127.186 164
7127.707 170
7128.229 164
7128.750 174
7129.271 183
7129.792 161
7130.313 137
7130.834 121
7131.356 107
7131.877 141
7132.398 171
7132.919 161
7133.441 168
7133.962 166
7134.483 153
7135.005 159
7135.526 163
7136.048 158
7136.569 143
7137.090 124
7137.612 137
7138.133 128
7138.655 136
7139.176 138
7139.698 138
7140.219 138
7140.741 132
7141.263 143
7141.784 192
7142.306 214
7142.827 216
7143.349 206
7143.871 210
7144.392 178
7144.914 167
7145.436 136
7145.958 130
7146.479 117
7147.001 107
7147.523 105
7148.045 97
7148.567 122
7149.089 170
7149.611 181
7150.132 190
7150.654 171
7151.176 164
7151.698 148
7152.220 132
7152.742 144
7153.264 138
7153.786 113
7154.308 111
7154.831 121
7155.353 121
7155.875 133
7156.397 132
7156.919 145
7157.441 158
7157.963 187
7158.486 174
7159.008 149
7159.530 114
7160.052 143
7160.575 152
7161.097 189
7161.619 184
7162.142 180
7162.664 153
7163.186 164
7163.709 198
7164.231 202
7164.754 181
7165.276 140
7165.799 99
7166.321 74
7166.844 99
7167.366 117
7167.889 140
7168.411 170
7168.934 159
7169.457 144
7169.979 140
7170.502 128
7171.025 121
7171.547 139
7172.070 184
7172.593 179
7173.116 157
7173.638 138
7174.161 111
7174.684 104
7175.207 126
7175.730 128
7176.252 129
7176.775 145
7177.298 139
7177.821 151
7178.344 184
7178.867 198
7179.390 171
7179.913 153
7180.436 129
7180.959 137
7181.482 155
7182.005 148
7182.528 165
7183.051 175
7183.575 194
7184.098 177
7184.621 184
7185.144 186
7185.667 199
7186.191 178
7186.714 170
7187.237 162
7187.760 139
7188.284 117
7188.807 117
7189.330 112
7189.854 110
7190.377 105
7190.900 125
7191.424 127
7191.947 122
7192.471 134
7192.994 140
7193.518 178
7194.041 169
7194.565 160
7195.088 149
7195.612 141
7196.135 119
7196.659 116
7197.183 97
7197.706 110
7198.230 101
7198.754 89
7199.277 111
7199.801 165
7200.325 218
7200.849 207
7201.372 165
7201.896 147
7202.420 139
7202.944 133
7203.468 116
7203.992 116
7204.516 150
7205.039 174
7205.563 173
7206.087 167
7206.611 143
7207.135 146
7207.659 148
7208.183 144
7208.707 166
7209.231 144
7209.756 144
7210.280 121
7210.804 122
7211.328 127
7211.852 129
7212.376 126
7212.900 155
7213.425 162
7213.949 179
7214.473 199
7214.997 190
7215.522 164
7216.046 170
7216.570 137
7217.095 127
7217.619 102
7218.144 88
7218.668 78
7219.192 88
7219.717 80
7220.241 74
7220.766 61
7221.290 78
7221.815 113
7222.339 140
7222.864 150
7223.388 165
7223.913 196
7224.438 213
7224.962 194
7225.487 172
7226.012 171
7226.536 171
7227.061 201
7227.586 210
7228.111 194
7228.635 178
7229.160 181
7229.685 183
7230.210 191
7230.735 190
7231.260 168
7231.784 172
7232.309 167
7232.834 148
7233.359 124
7233.884 118
7234.409 106
7234.934 90
7235.459 96
7235.984 128
7236.509 145
7237.034 147
7237.559 139
7238.085 133
7238.610 125
7239.135 113
7239.660 119
7240.185 117
7240.710 114
7241.236 128
7241.761 102
7242.286 110
7242.811 120
7243.337 133
7243.862 139
7244.387 148
7244.913 136
7245.438 143
7245.964 191
7246.489 197
7247.014 199
7247.540 219
7248.065 205
7248.591 208
7249.116 230
7249.642 257
7250.168 244
7250.693 206
7251.219 241
7251.744 240
7252.270 216
7252.796 172
7253.321 146
7253.847 133
7254.373 144
7254.898 147
7255.424 164
7255.950 205
7256.476 230
7257.001 198
7257.527 212
7258.053 197
7258.579 180
7259.105 171
7259.631 188
7260.157 210
7260.683 228
7261.209 201
7261.735 189
7262.261 164
7262.787 136
7263.313 145
7263.839 164
7264.365 172
7264.891 167
7265.417 164
7265.943 183
7266.469 169
7266.995 189
7267.522 182
7268.048 208
7268.574 192
7269.100 180
7269.626 182
7270.153 207
7270.679 205
7271.205 180
7271.732 162
7272.258 162
7272.784 155
7273.311 158
7273.837 183
7274.364 165
7274.890 147
7275.417 134
7275.943 125
7276.470 110
7276.996 139
7277.523 142
7278.049 148
7278.576 140
7279.102 128
7279.629 127
7280.156 127
7280.682 117
7281.209 124
7281.736 117
7282.262 107
7282.789 112
7283.316 140
7283.843 159
7284.370 148
7284.896 148
7285.423 146
7285.950 147
7286.477 146
7287.004 142
7287.531 180
7288.058 186
7288.585 174
7289.112 167
7289.639 162
7290.166 138
7290.693 140
7291.220 166
7291.747 156
7292.274 172
7292.801 200
7293.328 213
7293.855 188
7294.382 165
7294.909 165
7295.437 167
7295.964 178
7296.491 159
7297.018 141
7297.546 141
7298.073 129
7298.600 163
7299.128 180
7299.655 186
7300.182 179
7300.710 200
7301.237 175
7301.764 150
7302.292 144
7302.819 111
7303.347 82
7303.874 92
7304.402 80
7304.929 135
7305.457 138
7305.985 143
7306.512 123
7307.040 109
7307.567 150
7308.095 132
7308.623 111
7309.150 114
7309.678 122
7310.206 168
7310.734 180
7311.261 166
7311.789 173
7312.317 132
7312.845 133
7313.373 145
7313.901 130
7314.428 123
7314.956 153
7315.484 180
7316.012 179
7316.540 157
7317.068 141
7317.596 167
7318.124 147
7318.652 134
7319.180 132
7319.708 154
7320.236 183
7320.764 233
7321.293 221
7321.821 204
7322.349 228
7322.877 200
7323.405 205
7323.934 235
7324.462 245
7324.990 242
7325.518 243
7326.047 220
7326.575 242
7327.103 250
7327.632 248
7328.160 208
7328.688 177
7329.217 157
7329.745 143
7330.274 157
7330.802 151
7331.331 172
7331.859 142
7332.388 125
7332.916 113
7333.445 90
7333.973 85
7334.502 99
7335.031 112
7335.559 128
7336.088 121
7336.617 136
7337.145 180
7337.674 185
7338.203 215
7338.732 186
7339.260 174
7339.789 159
7340.318 149
7340.847 134
7341.376 113
7341.905 111
7342.433 125
7342.962 157
7343.491 155
7344.020 142
7344.549 172
7345.078 178
7345.607 141
7346.136 129
7346.665 174
7347.194 211
7347.723 222
7348.253 190
7348.782 169
7349.311 135
7349.840 110
7350.369 100
7350.898 106
7351.428 95
7351.957 103
7352.486 92
7353.015 127
7353.545 125
7354.074 122
7354.603 179
7355.133 190
7355.662 238
7356.191 237
7356.721 227
7357.250 237
7357.780 239
7358.309 237
7358.839 216
7359.368 191
7359.898 177
7360.427 147
7360.957 155
7361.486 154
7362.016 156
7362.546 156
7363.075 147
7363.605 163
7364.135 153
7364.664 155
7365.194 148
7365.724 169
7366.253 194
7366.783 194
7367.313 186
7367.843 185
7368.373 154
7368.902 143
7369.432 139
7369.962 122
7370.492 117
7371.022 124
7371.552 139
7372.082 159
7372.612 139
7373.142 136
7373.672 135
7374.202 158
7374.732 167
7375.262 175
7375.792 175
7376.322 157
7376.852 143
7377.383 144
7377.913 138
7378.443 129
7378.973 150
7379.503 132
7380.034 135
7380.564 158
7381.094 160
7381.625 136
7382.155 121
7382.685 130
7383.216 133
7383.746 138
7384.276 120
7384.807 116
7385.337 162
7385.868 169
7386.398 168
7386.929 139
7387.459 136
7387.990 117
7388.520 109
7389.051 100
7389.581 84
7390.112 86
7390.643 88
7391.173 108
7391.704 117
7392.235 123
7392.765 129
7393.296 158
7393.827 155
7394.358 135
7394.888 130
7395.419 116
7395.950 93
7396.481 102
7397.012 110
7397.543 140
7398.073 134
7398.604 143
7399.135 178
7399.666 165
7400.197 160
7400.728 181
7401.259 172
7401.790 144
7402.321 168
7402.852 198
7403.383 227
7403.915 197
7404.446 174
7404.977 144
7405.508 154
7406.039 151
7406.570 163
7407.102 166
7407.633 171
7408.164 209
7408.695 225
7409.227 239
7409.758 223
7410.289 221
7410.821 201
7411.352 174
7411.883 148
7412.415 140
7412.946 144
7413.478 120
7414.009 106
7414.541 166
7415.072 178
7415.604 171
7416.135 178
7416.667 145
7417.198 154
7417.730 178
7418.262 172
7418.793 190
7419.325 180
7419.857 171
7420.388 147
7420.920 133
7421.452 135
7421.983 163
7422.515 156
7423.047 111
7423.579 123
7424.111 127
7424.643 134
7425.174 141
7425.706 147
7426.238 155
7426.770 146
7427.302 128
7427.834 107
7428.366 98
7428.898 116
7429.430 128
7429.962 121
7430.494 104
7431.026 93
7431.558 113
7432.090 105
7432.623 115
7433.155 139
7433.687 144
7434.219 123
7434.751 147
7435.284 188
7435.816 211
7436.348 182
7436.880 215
7437.413 212
7437.945 208
7438.477 207
7439.010 178
7439.542 169
7440.074 191
7440.607 202
7441.139 173
7441.672 162
7442.204 166
7442.737 142
7443.269 154
7443.802 159
7444.334 198
7444.867 192
7445.400 175
7445.932 179
7446.465 183
7446.997 144
7447.530 158
7448.063 151
7448.596 139
7449.128 113
7449.661 116
7450.194 105
7450.727 87
7451.259 100
7451.792 120
7452.325 134
7452.858 159
7453.391 167
7453.924 181
7454.457 178
7454.990 172
7455.522 176
7456.055 154
7456.588 178
7457.121 175
7457.654 178
7458.188 178
7458.721 168
7459.254 151
7459.787 147
7460.320 149
7460.853 142
7461.386 113
7461.919 98
7462.453 123
7462.986 116
7463.519 124
7464.052 168
7464.586 182
7465.119 186
7465.652 190
7466.186 179
7466.719 167
7467.252 166
7467.786 141
7468.319 147
7468.853 151
7469.386 160
7469.920 148
7470.453 164
7470.986 161
7471.520 171
7472.054 150
7472.587 126
7473.121 118
7473.654 132
7474.188 144
7474.722 154
7475.255 181
7475.789 191
7476.323 204
7476.856 216
7477.390 219
7477.924 232
7478.458 219
7478.991 211
7479.525 190
7480.059 175
7480.593 235
7481.127 266
7481.661 253
7482.195 293
7482.729 343
7483.262 380
7483.796 380
7484.330 387
7484.864 355
7485.398 355
7485.933 334
7486.467 289
7487.001 234
7487.535 206
7488.069 215
7488.603 237
7489.137 261
7489.671 259
7490.206 270
7490.740 303
7491.274 291
7491.808 265
7492.343 246
7492.877 220
7493.411 211
7493.945 217
7494.480 202
7495.014 194
7495.549 196
7496.083 182
7496.617 173
7497.152 182
7497.686 166
7498.221 193
7498.755 225
7499.290 209
7499.824 220
7500.359 252
7500.893 266
7501.428 236
7501.963 202
7502.497 226
7503.032 197
7503.567 169
7504.101 158
7504.636 171
7505.171 169
7505.706 167
7506.240 212
7506.775 213
7507.310 216
7507.845 190
7508.380 170
7508.914 142
7509.449 169
7509.984 170
7510.519 185
7511.054 198
7511.589 219
7512.124 203
7512.659 248
7513.194 259
7513.729 248
7514.264 194
7514.799 178
7515.334 150
7515.869 147
7516.405 158
7516.940 134
7517.475 164
7518.010 204
7518.545 225
7519.080 265
7519.616 265
7520.151 227
7520.686 209
7521.222 199
7521.757 193
7522.292 202
7522.828 207
7523.363 197
7523.898 194
7524.434 188
7524.969 210
7525.505 198
7526.040 231
7526.576 237
7527.111 229
7527.647 221
7528.182 197
7528.718 164
7529.253 167
7529.789 177
7530.325 233
7530.860 249
7531.396 258
7531.932 271
7532.467 274
7533.003 282
7533.539 297
7534.075 280
7534.610 244
7535.146 228
7535.682 250
7536.218 236
7536.754 259
7537.289 266
7537.825 258
7538.361 250
7538.897 285
7539.433 336
7539.969 334
7540.505 357
7541.041 370
7541.577 329
7542.113 320
7542.649 306
7543.185 326
7543.721 318
7544.258 366
7544.794 412
7545.330 419
7545.866 425
7546.402 452
7546.938 446
7547.475 493
7548.011 518
7548.547 480
7549.084 455
7549.620 439
7550.156 471
7550.693 554
7551.229 609
7551.765 691
7552.302 778
7552.838 864
7553.375 1012
7553.911 1061
7554.448 1304
7554.984 1443
7555.521 1551
7556.057 1819
7556.594 2092
7557.130 2279
7557.667 2621
7558.203 3024
7558.740 3464
7559.277 3995
7559.813 4510
7560.350 5064
7560.887 5418
7561.424 5699
7561.960 6202
7562.497 6420
7563.034 6756
7563.571 6887
7564.108 6679
7564.644 6456
7565.181 6097
7565.718 5742
7566.255 5343
7566.792 4811
7567.329 4322
7567.866 4004
7568.403 3640
7568.940 3216
7569.477 2762
7570.014 2386
7570.551 2127
7571.088 1954
7571.625 1777
7572.162 1656
7572.699 1587
7573.237 1482
7573.774 1389
7574.311 1282
7574.848 1205
7575.385 1137
7575.923 1066
7576.460 987
7576.997 978
7577.534 983
7578.072 976
7578.609 914
7579.146 897
7579.684 841
7580.221 880
7580.759 881
7581.296 855
7581.834 812
7582.371 813
7582.909 827
7583.446 813
7583.984 842
7584.521 857
7585.059 806
7585.596 792
7586.134 718
7586.672 660
7587.209 660
7587.747 657
7588.285 697
7588.822 664
7589.360 668
7589.898 680
7590.435 690
7590.973 703
7591.511 668
7592.049 561
7592.587 531
7593.125 503
7593.662 517
7594.200 529
7594.738 499
7595.276 525
7595.814 520
7596.352 494
7596.890 480
7597.428 478
7597.966 519
7598.504 522
7599.042 545
7599.580 551
7600.118 542
7600.657 568
7601.195 550
7601.733 531
7602.271 457
7602.809 408
7603.347 375
7603.886 410
7604.424 421
7604.962 405
7605.501 409
7606.039 430
7606.577 430
7607.116 391
7607.654 367
7608.192 381
7608.731 399
7609.269 405
7609.808 399
7610.346 401
7610.885 403
7611.423 368
7611.962 345
7612.500 324
7613.039 316
7613.577 324
7614.116 335
7614.655 330
7615.193 305
7615.732 294
7616.271 270
7616.809 219
7617.348 204
7617.887 204
7618.425 252
7618.964 310
7619.503 416
7620.042 368
7620.581 398
7621.119 407
7621.658 420
7622.197 402
7622.736 358
7623.275 304
7623.814 275
7624.353 295
7624.892 313
7625.431 288
7625.970 281
7626.509 292
7627.048 343
7627.587 338
7628.126 325
7628.665 328
7629.205 319
7629.744 344
7630.283 312
7630.822 300
7631.361 282
7631.900 311
7632.440 300
7632.979 337
7633.518 435
7634.058 410
7634.597 352
7635.136 345
7635.676 375
7636.215 385
7636.754 399
7637.294 447
7637.833 486
7638.373 559
7638.912 583
7639.452 545
7639.991 513
7640.531 495
7641.070 442
7641.610 436
7642.150 473
7642.689 482
7643.229 445
7643.768 462
7644.308 475
7644.848 500
7645.387 462
7645.927 438
7646.467 435
7647.007 465
7647.547 496
7648.086 448
7648.626 416
7649.166 425
7649.706 466
7650.246 502
7650.786 535
7651.326 555
7651.865 579
7652.405 552
7652.945 556
7653.485 577
7654.025 535
7654.565 460
7655.105 505
7655.646 509
7656.186 506
7656.726 533
7657.266 616
7657.806 664
7658.346 684
7658.886 643
7659.427 573
7659.967 627
7660.507 663
7661.047 669
7661.588 682
7662.128 800
7662.668 904
7663.209 1001
7663.749 976
7664.289 1013
7664.830 1051
7665.370 1049
7665.911 1092
7666.451 1100
7666.991 1116
7667.532 1131
7668.072 1142
7668.613 1134
7669.154 1185
7669.694 1150
7670.235 1123
7670.775 1040
7671.316 981
7671.857 1000
7672.397 958
7672.938 870
7673.479 884
7674.019 878
7674.560 926
7675.101 906
7675.642 944
7676.182 908
7676.723 887
7677.264 781
7677.805 669
7678.346 607
7678.887 553
7679.428 523
7679.969 530
7680.509 546
7681.050 553
7681.591 544
7682.132 550
7682.673 544
7683.214 536
7683.756 464
7684.297 457
7684.838 479
7685.379 425
7685.920 379
7686.461 401
7687.002 373
7687.544 403
7688.085 413
7688.626 443
7689.167 466
7689.708 427
7690.250 431
7690.791 430
7691.332 433
7691.874 428
7692.415 393
7692.957 360
7693.498 355
7694.039 365
7694.581 386
7695.122 422
7695.664 430
7696.205 440
7696.747 436
7697.288 402
7697.830 386
7698.371 396
7698.913 368
7699.455 351
7699.996 364
7700.538 361
7701.080 330
7701.621 311
7702.163 290
7702.705 279
7703.247 267
7703.788 263
7704.330 248
7704.872 257
7705.414 268
7705.956 286
7706.497 312
7707.039 295
7707.581 256
7708.123 243
7708.665 294
7709.207 343
7709.749 334
7710.291 313
7710.833 286
7711.375 298
7711.917 302
7712.459 285
7713.001 274
7713.543 244
7714.086 243
7714.628 282
7715.170 263
7715.712 257
7716.254 293
7716.796 290
7717.339 310
7717.881 313
7718.423 259
7718.966 241
7719.508 255
7720.050 257
7720.593 268
7721.135 246
7721.677 234
7722.220 266
7722.762 276
7723.305 256
7723.847 233
7724.390 245
7724.932 290
7725.475 319
7726.017 349
7726.560 292
7727.102 276
7727.645 283
7728.188 261
7728.730 262
7729.273 239
7729.816 196
7730.358 186
7730.901 192
7731.444 222
7731.987 218
7732.529 214
7733.072 226
7733.615 221
7734.158 231
7734.701 270
7735.243 275
7735.786 286
7736.329 284
7736.872 255
7737.415 282
7737.958 275
7738.501 258
7739.044 254
7739.587 228
7740.130 234
7740.673 258
7741.216 253
7741.759 227
7742.303 195
7742.846 171
7743.389 172
7743.932 169
7744.475 172
7745.019 189
7745.562 198
7746.105 250
7746.648 241
7747.192 238
7747.735 248
7748.278 221
7748.822 239
7749.365 232
7749.908 265
7750.452 283
7750.995 286
7751.539 271
7752.082 267
7752.626 239
7753.169 263
7753.713 257
7754.256 248
7754.800 282
7755.343 307
7755.887 298
7756.430 292
7756.974 276
7757.518 277
7758.061 282
7758.605 317
7759.149 296
7759.693 284
7760.236 308
7760.780 310
7761.324 317
7761.868 299
7762.412 310
7762.955 307
7763.499 379
7764.043 377
7764.587 357
7765.131 321
7765.675 287
7766.219 334
7766.763 406
7767.307 385
7767.851 436
7768.395 420
7768.939 392
7769.483 379
7770.027 371
7770.571 351
7771.115 333
7771.660 343
7772.204 366
7772.748 365
7773.292 385
7773.836 419
7774.381 418
7774.925 410
7775.469 430
7776.013 391
7776.558 359
7777.102 377
7777.647 367
7778.191 340
7778.735 353
7779.280 344
7779.824 327
7780.369 289
7780.913 319
7781.458 346
7782.002 343
7782.547 367
7783.091 372
7783.636 389
7784.180 377
7784.725 422
7785.270 407
7785.814 360
7786.359 356
7786.904 313
7787.448 293
7787.993 273
7788.538 291
7789.083 306
7789.627 308
7790.172 298
7790.717 293
7791.262 282
7791.807 240
7792.352 201
7792.896 210
7793.441 228
7793.986 226
7794.531 238
7795.076 240
7795.621 262
7796.166 230
7796.711 232
7797.256 253
7797.801 235
7798.346 226
7798.892 225
7799.437 220
7799.982 231
7800.527 217
7801.072 196
7801.617 148
7802.163 146
7802.708 169
7803.253 159
7803.798 149
7804.344 148
7804.889 150
7805.434 176
7805.980 218
7806.525 203
7807.070 201
7807.616 224
7808.161 214
7808.707 230
7809.252 278
7809.798 254
7810.343 233
7810.889 210
7811.434 194
7811.980 251
7812.525 279
7813.071 319
7813.617 297
7814.162 269
7814.708 233
7815.254 196
7815.799 199
7816.345 220
7816.891 236
7817.437 231
7817.982 235
7818.528 208
7819.074 251
7819.620 229
7820.166 218
7820.711 187
7821.257 178
7821.803 164
7822.349 168
7822.895 181
7823.441 274
7823.987 297
7824.533 281
7825.079 285
7825.625 268
7826.171 274
7826.717 265
7827.263 248
7827.810 234
7828.356 211
7828.902 180
7829.448 160
7829.994 205
7830.540 189
7831.087 192
7831.633 212
7832.179 193
7832.725 215
7833.272 228
7833.818 218
7834.364 204
7834.911 182
7835.457 150
7836.004 130
7836.550 130
7837.096 162
7837.643 156
7838.189 168
7838.736 183
7839.282 197
7839.829 226
7840.375 227
7840.922 230
7841.469 207
7842.015 193
7842.562 181
7843.109 180
7843.655 184
7844.202 199
7844.749 223
7845.295 225
7845.842 196
7846.389 181
7846.936 173
7847.482 171
7848.029 160
7848.576 152
7849.123 160
7849.670 171
7850.217 205
7850.764 214
7851.311 252
7851.858 242
7852.405 227
7852.952 222
7853.499 204
7854.046 249
7854.593 261
7855.140 274
7855.687 270
7856.234 243
7856.781 237
7857.328 256
7857.875 267
7858.423 256
7858.970 252
7859.517 225
7860.064 232
7860.611 251
7861.159 269
7861.706 285
7862.253 304
7862.801 296
7863.348 288
7863.895 248
7864.443 225
7864.990 206
7865.538 188
7866.085 172
7866.633 181
7867.180 220
7867.728 258
7868.275 290
7868.823 270
7869.370 291
7869.918 273
7870.465 291
7871.013 279
7871.561 237
7872.108 232
7872.656 211
7873.204 200
7873.752 185
7874.299 182
7874.847 211
7875.395 253
7875.943 259
7876.490 292
7877.038 288
7877.586 282
7878.134 266
7878.682 290
7879.230 299
7879.778 287
7880.326 293
7880.874 316
7881.422 334
7881.970 341
7882.518 331
7883.066 308
7883.614 295
7884.162 328
7884.710 339
7885.258 296
7885.806 254
7886.354 258
7886.903 240
7887.451 228
7887.999 246
7888.547 248
7889.095 260
7889.644 283
7890.192 261
7890.740 226
7891.289 201
7891.837 221
7892.385 258
7892.934 273
7893.482 292
7894.031 288
7894.579 301
7895.127 291
7895.676 300
7896.224 277
7896.773 299
7897.322 339
7897.870 335
7898.419 336
7898.967 321
7899.516 322
7900.065 358
7900.613 384
7901.162 444
7901.711 447
7902.259 386
7902.808 353
7903.357 331
7903.905 353
7904.454 345
7905.003 365
7905.552 379
7906.101 386
7906.650 391
7907.199 368
7907.747 375
7908.296 393
7908.845 389
7909.394 365
7909.943 350
7910.492 366
7911.041 401
7911.590 420
7912.139 401
7912.688 382
7913.237 371
7913.787 354
7914.336 346
7914.885 370
7915.434 372
7915.983 355
7916.532 330
7917.082 331
7917.631 332
7918.180 368
7918.729 444
7919.279 502
7919.828 525
7920.377 563
7920.927 656
7921.476 678
7922.026 692
7922.575 752
7923.124 811
7923.674 863
7924.223 906
7924.773 906
7925.322 972
7925.872 1186
7926.421 1350
7926.971 1553
7927.521 1855
7928.070 2152
7928.620 2409
7929.170 2786
7929.719 3219
7930.269 3802
7930.819 4178
7931.368 4496
7931.918 4762
7932.468 5023
7933.018 5217
7933.567 5371
7934.117 5497
7934.667 5385
7935.217 5256
7935.767 4992
7936.317 4744
7936.867 4414
7937.417 3994
7937.966 3551
7938.516 3144
7939.066 2735
7939.616 2402
7940.166 2086
7940.717 1898
7941.267 1717
7941.817 1610
7942.367 1501
7942.917 1375
7943.467 1257
7944.017 1094
7944.567 1068
7945.118 1027
7945.668 937
7946.218 941
7946.768 986
7947.319 1010
7947.869 1002
7948.419 924
7948.970 903
7949.520 890
7950.070 833
7950.621 817
7951.171 771
7951.721 691
7952.272 674
7952.822 703
7953.373 744
7953.923 714
7954.474 745
7955.024 799
7955.575 848
7956.126 851
7956.676 862
7957.227 913
7957.777 948
7958.328 949
7958.879 953
7959.429 902
7959.980 854
7960.531 900
7961.082 832
7961.632 818
7962.183 765
7962.734 732
7963.285 726
7963.836 710
7964.387 715
7964.937 742
7965.488 778
7966.039 718
7966.590 696
7967.141 645
7967.692 620
7968.243 589
7968.794 655
7969.345 660
7969.896 585
7970.447 545
7970.998 573
7971.550 581
7972.101 592
7972.652 559
7973.203 548
7973.754 483
7974.305 448
7974.857 459
7975.408 535
7975.959 523
7976.511 466
7977.062 435
7977.613 394
7978.164 416
7978.716 455
7979.267 426
7979.819 416
7980.370 424
7980.921 436
7981.473 431
7982.024 408
7982.576 423
7983.127 464
7983.679 486
7984.231 509
7984.782 471
7985.334 463
7985.885 425
7986.437 419
7986.989 473
7987.540 447
7988.092 422
7988.644 419
7989.195 395
7989.747 438
7990.299 442
7990.851 462
7991.402 458
7991.954 423
7992.506 420
7993.058 371
7993.610 385
7994.162 399
7994.714 367
7995.266 366
7995.818 400
7996.370 434
7996.922 460
7997.474 447
7998.026 458
7998.578 473
7999.130 505
7999.682 541
8000.234 582
8000.786 556
8001.338 486
8001.890 433
8002.443 423
8002.995 430
8003.547 464
8004.099 432
8004.651 434
8005.204 406
8005.756 438
8006.308 447
8006.861 494
8007.413 490
8007.965 464
8008.518 490
8009.070 475
8009.623 487
8010.175 485
8010.728 493
8011.280 542
8011.833 589
8012.385 674
8012.938 668
8013.490 644
8014.043 622
8014.595 592
8015.148 580
8015.701 646
8016.253 666
8016.806 648
8017.359 589
8017.911 557
8018.464 588
8019.017 552
8019.570 510
8020.123 439
8020.675 431
8021.228 475
8021.781 503
8022.334 550
8022.887 549
8023.440 533
8023.993 533
8024.546 534
8025.099 499
8025.652 520
8026.205 531
8026.758 529
8027.311 537
8027.864 543
8028.417 533
8028.970 532
8029.523 552
8030.076 643
8030.629 715
8031.182 733
8031.736 728
8032.289 753
8032.842 752
8033.395 800
8033.949 844
8034.502 940
8035.055 1008
8035.608 1091
8036.162 1138
8036.715 1145
8037.269 1176
8037.822 1175
8038.375 1197
8038.929 1180
8039.482 1115
8040.036 1077
8040.589 1090
8041.143 1044
8041.696 1051
8042.250 1070
8042.804 1103
8043.357 1053
8043.911 986
8044.464 961
8045.018 914
8045.572 899
8046.125 915
8046.679 919
8047.233 907
8047.787 942
8048.340 867
8048.894 827
8049.448 839
8050.002 762
8050.556 674
8051.109 657
8051.663 626
8052.217 591
8052.771 576
8053.325 514
8053.879 477
8054.433 514
8054.987 622
8055.541 600
8056.095 562
8056.649 552
8057.203 588
8057.757 566
8058.311 564
8058.866 613
8059.420 639
8059.974 645
8060.528 669
8061.082 599
8061.636 547
8062.191 517
8062.745 480
8063.299 475
8063.854 509
8064.408 481
8064.962 454
8065.517 476
8066.071 457
8066.625 424
8067.180 384
8067.734 362
8068.289 306
8068.843 330
8069.398 398
8069.952 413
8070.507 409
8071.061 398
8071.616 423
8072.170 401
8072.725 455
8073.280 498
8073.834 513
8074.389 499
8074.944 495
8075.498 512
8076.053 484
8076.608 463
8077.163 482
8077.717 480
8078.272 404
8078.827 430
8079.382 448
8079.937 488
8080.491 556
8081.046 660
8081.601 725
8082.156 779
8082.711 783
8083.266 803
8083.821 798
8084.376 807
8084.931 829
8085.486 844
8086.041 877
8086.596 889
8087.151 885
8087.707 886
8088.262 833
8088.817 827
8089.372 762
8089.927 672
8090.482 668
8091.038 652
8091.593 595
8092.148 521
8092.704 483
8093.259 476
8093.814 482
8094.370 460
8094.925 450
8095.480 400
8096.036 385
8096.591 346
8097.147 318
8097.702 343
8098.258 389
8098.813 393
8099.369 401
8099.924 424
8100.480 385
8101.035 417
8101.591 426
8102.146 380
8102.702 384
8103.258 345
8103.813 345
8104.369 346
8104.925 372
8105.481 391
8106.036 396
8106.592 394
8107.148 371
8107.704 336
8108.259 309
8108.815 333
8109.371 325
8109.927 329
8110.483 365
8111.039 380
8111.595 409
8112.151 417
8112.707 373
8113.263 354
8113.819 370
8114.375 349
8114.931 360
8115.487 383
8116.043 389
8116.599 389
8117.155 392
8117.711 459
8118.268 429
8118.824 412
8119.380 412
8119.936 429
8120.493 420
8121.049 418
8121.605 453
8122.161 462
8122.718 445
8123.274 414
8123.830 425
8124.387 410
8124.943 375
8125.500 338
8126.056 333
8126.613 354
8127.169 345
8127.725 329
8128.282 351
8128.839 392
8129.395 361
8129.952 357
8130.508 316
8131.065 337
8131.621 341
8132.178 369
8132.735 376
8133.291 404
8133.848 447
8134.405 457
8134.962 475
8135.518 434
8136.075 414
8136.632 446
8137.189 450
8137.746 411
8138.303 363
8138.859 346
8139.416 350
8139.973 362
8140.530 328
8141.087 298
8141.644 318
8142.201 344
8142.758 348
8143.315 367
8143.872 382
8144.429 396
8144.986 429
8145.543 461
8146.101 485
8146.658 437
8147.215 460
8147.772 455
8148.329 405
8148.886 367
8149.444 415
8150.001 468
8150.558 463
8151.116 440
8151.673 415
8152.230 409
8152.788 432
8153.345 412
8153.902 443
8154.460 449
8155.017 402
8155.575 363
8156.132 407
8156.690 380
8157.247 349
8157.805 333
8158.362 305
8158.920 313
8159.477 332
8160.035 330
8160.592 342
8161.150 359
8161.708 366
8162.265 398
8162.823 410
8163.381 371
8163.939 344
8164.496 332
8165.054 333
8165.612 322
8166.170 313
8166.728 290
8167.285 310
8167.843 325
8168.401 328
8168.959 378
8169.517 387
8170.075 389
8170.633 363
8171.191 315
8171.749 304
8172.307 275
8172.865 292
8173.423 311
8173.981 304
8174.539 311
8175.097 362
8175.655 350
8176.214 323
8176.772 320
8177.330 289
8177.888 279
8178.446 306
8179.005 314
8179.563 314
8180.121 316
8180.680 321
8181.238 284
8181.796 268
8182.355 263
8182.913 311
8183.471 349
8184.030 370
8184.588 336
8185.147 339
8185.705 344
8186.264 397
8186.822 419
8187.381 467
8187.939 469
8188.498 475
8189.056 454
8189.615 416
8190.174 377
8190.732 369
8191.291 344
8191.850 315
8192.408 278
8192.967 278
8193.526 317
8194.085 349
8194.643 335
8195.202 379
8195.761 396
8196.320 415
8196.879 405
8197.438 423
8197.997 390
8198.555 372
8199.114 374
8199.673 350
8200.232 371
8200.791 336
8201.350 276
8201.909 253
8202.468 242
8203.028 248
8203.587 267
8204.146 292
8204.705 283
8205.264 246
8205.823 253
8206.382 277
8206.942 264
8207.501 287
8208.060 350
8208.619 374
8209.179 420
8209.738 412
8210.297 407
8210.857 352
8211.416 344
8211.975 381
8212.535 349
8213.094 355
8213.653 309
8214.213 279
8214.772 304
8215.332 320
8215.891 320
8216.451 304
8217.010 296
8217.570 280
8218.130 263
8218.689 298
8219.249 330
8219.809 343
8220.368 335
8220.928 349
8221.488 319
8222.047 311
8222.607 320
8223.167 301
8223.727 288
8224.286 279
8224.846 260
8225.406 245
8225.966 268
8226.526 266
8227.086 255
8227.646 268
8228.205 297
8228.765 315
8229.325 330
8229.885 307
8230.445 276
8231.005 278
8231.565 282
8232.125 289
8232.686 326
8233.246 323
8233.806 360
8234.366 331
8234.926 339
8235.486 371
8236.046 339
8236.607 299
8237.167 265
8237.727 269
8238.287 241
8238.848 254
8239.408 236
8239.968 284
8240.529 336
8241.089 366
8241.649 406
8242.210 373
8242.770 374
8243.331 364
8243.891 338
8244.452 321
8245.012 278
8245.573 250
8246.133 260
8246.694 269
8247.254 283
8247.815 282
8248.376 295
8248.936 246
8249.497 260
8250.058 267
8250.618 255
8251.179 244
8251.740 234
8252.300 201
8252.861 180
8253.422 199
8253.983 198
8254.544 214
8255.105 273
8255.665 271
8256.226 283
8256.787 282
8257.348 234
8257.909 207
8258.470 181
8259.031 219
8259.592 242
8260.153 245
8260.714 242
8261.275 198
8261.836 220
8262.397 195
8262.958 199
8263.519 284
8264.081 320
8264.642 346
8265.203 290
8265.764 269
8266.325 257
8266.887 291
8267.448 334
8268.009 321
8268.571 305
8269.132 244
8269.693 205
8270.255 232
8270.816 227
8271.377 220
8271.939 252
8272.500 269
8273.062 269
8273.623 278
8274.185 287
8274.746 313
8275.308 298
8275.869 295
8276.431 259
8276.992 243
8277.554 218
8278.116 220
8278.677 223
8279.239 271
8279.801 278
8280.362 312
8280.924 288
8281.486 281
8282.048 249
8282.609 269
8283.171 255
8283.733 292
8284.295 318
8284.857 305
8285.418 300
8285.980 299
8286.542 308
8287.104 280
8287.666 249
8288.228 210
8288.790 202
8289.352 199
8289.914 193
8290.476 217
8291.038 271
8291.600 287
8292.162 260
8292.725 219
8293.287 212
8293.849 229
8294.411 238
8294.973 259
8295.535 259
8296.098 216
8296.660 199
8297.222 191
8297.785 179
8298.347 180
8298.909 165
8299.472 150
8300.034 184
8300.596 197
8301.159 182
8301.721 214
8302.284 213
8302.846 200
8303.409 195
8303.971 233
8304.534 237
8305.096 200
8305.659 182
8306.221 178
8306.784 162
8307.346 160
8307.909 209
8308.472 231
8309.034 263
8309.597 263
8310.160 297
8310.723 312
8311.285 326
8311.848 304
8312.411 267
8312.974 267
8313.537 254
8314.099 240
8314.662 230
8315.225 221
8315.788 240
8316.351 243
8316.914 231
8317.477 210
8318.040 199
8318.603 212
8319.166 225
8319.729 214
8320.292 211
8320.855 232
8321.418 217
8321.981 216
8322.544 185
8323.108 190
8323.671 171
8324.234 169
8324.797 169
8325.360 206
8325.924 247
8326.487 219
8327.050 203
8327.614 234
8328.177 247
8328.740 246
8329.304 268
8329.867 257
8330.430 255
8330.994 242
8331.557 202
8332.121 234
8332.684 226
8333.248 229
8333.811 232
8334.375 225
8334.938 237
8335.502 266
8336.065 249
8336.629 259
8337.193 216
8337.756 225
8338.320 238
8338.884 223
8339.447 248
8340.011 287
8340.575 280
8341.139 278
8341.702 247
8342.266 247
8342.830 219
8343.394 195
8343.958 239
8344.522 241
8345.085 216
8345.649 194
8346.213 242
8346.777 228
8347.341 234
8347.905 260
8348.469 249
8349.033 251
8349.597 256
8350.161 276
8350.725 307
8351.290 258
8351.854 245
8352.418 247
8352.982 277
8353.546 243
8354.110 238
8354.675 221
8355.239 235
8355.803 235
8356.367 273
8356.932 268
8357.496 249
8358.060 241
8358.625 218
8359.189 215
8359.753 196
8360.318 191
8360.882 191
8361.447 207
8362.011 284
8362.576 306
8363.140 304
8363.705 302
8364.269 319
8364.834 275
8365.398 218
8365.963 196
8366.528 191
8367.092 177
8367.657 185
8368.222 214
8368.786 229
8369.351 235
8369.916 220
8370.481 223
8371.045 192
8371.610 206
8372.175 205
8372.740 195
8373.305 182
8373.870 199
8374.434 187
8374.999 203
8375.564 247
8376.129 309
8376.694 315
8377.259 304
8377.824 274
8378.389 249
8378.954 236
8379.519 184
8380.084 181
8380.649 171
8381.215 175
8381.780 169
8382.345 145
8382.910 141
8383.475 136
8384.040 153
8384.606 159
8385.171 154
8385.736 172
8386.302 174
8386.867 187
8387.432 184
8387.998 201
8388.563 209
8389.128 254
8389.694 279
8390.259 279
8390.825 271
8391.390 271
8391.955 227
8392.521 254
8393.086 254
8393.652 237
8394.218 217
8394.783 223
8395.349 236
8395.914 198
8396.480 191
8397.046 182
8397.611 188
8398.177 201
8398.743 237
8399.308 259
8399.874 230
8400.440 218
8401.006 188
8401.572 209
8402.137 195
8402.703 188
8403.269 182
8403.835 194
8404.401 189
8404.967 218
8405.533 211
8406.099 244
8406.665 227
8407.231 218
8407.797 206
8408.363 194
8408.929 199
8409.495 193
8410.061 183
8410.627 200
8411.193 192
8411.759 170
8412.326 210
8412.892 192
8413.458 180
8414.024 189
8414.590 168
8415.157 189
8415.723 190
8416.289 199
8416.856 173
8417.422 174
8417.988 177
8418.555 152
8419.121 128
8419.687 134
8420.254 160
8420.820 170
8421.387 141
8421.953 129
8422.520 142
8423.086 143
8423.653 116
8424.219 153
8424.786 181
8425.353 223
8425.919 204
8426.486 202
8427.053 233
8427.619 239
8428.186 225
8428.753 257
8429.319 264
8429.886 279
8430.453 256
8431.020 191
8431.587 212
8432.153 190
8432.720 165
8433.287 129
8433.854 126
8434.421 150
8434.988 161
8435.555 151
8436.122 186
8436.689 198
8437.256 181
8437.823 176
8438.390 190
8438.957 172
8439.524 159
8440.091 160
8440.658 149
8441.225 128
8441.793 133
8442.360 139
8442.927 184
8443.494 198
8444.061 226
8444.629 210
8445.196 173
8445.763 234
8446.330 241
8446.898 199
8447.465 179
8448.033 190
8448.600 175
8449.167 222
8449.735 228
8450.302 205
8450.870 219
8451.437 232
8452.005 229
8452.572 223
8453.140 180
8453.707 182
8454.275 168
8454.842 166
8455.410 154
8455.978 136
8456.545 146
8457.113 168
8457.681 188
8458.248 186
8458.816 182
8459.384 185
8459.952 177
8460.520 163
8461.087 145
8461.655 151
8462.223 126
8462.791 131
8463.359 163
8463.927 144
8464.495 186
8465.063 195
8465.630 174
8466.198 174
8466.766 171
8467.334 166
8467.903 155
8468.471 154
8469.039 171
8469.607 182
8470.175 207
8470.743 198
8471.311 212
8471.879 238
8472.448 232
8473.016 221
8473.584 235
8474.152 231
8474.720 198
8475.289 193
8475.857 167
8476.425 147
8476.994 161
8477.562 155
8478.130 134
8478.699 143
8479.267 156
8479.836 161
8480.404 157
8480.973 130
8481.541 140
8482.110 137
8482.678 131
8483.247 153
8483.815 157
8484.384 210
8484.953 204
8485.521 216
8486.090 261
8486.658 239
8487.227 231
8487.796 217
8488.365 186
8488.933 177
8489.502 170
8490.071 176
8490.640 184
8491.208 190
8491.777 194
8492.346 180
8492.915 166
8493.484 217
8494.053 231
8494.622 196
8495.191 169
8495.760 180
8496.329 182
8496.898 175
8497.467 155
8498.036 155
8498.605 160
8499.174 162
8499.743 172
8500.312 178
8500.881 175
8501.451 180
8502.020 158
8502.589 140
8503.158 157
8503.727 133
8504.297 134
8504.866 119
8505.435 145
8506.005 170
8506.574 193
8507.143 177
8507.713 157
8508.282 189
8508.851 204
8509.421 183
8509.990 158
8510.560 139
8511.129 118
8511.699 123
8512.268 114
8512.838 125
8513.407 130
8513.977 155
8514.547 151
8515.116 148
8515.686 176
8516.255 160
8516.825 160
8517.395 167
8517.965 166
8518.534 148
8519.104 130
8519.674 139
8520.244 131
8520.813 125
8521.383 150
8521.953 171
8522.523 186
8523.093 164
8523.663 184
8524.233 195
8524.803 176
8525.373 161
8525.943 152
8526.513 136
8527.083 142
8527.653 131
8528.223 127
8528.793 159
8529.363 187
8529.933 210
8530.503 193
8531.073 170
8531.643 152
8532.214 135
8532.784 134
8533.354 129
8533.924 143
8534.495 142
8535.065 155
8535.635 148
8536.206 161
8536.776 152
8537.346 191
8537.917 190
8538.487 172
8539.057 172
8539.628 154
8540.198 160
8540.769 137
8541.339 127
8541.910 118
8542.480 106
8543.051 109
8543.622 127
8544.192 159
8544.763 187
8545.333 237
8545.904 260
8546.475 258
8547.045 238
8547.616 212
8548.187 260
8548.758 267
8549.328 235
8549.899 219
8550.470 202
8551.041 183
8551.612 193
8552.182 164
8552.753 153
8553.324 161
8553.895 174
8554.466 183
8555.037 174
8555.608 158
8556.179 164
8556.750 172
8557.321 193
8557.892 180
8558.463 184
8559.034 194
8559.605 201
8560.177 195
8560.748 155
8561.319 144
8561.890 142
8562.461 164
8563.032 175
8563.604 162
8564.175 169
8564.746 163
8565.318 152
8565.889 130
8566.460 130
8567.032 150
8567.603 156
8568.174 194
8568.746 173
8569.317 157
8569.889 143
8570.460 145
8571.032 168
8571.603 172
8572.175 137
8572.746 132
8573.318 137
8573.889 155
8574.461 159
8575.033 152
8575.604 191
8576.176 171
8576.748 146
8577.319 124
8577.891 130
8578.463 151
8579.034 168
8579.606 178
8580.178 182
8580.750 179
8581.322 173
8581.894 185
8582.465 170
8583.037 170
8583.609 161
8584.181 164
8584.753 183
8585.325 205
8585.897 188
8586.469 183
8587.041 183
8587.613 168
8588.185 139
8588.757 137
8589.329 161
8589.902 153
8590.474 150
8591.046 132
8591.618 119
8592.190 127
8592.762 137
8593.335 139
8593.907 108
8594.479 135
8595.051 147
8595.624 165
8596.196 148
8596.768 160
8597.341 142
8597.913 152
8598.486 153
8599.058 130
8599.630 112
8600.203 121
8600.775 135
8601.348 155
8601.920 152
8602.493 153
8603.066 168
8603.638 169
8604.211 135
8604.783 114
8605.356 103
8605.929 154
8606.501 154
8607.074 168
8607.647 175
8608.219 162
8608.792 181
8609.365 159
8609.938 159
8610.511 147
8611.083 144
8611.656 135
8612.229 180
8612.802 213
8613.375 224
8613.948 218
8614.521 203
8615.094 188
8615.667 193
8616.240 182
8616.813 144
8617.386 163
8617.959 170
8618.532 160
8619.105 176
8619.678 192
8620.251 157
8620.824 178
8621.398 205
8621.971 176
8622.544 152
8623.117 134
8623.690 118
8624.264 107
8624.837 127
8625.410 99
8625.984 97
8626.557 112
8627.130 131
8627.704 158
8628.277 160
8628.850 154
8629.424 170
8629.997 194
8630.571 195
8631.144 176
8631.718 184
8632.291 224
8632.865 205
8633.439 176
8634.012 135
8634.586 106
8635.159 119
8635.733 186
8636.307 224
8636.880 244
8637.454 251
8638.028 226
8638.601 181
8639.175 156
8639.749 152
8640.323 156
8640.897 141
8641.470 104
8642.044 100
8642.618 73
8643.192 74
8643.766 74
8644.340 93
8644.914 129
8645.488 126
8646.062 128
8646.636 157
8647.210 145
8647.784 143
8648.358 143
8648.932 182
8649.506 162
8650.080 180
8650.654 187
8651.229 153
8651.803 149
8652.377 115
8652.951 121
8653.525 139
8654.100 147
8654.674 166
8655.248 192
8655.823 175
8656.397 162
8656.971 191
8657.546 186
8658.120 174
8658.695 156
8659.269 137
8659.843 118
8660.418 104
8660.992 155
8661.567 189
8662.141 161
8662.716 141
8663.290 139
8663.865 147
8664.440 154
8665.014 141
8665.589 155
8666.164 144
8666.738 125
8667.313 107
8667.888 97
8668.462 87
8669.037 99
8669.612 120
8670.187 116
8670.762 113
8671.336 123
8671.911 153
8672.486 151
8673.061 138
8673.636 158
8674.211 135
8674.786 130
8675.361 173
8675.936 180
8676.511 161
8677.086 128
8677.661 95
8678.236 101
8678.811 85
8679.386 102
8679.961 134
8680.536 213
8681.111 247
8681.687 242
8682.262 217
8682.837 236
8683.412 251
8683.987 237
8684.563 227
8685.138 215
8685.713 187
8686.289 160
8686.864 152
8687.439 143
8688.015 164
8688.590 167
8689.166 163
8689.741 164
8690.316 163
8690.892 212
8691.467 209
8692.043 179
8692.618 152
8693.194 177
8693.770 157
8694.345 167
8694.921 146
8695.496 185
8696.072 204
8696.648 220
8697.223 222
8697.799 192
8698.375 170
8698.951 164
8699.526 155
8700.102 152
8700.678 124
8701.254 133
8701.830 132
8702.406 153
8702.981 136
8703.557 162
8704.133 164
8704.709 148
8705.285 166
8705.861 179
8706.437 212
8707.013 186
8707.589 174
8708.165 178
8708.741 179
8709.317 191
8709.893 218
8710.470 185
8711.046 174
8711.622 191
8712.198 175
8712.774 180
8713.350 192
8713.927 175
8714.503 182
8715.079 174
8715.656 175
8716.232 169
8716.808 186
8717.385 182
8717.961 156
8718.537 114
8719.114 108
8719.690 101
8720.267 92
8720.843 123
8721.420 159
8721.996 147
8722.573 118
8723.149 103
8723.726 99
8724.302 92
8724.879 108
8725.456 110
8726.032 122
8726.609 128
8727.186 138
8727.762 153
8728.339 181
8728.916 184
8729.492 190
8730.069 191
8730.646 188
8731.223 182
8731.800 174
8732.377 168
8732.953 150
8733.530 159
8734.107 139
8734.684 122
8735.261 107
8735.838 125
8736.415 122
8736.992 108
8737.569 129
8738.146 130
8738.723 118
8739.300 122
8739.877 109
8740.454 124
8741.032 113
8741.609 108
8742.186 106
8742.763 95
8743.340 100
8743.918 146
8744.495 199
8745.072 218
8745.649 220
8746.227 198
8746.804 177
8747.381 163
8747.959 159
8748.536 164
8749.114 172
8749.691 171
8750.268 142
8750.846 189
8751.423 207
8752.001 190
8752.578 165
8753.156 137
8753.733 135
8754.311 142
8754.889 133
8755.466 119
8756.044 116
8756.622 137
8757.199 139
8757.777 118
8758.355 119
8758.932 120
8759.510 125
8760.088 136
8760.666 167
8761.243 158
8761.821 176
8762.399 169
8762.977 166
8763.555 152
8764.133 129
8764.711 129
8765.289 151
8765.867 160
8766.445 156
8767.023 150
8767.601 122
8768.179 133
8768.757 139
8769.335 139
8769.913 151
8770.491 130
8771.069 143
8771.647 133
8772.225 135
8772.804 137
8773.382 143
8773.960 136
8774.538 125
8775.117 132
8775.695 137
8776.273 134
8776.851 122
8777.430 115
8778.008 94
8778.587 98
8779.165 109
8779.743 133
8780.322 152
8780.900 151
8781.479 137
8782.057 143
8782.636 124
8783.214 102
8783.793 111
8784.371 115
8784.950 123
8785.529 109
8786.107 101
8786.686 111
8787.265 110
8787.843 109
8788.422 124
8789.001 136
8789.579 122
8790.158 113
8790.737 129
8791.316 126
8791.895 122
8792.473 153
8793.052 184
8793.631 182
8794.210 164
8794.789 150
8795.368 137
8795.947 112
8796.526 134
8797.105 124
8797.684 109
8798.263 107
8798.842 95
8799.421 92
8800.000 102
8800.579 111
8801.158 143
8801.737 139
8802.317 126
8802.896 126
8803.475 131
8804.054 123
8804.633 136
8805.213 126
8805.792 153
8806.371 179
8806.950 168
8807.530 138
8808.109 147
8808.689 137
8809.268 129
8809.847 138
8810.427 125
8811.006 130
8811.586 149
8812.165 129
8812.745 108
8813.324 96
8813.904 89
8814.483 121
8815.063 124
8815.642 128
8816.222 170
8816.802 190
8817.381 179
8817.961 188
8818.541 213
8819.120 218
8819.700 211
8820.280 197
8820.860 188
8821.440 181
8822.019 152
8822.599 130
8823.179 113
8823.759 117
8824.339 136
8824.919 174
8825.499 180
8826.079 157
8826.659 156
8827.238 196
8827.818 197
8828.399 162
8828.979 172
8829.559 173
8830.139 218
8830.719 222
8831.299 217
8831.879 191
8832.459 173
8833.039 187
8833.620 186
8834.200 167
8834.780 135
8835.360 128
8835.941 99
8836.521 117
8837.101 122
8837.681 154
8838.262 146
8838.842 149
8839.423 124
8840.003 130
8840.583 141
8841.164 141
8841.744 159
8842.325 155
8842.905 172
8843.486 160
8844.066 148
8844.647 171
8845.227 168
8845.808 170
8846.389 141
8846.969 153
8847.550 175
8848.131 190
8848.711 162
8849.292 146
8849.873 140
8850.453 126
8851.034 115
8851.615 153
8852.196 161
8852.777 139
8853.357 139
8853.938 124
8854.519 123
8855.100 132
8855.681 157
8856.262 167
8856.843 162
8857.424 162
8858.005 176
8858.586 146
8859.167 123
8859.748 128
8860.329 116
8860.910 95
8861.491 86
8862.072 103
8862.653 87
8863.235 99
8863.816 130
8864.397 146
8864.978 135
8865.559 166
8866.141 169
8866.722 152
8867.303 157
8867.885 173
8868.466 162
8869.047 137
8869.629 116
8870.210 145
8870.791 174
8871.373 164
8871.954 161
8872.536 153
8873.117 154
8873.699 156
8874.280 164
8874.862 175
8875.443 168
8876.025 166
8876.607 144
8877.188 133
8877.770 107
8878.352 108
8878.933 119
8879.515 119
8880.097 111
8880.678 101
8881.260 90
8881.842 106
8882.424 128
8883.006 123
8883.587 102
8884.169 128
8884.751 113
8885.333 139
8885.915 128
8886.497 132
8887.079 132
8887.661 121
8888.243 136
8888.825 150
8889.407 176
8889.989 168
8890.571 169
8891.153 158
8891.735 137
8892.317 143
8892.899 143
8893.481 169
8894.064 158
8894.646 153
8895.228 185
8895.810 166
8896.393 155
8896.975 172
8897.557 174
8898.139 155
8898.722 174
8899.304 147
8899.886 133
8900.469 132
8901.051 118
8901.634 126
8902.216 135
8902.799 172
8903.381 173
8903.964 166
8904.546 171
8905.129 156
8905.711 157
8906.294 166
8906.876 170
8907.459 164
8908.042 154
8908.624 155
8909.207 136
8909.790 141
8910.372 144
8910.955 143
8911.538 131
8912.121 132
8912.703 142
8913.286 145
8913.869 155
8914.452 149
8915.035 141
8915.618 154
8916.200 172
8916.783 178
8917.366 192
8917.949 197
8918.532 194
8919.115 207
8919.698 209
8920.281 186
8920.864 195
8921.447 201
8922.031 212
8922.614 171
8923.197 134
8923.780 136
8924.363 141
8924.946 182
8925.529 184
8926.113 179
8926.696 154
8927.279 174
8927.862 175
8928.446 163
8929.029 157
8929.612 156
8930.196 140
8930.779 154
8931.363 146
8931.946 147
8932.529 150
8933.113 153
8933.696 148
8934.280 126
8934.863 114
8935.447 138
8936.030 177
8936.614 210
8937.198 193
8937.781 194
8938.365 157
8938.948 148
8939.532 117
8940.116 100
8940.700 125
8941.283 139
8941.867 141
8942.451 138
8943.035 151
8943.618 166
8944.202 201
8944.786 215
8945.370 196
8945.954 188
8946.538 209
8947.122 185
8947.705 156
8948.289 139
8948.873 146
8949.457 146
8950.041 135
8950.625 126
8951.209 134
8951.794 123
8952.378 113
8952.962 129
8953.546 122
8954.130 130
8954.714 127
8955.298 138
8955.882 113
8956.467 103
8957.051 134
8957.635 134
8958.219 144
8958.804 170
8959.388 176
8959.972 167
8960.557 193
8961.141 199
8961.726 164
8962.310 166
8962.894 170
8963.479 166
8964.063 154
8964.648 132
8965.232 155
8965.817 177
8966.401 170
8966.986 143
8967.570 135
8968.155 124
8968.740 111
8969.324 120
8969.909 125
8970.494 128
8971.078 103
8971.663 86
8972.248 80
8972.833 84
8973.417 86
8974.002 107
8974.587 120
8975.172 117
8975.757 123
8976.341 102
8976.926 82
8977.511 107
8978.096 128
8978.681 119
8979.266 111
8979.851 89
8980.436 99
8981.021 110
8981.606 112
8982.191 156
8982.776 203
8983.361 224
8983.946 201
8984.532 180
8985.117 170
8985.702 150
8986.287 130
8986.872 143
8987.458 121
8988.043 102
8988.628 101
8989.213 118
8989.799 109
8990.384 103
8990.969 132
8991.555 118
8992.140 108
8992.725 109
8993.311 104
8993.896 125
8994.482 135
8995.067 143
8995.653 151
8996.238 145
8996.824 137
8997.409 118
8997.995 98
8998.581 94
8999.166 129
8999.752 121
9000.337 100
9000.923 111
9001.509 100
9002.094 104
9002.680 93
9003.266 110
9003.852 118
9004.437 119
9005.023 118
9005.609 126
9006.195 115
9006.781 109
9007.367 133
9007.953 132
9008.538 133
9009.124 102
9009.710 110
9010.296 95
9010.882 124
9011.468 130
9012.054 170
9012.640 165
9013.227 187
9013.813 232
9014.399 229
9014.985 228
9015.571 230
9016.157 257
9016.743 242
9017.330 194
9017.916 175
9018.502 163
9019.088 142
9019.675 165
9020.261 146
9020.847 135
9021.433 145
9022.020 126
9022.606 116
9023.193 117
9023.779 114
9024.365 111
9024.952 118
9025.538 124
9026.125 118
9026.711 91
9027.298 120
9027.884 114
9028.471 106
9029.058 93
9029.644 81
9030.231 75
9030.817 77
9031.404 93
9031.991 132
9032.577 155
9033.164 201
9033.751 220
9034.338 237
9034.924 218
9035.511 182
9036.098 170
9036.685 155
9037.272 133
9037.859 137
9038.445 100
9039.032 103
9039.619 120
9040.206 138
9040.793 135
9041.380 132
9041.967 125
9042.554 140
9043.141 130
9043.728 145
9044.315 125
9044.903 126
9045.490 129
9046.077 122
9046.664 112
9047.251 129
9047.838 129
9048.426 109
9049.013 99
9049.600 94
9050.187 97
9050.775 92
9051.362 89
9051.949 93
9052.537 93
9053.124 131
9053.711 132
9054.299 117
9054.886 98
9055.474 120
9056.061 110
9056.649 100
9057.236 89
9057.824 93
9058.411 78
9058.999 96
9059.586 114
9060.174 133
9060.761 176
9061.349 177
9061.937 177
9062.524 162
9063.112 136
9063.700 102
9064.287 86
9064.875 125
9065.463 119
9066.051 128
9066.639 161
9067.226 155
9067.814 138
9068.402 125
9068.990 107
9069.578 128
9070.166 115
9070.754 115
9071.342 112
9071.930 160
9072.518 167
9073.106 179
9073.694 170
9074.282 161
9074.870 180
9075.458 186
9076.046 160
9076.634 180
9077.222 172
9077.811 145
9078.399 138
9078.987 138
9079.575 133
9080.163 134
9080.752 116
9081.340 97
9081.928 96
9082.517 105
9083.105 100
9083.693 137
9084.282 138
9084.870 119
9085.458 157
9086.047 172
9086.635 160
9087.224 153
9087.812 142
9088.401 114
9088.989 118
9089.578 129
9090.166 116
9090.755 127
9091.344 125
9091.932 125
9092.521 122
9093.110 122
9093.698 118
9094.287 139
9094.876 166
9095.464 152
9096.053 140
9096.642 168
9097.231 151
9097.820 140
9098.408 146
9098.997 134
9099.586 155
9100.175 141
9100.764 128
9101.353 139
9101.942 160
9102.531 172
9103.120 167
9103.709 187
9104.298 203
9104.887 187
9105.476 163
9106.065 146
9106.654 127
9107.243 116
9107.832 102
9108.422 95
9109.011 83
9109.600 71
9110.189 78
9110.778 94
9111.368 119
9111.957 124
9112.546 140
9113.135 131
9113.725 148
9114.314 151
9114.904 142
9115.493 159
9116.082 149
9116.672 118
9117.261 97
9117.851 90
9118.440 99
9119.030 77
9119.619 82
9120.209 81
9120.798 105
9121.388 140
9121.977 146
9122.567 152
9123.157 178
9123.746 183
9124.336 155
9124.926 137
9125.515 117
9126.105 134
9126.695 159
9127.285 192
9127.874 172
9128.464 189
9129.054 215
9129.644 193
9130.234 156
9130.824 136
9131.414 141
9132.004 170
9132.593 173
9133.183 149
9133.773 164
9134.363 156
9134.953 155
9135.543 161
9136.134 145
9136.724 97
9137.314 113
9137.904 137
9138.494 113
9139.084 151
9139.674 179
9140.264 170
9140.855 155
9141.445 155
9142.035 145
9142.625 144
9143.216 129
9143.806 145
9144.396 179
9144.987 198
9145.577 171
9146.167 156
9146.758 170
9147.348 202
9147.939 190
9148.529 190
9149.120 160
9149.710 141
9150.301 145
9150.891 136
9151.482 143
9152.072 140
9152.663 153
9153.253 149
9153.844 138
9154.435 124
9155.025 145
9155.616 127
9156.207 96
9156.798 109
9157.388 145
9157.979 131
9158.570 114
9159.161 95
9159.751 108
9160.342 125
9160.933 156
9161.524 146
9162.115 177
9162.706 212
9163.297 209
9163.888 220
9164.479 251
9165.070 257
9165.661 226
9166.252 214
9166.843 179
9167.434 208
9168.025 207
9168.616 186
9169.207 180
9169.798 180
9170.389 147
9170.981 139
9171.572 149
9172.163 157
9172.754 134
9173.346 124
9173.937 114
9174.528 112
9175.119 121
9175.711 119
9176.302 120
9176.894 100
9177.485 98
9178.076 120
9178.668 113
9179.259 100
9179.851 94
9180.442 102
9181.034 97
9181.625 99
9182.217 107
9182.808 99
9183.400 88
9183.991 100
9184.583 109
9185.175 125
9185.766 138
9186.358 123
9186.950 105
9187.542 94
9188.133 139
9188.725 158
9189.317 148
9189.909 129
9190.500 127
9191.092 124
9191.684 137
9192.276 126
9192.868 153
9193.460 147
9194.052 139
9194.644 134
9195.236 118
9195.828 106
9196.420 93
9197.012 90
9197.604 79
9198.196 85
9198.788 113
9199.380 120
9199.972 116
9200.564 123
9201.156 115
9201.748 135
9202.341 172
9202.933 186
9203.525 154
9204.117 133
9204.710 153
9205.302 151
9205.894 157
9206.487 155
9207.079 136
9207.671 144
9208.264 143
9208.856 144
9209.448 145
9210.041 124
9210.633 92
9211.226 68
9211.818 74
9212.411 93
9213.003 115
9213.596 127
9214.189 112
9214.781 104
9215.374 84
9215.966 89
9216.559 92
9217.152 90
9217.744 88
9218.337 74
9218.930 66
9219.523 110
9220.115 112
9220.708 112
9221.301 99
9221.894 118
9222.487 113
9223.079 103
9223.672 140
9224.265 166
9224.858 199
9225.451 208
9226.044 241
9226.637 222
9227.230 215
9227.823 243
9228.416 200
9229.009 183
9229.602 215
9230.195 203
9230.788 173
9231.381 139
9231.975 111
9232.568 94
9233.161 76
9233.754 87
9234.347 109
9234.941 120
9235.534 122
9236.127 150
9236.721 160
9237.314 148
9237.907 138
9238.501 148
9239.094 128
9239.687 134
9240.281 136
9240.874 131
9241.468 130
9242.061 159
9242.655 193
9243.248 198
9243.842 184
9244.435 179
9245.029 159
9245.622 143
9246.216 139
9246.810 134
9247.403 117
9247.997 112
9248.591 119
9249.184 103
9249.778 106
9250.372 90
9250.965 98
9251.559 91
9252.153 90
9252.747 99
9253.341 118
9253.935 127
9254.528 150
9255.122 143
9255.716 136
9256.310 109
9256.904 98
9257.498 76
9258.092 86
9258.686 104
9259.280 117
9259.874 139
9260.468 176
9261.062 186
9261.656 163
9262.250 153
9262.845 152
9263.439 116
9264.033 113
9264.627 105
9265.221 101
9265.816 87
9266.410 84
9267.004 118
9267.598 134
9268.193 157
9268.787 166
9269.381 164
9269.976 165
9270.570 144
9271.165 169
9271.759 171
9272.353 163
9272.948 139
9273.542 136
9274.137 119
9274.731 156
9275.326 177
9275.921 150
9276.515 131
9277.110 115
9277.704 114
9278.299 139
9278.894 117
9279.488 107
9280.083 100
9280.678 100
9281.272 145
9281.867 182
9282.462 177
9283.057 201
9283.652 182
9284.246 164
9284.841 155
9285.436 148
9286.031 148
9286.626 139
9287.221 122
9287.816 120
9288.411 132
9289.006 112
9289.601 110
9290.196 98
9290.791 77
9291.386 119
9291.981 147
9292.576 139
9293.171 133
9293.766 114
9294.361 123
9294.957 109
9295.552 99
9296.147 112
9296.742 117
9297.337 135
9297.933 119
9298.528 112
9299.123 122
9299.719 109
9300.314 107
9300.909 128
9301.505 106
9302.100 102
9302.695 100
9303.291 114
9303.886 106
9304.482 106
9305.077 126
9305.673 119
9306.268 115
9306.864 119
9307.460 114
9308.055 100
9308.651 91
9309.246 73
9309.842 73
9310.438 76
9311.033 81
9311.629 81
9312.225 70
9312.821 68
9313.416 71
9314.012 73
9314.608 95
9315.204 142
9315.800 159
9316.395 159
9316.991 158
9317.587 178
9318.183 176
9318.779 149
9319.375 127
9319.971 155
9320.567 132
9321.163 110
9321.759 103
9322.355 87
9322.951 79
9323.547 84
9324.143 104
9324.739 124
9325.336 144
9325.932 140
9326.528 123
9327.124 113
9327.720 126
9328.317 112
9328.913 115
9329.509 121
9330.105 126
9330.702 139
9331.298 126
9331.894 116
9332.491 118
9333.087 117
9333.684 115
9334.280 136
9334.876 136
9335.473 122
9336.069 126
9336.666 137
9337.262 141
9337.859 161
9338.456 153
9339.052 139
9339.649 138
9340.245 129
9340.842 92
9341.439 88
9342.035 100
9342.632 90
9343.229 90
9343.825 110
9344.422 117
9345.019 140
9345.616 133
9346.213 123
9346.809 111
9347.406 88
9348.003 68
9348.600 68
9349.197 61
9349.794 69
9350.391 62
9350.988 67
9351.585 60
9352.182 85
9352.779 76
9353.376 98
9353.973 123
9354.570 141
9355.167 141
9355.764 144
9356.361 171
9356.958 187
9357.556 189
9358.153 214
9358.750 199
9359.347 163
9359.944 148
9360.542 149
9361.139 158
9361.736 119
9362.334 113
9362.931 105
9363.528 129
9364.126 150
9364.723 155
9365.321 141
9365.918 119
9366.516 125
9367.113 126
9367.710 96
9368.308 100
9368.906 99
9369.503 113
9370.101 100
9370.698 87
9371.296 100
9371.894 117
9372.491 109
9373.089 117
9373.687 124
9374.284 136
9374.882 122
9375.480 129
9376.077 98
9376.675 90
9377.273 105
9377.871 117
9378.469 152
9379.067 156
9379.664 142
9380.262 137
9380.860 137
9381.458 148
9382.056 178
9382.654 170
9383.252 181
9383.850 164
9384.448 170
9385.046 139
9385.644 118
9386.242 122
9386.841 104
9387.439 91
9388.037 75
9388.635 80
9389.233 68
9389.831 54
9390.430 56
9391.028 63
9391.626 71
9392.224 59
9392.823 58
9393.421 60
9394.019 58
9394.618 59
9395.216 53
9395.814 78
9396.413 71
9397.011 80
9397.610 94
9398.208 97
9398.807 118
9399.405 101
9400.004 119
9400.602 132
9401.201 124
9401.799 125
9402.398 137
9402.997 133
9403.595 129
9404.194 104
9404.793 106
9405.391 133
9405.990 129
9406.589 140
9407.188 134
9407.786 135
9408.385 120
9408.984 137
9409.583 160
9410.182 162
9410.781 162
9411.379 171
9411.978 164
9412.577 147
9413.176 166
9413.775 167
9414.374 160
9414.973 158
9415.572 156
9416.171 156
9416.770 148
9417.369 146
9417.968 132
9418.568 122
9419.167 120
9419.766 152
9420.365 177
9420.964 216
9421.564 233
9422.163 228
9422.762 220
9423.361 187
9423.961 166
9424.560 179
9425.159 145
9425.759 124
9426.358 127
9426.957 129
9427.557 131
9428.156 110
9428.756 118
9429.355 127
9429.955 134
9430.554 178
9431.154 193
9431.753 179
9432.353 173
9432.952 160
9433.552 148
9434.151 142
9434.751 112
9435.351 118
9435.950 140
9436.550 133
9437.150 130
9437.750 139
9438.349 133
9438.949 144
9439.549 130
9440.149 121
9440.748 103
9441.348 96
9441.948 88
9442.548 95
9443.148 95
9443.748 136
9444.348 167
9444.948 163
9445.548 151
9446.148 130
9446.748 109
9447.348 126
9447.948 139
9448.548 121
9449.148 100
9449.748 90
9450.348 106
9450.948 108
9451.549 81
9452.149 97
9452.749 112
9453.349 115
9453.950 132
9454.550 125
9455.150 133
9455.750 110
9456.351 107
9456.951 120
9457.551 132
9458.152 119
9458.752 110
9459.353 115
9459.953 112
9460.553 110
9461.154 128
9461.754 130
9462.355 143
9462.956 137
9463.556 115
9464.157 103
9464.757 100
9465.358 76
9465.958 88
9466.559 108
9467.160 103
9467.760 93
9468.361 108
9468.962 122
9469.563 116
9470.163 114
9470.764 141
9471.365 135
9471.966 182
9472.567 182
9473.167 164
9473.768 150
9474.369 141
9474.970 134
9475.571 158
9476.172 156
9476.773 152
9477.374 152
9477.975 133
9478.576 118
9479.177 122
9479.778 128
9480.379 135
9480.980 110
9481.581 90
9482.183 84
9482.784 75
9483.385 95
9483.986 104
9484.587 102
9485.189 114
9485.790 111
9486.391 93
9486.992 79
9487.594 91
9488.195 109
9488.796 120
9489.398 128
9489.999 177
9490.601 169
9491.202 174
9491.804 164
9492.405 165
9493.006 165
9493.608 187
9494.210 175
9494.811 151
9495.413 126
9496.014 109
9496.616 85
9497.217 67
9497.819 69
9498.421 67
9499.022 68
9499.624 87
9500.226 80
9500.828 110
9501.429 159
9502.031 180
9502.633 171
9503.235 161
9503.837 143
9504.438 124
9505.040 131
9505.642 130
9506.244 116
9506.846 119
9507.448 118
9508.050 125
9508.652 111
9509.254 111
9509.856 114
9510.458 132
9511.060 146
9511.662 125
9512.264 98
9512.866 108
9513.468 132
9514.071 134
9514.673 147
9515.275 189
9515.877 194
9516.479 171
9517.082 158
9517.684 142
9518.286 158
9518.888 149
9519.491 137
9520.093 149
9520.696 119
9521.298 115
9521.900 103
9522.503 85
9523.105 117
9523.708 116
9524.310 99
9524.913 87
9525.515 88
9526.118 83
9526.720 97
9527.323 100
9527.925 126
9528.528 113
9529.131 115
9529.733 108
9530.336 119
9530.939 118
9531.541 103
9532.144 101
9532.747 137
9533.350 132
9533.952 186
9534.555 185
9535.158 185
9535.761 176
9536.364 168
9536.967 144
9537.569 164
9538.172 169
9538.775 171
9539.378 154
9539.981 139
9540.584 146
9541.187 146
9541.790 147
9542.393 160
9542.996 121
9543.600 99
9544.203 77
9544.806 73
9545.409 92
9546.012 112
9546.615 127
9547.218 138
9547.822 167
9548.425 153
9549.028 150
9549.631 157
9550.235 149
9550.838 145
9551.441 133
9552.045 128
9552.648 133
9553.252 114
9553.855 139
9554.458 160
9555.062 145
9555.665 140
9556.269 141
9556.872 141
9557.476 120
9558.079 111
9558.683 130
9559.287 155
9559.890 177
9560.494 181
9561.097 223
9561.701 200
9562.305 200
9562.908 181
9563.512 153
9564.116 137
9564.720 142
9565.323 130
9565.927 125
9566.531 97
9567.135 101
9567.739 89
9568.343 86
9568.947 89
9569.550 111
9570.154 142
9570.758 127
9571.362 138
9571.966 142
9572.570 160
9573.174 156
9573.778 153
9574.382 161
9574.986 152
9575.591 176
9576.195 161
9576.799 146
9577.403 115
9578.007 96
9578.611 82
9579.216 83
9579.820 77
9580.424 67
9581.028 79
9581.633 79
9582.237 81
9582.841 77
9583.446 86
9584.050 124
9584.654 149
9585.259 133
9585.863 115
9586.468 108
9587.072 126
9587.677 99
9588.281 104
9588.886 118
9589.490 102
9590.095 109
9590.699 112
9591.304 101
9591.909 99
9592.513 83
9593.118 68
9593.723 89
9594.327 136
9594.932 113
9595.537 122
9596.141 122
9596.746 111
9597.351 111
9597.956 111
9598.561 134
9599.165 167
9599.770 200
9600.375 179
9600.980 172
9601.585 177
9602.190 147
9602.795 150
9603.400 134
9604.005 109
9604.610 91
9605.215 68
9605.820 73
9606.425 77
9607.030 88
9607.635 85
9608.240 85
9608.846 89
9609.451 77
9610.056 99
9610.661 115
9611.266 124
9611.872 116
9612.477 95
9613.082 88
9613.687 114
9614.293 120
9614.898 97
9615.503 80
9616.109 83
9616.714 107
9617.320 94
9617.925 79
9618.531 76
9619.136 99
9619.742 119
9620.347 131
9620.953 138
9621.558 118
9622.164 98
9622.769 81
9623.375 81
9623.981 78
9624.586 72
9625.192 83
9625.798 152
9626.403 171
9627.009 192
9627.615 216
9628.220 188
9628.826 145
9629.432 138
9630.038 126
9630.644 120
9631.250 115
9631.855 123
9632.461 116
9633.067 100
9633.673 96
9634.279 86
9634.885 83
9635.491 74
9636.097 75
9636.703 78
9637.309 105
9637.915 146
9638.521 154
9639.127 144
9639.734 138
9640.340 145
9640.946 108
9641.552 89
9642.158 79
9642.764 91
9643.371 77
9643.977 83
9644.583 104
9645.190 87
9645.796 76
9646.402 80
9647.009 70
9647.615 57
9648.221 70
9648.828 109
9649.434 119
9650.041 126
9650.647 107
9651.254 127
9651.860 111
9652.467 108
9653.073 92
9653.680 90
9654.286 62
9654.893 84
9655.499 95
9656.106 102
9656.713 81
9657.319 71
9657.926 81
9658.533 125
9659.140 120
9659.746 107
9660.353 101
9660.960 105
9661.567 104
9662.174 89
9662.780 80
9663.387 78
9663.994 69
9664.601 98
9665.208 123
9665.815 126
9666.422 151
9667.029 195
9667.636 203
9668.243 188
9668.850 158
9669.457 163
9670.064 143
9670.671 117
9671.278 90
9671.885 96
9672.493 97
9673.100 84
9673.707 73
9674.314 75
9674.921 105
9675.529 111
9676.136 125
9676.743 129
9677.351 124
9677.958 123
9678.565 118
9679.173 122
9679.780 150
9680.387 171
9680.995 151
9681.602 162
9682.210 171
9682.817 165
9683.425 140
9684.032 128
9684.640 98
9685.247 117
9685.855 88
9686.462 75
9687.070 81
9687.678 99
9688.285 102
9688.893 99
9689.501 92
9690.108 93
9690.716 121
9691.324 120
9691.932 116
9692.539 99
9693.147 91
9693.755 109
9694.363 117
9694.971 102
9695.579 108
9696.187 107
9696.794 133
9697.402 129
9698.010 146
9698.618 148
9699.226 167
9699.834 169
9700.442 148
9701.050 128
9701.658 104
9702.267 110
9702.875 140
9703.483 145
9704.091 151
9704.699 156
9705.307 148
9705.916 119
9706.524 107
9707.132 100
9707.740 74
9708.349 92
9708.957 83
9709.565 92
9710.173 117
9710.782 136
9711.390 133
9711.999 120
9712.607 104
9713.215 86
9713.824 68
9714.432 52
9715.041 65
9715.649 63
9716.258 72
9716.866 66
9717.475 66
9718.084 66
9718.692 77
9719.301 100
9719.909 132
9720.518 130
9721.127 111
9721.736 95
9722.344 87
9722.953 92
9723.562 89
9724.171 84
9724.779 70
9725.388 54
9725.997 57
9726.606 85
9727.215 80
9727.824 70
9728.433 96
9729.041 103
9729.650 127
9730.259 123
9730.868 154
9731.477 163
9732.086 138
9732.695 130
9733.304 156
9733.914 155
9734.523 142
9735.132 141
9735.741 128
9736.350 109
9736.959 93
9737.568 104
9738.178 111
9738.787 106
9739.396 89
9740.005 100
9740.615 90
9741.224 108
9741.833 115
9742.443 121
9743.052 99
9743.661 90
9744.271 93
9744.880 78
9745.490 83
9746.099 85
9746.709 103
9747.318 118
9747.928 106
9748.537 99
9749.147 82
9749.756 88
9750.366 108
9750.976 107
9751.585 113
9752.195 142
9752.805 135
9753.414 136
9754.024 128
9754.634 116
9755.243 103
9755.853 80
9756.463 63
9757.073 56
9757.683 64
9758.293 101
9758.902 111
9759.512 104
9760.122 91
9760.732 93
9761.342 95
9761.952 124
9762.562 117
9763.172 115
9763.782 90
9764.392 112
9765.002 153
9765.612 161
9766.222 159
9766.832 159
9767.442 182
9768.053 164
9768.663 154
9769.273 142
9769.883 114
9770.493 125
9771.104 152
9771.714 163
9772.324 159
9772.935 166
9773.545 182
9774.155 199
9774.766 191
9775.376 160
9775.986 156
9776.597 143
9777.207 135
9777.818 127
9778.428 166
9779.039 183
9779.649 202
9780.260 189
9780.870 168
9781.481 140
9782.091 154
9782.702 129
9783.313 123
9783.923 122
9784.534 145
9785.145 117
9785.755 104
9786.366 139
9786.977 148
9787.588 134
9788.198 121
9788.809 121
9789.420 119
9790.031 106
9790.642 117
9791.253 146
9791.863 143
9792.474 145
9793.085 157
9793.696 159
9794.307 148
9794.918 149
9795.529 138
9796.140 107
9796.751 100
9797.362 109
9797.973 108
9798.585 96
9799.196 91
9799.807 109
9800.418 123
9801.029 95
9801.640 91
9802.252 71
9802.863 72
9803.474 54
9804.085 67
9804.697 132
9805.308 147
9805.919 133
9806.531 155
9807.142 147
9807.753 134
9808.365 139
9808.976 125
9809.588 103
9810.199 89
9810.811 87
9811.422 94
9812.034 139
9812.645 121
9813.257 111
9813.868 153
9814.480 145
9815.092 139
9815.703 145
9816.315 141
9816.927 147
9817.538 128
9818.150 122
9818.762 129
9819.373 118
9819.985 128
9820.597 126
9821.209 119
9821.821 132
9822.433 120
9823.044 121
9823.656 112
9824.268 100
9824.880 79
9825.492 80
9826.104 83
9826.716 85
9827.328 89
9827.940 91
9828.552 102
9829.164 91
9829.776 114
9830.388 137
9831.000 129
9831.613 117
9832.225 110
9832.837 101
9833.449 89
9834.061 90
9834.674 77
9835.286 81
9835.898 91
9836.510 72
9837.123 84
9837.735 106
9838.347 142
9838.960 139
9839.572 132
9840.184 128
9840.797 110
9841.409 124
9842.022 118
9842.634 106
9843.247 111
9843.859 126
9844.472 134
9845.084 147
9845.697 137
9846.310 109
9846.922 71
9847.535 70
9848.147 70
9848.760 71
9849.373 121
9849.986 127
9850.598 122
9851.211 120
9851.824 141
9852.437 161
9853.049 154
9853.662 154
9854.275 160
9854.888 144
9855.501 119
9856.114 107
9856.727 112
9857.339 93
9857.952 90
9858.565 88
9859.178 97
9859.791 87
9860.404 81
9861.018 93
9861.631 92
9862.244 139
9862.857 135
9863.470 135
9864.083 120
9864.696 116
9865.309 102
9865.923 75
9866.536 54
9867.149 73
9867.762 89
9868.376 92
9868.989 103
9869.602 111
9870.216 106
9870.829 97
9871.442 106
9872.056 85
9872.669 69
9873.283 75
9873.896 93
9874.509 114
9875.123 142
9875.736 198
9876.350 181
9876.964 160
9877.577 135
9878.191 127
9878.804 117
9879.418 97
9880.032 83
9880.645 77
9881.259 68
9881.873 111
9882.486 150
9883.100 137
9883.714 120
9884.328 93
9884.941 101
9885.555 114
9886.169 112
9886.783 112
9887.397 116
9888.011 107
9888.625 109
9889.239 99
9889.852 112
9890.466 113
9891.080 121
9891.694 112
9892.308 85
9892.923 57
9893.537 100
9894.151 102
9894.765 114
9895.379 123
9895.993 119
9896.607 93
9897.221 80
9897.836 69
9898.450 74
9899.064 75
9899.678 84
9900.293 92
9900.907 84
9901.521 94
9902.135 123
9902.750 111
9903.364 103
9903.979 124
9904.593 100
9905.207 94
9905.822 86
9906.436 95
9907.051 76
9907.665 52
9908.280 49
9908.894 64
9909.509 78
9910.124 87
9910.738 112
9911.353 144
9911.967 133
9912.582 143
9913.197 145
9913.811 149
9914.426 125
9915.041 105
9915.656 92
9916.270 102
9916.885 127
9917.500 127
9918.115 131
9918.730 154
9919.344 161
9919.959 170
9920.574 140
9921.189 107
9921.804 99
9922.419 99
9923.034 98
9923.649 122
9924.264 122
9924.879 114
9925.494 111
9926.109 107
9926.724 145
9927.339 127
9927.955 149
9928.570 135
9929.185 112
9929.800 94
9930.415 90
9931.031 94
9931.646 89
9932.261 114
9932.876 111
9933.492 107
9934.107 106
9934.722 104
9935.338 123
9935.953 130
9936.568 136
9937.184 117
9937.799 93
9938.415 77
9939.030 66
9939.646 56
9940.261 56
9940.877 46
9941.492 46
9942.108 48
9942.724 56
9943.339 73
9943.955 97
9944.570 112
9945.186 135
9945.802 145
9946.417 138
9947.033 129
9947.649 121
9948.265 96
9948.880 97
9949.496 89
9950.112 111
9950.728 105
9951.344 96
9951.960 117
9952.576 97
9953.191 77
9953.807 91
9954.423 115
9955.039 116
9955.655 101
9956.271 88
9956.887 87
9957.503 80
9958.119 80
9958.736 80
9959.352 88
9959.968 75
9960.584 55
9961.200 86
9961.816 98
9962.432 91
9963.049 101
9963.665 108
9964.281 118
9964.897 127
9965.514 125
9966.130 124
9966.746 127
9967.363 141
9967.979 151
9968.596 154
9969.212 144
9969.828 144
9970.445 126
9971.061 120
9971.678 108
9972.294 93
9972.911 116
9973.527 123
9974.144 123
9974.760 113
9975.377 125
9975.994 119
9976.610 104
9977.227 121
9977.844 130
9978.460 163
9979.077 152
9979.694 128
9980.311 105
9980.927 111
9981.544 106
9982.161 96
9982.778 82
9983.395 79
9984.012 79
9984.628 72
9985.245 63
9985.862 73
9986.479 70
9987.096 75
9987.713 71
9988.330 99
9988.947 99
9989.564 109
9990.181 110
9990.798 127
9991.415 146
9992.033 115
9992.650 129
9993.267 108
9993.884 94
9994.501 92
9995.118 100
9995.736 79
9996.353 74
9996.970 84
9997.587 83
9998.205 81
9998.822 69
9999.439 69
10000.057 73
10000.674 70
10001.292 79
10001.909 89
10002.526 120
10003.144 130
10003.761 104
10004.379 96
10004.996 88
10005.614 87
10006.232 103
10006.849 90
10007.467 103
10008.084 99
10008.702 81
10009.320 89
10009.937 90
10010.555 92
10011.173 81
10011.790 98
10012.408 100
10013.026 103
10013.644 115
10014.261 91
10014.879 81
10015.497 102
10016.115 105
10016.733 87
10017.351 99
10017.969 103
10018.587 102
10019.205 128
10019.823 109
10020.441 88
10021.059 89
10021.677 99
10022.295 116
10022.913 126
10023.531 131
10024.149 163
10024.767 162
10025.385 141
10026.003 143
10026.622 122
10027.240 107
10027.858 106
10028.476 112
10029.095 82
10029.713 67
10030.331 90
10030.949 94
10031.568 103
10032.186 103
10032.804 89
10033.423 75
10034.041 110
10034.660 114
10035.278 114
10035.897 128
10036.515 154
10037.134 155
10037.752 169
10038.371 142
10038.989 133
10039.608 127
10040.227 95
10040.845 73
10041.464 79
10042.082 84
10042.701 88
10043.320 82
10043.939 77
10044.557 70
10045.176 66
10045.795 64
10046.414 73
10047.032 78
10047.651 82
10048.270 100
10048.889 104
10049.508 96
10050.127 107
10050.746 107
10051.365 87
10051.984 68
10052.603 58
10053.222 56
10053.841 71
10054.460 67
10055.079 73
10055.698 99
10056.317 106
10056.936 93
10057.555 92
10058.174 98
10058.794 108
10059.413 82
10060.032 68
10060.651 69
10061.270 64
10061.890 57
10062.509 86
10063.128 87
10063.748 85
10064.367 84
10064.986 70
10065.606 72
10066.225 63
10066.845 86
10067.464 86
10068.084 103
10068.703 97
10069.323 93
10069.942 96
10070.562 96
10071.181 99
10071.801 111
10072.420 105
10073.040 91
10073.660 92
10074.279 88
10074.899 79
10075.519 93
10076.138 98
10076.758 94
10077.378 117
10077.998 121
10078.617 141
10079.237 140
10079.857 142
10080.477 146
10081.097 159
10081.717 162
10082.336 143
10082.956 150
10083.576 133
10084.196 164
10084.816 159
10085.436 153
10086.056 137
10086.676 121
10087.296 113
10087.916 156
10088.537 135
10089.157 115
10089.777 138
10090.397 99
10091.017 94
10091.637 88
10092.258 86
10092.878 89
10093.498 84
10094.118 65
10094.739 76
10095.359 95
10095.979 130
10096.600 116
10097.220 138
10097.840 130
10098.461 117
10099.081 100
10099.702 83
10100.322 87
10100.942 98
10101.563 90
10102.183 79
10102.804 84
10103.425 79
10104.045 75
10104.666 94
10105.286 118
10105.907 135
10106.528 173
10107.148 149
10107.769 135
10108.390 139
10109.010 123
10109.631 121
10110.252 130
10110.873 144
10111.493 139
10112.114 135
10112.735 118
10113.356 126
10113.977 110
10114.598 132
10115.219 133
10115.840 120
10116.461 120
10117.082 114
10117.703 138
10118.324 107
10118.945 104
10119.566 110
10120.187 101
10120.808 111
10121.429 98
10122.050 127
10122.671 121
10123.292 133
10123.914 166
10124.535 161
10125.156 159
10125.777 158
10126.398 140
10127.020 109
10127.641 122
10128.262 98
10128.884 91
10129.505 89
10130.126 78
10130.748 80
10131.369 80
10131.991 86
10132.612 95
10133.234 108
10133.855 120
10134.477 99
10135.098 99
10135.720 105
10136.341 80
10136.963 84
10137.584 83
10138.206 110
10138.828 118
10139.449 128
10140.071 122
10140.693 119
10141.314 142
10141.936 146
10142.558 161
10143.180 148
10143.801 132
10144.423 125
10145.045 111
10145.667 114
10146.289 109
10146.911 101
10147.533 93
10148.155 79
10148.776 63
10149.398 56
10150.020 46
10150.642 50
10151.264 58
10151.886 69
10152.509 68
10153.131 94
10153.753 121
10154.375 129
10154.997 105
10155.619 102
10156.241 115
10156.863 104
10157.486 86
10158.108 96
10158.730 100
10159.352 96
10159.975 92
10160.597 87
10161.219 78
10161.842 90
10162.464 104
10163.086 116
10163.709 101
10164.331 79
10164.954 88
10165.576 66
10166.199 49
10166.821 43
10167.444 79
10168.066 120
10168.689 133
10169.311 129
10169.934 101
10170.557 109
10171.179 130
10171.802 124
10172.425 106
10173.047 99
10173.670 96
10174.293 121
10174.915 140
10175.538 146
10176.161 138
10176.784 134
10177.407 144
10178.029 177
10178.652 175
10179.275 145
10179.898 102
10180.521 103
10181.144 86
10181.767 121
10182.390 143
10183.013 170
10183.636 145
10184.259 114
10184.882 122
10185.505 111
10186.128 128
10186.751 130
10187.374 125
10187.998 121
10188.621 104
10189.244 100
10189.867 89
10190.490 87
10191.114 109
10191.737 129
10192.360 183
10192.983 178
10193.607 142
10194.230 120
10194.853 110
10195.477 93
10196.100 67
10196.724 61
10197.347 62
10197.970 57
10198.594 76
10199.217 91
10199.841 100
10200.464 114
10201.088 130
10201.712 119
10202.335 109
10202.959 111
10203.582 114
10204.206 120
10204.830 111
10205.453 102
10206.077 91
10206.701 77
10207.325 84
10207.948 107
10208.572 113
10209.196 113
10209.820 115
10210.444 141
10211.067 168
10211.691 164
10212.315 147
10212.939 132
10213.563 123
10214.187 90
10214.811 73
10215.435 86
10216.059 91
10216.683 106
10217.307 111
10217.931 120
10218.555 115
10219.179 109
10219.803 90
10220.428 94
10221.052 97
10221.676 105
10222.300 119
10222.924 108
10223.549 90
10224.173 92
10224.797 102
10225.421 88
10226.046 85
10226.670 98
10227.294 121
10227.919 142
10228.543 124
10229.168 107
10229.792 105
10230.416 98
10231.041 89
10231.665 99
10232.290 120
10232.914 106
10233.539 90
10234.163 82
10234.788 74
10235.413 86
10236.037 107
10236.662 111
10237.287 144
10237.911 159
10238.536 139
10239.161 136
10239.785 131
10240.410 166
10241.035 157
10241.660 143
10242.284 127
10242.909 108
10243.534 93
10244.159 101
10244.784 100
10245.409 143
10246.034 142
10246.659 118
10247.284 118
10247.909 142
10248.534 126
10249.159 111
10249.784 104
10250.409 104
10251.034 101
10251.659 100
10252.284 96
10252.909 91
10253.534 111
10254.159 118
10254.785 124
10255.410 122
10256.035 104
10256.660 130
10257.286 154
10257.911 149
10258.536 132
10259.162 112
10259.787 106
10260.412 79
10261.038 77
10261.663 83
10262.288 74
10262.914 87
10263.539 103
10264.165 122
10264.790 112
10265.416 112
10266.041 117
10266.667 135
10267.292 138
10267.918 132
10268.544 134
10269.169 120
10269.795 95
10270.421 77
10271.046 73
10271.672 80
10272.298 99
10272.924 90
10273.549 116
10274.175 90
10274.801 71
10275.427 59
10276.053 50
10276.678 47
10277.304 44
10277.930 36
10278.556 43
10279.182 84
10279.808 102
10280.434 113
10281.060 94
10281.686 76
10282.312 82
10282.938 74
10283.564 77
10284.190 77
10284.816 72
10285.442 75
10286.069 71
10286.695 69
10287.321 121
10287.947 118
10288.573 128
10289.200 118
10289.826 111
10290.452 106
10291.078 107
10291.705 100
10292.331 80
10292.957 66
10293.584 79
10294.210 69
10294.837 64
10295.463 59
10296.089 70
10296.716 63
10297.342 75
10297.969 85
10298.595 85
10299.222 86
10299.849 94
10300.475 106
10301.102 97
10301.728 78
10302.355 86
10302.982 85
10303.608 91
10304.235 87
10304.862 74
10305.489 91
10306.115 94
10306.742 94
10307.369 74
10307.996 80
10308.622 94
10309.249 94
10309.876 73
10310.503 79
10311.130 92
10311.757 127
10312.384 125
10313.011 138
10313.638 149
10314.265 129
10314.892 108
10315.519 98
10316.146 94
10316.773 89
10317.400 89
10318.027 100
10318.654 94
10319.282 115
10319.909 157
10320.536 142
10321.163 108
10321.790 107
10322.418 121
10323.045 109
10323.672 122
10324.299 115
10324.927 121
10325.554 114
10326.182 109
10326.809 107
10327.436 124
10328.064 141
10328.691 156
10329.319 139
10329.946 160
10330.574 171
10331.201 209
10331.829 199
10332.456 172
10333.084 166
10333.711 164
10334.339 135
10334.967 143
10335.594 129
10336.222 111
10336.850 105
10337.477 118
10338.105 126
10338.733 140
10339.361 137
10339.988 138
10340.616 103
10341.244 97
10341.872 121
10342.500 134
10343.128 144
10343.756 128
10344.383 106
10345.011 103
10345.639 104
10346.267 105
10346.895 146
10347.523 155
10348.151 172
10348.779 166
10349.407 145
10350.036 120
10350.664 108
10351.292 114
10351.920 121
10352.548 106
10353.176 90
10353.805 98
10354.433 86
10355.061 83
10355.689 127
10356.318 130
10356.946 128
10357.574 110
10358.203 104
10358.831 87
10359.459 80
10360.088 86
10360.716 90
10361.345 84
10361.973 91
10362.601 83
10363.230 82
10363.858 80
10364.487 70
10365.116 89
10365.744 85
10366.373 93
10367.001 87
10367.630 78
10368.259 66
10368.887 65
10369.516 60
10370.145 68
10370.773 62
10371.402 78
10372.031 80
10372.660 85
10373.288 85
10373.917 90
10374.546 86
10375.175 104
10375.804 149
10376.433 142
10377.062 150
10377.691 124
10378.319 136
10378.948 132
10379.577 106
10380.206 113
10380.835 107
10381.465 101
10382.094 95
10382.723 91
10383.352 138
10383.981 136
10384.610 129
10385.239 118
10385.868 117
10386.498 98
10387.127 130
10387.756 135
10388.385 127
10389.015 108
10389.644 85
10390.273 84
10390.902 85
10391.532 88
10392.161 104
10392.791 102
10393.420 114
10394.049 164
10394.679 165
10395.308 132
10395.938 114
10396.567 102
10397.197 117
10397.826 115
10398.456 112
10399.086 152
10399.715 157
10400.345 123
10400.974 145
10401.604 140
10402.234 123
10402.863 107
10403.493 102
10404.123 102
10404.753 105
10405.382 103
10406.012 117
10406.642 112
10407.272 85
10407.902 89
10408.532 92
10409.161 103
10409.791 95
10410.421 92
10411.051 83
10411.681 81
10412.311 98
10412.941 87
10413.571 101
10414.201 99
10414.831 85
10415.461 88
10416.091 93
10416.722 94
10417.352 100
10417.982 100
10418.612 126
10419.242 101
10419.872 92
10420.503 100
10421.133 89
10421.763 74
10422.393 76
10423.024 78
10423.654 72
10424.284 79
10424.915 79
10425.545 97
10426.176 109
10426.806 107
10427.436 121
10428.067 106
10428.697 100
10429.328 93
10429.958 83
10430.589 68
10431.219 68
10431.850 80
10432.481 77
10433.111 69
10433.742 67
10434.373 53
10435.003 66
10435.634 63
10436.265 64
10436.895 77
10437.526 110
10438.157 100
10438.788 111
10439.418 136
10440.049 141
10440.680 106
10441.311 138
10441.942 119
10442.573 93
10443.204 87
10443.835 94
10444.466 100
10445.096 88
10445.727 84
10446.358 114
10446.990 114
10447.621 112
10448.252 103
10448.883 70
10449.514 80
10450.145 116
10450.776 116
10451.407 108
10452.038 110
10452.670 102
10453.301 127
10453.932 110
10454.563 117
10455.195 116
10455.826 107
10456.457 107
10457.089 99
10457.720 85
10458.351 88
10458.983 91
10459.614 75
10460.246 87
10460.877 123
10461.509 105
10462.140 88
10462.772 73
10463.403 59
10464.035 66
10464.666 83
10465.298 115
10465.929 114
10466.561 110
10467.193 110
10467.824 91
10468.456 93
10469.088 83
10469.719 74
10470.351 81
10470.983 92
10471.615 90
10472.246 88
10472.878 92
10473.510 99
10474.142 94
10474.774 108
10475.406 120
10476.038 111
10476.670 113
10477.301 129
10477.933 105
10478.565 87
10479.197 106
10479.829 97
10480.461 112
10481.094 101
10481.726 81
10482.358 64
10482.990 85
10483.622 88
10484.254 85
10484.886 98
10485.519 86
10486.151 99
10486.783 97
10487.415 98
10488.048 110
10488.680 98
10489.312 95
10489.944 80
10490.577 96
10491.209 126
10491.842 112
10492.474 107
10493.106 109
10493.739 112
10494.371 94
10495.004 110
10495.636 127
10496.269 116
10496.901 90
10497.534 101
10498.166 94
10498.799 93
10499.432 73
10500.064 71
10500.697 84
10501.330 76
10501.962 66
10502.595 77
10503.228 74
10503.861 60
10504.493 50
10505.126 64
10505.759 58
10506.392 96
10507.025 104
10507.657 112
10508.290 93
10508.923 102
10509.556 92
10510.189 97
10510.822 97
10511.455 91
10512.088 80
10512.721 68
10513.354 65
10513.987 62
10514.620 63
10515.253 66
10515.886 63
10516.519 57
10517.153 67
10517.786 75
10518.419 74
10519.052 98
10519.685 116
10520.319 146
10520.952 130
10521.585 124
10522.219 152
10522.852 137
10523.485 123
10524.119 99
10524.752 95
10525.385 145
10526.019 140
10526.652 119
10527.286 102
10527.919 96
10528.553 109
10529.186 121
10529.820 106
10530.453 131
10531.087 128
10531.720 145
10532.354 121
10532.988 120
10533.621 152
10534.255 135
10534.889 103
10535.522 105
10536.156 87
10536.790 84
10537.424 83
10538.057 79
10538.691 112
10539.325 113
10539.959 101
10540.593 124
10541.226 123
10541.860 117
10542.494 143
10543.128 127
10543.762 112
10544.396 93
10545.030 105
10545.664 99
10546.298 92
10546.932 96
10547.566 95
10548.200 106
10548.834 121
10549.469 115
10550.103 106
10550.737 93
10551.371 88
10552.005 97
10552.640 131
10553.274 125
10553.908 112
10554.542 118
10555.177 109
10555.811 130
10556.445 148
10557.080 177
10557.714 165
10558.348 138
10558.983 113
10559.617 90
10560.252 74
10560.886 106
10561.521 131
10562.155 136
10562.790 129
10563.424 117
10564.059 109
10564.693 103
10565.328 87
10565.963 91
10566.597 95
10567.232 95
10567.866 114
10568.501 126
10569.136 138
10569.771 136
10570.405 131
10571.040 112
10571.675 113
10572.310 106
10572.945 106
10573.579 135
10574.214 144
10574.849 143
10575.484 135
10576.119 123
10576.754 130
10577.389 101
10578.024 81
10578.659 79
10579.294 77
10579.929 62
10580.564 89
10581.199 91
10581.834 89
10582.469 96
10583.104 117
10583.740 136
10584.375 154
10585.010 155
10585.645 173
10586.280 199
10586.916 164
10587.551 115
10588.186 109
10588.822 118
10589.457 104
10590.092 108
10590.728 109
10591.363 115
10591.998 115
10592.634 125
10593.269 138
10593.905 124
10594.540 118
10595.176 104
10595.811 97
10596.447 98
10597.082 114
10597.718 149
10598.353 160
10598.989 154
10599.625 145
10600.260 128
10600.896 126
10601.532 140
10602.167 144
10602.803 121
10603.439 140
10604.075 122
10604.710 99
10605.346 83
10605.982 81
10606.618 91
10607.254 91
10607.890 101
10608.526 109
10609.161 109
10609.797 112
10610.433 110
10611.069 117
10611.705 138
10612.341 124
10612.977 139
10613.613 131
10614.249 140
10614.886 129
10615.522 107
10616.158 103
10616.794 95
10617.430 94
10618.066 106
10618.702 111
10619.339 119
10619.975 125
10620.611 138
10621.247 129
10621.884 125
10622.520 142
10623.156 136
10623.793 151
10624.429 144
10625.066 148
10625.702 141
10626.338 127
10626.975 123
10627.611 106
10628.248 84
10628.884 83
10629.521 68
10630.157 57
10630.794 74
10631.431 72
10632.067 86
10632.704 104
10633.340 110
10633.977 92
10634.614 94
10635.250 92
10635.887 79
10636.524 100
10637.161 114
10637.797 93
10638.434 91
10639.071 85
10639.708 104
10640.345 103
10640.982 91
10641.619 100
10642.255 116
10642.892 120
10643.529 120
10644.166 109
10644.803 123
10645.440 117
10646.077 129
10646.714 112
10647.351 111
10647.989 114
10648.626 123
10649.263 122
10649.900 109
10650.537 93
10651.174 101
10651.811 99
10652.449 87
10653.086 77
10653.723 66
10654.360 58
10654.998 62
10655.635 49
10656.272 68
10656.910 78
10657.547 88
10658.184 91
10658.822 90
10659.459 99
10660.097 88
10660.734 97
10661.372 101
10662.009 123
10662.647 109
10663.284 113
10663.922 92
10664.559 126
10665.197 98
10665.835 88
10666.472 75
10667.110 104
10667.748 151
10668.385 205
10669.023 199
10669.661 197
10670.298 193
10670.936 161
10671.574 140
10672.212 128
10672.850 122
10673.487 109
10674.125 97
10674.763 88
10675.401 84
10676.039 92
10676.677 90
10677.315 89
10677.953 110
10678.591 99
10679.229 91
10679.867 109
10680.505 118
10681.143 119
10681.781 107
10682.419 79
10683.057 76
10683.696 68
10684.334 90
10684.972 109
10685.610 99
10686.248 103
10686.887 103
10687.525 92
10688.163 89
10688.801 108
10689.440 142
10690.078 152
10690.716 123
10691.355 115
10691.993 115
10692.632 99
10693.270 100
10693.909 110
10694.547 89
10695.186 71
10695.824 90
10696.463 89
10697.101 111
10697.740 99
10698.378 87
10699.017 72
10699.656 76
10700.294 71
10700.933 60
10701.572 109
10702.210 114
10702.849 126
10703.488 139
10704.126 138
10704.765 119
10705.404 90
10706.043 79
10706.682 80
10707.321 90
10707.959 116
10708.598 140
10709.237 141
10709.876 127
10710.515 134
10711.154 149
10711.793 124
10712.432 113
10713.071 123
10713.710 109
10714.349 124
10714.988 140
10715.627 177
10716.267 173
10716.906 164
10717.545 164
10718.184 194
10718.823 214
10719.462 215
10720.102 202
10720.741 193
10721.380 189
10722.020 139
10722.659 105
10723.298 85
10723.938 99
10724.577 114
10725.216 126
10725.856 113
10726.495 95
10727.135 138
10727.774 180
10728.414 180
10729.053 145
10729.693 143
10730.332 145
10730.972 141
10731.611 155
10732.251 150
10732.891 145
10733.530 142
10734.170 117
10734.810 106
10735.449 95
10736.089 79
10736.729 79
10737.368 77
10738.008 73
10738.648 77
10739.288 64
10739.928 89
10740.567 96
10741.207 117
10741.847 135
10742.487 149
10743.127 139
10743.767 125
10744.407 109
10745.047 90
10745.687 66
10746.327 73
10746.967 83
10747.607 115
10748.247 121
10748.887 111
10749.527 79
10750.168 72
10750.808 65
10751.448 63
10752.088 71
10752.728 64
10753.368 71
10754.009 78
10754.649 89
10755.289 67
10755.930 64
10756.570 60
10757.210 67
10757.851 65
10758.491 53
10759.131 66
10759.772 119
10760.412 120
10761.053 103
10761.693 104
10762.334 118
10762.974 114
10763.615 92
10764.255 84
10764.896 73
10765.537 72
10766.177 72
10766.818 88
10767.458 80
10768.099 81
10768.740 68
10769.380 79
10770.021 101
10770.662 115
10771.303 97
10771.943 84
10772.584 68
10773.225 69
10773.866 59
10774.507 79
10775.148 92
10775.789 118
10776.430 128
10777.070 159
10777.711 171
10778.352 172
10778.993 155
10779.634 155
10780.275 129
10780.916 128
10781.558 138
10782.199 143
10782.840 127
10783.481 104
10784.122 101
10784.763 119
10785.404 105
10786.046 97
10786.687 94
10787.328 72
10787.969 80
10788.611 80
10789.252 69
10789.893 70
10790.535 100
10791.176 110
10791.817 104
10792.459 84
10793.100 85
10793.742 107
10794.383 108
10795.024 127
10795.666 150
10796.307 143
10796.949 161
10797.591 174
10798.232 146
10798.874 133
10799.515 135
10800.157 142
10800.799 116
10801.440 100
10802.082 100
10802.724 93
10803.365 89
10804.007 123
10804.649 107
10805.291 87
10805.932 73
10806.574 62
10807.216 88
10807.858 88
10808.500 99
10809.142 134
10809.784 141
10810.426 113
10811.067 106
10811.709 91
10812.351 78
10812.993 73
10813.635 75
10814.278 89
10814.920 77
10815.562 115
10816.204 118
10816.846 130
10817.488 100
10818.130 121
10818.772 98
10819.415 108
10820.057 93
10820.699 86
10821.341 80
10821.984 81
10822.626 90
10823.268 147
10823.910 121
10824.553 128
10825.195 119
10825.838 110
10826.480 100
10827.122 106
10827.765 116
10828.407 111
10829.050 97
10829.692 113
10830.335 116
10830.977 114
10831.620 102
10832.263 103
10832.905 138
10833.548 134
10834.190 122
10834.833 106
10835.476 87
10836.118 98
10836.761 85
10837.404 71
10838.047 63
10838.689 49
10839.332 46
10839.975 73
10840.618 73
10841.261 77
10841.904 77
10842.546 81
10843.189 89
10843.832 99
10844.475 105
10845.118 119
10845.761 121
10846.404 133
10847.047 171
10847.690 158
10848.333 127
10848.976 97
10849.619 100
10850.263 86
10850.906 71
10851.549 57
10852.192 47
10852.835 47
10853.478 65
10854.122 54
10854.765 56
10855.408 76
10856.051 86
10856.695 92
10857.338 112
10857.981 112
10858.625 103
10859.268 123
10859.912 124
10860.555 123
10861.198 158
10861.842 169
10862.485 131
10863.129 109
10863.772 106
10864.416 115
10865.059 100
10865.703 100
10866.347 92
10866.990 73
10867.634 66
10868.277 64
10868.921 73
10869.565 61
10870.209 60
10870.852 67
10871.496 68
10872.140 93
10872.784 93
10873.427 99
10874.071 99
10874.715 86
10875.359 94
10876.003 102
10876.647 97
10877.291 85
10877.934 69
10878.578 58
10879.222 53
10879.866 47
10880.510 50
10881.154 59
10881.798 77
10882.443 129
10883.087 116
10883.731 111
10884.375 116
10885.019 103
10885.663 105
10886.307 110
10886.952 110
10887.596 109
10888.240 128
10888.884 130
10889.529 121
10890.173 120
10890.817 108
10891.462 99
10892.106 83
10892.750 98
10893.395 84
10894.039 71
10894.683 69
10895.328 110
10895.972 106
10896.617 136
10897.261 137
10897.906 120
10898.550 126
10899.195 128
10899.840 119
10900.484 104
10901.129 91
10901.773 79
10902.418 89
10903.063 91
10903.708 106
10904.352 111
10904.997 114
10905.642 93
10906.287 112
10906.931 129
10907.576 158
10908.221 182
10908.866 151
10909.511 122
10910.156 107
10910.800 98
10911.445 126
10912.090 137
10912.735 115
10913.380 103
10914.025 116
10914.670 110
10915.315 101
10915.960 117
10916.606 111
10917.251 101
10917.896 100
10918.541 76
10919.186 80
10919.831 101
10920.476 98
10921.122 115
10921.767 110
10922.412 94
10923.057 82
10923.703 81
10924.348 65
10924.993 93
10925.639 138
10926.284 181
10926.929 162
10927.575 137
10928.220 127
10928.866 112
10929.511 119
10930.157 104
10930.802 103
10931.448 124
10932.093 117
10932.739 106
10933.384 105
10934.030 130
10934.676 113
10935.321 119
10935.967 95
10936.612 103
10937.258 84
10937.904 93
10938.550 83
10939.195 90
10939.841 92
10940.487 76
10941.133 95
10941.779 122
10942.424 125
10943.070 134
10943.716 114
10944.362 110
10945.008 95
10945.654 101
10946.300 115
10946.946 132
10947.592 116
10948.238 123
10948.884 115
10949.530 108
10950.176 94
10950.822 92
10951.468 115
10952.114 150
10952.760 131
10953.407 126
10954.053 101
10954.699 85
10955.345 97
10955.992 97
10956.638 126
10957.284 127
10957.930 110
10958.577 107
10959.223 101
10959.869 85
10960.516 66
10961.162 82
10961.809 92
10962.455 79
10963.101 80
10963.748 82
10964.394 92
10965.041 86
10965.687 99
10966.334 81
10966.981 73
10967.627 84
10968.274 95
10968.920 104
10969.567 108
10970.214 100
10970.860 95
10971.507 75
10972.154 69
10972.801 80
10973.447 82
10974.094 86
10974.741 84
10975.388 85
10976.035 76
10976.681 73
10977.328 79
10977.975 126
10978.622 124
10979.269 141
10979.916 154
10980.563 132
10981.210 116
10981.857 126
10982.504 116
10983.151 113
10983.798 101
10984.445 106
10985.092 101
10985.739 79
10986.387 52
10987.034 36
10987.681 66
10988.328 63
10988.975 80
10989.623 92
10990.270 118
10990.917 122
10991.564 106
10992.212 92
10992.859 94
10993.506 95
10994.154 111
10994.801 101
10995.449 87
10996.096 71
10996.743 100
10997.391 100
10998.038 93
10998.686 89
10999.333 112
10999.981 97
11000.629 86
11001.276 81
11001.924 78
11002.571 96
11003.219 84
11003.867 70
11004.514 57
11005.162 69
11005.810 76
11006.457 102
11007.105 97
11007.753 82
11008.401 79
11009.049 89
11009.696 86
11010.344 81
11010.992 87
11011.640 100
11012.288 135
11012.936 143
11013.584 144
11014.232 139
11014.880 142
11015.528 112
11016.176 88
11016.824 99
11017.472 90
11018.120 76
11018.768 88
11019.416 93
11020.064 86
11020.712 82
11021.361 82
11022.009 75
11022.657 66
11023.305 71
11023.953 76
11024.602 80
11025.250 103
11025.898 126
11026.547 122
11027.195 92
11027.843 79
11028.492 82
11029.140 110
11029.789 102
11030.437 93
11031.085 82
11031.734 76
11032.382 88
11033.031 103
11033.679 131
11034.328 137
11034.977 119
11035.625 102
11036.274 85
11036.922 96
11037.571 96
11038.220 111
11038.868 112
11039.517 113
11040.166 116
11040.815 101
11041.463 105
11042.112 107
11042.761 123
11043.410 123
11044.059 110
11044.708 120
11045.356 97
11046.005 79
11046.654 70
11047.303 78
11047.952 97
11048.601 98
11049.250 84
11049.899 86
11050.548 68
11051.197 71
11051.846 74
11052.495 69
11053.144 90
11053.794 99
11054.443 111
11055.092 137
11055.741 137
11056.390 151
11057.039 154
11057.689 158
11058.338 138
11058.987 104
11059.637 92
11060.286 107
11060.935 114
11061.585 98
11062.234 81
11062.883 108
11063.533 111
11064.182 137
11064.832 150
11065.481 127
11066.131 111
11066.780 95
11067.430 91
11068.079 94
11068.729 138
11069.378 137
11070.028 131
11070.678 125
11071.327 94
11071.977 91
11072.627 81
11073.276 128
11073.926 133
11074.576 112
11075.225 101
11075.875 95
11076.525 94
11077.175 91
11077.825 69
11078.475 70
11079.124 63
11079.774 59
11080.424 77
11081.074 68
11081.724 67
11082.374 69
11083.024 63
11083.674 72
11084.324 69
11084.974 77
11085.624 78
11086.274 103
11086.924 120
11087.574 112
11088.225 112
11088.875 80
11089.525 59
11090.175 59
11090.825 71
11091.476 74
11092.126 70
11092.776 68
11093.426 84
11094.077 77
11094.727 98
11095.377 94
11096.028 98
11096.678 120
11097.329 112
11097.979 115
11098.629 96
11099.280 97
11099.930 92
11100.581 109
11101.231 109
11101.882 96
11102.533 71
11103.183 64
11103.834 79
11104.484 92
11105.135 133
11105.786 123
11106.436 103
11107.087 112
11107.738 112
11108.388 124
11109.039 94
11109.690 78
11110.341 73
11110.992 62
11111.642 70
11112.293 74
11112.944 67
11113.595 84
11114.246 84
11114.897 87
11115.548 82
11116.199 82
11116.850 69
11117.501 53
11118.152 58
11118.803 42
11119.454 50
11120.105 44
11120.756 39
11121.407 47
11122.058 95
11122.709 102
11123.360 119
11124.012 120
11124.663 117
11125.314 105
11125.965 86
11126.617 76
11127.268 66
11127.919 43
11128.571 36
11129.222 32
11129.873 65
11130.525 76
11131.176 66
11131.827 76
11132.479 62
11133.130 88
11133.782 93
11134.433 81
11135.085 66
11135.736 58
11136.388 59
11137.039 68
11137.691 60
11138.343 42
11138.994 60
11139.646 83
11140.298 90
11140.949 81
11141.601 83
11142.253 74
11142.904 89
11143.556 106
11144.208 100
11144.860 79
11145.512 91
11146.163 106
11146.815 98
11147.467 109
11148.119 118
11148.771 121
11149.423 126
11150.075 129
11150.727 116
11151.379 95
11152.031 94
11152.683 80
11153.335 87
11153.987 95
11154.639 87
11155.291 79
11155.943 111
11156.595 113
11157.248 87
11157.900 61
11158.552 61
11159.204 53
11159.856 44
11160.509 42
11161.161 41
11161.813 49
11162.466 56
11163.118 72
11163.770 90
11164.423 80
11165.075 65
11165.727 60
11166.380 46
11167.032 49
11167.685 58
11168.337 83
11168.990 75
11169.642 87
11170.295 98
11170.947 95
11171.600 84
11172.253 112
11172.905 97
11173.558 100
11174.211 89
11174.863 96
11175.516 86
11176.169 90
11176.821 100
11177.474 107
11178.127 133
11178.780 121
11179.433 114
11180.085 103
11180.738 105
11181.391 108
11182.044 95
11182.697 88
11183.350 98
11184.003 109
11184.656 100
11185.309 105
11185.962 116
11186.615 98
11187.268 105
11187.921 94
11188.574 85
11189.227 119
11189.880 119
11190.533 106
11191.186 84
11191.840 93
11192.493 111
11193.146 90
11193.799 68
11194.452 53
11195.106 54
11195.759 58
11196.412 53
11197.066 52
11197.719 63
11198.372 63
11199.026 47
11199.679 57
11200.333 72
11200.986 81
11201.639 68
11202.293 60
11202.946 51
11203.600 61
11204.253 102
11204.907 105
11205.561 107
11206.214 90
11206.868 75
11207.521 72
11208.175 74
11208.829 86
11209.482 84
11210.136 75
11210.790 67
11211.444 66
11212.097 70
11212.751 92
11213.405 95
11214.059 99
11214.713 115
11215.367 103
11216.020 77
11216.674 56
11217.328 60
11217.982 63
11218.636 82
11219.290 103
11219.944 99
11220.598 99
11221.252 118
11221.906 95
11222.560 67
11223.214 68
11223.868 44
11224.523 39
11225.177 38
11225.831 30
11226.485 55
11227.139 63
11227.794 74
11228.448 85
11229.102 87
11229.756 118
11230.411 100
11231.065 80
11231.719 86
11232.374 92
11233.028 107
11233.682 106
11234.337 122
11234.991 116
11235.646 127
11236.300 147
11236.955 141
11237.609 122
11238.264 92
11238.918 86
11239.573 77
11240.227 80
11240.882 91
11241.537 100
11242.191 122
11242.846 102
11243.501 84
11244.155 70
11244.810 54
11245.465 44
11246.120 45
11246.774 51
11247.429 42
11248.084 53
11248.739 61
11249.394 80
11250.049 100
11250.703 107
11251.358 96
11252.013 94
11252.668 72
11253.323 86
11253.978 88
11254.633 77
11255.288 76
11255.943 72
11256.598 55
11257.253 71
11257.909 84
11258.564 128
11259.219 130
11259.874 153
11260.529 158
11261.184 154
11261.840 135
11262.495 112
11263.150 89
11263.805 75
11264.461 80
11265.116 61
11265.771 65
11266.427 60
11267.082 69
11267.737 94
11268.393 86
11269.048 77
11269.704 69
11270.359 58
11271.015 58
11271.670 88
11272.326 96
11272.981 99
11273.637 122
11274.292 126
11274.948 125
11275.603 107
11276.259 110
11276.915 101
11277.570 74
11278.226 78
11278.882 87
11279.538 74
11280.193 79
11280.849 91
11281.505 108
11282.161 120
11282.817 124
11283.472 127
11284.128 116
11284.784 119
11285.440 109
11286.096 90
11286.752 88
11287.408 76
11288.064 66
11288.720 54
11289.376 66
11290.032 70
11290.688 88
11291.344 89
11292.000 109
11292.656 127
11293.312 130
11293.969 106
11294.625 98
11295.281 100
11295.937 94
11296.593 92
11297.250 122
11297.906 132
11298.562 119
11299.218 99
11299.875 70
11300.531 69
11301.187 59
11301.844 48
11302.500 64
11303.157 79
11303.813 91
11304.470 74
11305.126 80
11305.783 62
11306.439 52
11307.096 58
11307.752 54
11308.409 66
11309.065 89
11309.722 96
11310.379 100
11311.035 149
11311.692 146
11312.349 110
11313.005 117
11313.662 151
11314.319 127
11314.976 113
11315.632 93
11316.289 85
11316.946 73
11317.603 65
11318.260 48
11318.916 39
11319.573 87
11320.230 105
11320.887 129
11321.544 108
11322.201 102
11322.858 86
11323.515 72
11324.172 63
11324.829 90
11325.486 90
11326.143 80
11326.801 73
11327.458 71
11328.115 66
11328.772 85
11329.429 88
11330.086 113
11330.744 129
11331.401 143
11332.058 142
11332.715 127
11333.373 104
11334.030 109
11334.687 115
11335.345 111
11336.002 108
11336.659 96
11337.317 95
11337.974 86
11338.632 90
11339.289 87
11339.947 126
11340.604 151
11341.262 134
11341.919 130
11342.577 129
11343.234 95
11343.892 82
11344.550 69
11345.207 59
11345.865 76
11346.523 62
11347.180 67
11347.838 93
11348.496 81
11349.154 104
11349.811 86
11350.469 79
11351.127 93
11351.785 100
11352.443 87
11353.100 77
11353.758 81
11354.416 102
11355.074 104
11355.732 87
11356.390 90
11357.048 79
11357.706 95
11358.364 90
11359.022 88
11359.680 88
11360.338 76
11360.996 63
11361.655 70
11362.313 62
11362.971 75
11363.629 71
11364.287 79
11364.945 106
11365.604 113
11366.262 117
11366.920 116
11367.578 107
11368.237 112
11368.895 108
11369.553 93
11370.212 101
11370.870 96
11371.529 105
11372.187 85
11372.845 83
11373.504 74
11374.162 94
11374.821 101
11375.479 106
11376.138 89
11376.797 80
11377.455 84
11378.114 76
11378.772 60
11379.431 78
11380.090 108
11380.748 111
11381.407 102
11382.066 99
11382.724 90
11383.383 94
11384.042 90
11384.701 88
11385.360 82
11386.018 66
11386.677 59
11387.336 61
11387.995 53
11388.654 41
11389.313 50
11389.972 66
11390.631 89
11391.290 78
11391.949 97
11392.608 134
11393.267 151
11393.926 145
11394.585 148
11395.244 139
11395.903 122
11396.562 102
11397.221 82
11397.880 66
11398.540 59
11399.199 69
11399.858 53
11400.517 52
11401.177 115
11401.836 122
11402.495 114
11403.155 88
11403.814 81
11404.473 77
11405.133 78
11405.792 79
11406.451 88
11407.111 89
11407.770 84
11408.430 88
11409.089 83
11409.749 69
11410.408 58
11411.068 52
11411.727 71
11412.387 66
11413.047 60
11413.706 76
11414.366 91
11415.026 100
11415.685 92
11416.345 99
11417.005 120
11417.664 119
11418.324 99
11418.984 124
11419.644 133
11420.304 110
11420.963 81
11421.623 62
11422.283 92
11422.943 91
11423.603 87
11424.263 84
11424.923 81
11425.583 79
11426.243 88
11426.903 78
11427.563 66
11428.223 65
11428.883 88
11429.543 85
11430.203 78
11430.863 79
11431.523 68
11432.184 60
11432.844 53
11433.504 42
11434.164 81
11434.824 73
11435.485 67
11436.145 61
11436.805 111
11437.466 110
11438.126 106
11438.786 84
11439.447 90
11440.107 120
11440.767 114
11441.428 97
11442.088 72
11442.749 101
11443.409 87
11444.070 78
11444.730 96
11445.391 94
11446.051 75
11446.712 94
11447.373 91
11448.033 69
11448.694 67
11449.354 68
11450.015 63
11450.676 56
11451.337 90
11451.997 110
11452.658 110
11453.319 103
11453.980 102
11454.640 99
11455.301 99
11455.962 101
11456.623 99
11457.284 109
11457.945 89
11458.606 75
11459.267 86
11459.928 67
11460.589 63
11461.250 75
11461.911 64
11462.572 69
11463.233 62
11463.894 60
11464.555 82
11465.216 77
11465.877 85
11466.538 78
11467.199 66
11467.861 60
11468.522 50
11469.183 51
11469.844 52
11470.506 70
11471.167 84
11471.828 102
11472.490 107
11473.151 88
11473.812 73
11474.474 74
11475.135 95
11475.796 96
11476.458 97
11477.119 70
11477.781 54
11478.442 48
11479.104 64
11479.765 64
11480.427 60
11481.089 64
11481.750 55
11482.412 43
11483.073 48
11483.735 77
11484.397 90
11485.058 82
11485.720 85
11486.382 98
11487.044 109
11487.705 84
11488.367 61
11489.029 55
11489.691 58
11490.353 75
11491.014 73
11491.676 68
11492.338 86
11493.000 103
11493.662 91
11494.324 83
11494.986 74
11495.648 66
11496.310 60
11496.972 75
11497.634 67
11498.296 74
11498.958 95
11499.620 100
11500.282 99
11500.945 94
11501.607 84
11502.269 70
11502.931 58
11503.593 86
11504.256 100
11504.918 94
11505.580 84
11506.242 75
11506.905 85
11507.567 106
11508.230 119
11508.892 116
11509.554 110
11510.217 115
11510.879 98
11511.542 82
11512.204 86
11512.867 78
11513.529 77
11514.192 70
11514.854 83
11515.517 63
11516.179 63
11516.842 44
11517.505 49
11518.167 64
11518.830 50
11519.492 47
11520.155 54
11520.818 49
11521.481 42
11522.143 60
11522.806 69
11523.469 68
11524.132 62
11524.795 69
11525.457 60
11526.120 57
11526.783 73
11527.446 73
11528.109 53
11528.772 55
11529.435 84
11530.098 114
11530.761 94
11531.424 117
11532.087 142
11532.750 126
11533.413 113
11534.076 120
11534.739 105
11535.403 77
11536.066 66
11536.729 45
11537.392 53
11538.055 70
11538.719 79
11539.382 87
11540.045 74
11540.708 89
11541.372 78
11542.035 93
11542.698 115
11543.362 150
11544.025 143
11544.689 149
11545.352 127
11546.015 98
11546.679 89
11547.342 99
11548.006 88
11548.669 83
11549.333 97
11549.996 92
11550.660 117
11551.324 98
11551.987 77
11552.651 88
11553.315 103
11553.978 151
11554.642 147
11555.306 149
11555.969 127
11556.633 108
11557.297 85
11557.961 71
11558.625 69
11559.288 73
11559.952 78
11560.616 77
11561.280 89
11561.944 74
11562.608 63
11563.272 58
11563.936 83
11564.600 97
11565.264 91
11565.928 84
11566.592 68
11567.256 74
11567.920 58
11568.584 54
11569.248 45
11569.912 52
11570.576 60
11571.240 47
11571.905 32
11572.569 51
11573.233 65
11573.897 59
11574.562 70
11575.226 61
11575.890 50
11576.555 62
11577.219 47
11577.883 52
11578.548 53
11579.212 54
11579.876 77
11580.541 95
11581.205 85
11581.870 88
11582.534 81
11583.199 91
11583.863 79
11584.528 94
11585.193 81
11585.857 69
11586.522 81
11587.186 93
11587.851 91
11588.516 68
11589.180 51
11589.845 66
11590.510 83
11591.175 68
11591.839 70
11592.504 69
11593.169 65
11593.834 65
11594.499 70
11595.163 76
11595.828 73
11596.493 75
11597.158 85
11597.823 137
11598.488 124
11599.153 102
11599.818 86
11600.483 72
11601.148 51
11601.813 57
11602.478 61
11603.143 51
11603.808 42
11604.473 35
11605.139 33
11605.804 26
11606.469 37
11607.134 46
11607.799 44
11608.465 57
11609.130 58
11609.795 82
11610.460 88
11611.126 106
11611.791 88
11612.456 77
11613.122 63
11613.787 48
11614.453 37
11615.118 41
11615.783 49
11616.449 50
11617.114 57
11617.780 83
11618.445 79
11619.111 81
11619.777 83
11620.442 96
11621.108 69
11621.773 88
11622.439 110
11623.105 140
11623.770 113
11624.436 92
11625.102 77
11625.767 73
11626.433 63
11627.099 83
11627.765 80
11628.431 115
11629.096 108
11629.762 90
11630.428 90
11631.094 67
11631.760 64
11632.426 59
11633.092 55
11633.758 65
11634.424 64
11635.090 56
11635.756 45
11636.422 43
11637.088 40
11637.754 25
11638.420 44
11639.086 85
11639.752 84
11640.419 71
11641.085 61
11641.751 46
11642.417 72
11643.083 87
11643.750 78
11644.416 64
11645.082 53
11645.748 53
11646.415 65
11647.081 60
11647.748 58
11648.414 61
11649.080 64
11649.747 51
11650.413 47
11651.080 66
11651.746 67
11652.413 76
11653.079 84
11653.746 79
11654.412 82
11655.079 84
11655.745 74
11656.412 66
11657.079 91
11657.745 86
11658.412 73
11659.079 75
11659.745 90
11660.412 91
11661.079 94
11661.746 91
11662.412 88
11663.079 98
11663.746 101
11664.413 78
11665.080 81
11665.747 70
11666.414 81
11667.080 82
11667.747 100
11668.414 103
11669.081 89
11669.748 85
11670.415 103
11671.082 115
11671.749 93
11672.416 87
11673.084 93
11673.751 100
11674.418 105
11675.085 80
11675.752 59
11676.419 52
11677.087 56
11677.754 66
11678.421 68
11679.088 65
11679.756 74
11680.423 77
11681.090 80
11681.758 77
11682.425 95
11683.092 82
11683.760 72
11684.427 56
11685.095 39
11685.762 41
11686.429 52
11687.097 70
11687.764 66
11688.432 61
11689.100 70
11689.767 78
11690.435 103
11691.102 93
11691.770 67
11692.438 54
11693.105 40
11693.773 49
11694.441 53
11695.108 43
11695.776 74
11696.444 73
11697.112 65
11697.779 86
11698.447 87
11699.115 119
11699.783 105
11700.451 102
11701.119 100
11701.787 99
11702.455 93
11703.122 74
11703.790 78
11704.458 84
11705.126 73
11705.794 63
11706.463 37
11707.131 53
11707.799 57
11708.467 76
11709.135 64
11709.803 70
11710.471 76
11711.139 94
11711.808 90
11712.476 112
11713.144 107
11713.812 119
11714.481 116
11715.149 102
11715.817 122
11716.486 120
11717.154 128
11717.822 148
11718.491 136
11719.159 114
11719.827 98
11720.496 76
11721.164 55
11721.833 49
11722.501 39
11723.170 54
11723.838 53
11724.507 49
11725.176 48
11725.844 60
11726.513 63
11727.181 56
11727.850 42
11728.519 36
11729.187 37
11729.856 65
11730.525 62
11731.194 62
11731.862 70
11732.531 97
11733.200 108
11733.869 92
11734.538 75
11735.207 63
11735.875 72
11736.544 58
11737.213 88
11737.882 87
11738.551 90
11739.220 74
11739.889 83
11740.558 86
11741.227 69
11741.896 73
11742.565 78
11743.235 87
11743.904 130
11744.573 132
11745.242 128
11745.911 124
11746.580 112
11747.249 113
11747.919 122
11748.588 117
11749.257 99
11749.927 106
11750.596 110
11751.265 87
11751.935 81
11752.604 78
11753.273 77
11753.943 68
11754.612 79
11755.282 60
11755.951 45
11756.620 69
11757.290 69
11757.959 80
11758.629 80
11759.299 72
11759.968 92
11760.638 106
11761.307 100
11761.977 92
11762.647 74
11763.316 59
11763.986 83
11764.656 86
11765.325 68
11765.995 58
11766.665 48
11767.335 52
11768.005 52
11768.674 68
11769.344 76
11770.014 73
11770.684 68
11771.354 91
11772.024 94
11772.694 80
11773.364 74
11774.034 81
11774.704 70
11775.374 56
11776.044 42
11776.714 31
11777.384 77
11778.054 107
11778.724 97
11779.394 84
11780.064 92
11780.734 100
11781.405 112
11782.075 105
11782.745 117
11783.415 107
11784.086 105
11784.756 95
11785.426 82
11786.096 93
11786.767 76
11787.437 64
11788.107 73
11788.778 75
11789.448 96
11790.119 102
11790.789 93
11791.460 79
11792.130 75
11792.801 85
11793.471 95
11794.142 85
11794.812 102
11795.483 108
11796.153 111
11796.824 112
11797.495 113
11798.165 94
11798.836 96
11799.507 99
11800.178 99
11800.848 76
11801.519 74
11802.190 71
11802.861 76
11803.531 73
11804.202 58
11804.873 52
11805.544 75
11806.215 95
11806.886 109
11807.557 113
11808.228 100
11808.899 89
11809.570 91
11810.241 97
11810.912 89
11811.583 86
11812.254 79
11812.925 87
11813.596 85
11814.267 74
11814.938 65
11815.609 63
11816.281 75
11816.952 100
11817.623 87
11818.294 115
11818.965 106
11819.637 90
11820.308 102
11820.979 96
11821.651 104
11822.322 100
11822.993 83
11823.665 80
11824.336 65
11825.008 51
11825.679 69
11826.350 70
11827.022 96
11827.693 99
11828.365 120
11829.037 130
11829.708 128
11830.380 109
11831.051 89
11831.723 91
11832.395 76
11833.066 109
11833.738 111
11834.410 114
11835.081 113
11835.753 117
11836.425 94
11837.097 75
11837.768 64
11838.440 81
11839.112 91
11839.784 95
11840.456 105
11841.128 88
11841.799 87
11842.471 66
11843.143 51
11843.815 43
11844.487 42
11845.159 28
11845.831 26
11846.503 32
11847.175 35
11847.847 42
11848.520 60
11849.192 82
11849.864 79
11850.536 82
11851.208 78
11851.880 97
11852.552 86
11853.225 75
11853.897 62
11854.569 59
11855.242 58
11855.914 76
11856.586 63
11857.258 81
11857.931 89
11858.603 98
11859.276 112
11859.948 118
11860.620 87
11861.293 70
11861.965 68
11862.638 58
11863.310 62
11863.983 48
11864.656 34
11865.328 34
11866.001 24
11866.673 21
11867.346 28
11868.019 48
11868.691 50
11869.364 52
11870.037 67
11870.709 83
11871.382 92
11872.055 116
11872.728 118
11873.400 119
11874.073 129
11874.746 124
11875.419 113
11876.092 89
11876.765 77
11877.438 70
11878.111 45
11878.784 35
11879.456 44
11880.129 46
11880.803 39
11881.476 32
11882.149 39
11882.822 55
11883.495 72
11884.168 94
11884.841 83
11885.514 63
11886.187 75
11886.860 76
11887.534 82
11888.207 73
11888.880 68
11889.553 77
11890.227 59
11890.900 72
11891.573 79
11892.247 106
11892.920 101
11893.593 95
11894.267 81
11894.940 78
11895.614 72
11896.287 84
11896.960 82
11897.634 89
11898.307 79
11898.981 52
11899.655 33
11900.328 44
11901.002 63
11901.675 82
11902.349 89
11903.023 97
11903.696 91
11904.370 103
11905.044 114
11905.717 116
11906.391 92
11907.065 82
11907.739 73
11908.412 74
11909.086 58
11909.760 49
11910.434 43
11911.108 43
11911.782 38
11912.456 79
11913.129 96
11913.803 94
11914.477 79
11915.151 71
11915.825 49
11916.499 65
11917.173 52
11917.848 48
11918.522 50
11919.196 56
11919.870 72
11920.544 87
11921.218 87
11921.892 94
11922.566 82
11923.241 70
11923.915 75
11924.589 69
11925.263 68
11925.938 78
11926.612 92
11927.286 89
11927.961 92
11928.635 89
11929.309 84
11929.984 78
11930.658 83
11931.333 71
11932.007 67
11932.682 64
11933.356 64
11934.031 74
11934.705 80
11935.380 82
11936.054 66
11936.729 59
11937.404 53
11938.078 57
11938.753 54
11939.428 64
11940.102 79
11940.777 61
11941.452 66
11942.126 92
11942.801 88
11943.476 83
11944.151 81
11944.826 78
11945.500 85
11946.175 84
11946.850 67
11947.525 61
11948.200 80
11948.875 83
11949.550 78
11950.225 58
11950.900 67
11951.575 56
11952.250 38
11952.925 36
11953.600 34
11954.275 37
11954.950 39
11955.625 40
11956.301 47
11956.976 54
11957.651 83
11958.326 95
11959.001 94
11959.677 82
11960.352 71
11961.027 67
11961.702 50
11962.378 53
11963.053 62
11963.728 51
11964.404 53
11965.079 59
11965.755 59
11966.430 79
11967.106 81
11967.781 67
11968.456 71
11969.132 73
11969.808 71
11970.483 86
11971.159 94
11971.834 83
11972.510 82
11973.185 112
11973.861 87
11974.537 72
11975.212 80
11975.888 83
11976.564 71
11977.240 94
11977.915 90
11978.591 77
11979.267 60
11979.943 69
11980.619 58
11981.294 60
11981.970 53
11982.646 37
11983.322 36
11983.998 35
11984.674 41
11985.350 42
11986.026 45
11986.702 62
11987.378 72
11988.054 66
11988.730 66
11989.406 57
11990.082 61
11990.758 73
11991.435 79
11992.111 91
11992.787 92
11993.463 92
11994.139 82
11994.816 128
11995.492 134
11996.168 113
11996.844 96
11997.521 90
11998.197 78
11998.873 81
11999.550 74
12000.226 87
12000.903 79
12001.579 72
12002.255 80
12002.932 71
12003.608 63
12004.285 67
12004.961 52
12005.638 73
12006.315 61
12006.991 51
12007.668 50
12008.344 44
12009.021 55
12009.698 45
12010.374 33
12011.051 37
12011.728 42
12012.404 39
12013.081 40
12013.758 51
12014.435 51
12015.112 62
12015.788 83
12016.465 106
12017.142 105
12017.819 86
12018.496 72
12019.173 75
12019.850 78
12020.527 71
12021.204 99
12021.881 89
12022.558 73
12023.235 65
12023.912 61
12024.589 67
12025.266 71
12025.943 80
12026.620 67
12027.297 65
12027.975 87
12028.652 78
12029.329 74
12030.006 75
12030.684 72
12031.361 69
12032.038 74
12032.715 79
12033.393 87
12034.070 73
12034.747 58
12035.425 62
12036.102 77
12036.780 78
12037.457 85
12038.135 85
12038.812 88
12039.490 102
12040.167 104
12040.845 105
12041.522 115
12042.200 127
12042.877 110
12043.555 101
12044.233 87
12044.910 72
12045.588 59
12046.266 67
12046.943 56
12047.621 52
12048.299 56
12048.976 50
12049.654 68
12050.332 72
12051.010 91
12051.688 88
12052.366 68
12053.043 79
12053.721 75
12054.399 77
12055.077 93
12055.755 89
12056.433 86
12057.111 72
12057.789 103
12058.467 78
12059.145 79
12059.823 78
12060.501 69
12061.180 62
12061.858 54
12062.536 59
12063.214 57
12063.892 55
12064.570 50
12065.249 37
12065.927 28
12066.605 23
12067.283 11
12067.962 41
12068.640 85
12069.318 95
12069.997 99
12070.675 115
12071.353 100
12072.032 74
12072.710 97
12073.389 112
12074.067 93
12074.746 122
12075.424 125
12076.103 121
12076.781 119
12077.460 98
12078.138 78
12078.817 59
12079.496 55
12080.174 49
12080.853 74
12081.532 69
12082.210 77
12082.889 97
12083.568 100
12084.247 118
12084.925 101
12085.604 91
12086.283 95
12086.962 78
12087.641 54
12088.320 44
12088.998 43
12089.677 55
12090.356 60
12091.035 55
12091.714 61
12092.393 67
12093.072 61
12093.751 65
12094.430 65
12095.109 82
12095.788 85
12096.467 85
12097.147 65
12097.826 52
12098.505 38
12099.184 45
12099.863 61
12100.543 56
12101.222 55
12101.901 59
12102.580 81
12103.260 102
12103.939 97
12104.618 99
12105.298 116
12105.977 117
12106.656 123
12107.336 131
12108.015 120
12108.695 121
12109.374 119
12110.054 111
12110.733 110
12111.413 94
12112.092 126
12112.772 174
12113.451 154
12114.131 128
12114.810 93
12115.490 73
12116.170 60
12116.849 63
12117.529 71
12118.209 77
12118.889 68
12119.568 72
12120.248 90
12120.928 90
12121.608 79
12122.288 72
12122.967 59
12123.647 41
12124.327 36
12125.007 50
12125.687 54
12126.367 73
12127.047 75
12127.727 75
12128.407 84
12129.087 82
12129.767 55
12130.447 53
12131.127 45
12131.807 60
12132.487 70
12133.167 86
12133.847 76
12134.528 58
12135.208 65
12135.888 65
12136.568 85
12137.249 97
12137.929 107
12138.609 102
12139.289 86
12139.970 78
12140.650 59
12141.330 53
12142.011 61
12142.691 62
12143.372 60
12144.052 62
12144.733 66
12145.413 69
12146.093 75
12146.774 64
12147.455 57
12148.135 68
12148.816 65
12149.496 60
12150.177 65
12150.858 56
12151.538 62
12152.219 60
12152.900 52
12153.580 68
12154.261 86
12154.942 75
12155.622 97
12156.303 97
12156.984 93
12157.665 100
12158.346 83
12159.027 77
12159.707 68
12160.388 63
12161.069 61
12161.750 65
12162.431 56
12163.112 47
12163.793 59
12164.474 53
12165.155 65
12165.836 58
12166.517 68
12167.198 92
12167.879 95
12168.561 92
12169.242 123
12169.923 122
12170.604 95
12171.285 103
12171.966 97
12172.648 82
12173.329 69
12174.010 63
12174.692 61
12175.373 49
12176.054 62
12176.736 72
12177.417 68
12178.098 65
12178.780 67
12179.461 56
12180.143 57
12180.824 54
12181.506 54
12182.187 59
12182.869 72
12183.550 63
12184.232 65
12184.913 55
12185.595 57
12186.277 43
12186.958 72
12187.640 59
12188.322 50
12189.003 61
12189.685 83
12190.367 77
12191.048 82
12191.730 87
12192.412 82
12193.094 83
12193.776 76
12194.457 71
12195.139 62
12195.821 49
12196.503 33
12197.185 38
12197.867 54
12198.549 76
12199.231 73
12199.913 88
12200.595 89
12201.277 69
12201.959 58
12202.641 74
12203.323 102
12204.005 125
12204.688 128
12205.370 122
12206.052 99
12206.734 89
12207.416 65
12208.099 63
12208.781 72
12209.463 69
12210.145 70
12210.828 73
12211.510 55
12212.192 65
12212.875 68
12213.557 82
12214.239 100
12214.922 81
12215.604 65
12216.287 43
12216.969 34
12217.652 77
12218.334 78
12219.017 74
12219.699 71
12220.382 50
12221.065 43
12221.747 48
12222.430 45
12223.112 38
12223.795 70
12224.478 63
12225.161 53
12225.843 73
12226.526 74
12227.209 100
12227.892 84
12228.574 88
12229.257 86
12229.940 79
12230.623 90
12231.306 80
12231.989 69
12232.672 59
12233.355 61
12234.038 47
12234.721 31
12235.404 29
12236.087 51
12236.770 75
12237.453 72
12238.136 87
12238.819 85
12239.502 72
12240.185 59
12240.868 45
12241.551 50
12242.235 85
12242.918 91
12243.601 103
12244.284 98
12244.967 104
12245.651 79
12246.334 83
12247.017 75
12247.701 71
12248.384 82
12249.067 84
12249.751 88
12250.434 81
12251.118 94
12251.801 81
12252.485 75
12253.168 66
12253.852 92
12254.535 98
12255.219 99
12255.902 94
12256.586 85
12257.269 75
12257.953 71
12258.637 62
12259.320 66
12260.004 72
12260.688 60
12261.372 52
12262.055 56
12262.739 72
12263.423 69
12264.107 50
12264.790 34
12265.474 37
12266.158 52
12266.842 64
12267.526 50
12268.210 39
12268.894 47
12269.578 54
12270.262 59
12270.946 56
12271.630 66
12272.314 77
12272.998 79
12273.682 89
12274.366 88
12275.050 83
12275.734 89
12276.418 85
12277.102 113
12277.787 109
12278.471 107
12279.155 94
12279.839 81
12280.524 85
12281.208 67
12281.892 58
12282.576 66
12283.261 87
12283.945 90
12284.629 78
12285.314 80
12285.998 97
12286.683 101
12287.367 104
12288.052 95
12288.736 71
12289.421 67
12290.105 66
12290.790 101
12291.474 104
12292.159 90
12292.843 65
12293.528 90
12294.213 98
12294.897 72
12295.582 54
12296.267 65
12296.951 70
12297.636 60
12298.321 54
12299.006 62
12299.690 65
12300.375 52
12301.060 47
12301.745 41
12302.430 50
12303.115 76
12303.800 70
12304.485 55
12305.170 72
12305.854 62
12306.539 72
12307.224 80
12307.909 91
12308.595 80
12309.280 73
12309.965 66
12310.650 61
12311.335 49
12312.020 42
12312.705 65
12313.390 80
12314.076 80
12314.761 55
12315.446 61
12316.131 51
12316.816 38
12317.502 34
12318.187 36
12318.872 31
12319.558 29
12320.243 25
12320.929 54
12321.614 83
12322.299 76
12322.985 80
12323.670 84
12324.356 97
12325.041 95
12325.727 87
12326.412 77
12327.098 65
12327.783 67
12328.469 64
12329.155 72
12329.840 60
12330.526 46
12331.212 43
12331.897 59
12332.583 63
12333.269 60
12333.954 59
12334.640 51
12335.326 54
12336.012 73
12336.698 65
12337.383 58
12338.069 41
12338.755 29
12339.441 22
12340.127 21
12340.813 39
12341.499 61
12342.185 53
12342.871 45
12343.557 55
12344.243 72
12344.929 59
12345.615 57
12346.301 46
12346.987 48
12347.673 57
12348.360 67
12349.046 65
12349.732 78
12350.418 103
12351.104 102
12351.791 84
12352.477 68
12353.163 51
12353.849 47
12354.536 38
12355.222 37
12355.908 43
12356.595 59
12357.281 66
12357.968 69
12358.654 72
12359.340 72
12360.027 71
12360.713 83
12361.400 86
12362.086 64
12362.773 57
12363.460 58
12364.146 63
12364.833 69
12365.519 86
12366.206 114
12366.893 119
12367.579 134
12368.266 117
12368.953 113
12369.640 118
12370.326 110
12371.013 103
12371.700 89
12372.387 79
12373.074 63
12373.760 51
12374.447 91
12375.134 83
12375.821 71
12376.508 75
12377.195 101
12377.882 95
12378.569 72
12379.256 63
12379.943 50
12380.630 51
12381.317 55
12382.004 67
12382.691 73
12383.378 67
12384.066 71
12384.753 61
12385.440 48
12386.127 49
12386.814 51
12387.501 55
12388.189 51
12388.876 72
12389.563 85
12390.251 105
12390.938 86
12391.625 75
12392.313 75
12393.000 86
12393.687 92
12394.375 82
12395.062 68
12395.750 55
12396.437 56
12397.125 68
12397.812 83
12398.500 86
12399.187 97
12399.875 103
12400.563 84
12401.250 69
12401.938 80
12402.626 101
12403.313 92
12404.001 97
12404.689 110
12405.376 118
12406.064 107
12406.752 102
12407.440 101
12408.127 92
12408.815 66
12409.503 47
12410.191 31
12410.879 26
12411.567 67
12412.255 85
12412.943 80
12413.631 106
12414.319 85
12415.007 73
12415.695 89
12416.383 101
12417.071 88
12417.759 75
12418.447 79
12419.135 80
12419.823 94
12420.511 85
12421.199 88
12421.888 110
12422.576 117
12423.264 108
12423.952 99
12424.641 101
12425.329 91
12426.017 72
12426.706 60
12427.394 56
12428.082 74
12428.771 107
12429.459 91
12430.147 81
12430.836 64
12431.524 53
12432.213 60
12432.901 82
12433.590 85
12434.278 97
12434.967 98
12435.655 86
12436.344 74
12437.033 60
12437.721 41
12438.410 44
12439.099 55
12439.787 47
12440.476 39
12441.165 49
12441.853 51
12442.542 51
12443.231 50
12443.920 74
12444.609 67
12445.297 49
12445.986 54
12446.675 64
12447.364 66
12448.053 50
12448.742 55
12449.431 54
12450.120 65
12450.809 78
12451.498 62
12452.187 45
12452.876 52
12453.565 48
12454.254 42
12454.943 30
12455.632 23
12456.322 42
12457.011 49
12457.700 47
12458.389 47
12459.078 46
12459.768 51
12460.457 48
12461.146 59
12461.835 70
12462.525 79
12463.214 81
12463.903 88
12464.593 91
12465.282 89
12465.972 81
12466.661 75
12467.350 63
12468.040 62
12468.729 47
12469.419 39
12470.108 38
12470.798 36
12471.488 28
12472.177 14
12472.867 12
12473.556 39
12474.246 65
12474.936 71
12475.625 65
12476.315 71
12477.005 68
12477.695 65
12478.384 75
12479.074 72
12479.764 86
12480.454 70
12481.143 67
12481.833 62
12482.523 63
12483.213 80
12483.903 72
12484.593 78
12485.283 85
12485.973 91
12486.663 100
12487.353 116
12488.043 105
12488.733 95
12489.423 81
12490.113 62
12490.803 63
12491.493 54
12492.183 52
12492.874 40
12493.564 35
12494.254 46
12494.944 58
12495.634 73
12496.325 61
12497.015 58
12497.705 46
12498.396 42
12499.086 58
12499.776 47
12500.467 45
12501.157 52
12501.847 42
12502.538 41
12503.228 68
12503.919 59
12504.609 59
12505.300 60
12505.990 65
12506.681 60
12507.371 60
12508.062 54
12508.752 65
12509.443 51
12510.134 46
12510.824 58
12511.515 70
12512.206 57
12512.896 57
12513.587 79
12514.278 69
12514.969 64
12515.659 53
12516.350 57
12517.041 55
12517.732 59
12518.423 59
12519.114 80
12519.805 64
12520.496 81
12521.186 76
12521.877 91
12522.568 100
12523.259 95
12523.950 94
12524.641 87
12525.333 59
12526.024 50
12526.715 69
12527.406 64
12528.097 66
12528.788 62
12529.479 66
12530.170 52
12530.862 41
12531.553 40
12532.244 40
12532.935 61
12533.627 81
12534.318 91
12535.009 92
12535.701 104
12536.392 122
12537.083 127
12537.775 122
12538.466 100
12539.158 108
12539.849 85
12540.541 70
12541.232 54
12541.924 55
12542.615 61
12543.307 63
12543.998 67
12544.690 87
12545.381 68
12546.073 64
12546.765 84
12547.456 95
12548.148 99
12548.840 92
12549.531 80
12550.223 73
12550.915 78
12551.607 82
12552.299 74
12552.990 65
12553.682 60
12554.374 72
12555.066 76
12555.758 54
12556.450 48
12557.142 44
12557.834 45
12558.526 55
12559.218 49
12559.910 45
12560.602 60
12561.294 75
12561.986 63
12562.678 62
12563.370 69
12564.062 70
12564.754 75
12565.446 55
12566.139 60
12566.831 59
12567.523 51
12568.215 76
12568.907 63
12569.600 73
12570.292 67
12570.984 68
12571.677 89
12572.369 79
12573.061 73
12573.754 80
12574.446 74
12575.139 90
12575.831 86
12576.524 86
12577.216 107
12577.909 101
12578.601 95
12579.294 118
12579.986 155
12580.679 155
12581.371 134
12582.064 123
12582.757 120
12583.449 100
12584.142 104
12584.835 92
12585.527 80
12586.220 57
12586.913 79
12587.606 78
12588.298 77
12588.991 83
12589.684 71
12590.377 79
12591.070 106
12591.763 99
12592.456 80
12593.149 69
12593.841 61
12594.534 51
12595.227 58
12595.920 53
12596.613 45
12597.307 56
12598.000 67
12598.693 66
12599.386 56
12600.079 60
12600.772 98
12601.465 98
12602.158 85
12602.852 71
12603.545 67
12604.238 57
12604.931 53
12605.624 89
12606.318 84
12607.011 105
12607.704 117
12608.398 112
12609.091 119
12609.785 109
12610.478 86
12611.171 71
12611.865 53
12612.558 35
12613.252 23
12613.945 29
12614.639 38
12615.332 62
12616.026 94
12616.719 128
12617.413 120
12618.107 96
12618.800 94
12619.494 83
12620.188 80
12620.881 64
12621.575 71
12622.269 53
12622.962 58
12623.656 55
12624.350 60
12625.044 61
12625.738 47
12626.431 39
12627.125 28
12627.819 37
12628.513 35
12629.207 33
12629.901 35
12630.595 62
12631.289 72
12631.983 70
12632.677 65
12633.371 43
12634.065 36
12634.759 41
12635.453 34
12636.147 62
12636.841 95
12637.536 88
12638.230 83
12638.924 94
12639.618 79
12640.312 72
12641.007 74
12641.701 79
12642.395 72
12643.089 67
12643.784 72
12644.478 86
12645.172 77
12645.867 62
12646.561 71
12647.256 71
12647.950 73
12648.645 73
12649.339 65
12650.034 57
12650.728 68
12651.423 67
12652.117 60
12652.812 67
12653.506 63
12654.201 72
12654.895 52
12655.590 44
12656.285 42
12656.979 32
12657.674 32
12658.369 43
12659.064 48
12659.758 60
12660.453 74
12661.148 90
12661.843 94
12662.538 82
12663.232 87
12663.927 68
12664.622 94
12665.317 84
12666.012 67
12666.707 69
12667.402 87
12668.097 82
12668.792 79
12669.487 75
12670.182 57
12670.877 72
12671.572 80
12672.267 96
12672.962 108
12673.658 102
12674.353 92
12675.048 69
12675.743 58
12676.438 55
12677.134 48
12677.829 49
12678.524 71
12679.219 58
12679.915 55
12680.610 61
12681.305 69
12682.001 81
12682.696 83
12683.392 66
12684.087 51
12684.782 40
12685.478 61
12686.173 63
12686.869 68
12687.564 66
12688.260 74
12688.956 97
12689.651 92
12690.347 87
12691.042 76
12691.738 63
12692.434 80
12693.129 74
12693.825 67
12694.521 94
12695.216 88
12695.912 69
12696.608 75
12697.304 73
12698.000 60
12698.695 45
12699.391 30
12700.087 35
12700.783 53
12701.479 53
12702.175 63
12702.871 78
12703.567 89
12704.263 80
12704.959 69
12705.655 76
12706.351 83
12707.047 73
12707.743 62
12708.439 51
12709.135 58
12709.831 52
12710.527 63
12711.224 61
12711.920 43
12712.616 39
12713.312 62
12714.008 48
12714.705 43
12715.401 28
12716.097 45
12716.794 47
12717.490 41
12718.186 43
12718.883 61
12719.579 93
12720.276 122
12720.972 110
12721.668 79
12722.365 72
12723.061 66
12723.758 53
12724.455 65
12725.151 95
12725.848 104
12726.544 79
12727.241 59
12727.937 58
12728.634 55
12729.331 65
12730.027 63
12730.724 47
12731.421 60
12732.118 52
12732.814 48
12733.511 46
12734.208 41
12734.905 36
12735.602 31
12736.299 46
12736.995 52
12737.692 70
12738.389 60
12739.086 46
12739.783 40
12740.480 36
12741.177 27
12741.874 23
12742.571 26
12743.268 61
12743.965 78
12744.662 69
12745.359 56
12746.057 56
12746.754 48
12747.451 55
12748.148 59
12748.845 58
12749.543 60
12750.240 58
12750.937 57
12751.634 47
12752.332 39
12753.029 36
12753.726 48
12754.424 76
12755.121 78
12755.818 68
12756.516 76
12757.213 61
12757.911 59
12758.608 47
12759.306 43
12760.003 42
12760.701 44
12761.398 37
12762.096 42
12762.793 33
12763.491 26
12764.189 47
12764.886 47
12765.584 39
12766.282 27
12766.979 31
12767.677 32
12768.375 34
12769.073 43
12769.770 61
12770.468 62
12771.166 68
12771.864 56
12772.562 54
12773.259 69
12773.957 85
12774.655 91
12775.353 90
12776.051 92
12776.749 101
12777.447 118
12778.145 108
12778.843 87
12779.541 65
12780.239 56
12780.937 37
12781.635 38
12782.334 27
12783.032 42
12783.730 49
12784.428 46
12785.126 48
12785.824 44
12786.523 64
12787.221 105
12787.919 96
12788.618 79
12789.316 51
12790.014 34
12790.712 38
12791.411 52
12792.109 64
12792.808 55
12793.506 77
12794.205 79
12794.903 87
12795.601 93
12796.300 97
12796.999 85
12797.697 78
12798.396 89
12799.094 78
12799.793 71
12800.491 66
12801.190 69
12801.889 65
12802.587 83
12803.286 74
12803.985 61
12804.683 68
12805.382 77
12806.081 66
12806.780 53
12807.479 100
12808.177 111
12808.876 90
12809.575 86
12810.274 71
12810.973 59
12811.672 57
12812.371 48
12813.070 47
12813.769 39
12814.468 31
12815.167 41
12815.866 58
12816.565 62
12817.264 54
12817.963 38
12818.662 51
12819.361 51
12820.060 47
12820.760 44
12821.459 42
12822.158 51
12822.857 54
12823.556 60
12824.256 75
12824.955 103
12825.654 103
12826.354 81
12827.053 74
12827.752 79
12828.452 59
12829.151 42
12829.851 36
12830.550 57
12831.249 49
12831.949 42
12832.648 63
12833.348 68
12834.047 67
12834.747 87
12835.447 87
12836.146 80
12836.846 70
12837.545 50
12838.245 42
12838.945 43
12839.644 81
12840.344 83
12841.044 75
12841.744 75
12842.443 73
12843.143 65
12843.843 50
12844.543 55
12845.243 63
12845.942 71
12846.642 82
12847.342 109
12848.042 93
12848.742 73
12849.442 79
12850.142 62
12850.842 57
12851.542 48
12852.242 67
12852.942 54
12853.642 60
12854.342 59
12855.042 67
12855.742 63
12856.443 47
12857.143 61
12857.843 79
12858.543 97
12859.243 95
12859.944 91
12860.644 106
12861.344 100
12862.044 99
12862.745 71
12863.445 89
12864.145 90
12864.846 90
12865.546 114
12866.247 102
12866.947 115
12867.648 135
12868.348 165
12869.049 153
12869.749 138
12870.450 110
12871.150 85
12871.851 77
12872.551 79
12873.252 73
12873.952 54
12874.653 84
12875.354 84
12876.054 80
12876.755 68
12877.456 65
12878.157 51
12878.857 62
12879.558 72
12880.259 69
12880.960 66
12881.661 62
12882.361 66
12883.062 68
12883.763 55
12884.464 39
12885.165 33
12885.866 26
12886.567 29
12887.268 62
12887.969 59
12888.670 54
12889.371 52
12890.072 54
12890.773 60
12891.474 60
12892.175 77
12892.876 98
12893.578 86
12894.279 72
12894.980 67
12895.681 64
12896.382 65
12897.084 62
12897.785 88
12898.486 97
12899.188 80
12899.889 69
12900.590 68
12901.292 80
12901.993 80
12902.694 69
12903.396 57
12904.097 56
12904.799 52
12905.500 73
12906.202 67
12906.903 65
12907.605 73
12908.306 75
12909.008 73
12909.710 84
12910.411 70
12911.113 54
12911.814 41
12912.516 35
12913.218 34
12913.920 23
12914.621 22
12915.323 25
12916.025 28
12916.727 49
12917.428 56
12918.130 60
12918.832 61
12919.534 71
12920.236 80
12920.938 104
12921.640 99
12922.342 114
12923.043 137
12923.745 118
12924.447 106
12925.149 78
12925.852 60
12926.554 69
12927.256 55
12927.958 47
12928.660 71
12929.362 103
12930.064 117
12930.766 117
12931.468 106
12932.171 86
12932.873 104
12933.575 124
12934.277 112
12934.980 95
12935.682 76
12936.384 75
12937.087 74
12937.789 92
12938.491 76
12939.194 50
12939.896 71
12940.599 66
12941.301 63
12942.004 77
12942.706 92
12943.409 87
12944.111 92
12944.814 110
12945.516 108
12946.219 123
12946.921 114
12947.624 97
12948.327 75
12949.029 69
12949.732 59
12950.435 78
12951.138 105
12951.840 106
12952.543 89
12953.246 81
12953.949 76
12954.651 99
12955.354 85
12956.057 73
12956.760 78
12957.463 80
12958.166 79
12958.869 88
12959.572 111
12960.275 89
12960.978 77
12961.681 71
12962.384 69
12963.087 75
12963.790 56
12964.493 47
12965.196 47
12965.899 81
12966.602 98
12967.305 108
12968.009 88
12968.712 83
12969.415 91
12970.118 81
12970.822 62
12971.525 49
12972.228 32
12972.931 22
12973.635 18
12974.338 15
12975.041 38
12975.745 43
12976.448 45
12977.152 43
12977.855 57
12978.559 44
12979.262 28
12979.966 15
12980.669 10
12981.373 15
12982.076 44
12982.780 54
12983.483 62
12984.187 58
12984.891 49
12985.594 40
12986.298 58
12987.002 68
12987.705 67
12988.409 70
12989.113 93
12989.817 105
12990.520 81
12991.224 67
12991.928 62
12992.632 59
12993.336 43
12994.040 63
12994.744 67
12995.448 63
12996.152 60
12996.855 67
12997.559 82
12998.263 100
12998.967 102
12999.672 106
13000.376 88
13001.080 95
13001.784 118
13002.488 117
13003.192 103
13003.896 90
13004.600 102
13005.305 103
13006.009 109
13006.713 93
13007.417 109
13008.122 112
13008.826 91
13009.530 82
13010.234 70
13010.939 80
13011.643 76
13012.348 71
13013.052 76
13013.756 75
13014.461 57
13015.165 45
13015.870 40
13016.574 46
13017.279 60
13017.983 68
13018.688 75
13019.392 104
13020.097 104
13020.802 96
13021.506 82
13022.211 60
13022.916 58
13023.620 54
13024.325 44
13025.030 45
13025.734 50
13026.439 57
13027.144 50
13027.849 60
13028.554 55
13029.258 70
13029.963 66
13030.668 58
13031.373 64
13032.078 67
13032.783 61
13033.488 36
13034.193 49
13034.898 68
13035.603 57
13036.308 42
13037.013 36
13037.718 33
13038.423 48
13039.128 65
13039.833 66
13040.539 65
13041.244 50
13041.949 48
13042.654 59
13043.359 75
13044.065 85
13044.770 86
13045.475 63
13046.180 61
13046.886 43
13047.591 33
13048.296 29
13049.002 34
13049.707 39
13050.413 55
13051.118 57
13051.824 58
13052.529 61
13053.235 54
13053.940 52
13054.646 41
13055.351 51
13056.057 43
13056.762 47
13057.468 47
13058.173 76
13058.879 69
13059.585 57
13060.290 56
13060.996 59
13061.702 68
13062.408 58
13063.113 56
13063.819 47
13064.525 55
13065.231 87
13065.937 82
13066.642 94
13067.348 87
13068.054 85
13068.760 117
13069.466 129
13070.172 125
13070.878 120
13071.584 117
13072.290 109
13072.996 147
13073.702 124
13074.408 129
13075.114 132
13075.820 112
13076.526 100
13077.233 95
13077.939 91
13078.645 78
13079.351 70
13080.057 98
13080.764 101
13081.470 93
13082.176 86
13082.882 61
13083.589 46
13084.295 43
13085.001 38
13085.708 66
13086.414 72
13087.121 79
13087.827 74
13088.533 70
13089.240 71
13089.946 91
13090.653 76
13091.359 64
13092.066 58
13092.773 64
13093.479 63
13094.186 60
13094.892 55
13095.599 67
13096.306 73
13097.012 62
13097.719 46
13098.426 50
13099.132 55
13099.839 68
13100.546 65
13101.253 58
13101.960 45
13102.666 38
13103.373 30
13104.080 21
13104.787 13
13105.494 18
13106.201 30
13106.908 34
13107.615 50
13108.322 59
13109.029 65
13109.736 52
13110.443 39
13111.150 42
13111.857 31
13112.564 45
13113.271 48
13113.978 42
13114.685 40
13115.393 59
13116.100 90
13116.807 83
13117.514 79
13118.221 74
13118.929 62
13119.636 59
13120.343 47
13121.051 59
13121.758 51
13122.465 60
13123.173 83
13123.880 72
13124.588 71
13125.295 66
13126.002 48
13126.710 45
13127.417 34
13128.125 33
13128.833 34
13129.540 40
13130.248 46
13130.955 59
13131.663 74
13132.370 59
13133.078 52
13133.786 57
13134.493 64
13135.201 57
13135.909 60
13136.617 70
13137.324 66
13138.032 69
13138.740 62
13139.448 58
13140.156 98
13140.864 104
13141.571 125
13142.279 118
13142.987 94
13143.695 85
13144.403 80
13145.111 82
13145.819 98
13146.527 92
13147.235 70
13147.943 60
13148.651 52
13149.359 60
13150.067 60
13150.776 51
13151.484 63
13152.192 65
13152.900 49
13153.608 43
13154.317 40
13155.025 35
13155.733 47
13156.441 88
13157.150 102
13157.858 87
13158.566 88
13159.275 95
13159.983 89
13160.691 75
13161.400 56
13162.108 52
13162.817 52
13163.525 60
13164.234 62
13164.942 49
13165.651 41
13166.359 46
13167.068 76
13167.776 88
13168.485 82
13169.194 84
13169.902 91
13170.611 109
13171.320 104
13172.028 77
13172.737 61
13173.446 61
13174.155 69
13174.863 68
13175.572 58
13176.281 58
13176.990 62
13177.699 65
13178.407 58
13179.116 81
13179.825 88
13180.534 111
13181.243 113
13181.952 94
13182.661 95
13183.370 77
13184.079 64
13184.788 73
13185.497 62
13186.206 57
13186.915 52
13187.625 57
13188.334 67
13189.043 87
13189.752 106
13190.461 109
13191.170 89
13191.880 71
13192.589 60
13193.298 54
13194.007 65
13194.717 107
13195.426 111
13196.135 119
13196.845 100
13197.554 97
13198.264 94
13198.973 103
13199.683 99
13200.392 89
13201.101 79
13201.811 63
13202.520 60
13203.230 44
13203.940 42
13204.649 39
13205.359 33
13206.068 29
13206.778 39
13207.488 51
13208.197 62
13208.907 57
13209.617 58
13210.327 57
13211.036 39
13211.746 47
13212.456 70
13213.166 74
13213.875 99
13214.585 88
13215.295 85
13216.005 73
13216.715 54
13217.425 46
13218.135 52
13218.845 62
13219.555 64
13220.265 47
13220.975 56
13221.685 73
13222.395 84
13223.105 72
13223.815 64
13224.525 65
13225.235 72
13225.945 67
13226.656 66
13227.366 73
13228.076 71
13228.786 75
13229.496 71
13230.207 69
13230.917 58
13231.627 63
13232.338 65
13233.048 81
13233.758 80
13234.469 66
13235.179 74
13235.890 68
13236.600 58
13237.310 72
13238.021 65
13238.731 54
13239.442 46
13240.152 52
13240.863 55
13241.574 43
13242.284 36
13242.995 37
13243.705 53
13244.416 49
13245.127 48
13245.837 38
13246.548 75
13247.259 95
13247.970 90
13248.680 85
13249.391 74
13250.102 63
13250.813 47
13251.524 42
13252.234 46
13252.945 59
13253.656 50
13254.367 38
13255.078 42
13255.789 33
13256.500 59
13257.211 72
13257.922 69
13258.633 76
13259.344 98
13260.055 93
13260.766 85
13261.477 95
13262.189 86
13262.900 101
13263.611 102
13264.322 79
13265.033 81
13265.744 76
13266.456 73
13267.167 84
13267.878 75
13268.590 66
13269.301 45
13270.012 36
13270.724 47
13271.435 35
13272.146 46
13272.858 35
13273.569 42
13274.281 37
13274.992 42
13275.704 31
13276.415 44
13277.127 39
13277.838 41
13278.550 44
13279.261 51
13279.973 51
13280.684 41
13281.396 40
13282.108 40
13282.819 43
13283.531 38
13284.243 72
13284.955 66
13285.666 84
13286.378 87
13287.090 87
13287.802 85
13288.514 79
13289.225 107
13289.937 111
13290.649 123
13291.361 101
13292.073 95
13292.785 118
13293.497 113
13294.209 92
13294.921 71
13295.633 54
13296.345 42
13297.057 49
13297.769 53
13298.481 58
13299.193 68
13299.906 111
13300.618 85
13301.330 71
13302.042 58
13302.754 52
13303.467 42
13304.179 80
13304.891 81
13305.603 77
13306.316 73
13307.028 65
13307.740 62
13308.453 75
13309.165 98
13309.877 95
13310.590 79
13311.302 60
13312.015 38
13312.727 32
13313.440 32
13314.152 25
13314.865 31
13315.577 44
13316.290 38
13317.003 53
13317.715 51
13318.428 53
13319.140 41
13319.853 39
13320.566 52
13321.279 62
13321.991 84
13322.704 101
13323.417 91
13324.130 96
13324.842 88
13325.555 80
13326.268 71
13326.981 54
13327.694 58
13328.407 74
13329.120 64
13329.833 71
13330.546 71
13331.259 92
13331.972 107
13332.685 112
13333.398 105
13334.111 96
13334.824 73
13335.537 57
13336.250 39
13336.963 31
13337.676 28
13338.389 40
13339.103 54
13339.816 67
13340.529 57
13341.242 51
13341.955 45
13342.669 36
13343.382 32
13344.095 31
13344.809 43
13345.522 43
13346.235 46
13346.949 64
13347.662 59
13348.376 52
13349.089 41
13349.803 36
13350.516 57
13351.230 79
13351.943 102
13352.657 99
13353.370 94
13354.084 82
13354.798 73
13355.511 87
13356.225 87
13356.938 77
13357.652 75
13358.366 84
13359.080 72
13359.793 60
13360.507 49
13361.221 46
13361.935 43
13362.648 59
13363.362 47
13364.076 44
13364.790 61
13365.504 75
13366.218 105
13366.932 101
13367.646 89
13368.360 78
13369.074 62
13369.788 49
13370.502 36
13371.216 32
13371.930 27
13372.644 49
13373.358 60
13374.072 75
13374.786 95
13375.500 78
13376.215 68
13376.929 61
13377.643 58
13378.357 59
13379.072 78
13379.786 61
13380.500 55
13381.214 46
13381.929 78
13382.643 131
13383.358 144
13384.072 135
13384.786 115
13385.501 91
13386.215 94
13386.930 100
13387.644 108
13388.359 101
13389.073 84
13389.788 119
13390.502 111
13391.217 96
13391.932 80
13392.646 62
13393.361 51
13394.075 92
13394.790 76
13395.505 74
13396.220 67
13396.934 59
13397.649 46
13398.364 69
13399.079 58
13399.793 69
13400.508 61
13401.223 47
13401.938 55
13402.653 48
13403.368 45
13404.083 46
13404.798 34
13405.513 47
13406.228 72
13406.943 75
13407.658 80
13408.373 70
13409.088 66
13409.803 58
13410.518 40
13411.233 38
13411.948 70
13412.663 52
13413.378 64
13414.094 76
13414.809 98
13415.524 126
13416.239 114
13416.955 97
13417.670 104
13418.385 102
13419.101 80
13419.816 64
13420.531 67
13421.247 73
13421.962 69
13422.677 48
13423.393 53
13424.108 54
13424.824 52
13425.539 54
13426.255 53
13426.970 47
13427.686 46
13428.402 39
13429.117 58
13429.833 58
13430.548 47
13431.264 57
13431.980 74
13432.695 70
13433.411 61
13434.127 50
13434.843 47
13435.558 59
13436.274 58
13436.990 50
13437.706 43
13438.422 41
13439.137 37
13439.853 53
13440.569 49
13441.285 45
13442.001 62
13442.717 67
13443.433 62
13444.149 89
13444.865 104
13445.581 110
13446.297 101
13447.013 82
13447.729 86
13448.445 67
13449.162 71
13449.878 67
13450.594 69
13451.310 63
13452.026 58
13452.742 76
13453.459 77
13454.175 86
13454.891 74
13455.608 70
13456.324 80
13457.040 67
13457.757 67
13458.473 52
13459.189 53
13459.906 73
13460.622 73
13461.339 74
13462.055 58
13462.772 52
13463.488 49
13464.205 60
13464.921 69
13465.638 69
13466.354 86
13467.071 72
13467.788 53
13468.504 49
13469.221 56
13469.938 49
13470.654 33
13471.371 35
13472.088 68
13472.805 73
13473.521 111
13474.238 103
13474.955 99
13475.672 95
13476.389 72
13477.106 59
13477.822 66
13478.539 55
13479.256 50
13479.973 59
13480.690 65
13481.407 50
13482.124 49
13482.841 55
13483.558 37
13484.275 27
13484.992 27
13485.710 26
13486.427 37
13487.144 31
13487.861 48
13488.578 51
13489.295 53
13490.013 43
13490.730 45
13491.447 39
13492.164 43
13492.882 52
13493.599 43
13494.316 43
13495.034 28
13495.751 38
13496.468 45
13497.186 41
13497.903 46
13498.621 47
13499.338 72
13500.056 77
13500.773 79
13501.491 71
13502.208 70
13502.926 68
13503.643 74
13504.361 66
13505.079 66
13505.796 76
13506.514 69
13507.232 60
13507.949 65
13508.667 75
13509.385 97
13510.102 92
13510.820 66
13511.538 48
13512.256 38
13512.974 53
13513.691 62
13514.409 61
13515.127 48
13515.845 66
13516.563 57
13517.281 53
13517.999 44
13518.717 48
13519.435 58
13520.153 56
13520.871 51
13521.589 50
13522.307 67
13523.025 104
13523.743 126
13524.461 147
13525.180 123
13525.898 119
13526.616 101
13527.334 81
13528.052 78
13528.771 66
13529.489 74
13530.207 88
13530.926 89
13531.644 100
13532.362 108
13533.081 100
13533.799 90
13534.517 87
13535.236 67
13535.954 56
13536.673 52
13537.391 44
13538.110 74
13538.828 65
13539.547 79
13540.265 77
13540.984 76
13541.702 78
13542.421 76
13543.140 60
13543.858 66
13544.577 90
13545.296 79
13546.014 79
13546.733 60
13547.452 56
13548.171 44
13548.889 35
13549.608 33
13550.327 30
13551.046 50
13551.765 57
13552.484 58
13553.203 65
13553.921 62
13554.640 74
13555.359 64
13556.078 44
13556.797 34
13557.516 51
13558.235 67
13558.954 56
13559.674 49
13560.393 44
13561.112 36
13561.831 52
13562.550 52
13563.269 44
13563.988 47
13564.708 39
13565.427 40
13566.146 61
13566.865 79
13567.585 87
13568.304 85
13569.023 78
13569.743 82
13570.462 83
13571.181 74
13571.901 71
13572.620 89
13573.340 98
13574.059 99
13574.778 111
13575.498 95
13576.217 70
13576.937 55
13577.657 54
13578.376 47
13579.096 47
13579.815 32
13580.535 37
13581.255 50
13581.974 62
13582.694 81
13583.414 67
13584.133 67
13584.853 70
13585.573 69
13586.293 77
13587.012 56
13587.732 51
13588.452 57
13589.172 84
13589.892 83
13590.612 70
13591.332 63
13592.051 58
13592.771 68
13593.491 59
13594.211 62
13594.931 50
13595.651 52
13596.371 50
13597.092 64
13597.812 105
13598.532 109
13599.252 86
13599.972 68
13600.692 77
13601.412 73
13602.133 55
13602.853 49
13603.573 43
13604.293 44
13605.014 50
13605.734 48
13606.454 47
13607.174 66
13607.895 52
13608.615 42
13609.336 70
13610.056 61
13610.776 55
13611.497 48
13612.217 55
13612.938 74
13613.658 75
13614.379 70
13615.099 79
13615.820 61
13616.541 50
13617.261 45
13617.982 61
13618.702 60
13619.423 72
13620.144 73
13620.864 58
13621.585 39
13622.306 36
13623.027 39
13623.747 55
13624.468 61
13625.189 53
13625.910 58
13626.631 67
13627.351 66
13628.072 45
13628.793 45
13629.514 52
13630.235 66
13630.956 57
13631.677 51
13632.398 64
13633.119 76
13633.840 61
13634.561 47
13635.282 39
13636.003 59
13636.725 63
13637.446 81
13638.167 74
13638.888 62
13639.609 61
13640.330 57
13641.052 56
13641.773 47
13642.494 31
13643.215 23
13643.937 33
13644.658 41
13645.379 49
13646.101 50
13646.822 52
13647.544 49
13648.265 41
13648.986 37
13649.708 31
13650.429 26
13651.151 48
13651.872 63
13652.594 74
13653.315 68
13654.037 60
13654.759 46
13655.480 62
13656.202 61
13656.923 47
13657.645 49
13658.367 63
13659.089 82
13659.810 120
13660.532 109
13661.254 92
13661.976 79
13662.697 65
13663.419 62
13664.141 65
13664.863 54
13665.585 67
13666.307 75
13667.029 75
13667.751 61
13668.472 60
13669.194 59
13669.916 44
13670.638 34
13671.360 33
13672.083 32
13672.805 35
13673.527 35
13674.249 50
13674.971 53
13675.693 38
13676.415 32
13677.137 37
13677.860 35
13678.582 33
13679.304 60
13680.026 100
13680.749 112
13681.471 104
13682.193 132
13682.916 106
13683.638 100
13684.360 97
13685.083 83
13685.805 73
13686.528 79
13687.250 67
13687.972 61
13688.695 47
13689.417 40
13690.140 57
13690.863 70
13691.585 72
13692.308 82
13693.030 86
13693.753 73
13694.476 63
13695.198 67
13695.921 72
13696.644 83
13697.366 78
13698.089 70
13698.812 64
13699.535 51
13700.257 82
13700.980 92
13701.703 89
13702.426 86
13703.149 70
13703.872 64
13704.595 61
13705.318 97
13706.040 86
13706.763 83
13707.486 100
13708.209 84
13708.932 80
13709.655 86
13710.379 96
13711.102 86
13711.825 73
13712.548 79
13713.271 82
13713.994 68
13714.717 59
13715.441 79
13716.164 114
13716.887 124
13717.610 131
13718.334 138
13719.057 120
13719.780 124
13720.503 106
13721.227 87
13721.950 87
13722.674 66
13723.397 67
13724.120 92
13724.844 79
13725.567 83
13726.291 89
13727.014 92
13727.738 79
13728.461 84
13729.185 66
13729.908 65
13730.632 51
13731.356 66
13732.079 57
13732.803 51
13733.527 61
13734.250 78
13734.974 82
13735.698 73
13736.422 61
13737.145 47
13737.869 46
13738.593 63
13739.317 61
13740.041 51
13740.764 57
13741.488 53
13742.212 49
13742.936 60
13743.660 54
13744.384 56
13745.108 42
13745.832 29
13746.556 35
13747.280 56
13748.004 61
13748.728 51
13749.452 35
13750.176 31
13750.901 62
13751.625 69
13752.349 86
13753.073 98
13753.797 107
13754.522 107
13755.246 93
13755.970 84
13756.694 68
13757.419 68
13758.143 67
13758.867 63
13759.592 57
13760.316 53
13761.040 51
13761.765 43
13762.489 68
13763.214 89
13763.938 110
13764.663 106
13765.387 97
13766.112 67
13766.836 47
13767.561 43
13768.285 37
13769.010 53
13769.735 92
13770.459 103
13771.184 104
13771.909 100
13772.633 96
13773.358 78
13774.083 91
13774.808 95
13775.532 101
13776.257 89
13776.982 89
13777.707 84
13778.432 58
13779.157 54
13779.882 59
13780.606 49
13781.331 49
13782.056 60
13782.781 61
13783.506 58
13784.231 61
13784.956 55
13785.681 67
13786.406 67
13787.132 67
13787.857 54
13788.582 44
13789.307 29
13790.032 33
13790.757 39
13791.482 65
13792.208 83
13792.933 91
13793.658 87
13794.383 72
13795.109 66
13795.834 74
13796.559 58
13797.285 34
13798.010 48
13798.736 63
13799.461 76
13800.186 96
13800.912 93
13801.637 82
13802.363 63
13803.088 48
13803.814 53
13804.539 59
13805.265 54
13805.991 88
13806.716 69
13807.442 63
13808.167 91
13808.893 83
13809.619 68
13810.344 70
13811.070 82
13811.796 61
13812.522 52
13813.247 53
13813.973 66
13814.699 59
13815.425 59
13816.151 51
13816.877 71
13817.602 78
13818.328 85
13819.054 81
13819.780 90
13820.506 87
13821.232 76
13821.958 67
13822.684 65
13823.410 73
13824.136 63
13824.862 47
13825.589 42
13826.315 47
13827.041 70
13827.767 52
13828.493 52
13829.219 46
13829.946 57
13830.672 66
13831.398 55
13832.124 50
13832.851 54
13833.577 52
13834.303 42
13835.030 30
13835.756 28
13836.482 46
13837.209 81
13837.935 71
13838.662 67
13839.388 64
13840.115 80
13840.841 90
13841.568 90
13842.294 91
13843.021 89
13843.747 85
13844.474 64
13845.200 62
13845.927 84
13846.654 81
13847.380 78
13848.107 60
13848.834 61
13849.561 37
13850.287 28
13851.014 22
13851.741 31
13852.468 85
13853.194 98
13853.921 88
13854.648 88
13855.375 74
13856.102 81
13856.829 100
13857.556 90
13858.283 105
13859.010 96
13859.737 96
13860.464 75
13861.191 64
13861.918 53
13862.645 70
13863.372 66
13864.099 53
13864.826 40
13865.553 32
13866.281 23
13867.008 26
13867.735 35
13868.462 39
13869.189 39
13869.917 55
13870.644 76
13871.371 79
13872.099 67
13872.826 47
13873.553 61
13874.281 57
13875.008 61
13875.736 44
13876.463 53
13877.190 58
13877.918 72
13878.645 52
13879.373 45
13880.100 38
13880.828 48
13881.556 55
13882.283 57
13883.011 49
13883.738 41
13884.466 61
13885.194 52
13885.921 59
13886.649 69
13887.377 80
13888.105 88
13888.832 102
13889.560 88
13890.288 80
13891.016 58
13891.744 75
13892.471 77
13893.199 97
13893.927 100
13894.655 129
13895.383 110
13896.111 90
13896.839 72
13897.567 73
13898.295 82
13899.023 102
13899.751 82
13900.479 77
13901.207 100
13901.935 94
13902.663 90
13903.392 86
13904.120 73
13904.848 62
13905.576 44
13906.304 48
13907.033 53
13907.761 54
13908.489 67
13909.217 74
13909.946 84
13910.674 74
13911.402 73
13912.131 55
13912.859 41
13913.588 43
13914.316 43
13915.045 57
13915.773 50
13916.501 49
13917.230 41
13917.958 32
13918.687 34
13919.416 45
13920.144 56
13920.873 56
13921.601 54
13922.330 64
13923.059 54
13923.787 59
13924.516 76
13925.245 65
13925.974 50
13926.702 47
13927.431 53
13928.160 54
13928.889 68
13929.618 68
13930.346 54
13931.075 55
13931.804 53
13932.533 41
13933.262 42
13933.991 49
13934.720 39
13935.449 46
13936.178 43
13936.907 42
13937.636 34
13938.365 36
13939.094 35
13939.823 36
13940.552 38
13941.281 56
13942.011 46
13942.740 46
13943.469 38
13944.198 39
13944.927 34
13945.657 37
13946.386 32
13947.115 32
13947.845 41
13948.574 44
13949.303 39
13950.033 61
13950.762 88
13951.491 98
13952.221 86
13952.950 59
13953.680 59
13954.409 43
13955.139 46
13955.868 46
13956.598 32
13957.327 52
13958.057 54
13958.786 48
13959.516 40
13960.246 39
13960.975 59
13961.705 85
13962.435 66
13963.164 54
13963.894 61
13964.624 102
13965.354 91
13966.083 80
13966.813 104
13967.543 100
13968.273 76
13969.003 79
13969.733 80
13970.463 66
13971.192 66
13971.922 65
13972.652 58
13973.382 50
13974.112 53
13974.842 52
13975.572 37
13976.302 29
13977.033 28
13977.763 41
13978.493 49
13979.223 60
13979.953 64
13980.683 69
13981.413 65
13982.144 67
13982.874 64
13983.604 53
13984.334 45
13985.065 55
13985.795 44
13986.525 28
13987.256 34
13987.986 46
13988.716 51
13989.447 54
13990.177 57
13990.908 56
13991.638 52
13992.368 58
13993.099 68
13993.829 77
13994.560 83
13995.291 85
13996.021 85
13996.752 61
13997.482 55
13998.213 55
13998.944 51
13999.674 75
14000.405 72
14001.136 63
14001.866 77
14002.597 66
14003.328 73
14004.059 69
14004.789 53
14005.520 49
14006.251 47
14006.982 41
14007.713 53
14008.444 75
14009.175 78
14009.906 83
14010.637 88
14011.368 73
14012.098 79
14012.829 69
14013.561 66
14014.292 52
14015.023 38
14015.754 58
14016.485 65
14017.216 85
14017.947 105
14018.678 129
14019.409 105
14020.141 82
14020.872 88
14021.603 77
14022.334 81
14023.066 68
14023.797 66
14024.528 62
14025.260 91
14025.991 75
14026.722 81
14027.454 72
14028.185 70
14028.917 62
14029.648 67
14030.379 57
14031.111 77
14031.842 63
14032.574 64
14033.306 80
14034.037 87
14034.769 99
14035.500 95
14036.232 78
14036.964 55
14037.695 45
14038.427 66
14039.159 80
14039.890 79
14040.622 68
14041.354 72
14042.086 60
14042.817 57
14043.549 57
14044.281 54
14045.013 48
14045.745 40
14046.477 41
14047.208 48
14047.940 46
14048.672 66
14049.404 76
14050.136 86
14050.868 78
14051.600 62
14052.332 59
14053.064 43
14053.796 72
14054.529 113
14055.261 100
14055.993 83
14056.725 93
14057.457 114
14058.189 94
14058.922 91
14059.654 71
14060.386 68
14061.118 70
14061.851 68
14062.583 57
14063.315 60
14064.048 56
14064.780 62
14065.512 48
14066.245 36
14066.977 36
14067.710 30
14068.442 26
14069.175 38
14069.907 47
14070.640 50
14071.372 55
14072.105 74
14072.837 62
14073.570 52
14074.302 57
14075.035 65
14075.768 56
14076.500 52
14077.233 59
14077.966 50
14078.699 69
14079.431 61
14080.164 76
14080.897 66
14081.630 56
14082.362 45
14083.095 63
14083.828 68
14084.561 90
14085.294 82
14086.027 71
14086.760 65
14087.493 55
14088.226 56
14088.959 89
14089.692 82
14090.425 71
14091.158 71
14091.891 76
14092.624 58
14093.357 89
14094.090 143
14094.823 140
14095.557 111
14096.290 95
14097.023 81
14097.756 100
14098.489 89
14099.223 84
14099.956 93
14100.689 93
14101.423 85
14102.156 91
14102.889 87
14103.623 84
14104.356 89
14105.089 76
14105.823 58
14106.556 49
14107.290 36
14108.023 30
14108.757 21
14109.490 19
14110.224 38
14110.957 39
14111.691 51
14112.425 38
14113.158 44
14113.892 50
14114.626 53
14115.359 58
14116.093 92
14116.827 118
14117.560 104
14118.294 84
14119.028 85
14119.762 85
14120.496 79
14121.229 67
14121.963 59
14122.697 72
14123.431 75
14124.165 77
14124.899 63
14125.633 61
14126.367 61
14127.101 69
14127.835 68
14128.569 54
14129.303 85
14130.037 82
14130.771 88
14131.505 91
14132.239 94
14132.973 100
14133.708 103
14134.442 97
14135.176 84
14135.910 83
14136.644 73
14137.379 100
14138.113 101
14138.847 112
14139.582 91
14140.316 80
14141.050 69
14141.785 58
14142.519 75
14143.253 53
14143.988 51
14144.722 56
14145.457 59
14146.191 48
14146.926 69
14147.660 95
14148.395 114
14149.129 124
14149.864 121
14150.599 100
14151.333 100
14152.068 99
14152.802 103
14153.537 92
14154.272 95
14155.007 80
14155.741 70
14156.476 56
14157.211 61
14157.946 57
14158.680 56
14159.415 49
14160.150 65
14160.885 59
14161.620 62
14162.355 88
14163.090 87
14163.825 97
14164.560 87
14165.295 93
14166.030 81
14166.765 69
14167.500 54
14168.235 44
14168.970 46
14169.705 44
14170.440 40
14171.175 40
14171.910 56
14172.645 43
14173.381 29
14174.116 31
14174.851 46
14175.586 62
14176.322 65
14177.057 89
14177.792 78
14178.527 80
14179.263 69
14179.998 77
14180.734 67
14181.469 66
14182.204 50
14182.940 59
14183.675 65
14184.411 72
14185.146 76
14185.882 65
14186.617 62
14187.353 72
14188.088 85
14188.824 78
14189.560 79
14190.295 68
14191.031 58
14191.767 56
14192.502 44
14193.238 52
14193.974 53
14194.709 72
14195.445 57
14196.181 86
14196.917 88
14197.653 69
14198.389 70
14199.124 80
14199.860 78
14200.596 86
14201.332 76
14202.068 79
14202.804 73
14203.540 64
14204.276 75
14205.012 61
14205.748 46
14206.484 62
14207.220 59
14207.956 68
14208.692 54
14209.428 52
14210.165 45
14210.901 42
14211.637 26
14212.373 24
14213.109 38
14213.846 44
14214.582 79
14215.318 77
14216.054 78
14216.791 85
14217.527 97
14218.263 90
14219.000 85
14219.736 77
14220.473 59
14221.209 41
14221.946 44
14222.682 61
14223.418 60
14224.155 52
14224.892 60
14225.628 62
14226.365 54
14227.101 59
14227.838 62
14228.574 50
14229.311 53
14230.048 60
14230.784 57
14231.521 44
14232.258 35
14232.995 49
14233.731 51
14234.468 47
14235.205 38
14235.942 33
14236.679 45
14237.415 59
14238.152 57
14238.889 59
14239.626 73
14240.363 79
14241.100 59
14241.837 41
14242.574 36
14243.311 34
14244.048 45
14244.785 38
14245.522 36
14246.259 42
14246.996 34
14247.733 40
14248.471 46
14249.208 40
14249.945 47
14250.682 62
14251.419 76
14252.157 83
14252.894 68
14253.631 53
14254.368 46
14255.106 45
14255.843 42
14256.580 57
14257.318 58
14258.055 48
14258.793 59
14259.530 44
14260.267 54
14261.005 39
14261.742 30
14262.480 56
14263.217 53
14263.955 71
14264.692 90
14265.430 101
14266.168 81
14266.905 65
14267.643 73
14268.381 63
14269.118 45
14269.856 54
14270.594 61
14271.331 74
14272.069 73
14272.807 58
14273.545 49
14274.283 43
14275.020 51
14275.758 46
14276.496 39
14277.234 44
14277.972 46
14278.710 42
14279.448 34
14280.186 33
14280.924 25
14281.662 17
14282.400 33
14283.138 43
14283.876 41
14284.614 58
14285.352 59
14286.090 64
14286.828 96
14287.566 107
14288.305 92
14289.043 72
14289.781 71
14290.519 72
14291.257 68
14291.996 79
14292.734 85
14293.472 70
14294.211 65
14294.949 99
14295.687 101
14296.426 93
14297.164 88
14297.902 78
14298.641 69
14299.379 61
14300.118 49
14300.856 44
14301.595 51
14302.333 44
14303.072 37
14303.811 41
14304.549 50
14305.288 68
14306.026 54
14306.765 41
14307.504 43
14308.242 36
14308.981 25
14309.720 17
14310.459 20
14311.197 35
14311.936 46
14312.675 52
14313.414 49
14314.153 57
14314.891 74
14315.630 58
14316.369 51
14317.108 45
14317.847 76
14318.586 74
14319.325 112
14320.064 98
14320.803 119
14321.542 91
14322.281 68
14323.020 78
14323.759 63
14324.498 54
14325.237 43
14325.977 33
14326.716 40
14327.455 35
14328.194 34
14328.933 34
14329.673 31
14330.412 47
14331.151 43
14331.890 45
14332.630 41
14333.369 48
14334.108 75
14334.848 77
14335.587 76
14336.327 59
14337.066 47
14337.806 64
14338.545 55
14339.285 58
14340.024 58
14340.764 69
14341.503 61
14342.243 53
14342.982 59
14343.722 51
14344.461 54
14345.201 54
14345.941 63
14346.680 79
14347.420 76
14348.160 68
14348.900 67
14349.639 63
14350.379 52
14351.119 50
14351.859 49
14352.599 59
14353.338 66
14354.078 53
14354.818 55
14355.558 66
14356.298 88
14357.038 99
14357.778 75
14358.518 67
14359.258 57
14359.998 55
14360.738 53
14361.478 68
14362.218 64
14362.958 50
14363.698 65
14364.439 69
14365.179 54
14365.919 42
14366.659 41
14367.399 50
14368.140 43
14368.880 39
14369.620 34
14370.360 31
14371.101 37
14371.841 35
14372.581 31
14373.322 53
14374.062 71
14374.803 71
14375.543 84
14376.283 91
14377.024 85
14377.764 91
14378.505 125
14379.245 120
14379.986 97
14380.726 93
14381.467 87
14382.208 94
14382.948 95
14383.689 76
14384.430 71
14385.170 75
14385.911 81
14386.652 90
14387.392 86
14388.133 72
14388.874 49
14389.615 68
14390.355 113
14391.096 121
14391.837 123
14392.578 132
14393.319 132
14394.060 108
14394.801 90
14395.542 84
14396.283 88
14397.024 73
14397.765 74
14398.506 79
14399.247 85
14399.988 79
14400.729 68
14401.470 63
14402.211 63
14402.952 69
14403.693 46
14404.434 41
14405.176 32
14405.917 41
14406.658 37
14407.399 25
14408.141 36
14408.882 43
14409.623 67
14410.365 66
14411.106 60
14411.847 48
14412.589 87
14413.330 88
14414.071 81
14414.813 56
14415.554 44
14416.296 35
14417.037 26
14417.779 35
14418.520 38
14419.262 42
14420.003 33
14420.745 30
14421.487 47
14422.228 110
14422.970 113
14423.712 101
14424.453 100
14425.195 93
14425.937 82
14426.678 84
14427.420 67
14428.162 64
14428.904 55
14429.646 52
14430.387 46
14431.129 44
14431.871 45
14432.613 52
14433.355 45
14434.097 57
14434.839 79
14435.581 92
14436.323 88
14437.065 85
14437.807 84
14438.549 87
14439.291 92
14440.033 86
14440.775 90
14441.517 75
14442.260 61
14443.002 76
14443.744 66
14444.486 80
14445.228 85
14445.971 69
14446.713 68
14447.455 114
14448.197 122
14448.940 122
14449.682 142
14450.424 141
14451.167 137
14451.909 119
14452.652 83
14453.394 65
14454.136 43
14454.879 46
14455.621 37
14456.364 23
14457.106 24
14457.849 29
14458.592 40
14459.334 43
14460.077 46
14460.819 41
14461.562 36
14462.305 50
14463.047 63
14463.790 58
14464.533 58
14465.275 59
14466.018 64
14466.761 68
14467.504 73
14468.247 82
14468.989 85
14469.732 72
14470.475 83
14471.218 86
14471.961 91
14472.704 73
14473.447 87
14474.190 90
14474.933 69
14475.676 60
14476.419 47
14477.162 54
14477.905 47
14478.648 33
14479.391 22
14480.134 40
14480.877 50
14481.621 86
14482.364 76
14483.107 72
14483.850 80
14484.593 60
14485.337 63
14486.080 56
14486.823 65
14487.566 91
14488.310 83
14489.053 92
14489.797 89
14490.540 95
14491.283 95
14492.027 89
14492.770 87
14493.514 72
14494.257 77
14495.001 76
14495.744 67
14496.488 70
14497.231 83
14497.975 85
14498.718 89
14499.462 82
14500.206 59
14500.949 75
14501.693 79
14502.437 84
14503.180 76
14503.924 66
14504.668 88
14505.412 84
14506.155 95
14506.899 106
14507.643 113
14508.387 119
14509.131 126
14509.875 110
14510.619 92
14511.363 97
14512.106 83
14512.850 81
14513.594 75
14514.338 89
14515.082 114
14515.826 125
14516.571 108
14517.315 95
14518.059 71
14518.803 65
14519.547 78
14520.291 73
14521.035 79
14521.779 92
14522.524 84
14523.268 79
14524.012 80
14524.756 77
14525.501 53
14526.245 49
14526.989 44
14527.734 51
14528.478 68
14529.222 55
14529.967 39
14530.711 30
14531.456 19
14532.200 24
14532.945 29
14533.689 48
14534.434 54
14535.178 61
14535.923 60
14536.667 69
14537.412 53
14538.156 57
14538.901 57
14539.646 68
14540.390 60
14541.135 65
14541.880 64
14542.624 64
14543.369 70
14544.114 60
14544.859 38
14545.604 29
14546.348 27
14547.093 46
14547.838 37
14548.583 30
14549.328 50
14550.073 94
14550.818 103
14551.563 96
14552.308 89
14553.053 88
14553.798 77
14554.543 79
14555.288 67
14556.033 79
14556.778 79
14557.523 67
14558.268 71
14559.013 81
14559.758 94
14560.504 98
14561.249 84
14561.994 73
14562.739 88
14563.485 94
14564.230 70
14564.975 58
14565.720 79
14566.466 61
14567.211 57
14567.956 70
14568.702 61
14569.447 60
14570.193 65
14570.938 59
14571.684 71
14572.429 86
14573.175 94
14573.920 94
14574.666 86
14575.411 89
14576.157 80
14576.902 70
14577.648 107
14578.394 100
14579.139 107
14579.885 98
14580.631 99
14581.376 86
14582.122 81
14582.868 79
14583.614 74
14584.360 75
14585.105 58
14585.851 43
14586.597 45
14587.343 64
14588.089 69
14588.835 68
14589.581 68
14590.327 73
14591.073 71
14591.819 100
14592.565 122
14593.311 110
14594.057 113
14594.803 123
14595.549 109
14596.295 113
14597.041 100
14597.787 83
14598.533 73
14599.279 75
14600.026 71
14600.772 58
14601.518 64
14602.264 56
14603.011 52
14603.757 51
14604.503 47
14605.250 54
14605.996 49
14606.742 48
14607.489 56
14608.235 48
14608.981 38
14609.728 47
14610.474 35
14611.221 39
14611.967 37
14612.714 55
14613.460 48
14614.207 70
14614.954 89
14615.700 110
14616.447 98
14617.193 91
14617.940 77
14618.687 56
14619.433 74
14620.180 60
14620.927 53
14621.674 51
14622.420 78
14623.167 78
14623.914 89
14624.661 94
14625.408 92
14626.154 84
14626.901 68
14627.648 51
14628.395 82
14629.142 92
14629.889 96
14630.636 79
14631.383 68
14632.130 66
14632.877 53
14633.624 54
14634.371 78
14635.118 74
14635.865 62
14636.613 57
14637.360 59
14638.107 49
14638.854 55
14639.601 48
14640.349 41
14641.096 51
14641.843 45
14642.590 41
14643.338 69
14644.085 81
14644.832 75
14645.580 81
14646.327 79
14647.074 70
14647.822 62
14648.569 49
14649.317 48
14650.064 49
14650.812 78
14651.559 86
14652.307 80
14653.054 90
14653.802 87
14654.549 78
14655.297 62
14656.045 48
14656.792 66
14657.540 53
14658.288 38
14659.035 46
14659.783 64
14660.531 48
14661.279 42
14662.026 47
14662.774 46
14663.522 60
14664.270 72
14665.018 54
14665.766 40
14666.513 38
14667.261 56
14668.009 69
14668.757 65
14669.505 55
14670.253 62
14671.001 68
14671.749 84
14672.497 67
14673.245 83
14673.994 75
14674.742 80
14675.490 66
14676.238 69
14676.986 96
14677.734 93
14678.482 90
14679.231 84
14679.979 59
14680.727 55
14681.475 68
14682.224 60
14682.972 62
14683.720 53
14684.469 62
14685.217 66
14685.965 73
14686.714 66
14687.462 80
14688.211 85
14688.959 82
14689.708 70
14690.456 56
14691.205 55
14691.953 54
14692.702 69
14693.450 79
14694.199 58
14694.948 39
14695.696 45
14696.445 50
14697.194 60
14697.942 55
14698.691 65
14699.440 74
14700.189 90
14700.937 103
14701.686 86
14702.435 73
14703.184 61
14703.933 55
14704.681 42
14705.430 39
14706.179 58
14706.928 66
14707.677 74
14708.426 78
14709.175 87
14709.924 88
14710.673 80
14711.422 73
14712.171 97
14712.920 117
14713.669 108
14714.419 115
14715.168 154
14715.917 142
14716.666 126
14717.415 110
14718.164 93
14718.914 81
14719.663 63
14720.412 66
14721.161 91
14721.911 109
14722.660 97
14723.409 96
14724.159 90
14724.908 82
14725.658 89
14726.407 96
14727.156 79
14727.906 71
14728.655 67
14729.405 44
14730.154 61
14730.904 104
14731.654 109
14732.403 112
14733.153 117
14733.902 111
14734.652 85
14735.402 82
14736.151 72
14736.901 80
14737.651 91
14738.400 74
14739.150 59
14739.900 48
14740.650 50
14741.400 51
14742.149 45
14742.899 64
14743.649 67
14744.399 64
14745.149 78
14745.899 89
14746.649 83
14747.399 75
14748.149 78
14748.899 88
14749.649 67
14750.399 85
14751.149 91
14751.899 95
14752.649 71
14753.399 61
14754.149 75
14754.899 103
14755.649 105
14756.400 94
14757.150 96
14757.900 70
14758.650 53
14759.401 66
14760.151 65
14760.901 58
14761.651 60
14762.402 68
14763.152 72
14763.903 73
14764.653 70
14765.403 68
14766.154 95
14766.904 95
14767.655 81
14768.405 63
14769.156 72
14769.906 73
14770.657 76
14771.407 74
14772.158 70
14772.909 73
14773.659 62
14774.410 45
14775.161 41
14775.911 69
14776.662 73
14777.413 124
14778.163 125
14778.914 111
14779.665 95
14780.416 103
14781.167 99
14781.917 103
14782.668 80
14783.419 77
14784.170 71
14784.921 80
14785.672 79
14786.423 98
14787.174 129
14787.925 115
14788.676 100
14789.427 103
14790.178 115
14790.929 113
14791.680 117
14792.431 118
14793.182 101
14793.933 102
14794.685 107
14795.436 117
14796.187 107
14796.938 99
14797.689 90
14798.441 75
14799.192 54
14799.943 57
14800.695 45
14801.446 47
14802.197 55
14802.949 52
14803.700 43
14804.451 39
14805.203 42
14805.954 49
14806.706 68
14807.457 65
14808.209 71
14808.960 89
14809.712 94
14810.463 91
14811.215 97
14811.967 106
14812.718 130
14813.470 129
14814.221 116
14814.973 99
14815.725 94
14816.477 88
14817.228 81
14817.980 72
14818.732 68
14819.484 56
14820.235 49
14820.987 46
14821.739 61
14822.491 86
14823.243 110
14823.995 130
14824.747 117
14825.499 105
14826.251 104
14827.003 109
14827.755 109
14828.507 92
14829.259 80
14830.011 67
14830.763 57
14831.515 38
14832.267 23
14833.019 15
14833.771 18
14834.523 36
14835.276 56
14836.028 58
14836.780 49
14837.532 49
14838.285 61
14839.037 55
14839.789 59
14840.542 68
14841.294 57
14842.046 89
14842.799 86
14843.551 79
14844.303 73
14845.056 81
14845.808 79
14846.561 89
14847.313 74
14848.066 89
14848.818 116
14849.571 122
14850.324 116
14851.076 113
14851.829 96
14852.581 80
14853.334 84
14854.087 89
14854.839 81
14855.592 59
14856.345 71
14857.098 93
14857.850 119
14858.603 130
14859.356 126
14860.109 131
14860.862 129
14861.614 115
14862.367 118
14863.120 115
14863.873 113
14864.626 85
14865.379 72
14866.132 69
14866.885 63
14867.638 55
14868.391 58
14869.144 76
14869.897 83
14870.650 74
14871.403 58
14872.157 64
14872.910 58
14873.663 78
14874.416 76
14875.169 80
14875.922 94
14876.676 101
14877.429 101
14878.182 99
14878.936 85
14879.689 106
14880.442 108
14881.196 120
14881.949 109
14882.702 88
14883.456 100
14884.209 116
14884.963 106
14885.716 107
14886.470 100
14887.223 84
14887.977 66
14888.730 89
14889.484 97
14890.237 92
14890.991 77
14891.745 74
14892.498 65
14893.252 52
14894.006 64
14894.759 77
14895.513 92
14896.267 86
14897.021 92
14897.774 80
14898.528 76
14899.282 70
14900.036 75
14900.790 76
14901.544 67
14902.297 86
14903.051 120
14903.805 130
14904.559 119
14905.313 114
14906.067 106
14906.821 78
14907.575 63
14908.329 65
14909.083 61
14909.837 48
14910.592 37
14911.346 47
14912.100 70
14912.854 74
14913.608 69
14914.362 73
14915.117 91
14915.871 97
14916.625 137
14917.379 145
14918.134 145
14918.888 137
14919.642 116
14920.397 132
14921.151 118
14921.905 99
14922.660 84
14923.414 60
14924.169 93
14924.923 69
14925.678 65
14926.432 87
14927.187 110
14927.941 117
14928.696 113
14929.450 107
14930.205 91
14930.960 79
14931.714 110
14932.469 129
14933.224 116
14933.978 112
14934.733 86
14935.488 104
14936.242 125
14936.997 149
14937.752 136
14938.507 102
14939.262 88
14940.016 68
14940.771 60
14941.526 58
14942.281 56
14943.036 62
14943.791 70
14944.546 62
14945.301 67
14946.056 72
14946.811 81
14947.566 93
14948.321 89
14949.076 93
14949.831 107
14950.586 117
14951.342 102
14952.097 95
14952.852 91
14953.607 102
14954.362 81
14955.117 116
14955.873 139
14956.628 132
14957.383 141
14958.139 154
14958.894 153
14959.649 144
14960.405 158
14961.160 166
14961.915 170
14962.671 184
14963.426 229
14964.182 282
14964.937 322
14965.693 360
14966.448 427
14967.204 476
14967.959 541
14968.715 548
14969.470 619
14970.226 622
14970.982 596
14971.737 555
14972.493 550
14973.249 479
14974.004 481
14974.760 427
14975.516 412
14976.272 353
14977.027 310
14977.783 263
14978.539 240
14979.295 218
14980.051 197
14980.807 183
14981.563 165
14982.319 177
14983.074 206
14983.830 225
14984.586 234
14985.342 248
14986.098 229
14986.854 238
14987.610 247
14988.367 239
14989.123 194
14989.879 183
14990.635 177
14991.391 176
14992.147 173
14992.903 195
14993.660 196
14994.416 178
14995.172 152
14995.928 145
14996.685 164
14997.441 145
14998.197 163
14998.954 165
14999.710 151
15000.466 196
15001.223 188
15001.979 176
15002.736 152
15003.492 163
15004.248 156
15005.005 135
15005.761 143
15006.518 165
15007.275 151
15008.031 138
15008.788 161
15009.544 160
15010.301 169
15011.058 160
15011.814 166
15012.571 235
15013.328 217
15014.084 202
15014.841 180
15015.598 161
15016.355 155
15017.111 172
15017.868 172
15018.625 150
15019.382 146
15020.139 136
15020.896 140
15021.653 118
15022.410 141
15023.167 144
15023.923 144
15024.680 141
15025.437 151
15026.195 158
15026.952 159
15027.709 138
15028.466 138
15029.223 131
15029.980 126
15030.737 153
15031.494 158
15032.251 192
15033.009 212
15033.766 204
15034.523 254
15035.280 223
15036.038 213
15036.795 227
15037.552 245
15038.310 243
15039.067 223
15039.824 206
15040.582 177
15041.339 181
15042.096 175
15042.854 167
15043.611 148
15044.369 142
15045.126 175
15045.884 174
15046.641 158
15047.399 195
15048.157 202
15048.914 205
15049.672 188
15050.429 199
15051.187 249
15051.945 280
15052.702 244
15053.460 277
15054.218 295
15054.976 266
15055.733 236
15056.491 266
15057.249 289
15058.007 307
15058.765 311
15059.523 305
15060.281 298
15061.038 271
15061.796 274
15062.554 312
15063.312 326
15064.070 351
15064.828 348
15065.586 352
15066.344 362
15067.102 360
15067.860 384
15068.619 389
15069.377 383
15070.135 359
15070.893 319
15071.651 309
15072.409 346
15073.168 348
15073.926 380
15074.684 438
15075.442 483
15076.201 524
15076.959 560
15077.717 564
15078.476 533
15079.234 552
15079.992 593
15080.751 574
15081.509 622
15082.268 617
15083.026 589
15083.784 607
15084.543 606
15085.301 607
15086.060 588
15086.819 566
15087.577 576
15088.336 548
15089.094 532
15089.853 510
15090.612 490
15091.370 505
15092.129 505
15092.888 509
15093.646 509
15094.405 514
15095.164 530
15095.923 589
15096.682 604
15097.440 582
15098.199 537
15098.958 562
15099.717 577
15100.476 615
15101.235 649
15101.994 685
15102.753 768
15103.512 821
15104.271 871
15105.030 912
15105.789 939
15106.548 997
15107.307 1136
15108.066 1289
15108.825 1311
15109.584 1384
15110.343 1476
15111.102 1529
15111.862 1597
15112.621 1633
15113.380 1741
15114.139 1907
15114.899 2124
15115.658 2471
15116.417 2882
15117.176 3539
15117.936 4335
15118.695 5607
15119.455 7063
15120.214 8987
15120.973 11421
15121.733 14245
15122.492 17037
15123.252 19842
15124.011 22466
15124.771 24782
15125.530 26255
15126.290 27180
15127.049 27490
15127.809 27228
15128.569 26297
15129.328 25056
15130.088 23546
15130.847 21573
15131.607 19509
15132.367 17392
15133.127 15416
15133.886 13433
15134.646 11732
15135.406 10314
15136.166 9043
15136.925 7992
15137.685 7181
15138.445 6441
15139.205 5741
15139.965 5265
15140.725 4807
15141.485 4477
15142.245 4240
15143.005 3986
15143.765 3840
15144.525 3631
15145.285 3401
15146.045 3204
15146.805 3001
15147.565 2926
15148.325 2785
15149.085 2645
15149.845 2440
15150.605 2323
15151.366 2201
15152.126 2085
15152.886 1990
15153.646 1876
15154.407 1698
15155.167 1581
15155.927 1512
15156.687 1446
15157.448 1412
15158.208 1337
15158.968 1338
15159.729 1319
15160.489 1377
15161.250 1420
15162.010 1428
15162.771 1431
15163.531 1378
15164.292 1359
15165.052 1386
15165.813 1449
15166.573 1493
15167.334 1470
15168.094 1443
15168.855 1394
15169.616 1340
15170.376 1349
15171.137 1295
15171.898 1207
15172.658 1138
15173.419 1118
15174.180 1056
15174.941 1008
15175.701 979
15176.462 954
15177.223 905
15177.984 863
15178.745 847
15179.506 784
15180.267 800
15181.028 880
15181.788 948
15182.549 933
15183.310 910
15184.071 891
15184.832 834
15185.593 793
15186.355 756
15187.116 764
15187.877 813
15188.638 796
15189.399 765
15190.160 747
15190.921 756
15191.682 743
15192.444 677
15193.205 646
15193.966 684
15194.727 693
15195.489 652
15196.250 641
15197.011 649
15197.773 701
15198.534 707
15199.295 698
15200.057 731
15200.818 704
15201.580 674
15202.341 666
15203.103 616
15203.864 607
15204.626 636
15205.387 641
15206.149 619
15206.910 597
15207.672 642
15208.434 621
15209.195 592
15209.957 516
15210.718 464
15211.480 478
15212.242 494
15213.004 507
15213.765 519
15214.527 521
15215.289 536
15216.051 518
15216.813 488
15217.574 471
15218.336 468
15219.098 507
15219.860 496
15220.622 504
15221.384 512
15222.146 554
15222.908 619
15223.670 598
15224.432 512
15225.194 497
15225.956 461
15226.718 457
15227.480 509
15228.242 543
15229.004 529
15229.766 480
15230.529 473
15231.291 404
15232.053 397
15232.815 372
15233.577 348
15234.340 327
15235.102 360
15235.864 386
15236.627 429
15237.389 416
15238.151 410
15238.914 366
15239.676 314
15240.439 312
15241.201 320
15241.963 331
15242.726 319
15243.488 329
15244.251 341
15245.013 336
15245.776 318
15246.539 339
15247.301 370
15248.064 401
15248.826 370
15249.589 397
15250.352 390
15251.114 418
15251.877 401
15252.640 373
15253.402 339
15254.165 358
15254.928 397
15255.691 399
15256.454 405
15257.216 398
15257.979 426
15258.742 403
15259.505 412
15260.268 405
15261.031 377
15261.794 405
15262.557 400
15263.320 359
15264.083 306
15264.846 295
15265.609 326
15266.372 368
15267.135 411
15267.898 454
15268.661 451
15269.424 435
15270.188 402
15270.951 433
15271.714 451
15272.477 434
15273.240 415
15274.004 433
15274.767 425
15275.530 381
15276.294 409
15277.057 368
15277.820 356
15278.584 383
15279.347 384
15280.110 440
15280.874 510
15281.637 499
15282.401 478
15283.164 463
15283.928 471
15284.691 510
15285.455 607
15286.218 665
15286.982 693
15287.746 741
15288.509 774
15289.273 726
15290.036 727
15290.800 679
15291.564 656
15292.328 594
15293.091 541
15293.855 513
15294.619 571
15295.383 560
15296.146 517
15296.910 528
15297.674 570
15298.438 569
15299.202 597
15299.966 592
15300.730 568
15301.494 553
15302.258 581
15303.022 595
15303.786 596
15304.550 652
15305.314 673
15306.078 653
15306.842 683
15307.606 666
15308.370 640
15309.134 623
15309.898 638
15310.662 682
15311.427 679
15312.191 685
15312.955 660
15313.719 694
15314.484 673
15315.248 672
15316.012 605
15316.776 559
15317.541 545
15318.305 538
15319.070 512
15319.834 520
15320.598 580
15321.363 648
15322.127 687
15322.892 799
15323.656 855
15324.421 964
15325.185 1075
15325.950 1252
15326.714 1447
15327.479 1600
15328.244 1699
15329.008 1897
15329.773 2051
15330.538 2189
15331.302 2336
15332.067 2415
15332.832 2425
15333.596 2404
15334.361 2361
15335.126 2285
15335.891 2186
15336.656 2082
15337.420 1917
15338.185 1756
15338.950 1549
15339.715 1378
15340.480 1247
15341.245 1190
15342.010 1089
15342.775 1108
15343.540 1146
15344.305 1206
15345.070 1270
15345.835 1298
15346.600 1320
15347.365 1341
15348.130 1344
15348.895 1416
15349.661 1473
15350.426 1456
15351.191 1414
15351.956 1326
15352.721 1311
15353.487 1203
15354.252 1114
15355.017 1018
15355.782 970
15356.548 890
15357.313 869
15358.078 888
15358.844 835
15359.609 748
15360.375 682
15361.140 634
15361.905 628
15362.671 621
15363.436 588
15364.202 521
15364.967 471
15365.733 476
15366.499 468
15367.264 485
15368.030 473
15368.795 478
15369.561 487
15370.327 543
15371.092 512
15371.858 541
15372.624 518
15373.390 509
15374.155 493
15374.921 449
15375.687 391
15376.453 344
15377.219 312
15377.984 315
15378.750 312
15379.516 293
15380.282 322
15381.048 336
15381.814 367
15382.580 362
15383.346 374
15384.112 415
15384.878 439
15385.644 434
15386.410 417
15387.176 373
15387.942 318
15388.708 310
15389.474 324
15390.241 328
15391.007 339
15391.773 339
15392.539 342
15393.305 309
15394.072 273
15394.838 243
15395.604 216
15396.371 197
15397.137 223
15397.903 248
15398.670 276
15399.436 334
15400.202 333
15400.969 350
15401.735 339
15402.502 327
15403.268 293
15404.035 299
15404.801 275
15405.568 263
15406.334 290
15407.101 270
15407.868 251
15408.634 235
15409.401 244
15410.167 251
15410.934 276
15411.701 283
15412.468 254
15413.234 266
15414.001 271
15414.768 300
15415.535 304
15416.301 289
15417.068 259
15417.835 266
15418.602 281
15419.369 300
15420.136 271
15420.903 271
15421.670 259
15422.437 241
15423.204 247
15423.971 225
15424.738 239
15425.505 226
15426.272 218
15427.039 195
15427.806 206
15428.573 211
15429.340 239
15430.107 256
15430.874 245
15431.642 232
15432.409 241
15433.176 284
15433.943 280
15434.711 275
15435.478 284
15436.245 294
15437.012 322
15437.780 315
15438.547 278
15439.315 238
15440.082 226
15440.849 209
15441.617 247
15442.384 246
15443.152 252
15443.919 278
15444.687 303
15445.454 282
15446.222 244
15446.989 239
15447.757 215
15448.525 260
15449.292 311
15450.060 334
15450.828 327
15451.595 311
15452.363 306
15453.131 270
15453.898 257
15454.666 272
15455.434 235
15456.202 255
15456.970 252
15457.737 254
15458.505 255
15459.273 239
15460.041 211
15460.809 238
15461.577 205
15462.345 227
15463.113 229
15463.881 213
15464.649 221
15465.417 202
15466.185 195
15466.953 187
15467.721 183
15468.489 196
15469.257 201
15470.026 206
15470.794 210
15471.562 240
15472.330 254
15473.098 260
15473.867 243
15474.635 238
15475.403 216
15476.171 213
15476.940 230
15477.708 257
15478.476 263
15479.245 246
15480.013 253
15480.782 259
15481.550 290
15482.318 276
15483.087 285
15483.855 260
15484.624 235
15485.392 185
15486.161 168
15486.930 188
15487.698 207
15488.467 188
15489.235 190
15490.004 206
15490.773 283
15491.541 352
15492.310 356
15493.079 351
15493.848 360
15494.616 364
15495.385 383
15496.154 427
15496.923 436
15497.692 429
15498.460 455
15499.229 489
15499.998 490
15500.767 428
15501.536 375
15502.305 381
15503.074 378
15503.843 380
15504.612 423
15505.381 399
15506.150 362
15506.919 307
15507.688 264
15508.457 234
15509.226 267
15509.995 279
15510.765 299
15511.534 320
15512.303 366
15513.072 336
15513.841 295
15514.611 305
15515.380 306
15516.149 294
15516.919 305
15517.688 303
15518.457 270
15519.227 263
15519.996 258
15520.765 266
15521.535 294
15522.304 268
15523.074 241
15523.843 229
15524.613 248
15525.382 277
15526.152 270
15526.921 280
15527.691 291
15528.461 256
15529.230 247
15530.000 246
15530.769 243
15531.539 264
15532.309 289
15533.079 312
15533.848 312
15534.618 299
15535.388 305
15536.158 338
15536.927 349
15537.697 327
15538.467 295
15539.237 262
15540.007 289
15540.777 356
15541.547 323
15542.317 322
15543.087 326
15543.857 330
15544.627 331
15545.397 350
15546.167 372
15546.937 340
15547.707 341
15548.477 319
15549.247 323
15550.017 293
15550.787 306
15551.557 282
15552.328 271
15553.098 294
15553.868 333
15554.638 392
15555.409 459
15556.179 455
15556.949 440
15557.719 405
15558.490 360
15559.260 340
15560.031 315
15560.801 312
15561.571 290
15562.342 267
15563.112 287
15563.883 291
15564.653 298
15565.424 276
15566.194 270
15566.965 265
15567.735 289
15568.506 293
15569.277 287
15570.047 263
15570.818 253
15571.589 248
15572.359 308
15573.130 352
15573.901 366
15574.671 370
15575.442 340
15576.213 308
15576.984 287
15577.755 276
15578.525 249
15579.296 257
15580.067 276
15580.838 273
15581.609 270
15582.380 239
15583.151 260
15583.922 242
15584.693 215
15585.464 192
15586.235 201
15587.006 211
15587.777 225
15588.548 236
15589.319 278
15590.090 322
15590.862 321
15591.633 283
15592.404 305
15593.175 349
15593.946 338
15594.718 346
15595.489 351
15596.260 326
15597.031 311
15597.803 299
15598.574 263
15599.345 242
15600.117 220
15600.888 230
15601.660 246
15602.431 235
15603.202 241
15603.974 243
15604.745 247
15605.517 234
15606.288 218
15607.060 212
15607.832 183
15608.603 183
15609.375 201
15610.146 197
15610.918 196
15611.690 221
15612.461 211
15613.233 199
15614.005 215
15614.777 204
15615.548 198
15616.320 179
15617.092 201
15617.864 214
15618.636 208
15619.407 224
15620.179 249
15620.951 277
15621.723 235
15622.495 211
15623.267 184
15624.039 174
15624.811 186
15625.583 171
15626.355 177
15627.127 233
15627.899 218
15628.671 196
15629.443 183
15630.215 174
15630.987 170
15631.760 162
15632.532 179
15633.304 209
15634.076 240
15634.848 240
15635.621 212
15636.393 219
15637.165 217
15637.938 229
15638.710 240
15639.482 223
15640.255 204
15641.027 194
15641.799 185
15642.572 159
15643.344 176
15644.117 221
15644.889 210
15645.662 194
15646.434 181
15647.207 197
15647.979 184
15648.752 209
15649.525 228
15650.297 216
15651.070 205
15651.842 186
15652.615 203
15653.388 186
15654.161 176
15654.933 185
15655.706 210
15656.479 202
15657.252 207
15658.024 232
15658.797 216
15659.570 188
15660.343 183
15661.116 189
15661.889 198
15662.662 170
15663.435 178
15664.208 192
15664.981 182
15665.754 174
15666.527 194
15667.300 192
15668.073 203
15668.846 203
15669.619 240
15670.392 242
15671.165 232
15671.938 221
15672.711 233
15673.485 248
15674.258 254
15675.031 236
15675.804 261
15676.578 265
15677.351 235
15678.124 221
15678.897 191
15679.671 192
15680.444 162
15681.218 201
15681.991 214
15682.764 219
15683.538 214
15684.311 212
15685.085 261
15685.858 281
15686.632 290
15687.405 259
15688.179 244
15688.952 259
15689.726 225
15690.500 203
15691.273 197
15692.047 177
15692.821 161
15693.594 173
15694.368 157
15695.142 143
15695.915 142
15696.689 157
15697.463 193
15698.237 258
15699.011 284
15699.784 304
15700.558 302
15701.332 293
15702.106 293
15702.880 255
15703.654 233
15704.428 202
15705.202 182
15705.976 199
15706.750 199
15707.524 204
15708.298 226
15709.072 249
15709.846 273
15710.620 267
15711.394 240
15712.168 231
15712.943 220
15713.717 197
15714.491 181
15715.265 162
15716.039 183
15716.814 185
15717.588 183
15718.362 167
15719.137 189
15719.911 213
15720.685 202
15721.460 212
15722.234 264
15723.008 298
15723.783 293
15724.557 298
15725.332 313
15726.106 314
15726.881 304
15727.655 293
15728.430 280
15729.204 242
15729.979 236
15730.754 234
15731.528 238
15732.303 227
15733.078 254
15733.852 252
15734.627 255
15735.402 273
15736.176 327
15736.951 330
15737.726 369
15738.501 406
15739.276 378
15740.050 352
15740.825 333
15741.600 361
15742.375 380
15743.150 384
15743.925 407
15744.700 387
15745.475 358
15746.250 355
15747.025 318
15747.800 276
15748.575 244
15749.350 246
15750.125 268
15750.900 289
15751.675 289
15752.450 273
15753.226 295
15754.001 313
15754.776 323
15755.551 307
15756.326 291
15757.102 287
15757.877 259
15758.652 266
15759.427 262
15760.203 271
15760.978 289
15761.754 298
15762.529 260
15763.304 268
15764.080 270
15764.855 263
15765.631 269
15766.406 286
15767.182 322
15767.957 364
15768.733 356
15769.508 294
15770.284 288
15771.059 262
15771.835 245
15772.611 287
15773.386 273
15774.162 286
15774.938 301
15775.713 311
15776.489 301
15777.265 329
15778.041 324
15778.816 322
15779.592 334
15780.368 383
15781.144 416
15781.920 401
15782.696 350
15783.472 310
15784.248 295
15785.023 303
15785.799 330
15786.575 302
15787.351 351
15788.127 409
15788.903 449
15789.680 448
15790.456 425
15791.232 427
15792.008 421
15792.784 410
15793.560 393
15794.336 383
15795.112 390
15795.889 407
15796.665 459
15797.441 456
15798.217 413
15798.994 439
15799.770 440
15800.546 425
15801.323 402
15802.099 367
15802.875 346
15803.652 366
15804.428 382
15805.205 385
15805.981 425
15806.758 409
15807.534 412
15808.311 429
15809.087 442
15809.864 416
15810.640 433
15811.417 490
15812.193 466
15812.970 466
15813.747 442
15814.523 443
15815.300 462
15816.077 546
15816.854 562
15817.630 541
15818.407 540
15819.184 574
15819.961 626
15820.737 647
15821.514 646
15822.291 617
15823.068 597
15823.845 579
15824.622 572
15825.399 606
15826.176 697
15826.953 753
15827.730 743
15828.507 711
15829.284 712
15830.061 683
15830.838 703
15831.615 720
15832.392 700
15833.169 698
15833.946 706
15834.724 734
15835.501 765
15836.278 774
15837.055 761
15837.832 747
15838.610 722
15839.387 728
15840.164 662
15840.942 652
15841.719 680
15842.496 702
15843.274 732
15844.051 752
15844.828 829
15845.606 840
15846.383 908
15847.161 1005
15847.938 1099
15848.716 1150
15849.493 1223
15850.271 1341
15851.048 1443
15851.826 1508
15852.604 1596
15853.381 1655
15854.159 1716
15854.937 1926
15855.714 2085
15856.492 2269
15857.270 2619
15858.047 3133
15858.825 3812
15859.603 4854
15860.381 6009
15861.158 7430
15861.936 9106
15862.714 11098
15863.492 13307
15864.270 15329
15865.048 17062
15865.826 18412
15866.604 19637
15867.382 20206
15868.160 20403
15868.938 20014
15869.716 19178
15870.494 18147
15871.272 16888
15872.050 15542
15872.828 14176
15873.606 12896
15874.384 11607
15875.162 10258
15875.941 9022
15876.719 7921
15877.497 6960
15878.275 6107
15879.053 5340
15879.832 4771
15880.610 4304
15881.388 3917
15882.167 3691
15882.945 3525
15883.723 3323
15884.502 3123
15885.280 3008
15886.059 2878
15886.837 2839
15887.616 2786
15888.394 2699
15889.173 2630
15889.951 2566
15890.730 2499
15891.508 2355
15892.287 2189
15893.065 2044
15893.844 1985
15894.623 1858
15895.401 1863
15896.180 1892
15896.959 1879
15897.737 1961
15898.516 1939
15899.295 1897
15900.074 1847
15900.852 1732
15901.631 1635
15902.410 1593
15903.189 1570
15903.968 1506
15904.747 1486
15905.525 1447
15906.304 1421
15907.083 1426
15907.862 1459
15908.641 1545
15909.420 1559
15910.199 1489
15910.978 1477
15911.757 1383
15912.536 1262
15913.316 1179
15914.095 1131
15914.874 1170
15915.653 1192
15916.432 1163
15917.211 1165
15917.991 1167
15918.770 1255
15919.549 1253
15920.328 1242
15921.108 1275
15921.887 1312
15922.666 1330
15923.446 1322
15924.225 1357
15925.004 1316
15925.784 1355
15926.563 1292
15927.343 1291
15928.122 1264
15928.901 1223
15929.681 1167
15930.461 1138
15931.240 1086
15932.020 1020
15932.799 992
15933.579 961
15934.358 968
15935.138 949
15935.918 963
15936.697 976
15937.477 964
15938.257 988
15939.036 967
15939.816 884
15940.596 874
15941.376 949
15942.156 928
15942.935 910
15943.715 930
15944.495 917
15945.275 914
15946.055 885
15946.835 918
15947.615 981
15948.395 917
15949.175 918
15949.955 908
15950.735 907
15951.515 911
15952.295 888
15953.075 809
15953.855 756
15954.635 742
15955.415 738
15956.195 722
15956.975 688
15957.756 698
15958.536 694
15959.316 667
15960.096 610
15960.877 660
15961.657 647
15962.437 671
15963.217 670
15963.998 647
15964.778 659
15965.558 658
15966.339 640
15967.119 693
15967.900 775
15968.680 807
15969.461 797
15970.241 752
15971.022 793
15971.802 807
15972.583 754
15973.363 726
15974.144 714
15974.924 670
15975.705 667
15976.486 662
15977.266 620
15978.047 577
15978.828 595
15979.608 583
15980.389 551
15981.170 610
15981.951 681
15982.732 736
15983.512 842
15984.293 803
15985.074 755
15985.855 704
15986.636 696
15987.417 712
15988.198 728
15988.979 693
15989.760 740
15990.541 757
15991.322 742
15992.103 705
15992.884 714
15993.665 752
15994.446 773
15995.227 727
15996.008 715
15996.789 673
15997.570 704
15998.351 733
15999.133 704
15999.914 671
16000.695 694
16001.476 663
16002.258 661
16003.039 670
16003.820 662
16004.602 621
16005.383 545
16006.164 527
16006.946 647
16007.727 682
16008.509 704
16009.290 707
16010.071 669
16010.853 633
16011.634 619
16012.416 616
16013.197 575
16013.979 547
16014.761 579
16015.542 563
16016.324 553
16017.105 566
16017.887 566
16018.669 589
16019.450 705
16020.232 729
16021.014 692
16021.796 702
16022.577 691
16023.359 767
16024.141 889
16024.923 883
16025.705 930
16026.487 995
16027.268 1001
16028.050 1039
16028.832 1088
16029.614 1181
16030.396 1152
16031.178 1121
16031.960 1065
16032.742 1051
16033.524 1043
16034.306 1034
16035.088 969
16035.870 923
16036.653 886
16037.435 848
16038.217 827
16038.999 865
16039.781 899
16040.563 864
16041.346 900
16042.128 886
16042.910 886
16043.692 919
16044.475 953
16045.257 942
16046.039 970
16046.822 1039
16047.604 1029
16048.387 992
16049.169 952
16049.951 971
16050.734 1034
16051.516 1005
16052.299 1039
16053.081 1012
16053.864 984
16054.646 918
16055.429 982
16056.212 1035
16056.994 980
16057.777 927
16058.560 902
16059.342 908
16060.125 882
16060.908 883
16061.690 905
16062.473 896
16063.256 917
16064.039 912
16064.821 986
16065.604 1123
16066.387 1183
16067.170 1292
16067.953 1399
16068.736 1576
16069.519 1750
16070.302 1812
16071.084 1885
16071.867 1954
16072.650 1990
16073.433 2079
16074.217 2087
16075.000 2010
16075.783 1951
16076.566 1898
16077.349 1854
16078.132 1781
16078.915 1704
16079.698 1603
16080.481 1495
16081.265 1488
16082.048 1412
16082.831 1385
16083.614 1361
16084.398 1360
16085.181 1416
16085.964 1533
16086.748 1569
16087.531 1578
16088.314 1598
16089.098 1669
16089.881 1695
16090.665 1650
16091.448 1681
16092.231 1651
16093.015 1526
16093.798 1490
16094.582 1477
16095.366 1477
16096.149 1360
16096.933 1249
16097.716 1203
16098.500 1211
16099.284 1111
16100.067 1003
16100.851 903
16101.635 904
16102.418 926
16103.202 964
16103.986 904
16104.770 900
16105.553 867
16106.337 807
16107.121 759
16107.905 749
16108.689 730
16109.473 705
16110.257 638
16111.041 643
16111.824 686
16112.608 709
16113.392 753
16114.176 784
16114.960 732
16115.744 743
16116.529 754
16117.313 777
16118.097 750
16118.881 700
16119.665 695
16120.449 737
16121.233 707
16122.018 677
16122.802 638
16123.586 646
16124.370 575
16125.155 564
16125.939 575
16126.723 584
16127.507 588
16128.292 695
16129.076 750
16129.861 702
16130.645 644
16131.429 624
16132.214 585
16132.998 572
16133.783 570
16134.567 612
16135.352 630
16136.136 598
16136.921 571
16137.705 590
16138.490 569
16139.275 559
16140.059 538
16140.844 549
16141.629 528
16142.413 520
16143.198 475
16143.983 460
16144.768 453
16145.552 523
16146.337 561
16147.122 602
16147.907 619
16148.692 690
16149.476 649
16150.261 642
16151.046 652
16151.831 661
16152.616 624
16153.401 557
16154.186 584
16154.971 608
16155.756 584
16156.541 549
16157.326 544
16158.111 540
16158.896 584
16159.681 641
16160.467 669
16161.252 723
16162.037 751
16162.822 776
16163.607 840
16164.393 842
16165.178 905
16165.963 1048
16166.748 1150
16167.534 1217
16168.319 1354
16169.104 1475
16169.890 1636
16170.675 1787
16171.460 1892
16172.246 2050
16173.031 2144
16173.817 2139
16174.602 2116
16175.388 2059
16176.173 1920
16176.959 1760
16177.744 1598
16178.530 1434
16179.315 1310
16180.101 1200
16180.887 1164
16181.672 996
16182.458 936
16183.244 879
16184.029 886
16184.815 849
16185.601 834
16186.387 803
16187.172 742
16187.958 716
16188.744 754
16189.530 717
16190.316 744
16191.102 730
16191.888 684
16192.673 688
16193.459 623
16194.245 579
16195.031 570
16195.817 563
16196.603 554
16197.389 555
16198.175 552
16198.961 519
16199.748 477
16200.534 458
16201.320 414
16202.106 418
16202.892 466
16203.678 516
16204.465 541
16205.251 540
16206.037 534
16206.823 523
16207.610 565
16208.396 523
16209.182 561
16209.968 557
16210.755 579
16211.541 606
16212.328 572
16213.114 580
16213.900 533
16214.687 489
16215.473 433
16216.260 440
16217.046 443
16217.833 462
16218.619 480
16219.406 559
16220.193 565
16220.979 531
16221.766 508
16222.552 547
16223.339 517
16224.126 485
16224.912 524
16225.699 529
16226.486 504
16227.273 499
16228.059 494
16228.846 522
16229.633 546
16230.420 513
16231.207 491
16231.994 503
16232.781 478
16233.567 509
16234.354 487
16235.141 458
16235.928 448
16236.715 446
16237.502 443
16238.289 502
16239.076 483
16239.863 519
16240.651 481
16241.438 514
16242.225 483
16243.012 454
16243.799 465
16244.586 492
16245.373 500
16246.161 473
16246.948 523
16247.735 582
16248.522 557
16249.310 565
16250.097 601
16250.884 585
16251.672 544
16252.459 528
16253.246 487
16254.034 453
16254.821 435
16255.609 397
16256.396 404
16257.184 409
16257.971 414
16258.759 451
16259.546 452
16260.334 435
16261.121 411
16261.909 397
16262.697 387
16263.484 402
16264.272 422
16265.060 442
16265.847 466
16266.635 469
16267.423 425
16268.210 416
16268.998 450
16269.786 444
16270.574 462
16271.362 502
16272.149 556
16272.937 533
16273.725 547
16274.513 563
16275.301 533
16276.089 548
16276.877 537
16277.665 558
16278.453 572
16279.241 578
16280.029 551
16280.817 515
16281.605 459
16282.393 456
16283.181 501
16283.969 479
16284.758 463
16285.546 459
16286.334 480
16287.122 484
16287.910 520
16288.699 518
16289.487 530
16290.275 495
16291.064 466
16291.852 500
16292.640 528
16293.429 443
16294.217 435
16295.005 485
16295.794 494
16296.582 543
16297.371 563
16298.159 556
16298.948 563
16299.736 529
16300.525 528
16301.313 459
16302.102 434
16302.890 457
16303.679 457
16304.468 465
16305.256 473
16306.045 525
16306.834 495
16307.622 460
16308.411 438
16309.200 427
16309.989 429
16310.777 442
16311.566 475
16312.355 486
16313.144 488
16313.933 464
16314.722 425
16315.510 385
16316.299 401
16317.088 371
16317.877 375
16318.666 411
16319.455 390
16320.244 349
16321.033 321
16321.822 361
16322.611 395
16323.400 380
16324.190 385
16324.979 392
16325.768 372
16326.557 356
16327.346 385
16328.135 376
16328.925 385
16329.714 376
16330.503 346
16331.292 372
16332.082 320
16332.871 324
16333.660 325
16334.450 358
16335.239 359
16336.028 337
16336.818 361
16337.607 312
16338.397 306
16339.186 359
16339.976 344
16340.765 354
16341.555 370
16342.344 344
16343.134 354
16343.923 324
16344.713 351
16345.503 335
16346.292 359
16347.082 345
16347.872 321
16348.661 359
16349.451 385
16350.241 410
16351.031 392
16351.820 357
16352.610 369
16353.400 375
16354.190 372
16354.980 399
16355.770 436
16356.559 453
16357.349 414
16358.139 411
16358.929 442
16359.719 405
16360.509 410
16361.299 393
16362.089 391
16362.879 366
16363.669 389
16364.459 387
16365.249 337
16366.040 288
16366.830 304
16367.620 295
16368.410 308
16369.200 295
16369.991 297
16370.781 285
16371.571 301
16372.361 324
16373.152 360
16373.942 362
16374.732 357
16375.523 405
16376.313 405
16377.103 442
16377.894 440
16378.684 408
16379.475 403
16380.265 421
16381.056 384
16381.846 404
16382.637 443
16383.427 415
16384.218 432
16385.008 407
16385.799 388
16386.589 387
16387.380 380
16388.171 422
16388.961 404
16389.752 368
16390.543 358
16391.334 393
16392.124 394
16392.915 422
16393.706 425
16394.497 410
16395.287 420
16396.078 444
16396.869 436
16397.660 396
16398.451 388
16399.242 374
16400.033 412
16400.824 425
16401.615 402
16402.406 358
16403.197 370
16403.988 363
16404.779 330
16405.570 316
16406.361 330
16407.152 302
16407.943 339
16408.734 315
16409.526 344
16410.317 326
16411.108 288
16411.899 271
16412.691 290
16413.482 263
16414.273 256
16415.064 284
16415.856 307
16416.647 299
16417.438 305
16418.230 266
16419.021 280
16419.813 350
16420.604 366
16421.396 383
16422.187 356
16422.978 355
16423.770 338
16424.562 325
16425.353 304
16426.145 307
16426.936 345
16427.728 336
16428.520 344
16429.311 323
16430.103 332
16430.895 320
16431.686 328
16432.478 315
16433.270 324
16434.061 342
16434.853 404
16435.645 370
16436.437 337
16437.229 314
16438.021 326
16438.812 289
16439.604 290
16440.396 268
16441.188 256
16441.980 260
16442.772 310
16443.564 336
16444.356 384
16445.148 338
16445.940 318
16446.732 272
16447.524 244
16448.316 223
16449.109 180
16449.901 191
16450.693 222
16451.485 239
16452.277 244
16453.070 253
16453.862 240
16454.654 267
16455.446 288
16456.239 261
16457.031 326
16457.823 349
16458.616 376
16459.408 376
16460.200 392
16460.993 401
16461.785 357
16462.578 326
16463.370 312
16464.163 343
16464.955 309
16465.748 322
16466.540 342
16467.333 337
16468.125 330
16468.918 303
16469.711 322
16470.503 372
16471.296 359
16472.089 315
16472.881 257
16473.674 321
16474.467 346
16475.259 348
16476.052 325
16476.845 324
16477.638 376
16478.431 410
16479.224 395
16480.016 403
16480.809 395
16481.602 368
16482.395 389
16483.188 366
16483.981 384
16484.774 321
16485.567 319
16486.360 333
16487.153 349
16487.946 323
16488.739 338
16489.532 307
16490.326 365
16491.119 395
16491.912 353
16492.705 354
16493.498 344
16494.291 331
16495.085 303
16495.878 339
16496.671 370
16497.464 424
16498.258 463
16499.051 465
16499.844 405
16500.638 366
16501.431 308
16502.225 253
16503.018 283
16503.811 276
16504.605 254
16505.398 296
16506.192 270
16506.985 237
16507.779 243
16508.573 217
16509.366 237
16510.160 289
16510.953 355
16511.747 331
16512.541 325
16513.334 344
16514.128 315
16514.922 267
16515.715 262
16516.509 242
16517.303 246
16518.097 233
16518.891 261
16519.684 309
16520.478 325
16521.272 293
16522.066 263
16522.860 254
16523.654 305
16524.448 307
16525.242 294
16526.036 274
16526.830 238
16527.624 230
16528.418 262
16529.212 224
16530.006 245
16530.800 243
16531.594 246
16532.388 267
16533.182 216
16533.977 226
16534.771 239
16535.565 228
16536.359 225
16537.153 204
16537.948 215
16538.742 258
16539.536 249
16540.331 277
16541.125 249
16541.919 232
16542.714 231
16543.508 216
16544.303 271
16545.097 262
16545.891 237
16546.686 216
16547.480 240
16548.275 269
16549.069 324
16549.864 270
16550.659 269
16551.453 256
16552.248 237
16553.042 185
16553.837 182
16554.632 155
16555.426 164
16556.221 218
16557.016 253
16557.811 263
16558.605 287
16559.400 277
16560.195 241
16560.990 209
16561.785 251
16562.579 248
16563.374 275
16564.169 239
16564.964 243
16565.759 219
16566.554 198
16567.349 175
16568.144 210
16568.939 217
16569.734 262
16570.529 271
16571.324 288
16572.119 265
16572.914 245
16573.710 227
16574.505 214
16575.300 208
16576.095 233
16576.890 244
16577.685 239
16578.481 212
16579.276 236
16580.071 225
16580.867 242
16581.662 247
16582.457 246
16583.253 262
16584.048 281
16584.843 249
16585.639 227
16586.434 228
16587.230 220
16588.025 238
16588.821 220
16589.616 204
16590.412 186
16591.207 196
16592.003 189
16592.798 172
16593.594 153
16594.390 168
16595.185 223
16595.981 309
16596.777 285
16597.572 247
16598.368 275
16599.164 279
16599.959 267
16600.755 304
16601.551 308
16602.347 288
16603.143 265
16603.939 237
16604.734 246
16605.530 278
16606.326 293
16607.122 278
16607.918 245
16608.714 232
16609.510 216
16610.306 202
16611.102 229
16611.898 223
16612.694 209
16613.490 176
16614.286 151
16615.082 159
16615.879 166
16616.675 195
16617.471 197
16618.267 220
16619.063 227
16619.860 231
16620.656 199
16621.452 183
16622.248 243
16623.045 285
16623.841 287
16624.637 233
16625.434 225
16626.230 238
16627.027 226
16627.823 201
16628.619 217
16629.416 181
16630.212 181
16631.009 235
16631.805 253
16632.602 229
16633.399 217
16634.195 189
16634.992 175
16635.788 188
16636.585 230
16637.382 241
16638.178 264
16638.975 261
16639.772 250
16640.568 265
16641.365 292
16642.162 273
16642.959 279
16643.756 274
16644.552 253
16645.349 220
16646.146 221
16646.943 234
16647.740 232
16648.537 214
16649.334 179
16650.131 191
16650.928 186
16651.725 182
16652.522 212
16653.319 212
16654.116 210
16654.913 185
16655.710 230
16656.507 203
16657.304 197
16658.101 224
16658.899 264
16659.696 257
16660.493 301
16661.290 274
16662.087 233
16662.885 220
16663.682 200
16664.479 206
16665.277 188
16666.074 189
16666.871 178
16667.669 151
16668.466 145
16669.264 159
16670.061 190
16670.858 193
16671.656 220
16672.453 221
16673.251 228
16674.048 241
16674.846 237
16675.644 226
16676.441 211
16677.239 223
16678.036 225
16678.834 265
16679.632 270
16680.429 286
16681.227 249
16682.025 210
16682.823 211
16683.620 193
16684.418 189
16685.216 199
16686.014 212
16686.812 195
16687.609 260
16688.407 303
16689.205 274
16690.003 263
16690.801 249
16691.599 243
16692.397 255
16693.195 236
16693.993 207
16694.791 196
16695.589 171
16696.387 179
16697.185 215
16697.983 208
16698.781 221
16699.580 203
16700.378 267
16701.176 269
16701.974 299
16702.772 313
16703.571 293
16704.369 257
16705.167 227
16705.965 203
16706.764 226
16707.562 229
16708.361 190
16709.159 165
16709.957 177
16710.756 181
16711.554 201
16712.353 203
16713.151 196
16713.950 217
16714.748 220
16715.547 225
16716.345 205
16717.144 182
16717.942 188
16718.741 182
16719.540 174
16720.338 179
16721.137 194
16721.935 190
16722.734 170
16723.533 159
16724.332 154
16725.130 181
16725.929 199
16726.728 231
16727.527 228
16728.326 245
16729.124 222
16729.923 217
16730.722 206
16731.521 217
16732.320 214
16733.119 207
16733.918 190
16734.717 225
16735.516 245
16736.315 259
16737.114 276
16737.913 287
16738.712 270
16739.511 261
16740.310 214
16741.110 193
16741.909 220
16742.708 172
16743.507 171
16744.306 141
16745.106 137
16745.905 170
16746.704 185
16747.503 188
16748.303 184
16749.102 181
16749.901 192
16750.701 263
16751.500 272
16752.300 259
16753.099 272
16753.898 272
16754.698 280
16755.497 263
16756.297 238
16757.096 209
16757.896 245
16758.695 226
16759.495 208
16760.295 201
16761.094 242
16761.894 230
16762.694 246
16763.493 223
16764.293 179
16765.093 191
16765.892 181
16766.692 163
16767.492 164
16768.292 142
16769.092 147
16769.891 150
16770.691 162
16771.491 162
16772.291 152
16773.091 159
16773.891 151
16774.691 129
16775.491 183
16776.291 263
16777.091 317
16777.891 278
16778.691 257
16779.491 254
16780.291 248
16781.091 201
16781.891 186
16782.691 162
16783.491 151
16784.292 164
16785.092 149
16785.892 161
16786.692 162
16787.492 204
16788.293 233
16789.093 238
16789.893 232
16790.694 258
16791.494 231
16792.294 213
16793.095 239
16793.895 221
16794.696 197
16795.496 184
16796.296 165
16797.097 185
16797.897 225
16798.698 225
16799.498 229
16800.299 218
16801.100 210
16801.900 229
16802.701 270
16803.501 262
16804.302 219
16805.103 186
16805.903 164
16806.704 177
16807.505 213
16808.306 234
16809.106 240
16809.907 234
16810.708 231
16811.509 232
16812.310 235
16813.110 243
16813.911 244
16814.712 229
16815.513 191
16816.314 198
16817.115 202
16817.916 223
16818.717 208
16819.518 201
16820.319 209
16821.120 195
16821.921 219
16822.722 231
16823.523 196
16824.325 245
16825.126 258
16825.927 280
16826.728 258
16827.529 264
16828.330 258
16829.132 229
16829.933 204
16830.734 273
16831.536 262
16832.337 236
16833.138 207
16833.940 203
16834.741 193
16835.542 182
16836.344 170
16837.145 166
16837.947 153
16838.748 142
16839.550 123
16840.351 155
16841.153 149
16841.954 131
16842.756 131
16843.557 143
16844.359 153
16845.161 149
16845.962 168
16846.764 195
16847.566 169
16848.367 188
16849.169 189
16849.971 203
16850.772 195
16851.574 179
16852.376 200
16853.178 179
16853.980 175
16854.782 187
16855.583 183
16856.385 184
16857.187 208
16857.989 217
16858.791 184
16859.593 191
16860.395 197
16861.197 209
16861.999 219
16862.801 223
16863.603 188
16864.405 169
16865.207 191
16866.009 160
16866.812 155
16867.614 187
16868.416 206
16869.218 198
16870.020 184
16870.823 176
16871.625 205
16872.427 228
16873.229 204
16874.032 211
16874.834 211
16875.636 207
16876.439 176
16877.241 171
16878.044 151
16878.846 160
16879.648 135
16880.451 116
16881.253 152
16882.056 164
16882.858 175
16883.661 176
16884.464 186
16885.266 199
16886.069 153
16886.871 153
16887.674 142
16888.477 221
16889.279 250
16890.082 249
16890.885 207
16891.687 178
16892.490 155
16893.293 142
16894.096 132
16894.899 160
16895.701 141
16896.504 175
16897.307 211
16898.110 207
16898.913 189
16899.716 206
16900.519 216
16901.322 197
16902.125 271
16902.928 269
16903.731 226
16904.534 205
16905.337 183
16906.140 167
16906.943 165
16907.746 186
16908.549 229
16909.352 222
16910.156 193
16910.959 191
16911.762 170
16912.565 152
16913.368 137
16914.172 123
16914.975 118
16915.778 125
16916.582 143
16917.385 126
16918.188 126
16918.992 118
16919.795 128
16920.599 142
16921.402 144
16922.205 114
16923.009 140
16923.812 158
16924.616 169
16925.419 150
16926.223 147
16927.027 155
16927.830 149
16928.634 159
16929.437 175
16930.241 188
16931.045 224
16931.848 234
16932.652 280
16933.456 266
16934.260 198
16935.063 215
16935.867 253
16936.671 237
16937.475 231
16938.279 184
16939.083 168
16939.886 200
16940.690 173
16941.494 194
16942.298 197
16943.102 265
16943.906 254
16944.710 215
16945.514 220
16946.318 236
16947.122 271
16947.926 295
16948.730 264
16949.534 256
16950.339 230
16951.143 247
16951.947 231
16952.751 192
16953.555 139
16954.360 129
16955.164 150
16955.968 154
16956.772 162
16957.577 182
16958.381 171
16959.185 187
16959.990 200
16960.794 201
16961.598 183
16962.403 159
16963.207 155
16964.012 143
16964.816 137
16965.621 142
16966.425 152
16967.230 148
16968.034 163
16968.839 208
16969.643 202
16970.448 226
16971.253 203
16972.057 250
16972.862 263
16973.667 236
16974.471 207
16975.276 166
16976.081 174
16976.886 175
16977.690 170
16978.495 172
16979.300 153
16980.105 145
16980.910 179
16981.714 203
16982.519 219
16983.324 206
16984.129 213
16984.934 224
16985.739 223
16986.544 176
16987.349 156
16988.154 149
16988.959 121
16989.764 137
16990.569 187
16991.374 173
16992.180 257
16992.985 254
16993.790 277
16994.595 292
16995.400 297
16996.205 268
16997.011 246
16997.816 187
16998.621 160
16999.427 160
17000.232 133
17001.037 168
17001.843 159
17002.648 157
17003.453 156
17004.259 150
17005.064 181
17005.870 223
17006.675 202
17007.481 184
17008.286 179
17009.092 202
17009.897 195
17010.703 200
17011.508 189
17012.314 227
17013.119 230
17013.925 228
17014.731 263
17015.536 241
17016.342 203
17017.148 166
17017.954 172
17018.759 206
17019.565 215
17020.371 210
17021.177 208
17021.983 188
17022.788 154
17023.594 180
17024.400 176
17025.206 160
17026.012 188
17026.818 180
17027.624 213
17028.430 190
17029.236 208
17030.042 239
17030.848 247
17031.654 274
17032.460 268
17033.266 251
17034.072 237
17034.878 200
17035.685 218
17036.491 206
17037.297 180
17038.103 205
17038.909 228
17039.716 222
17040.522 226
17041.328 240
17042.134 218
17042.941 232
17043.747 182
17044.553 168
17045.360 227
17046.166 265
17046.973 244
17047.779 220
17048.586 202
17049.392 190
17050.199 189
17051.005 164
17051.812 154
17052.618 189
17053.425 180
17054.231 152
17055.038 183
17055.845 152
17056.651 127
17057.458 126
17058.265 138
17059.071 174
17059.878 184
17060.685 205
17061.492 170
17062.298 162
17063.105 158
17063.912 139
17064.719 197
17065.526 208
17066.333 210
17067.139 266
17067.946 237
17068.753 211
17069.560 179
17070.367 209
17071.174 221
17071.981 189
17072.788 192
17073.595 199
17074.402 213
17075.209 215
17076.017 228
17076.824 220
17077.631 252
17078.438 278
17079.245 257
17080.052 248
17080.860 246
17081.667 241
17082.474 234
17083.281 207
17084.089 188
17084.896 159
17085.703 162
17086.511 164
17087.318 189
17088.126 184
17088.933 189
17089.740 214
17090.548 176
17091.355 155
17092.163 133
17092.970 108
17093.778 129
17094.585 127
17095.393 130
17096.201 152
17097.008 141
17097.816 141
17098.623 141
17099.431 162
17100.239 162
17101.046 153
17101.854 179
17102.662 211
17103.470 188
17104.277 144
17105.085 132
17105.893 142
17106.701 135
17107.509 161
17108.317 189
17109.125 185
17109.932 195
17110.740 183
17111.548 177
17112.356 189
17113.164 177
17113.972 173
17114.780 158
17115.588 175
17116.396 199
17117.205 220
17118.013 248
17118.821 240
17119.629 226
17120.437 194
17121.245 183
17122.053 186
17122.862 179
17123.670 162
17124.478 148
17125.286 184
17126.095 187
17126.903 173
17127.711 165
17128.520 151
17129.328 146
17130.136 198
17130.945 200
17131.753 201
17132.562 201
17133.370 181
17134.179 232
17134.987 215
17135.796 208
17136.604 187
17137.413 203
17138.221 219
17139.030 248
17139.839 224
17140.647 205
17141.456 223
17142.265 218
17143.073 191
17143.882 189
17144.691 192
17145.500 177
17146.308 180
17147.117 175
17147.926 157
17148.735 183
17149.544 162
17150.352 135
17151.161 130
17151.970 127
17152.779 160
17153.588 215
17154.397 209
17155.206 221
17156.015 234
17156.824 233
17157.633 234
17158.442 241
17159.251 228
17160.060 227
17160.869 214
17161.679 221
17162.488 196
17163.297 177
17164.106 151
17164.915 135
17165.725 155
17166.534 153
17167.343 146
17168.152 150
17168.962 171
17169.771 172
17170.580 160
17171.390 178
17172.199 159
17173.008 157
17173.818 139
17174.627 145
17175.437 134
17176.246 173
17177.056 189
17177.865 213
17178.675 239
17179.484 263
17180.294 285
17181.104 225
17181.913 194
17182.723 200
17183.532 180
17184.342 167
17185.152 175
17185.962 157
17186.771 175
17187.581 173
17188.391 171
17189.201 182
17190.010 222
17190.820 215
17191.630 238
17192.440 214
17193.250 208
17194.060 174
17194.870 150
17195.680 133
17196.489 128
17197.299 178
17198.109 183
17198.919 152
17199.729 118
17200.540 156
17201.350 163
17202.160 171
17202.970 183
17203.780 208
17204.590 254
17205.400 210
17206.210 209
17207.021 217
17207.831 196
17208.641 161
17209.451 171
17210.262 153
17211.072 175
17211.882 183
17212.693 176
17213.503 156
17214.313 210
17215.124 204
17215.934 239
17216.745 225
17217.555 192
17218.366 200
17219.176 194
17219.987 161
17220.797 131
17221.608 102
17222.418 86
17223.229 140
17224.039 151
17224.850 168
17225.661 178
17226.471 179
17227.282 200
17228.093 199
17228.903 178
17229.714 160
17230.525 139
17231.336 168
17232.147 140
17232.957 135
17233.768 176
17234.579 185
17235.390 213
17236.201 200
17237.012 195
17237.823 229
17238.634 250
17239.445 234
17240.256 238
17241.067 264
17241.878 260
17242.689 202
17243.500 165
17244.311 161
17245.122 135
17245.933 140
17246.744 152
17247.555 165
17248.366 210
17249.178 229
17249.989 206
17250.800 169
17251.611 147
17252.423 136
17253.234 129
17254.045 138
17254.857 152
17255.668 170
17256.479 141
17257.291 113
17258.102 112
17258.914 168
17259.725 175
17260.536 174
17261.348 218
17262.159 240
17262.971 221
17263.783 225
17264.594 259
17265.406 288
17266.217 288
17267.029 267
17267.841 258
17268.652 262
17269.464 235
17270.276 236
17271.087 234
17271.899 226
17272.711 227
17273.523 209
17274.334 184
17275.146 204
17275.958 214
17276.770 193
17277.582 181
17278.394 165
17279.205 156
17280.017 144
17280.829 130
17281.641 143
17282.453 138
17283.265 152
17284.077 181
17284.889 196
17285.701 191
17286.514 216
17287.326 200
17288.138 201
17288.950 169
17289.762 154
17290.574 158
17291.386 182
17292.199 209
17293.011 180
17293.823 161
17294.635 159
17295.448 202
17296.260 207
17297.072 197
17297.885 280
17298.697 244
17299.509 217
17300.322 196
17301.134 259
17301.947 238
17302.759 197
17303.572 185
17304.384 172
17305.197 164
17306.009 172
17306.822 156
17307.634 156
17308.447 167
17309.259 163
17310.072 166
17310.885 184
17311.697 175
17312.510 147
17313.323 142
17314.136 134
17314.948 129
17315.761 146
17316.574 141
17317.387 137
17318.199 116
17319.012 148
17319.825 190
17320.638 189
17321.451 199
17322.264 176
17323.077 151
17323.890 142
17324.703 145
17325.516 131
17326.329 162
17327.142 182
17327.955 157
17328.768 158
17329.581 170
17330.394 209
17331.207 227
17332.020 213
17332.834 227
17333.647 187
17334.460 171
17335.273 179
17336.086 189
17336.900 185
17337.713 182
17338.526 153
17339.340 148
17340.153 157
17340.966 162
17341.780 194
17342.593 185
17343.407 185
17344.220 176
17345.033 148
17345.847 129
17346.660 119
17347.474 93
17348.287 97
17349.101 100
17349.915 100
17350.728 131
17351.542 123
17352.355 119
17353.169 131
17353.983 130
17354.796 113
17355.610 128
17356.424 138
17357.238 148
17358.051 171
17358.865 220
17359.679 201
17360.493 190
17361.307 167
17362.120 204
17362.934 200
17363.748 206
17364.562 206
17365.376 193
17366.190 173
17367.004 152
17367.818 131
17368.632 140
17369.446 130
17370.260 114
17371.074 122
17371.888 170
17372.702 168
17373.516 178
17374.330 194
17375.145 200
17375.959 170
17376.773 185
17377.587 185
17378.401 188
17379.216 170
17380.030 168
17380.844 171
17381.659 168
17382.473 148
17383.287 158
17384.102 167
17384.916 160
17385.731 163
17386.545 133
17387.359 114
17388.174 117
17388.988 97
17389.803 115
17390.617 123
17391.432 113
17392.246 109
17393.061 124
17393.876 127
17394.690 105
17395.505 90
17396.320 84
17397.134 94
17397.949 134
17398.764 165
17399.578 158
17400.393 176
17401.208 162
17402.023 134
17402.838 133
17403.652 178
17404.467 186
17405.282 191
17406.097 177
17406.912 166
17407.727 158
17408.542 171
17409.357 208
17410.172 193
17410.987 159
17411.802 133
17412.617 159
17413.432 148
17414.247 162
17415.062 163
17415.877 185
17416.692 194
17417.507 179
17418.323 148
17419.138 121
17419.953 103
17420.768 110
17421.583 164
17422.399 244
17423.214 254
17424.029 220
17424.845 194
17425.660 154
17426.475 150
17427.291 152
17428.106 128
17428.922 113
17429.737 104
17430.552 108
17431.368 103
17432.183 121
17432.999 152
17433.815 151
17434.630 143
17435.446 133
17436.261 163
17437.077 159
17437.893 125
17438.708 103
17439.524 105
17440.340 115
17441.155 136
17441.971 131
17442.787 151
17443.602 138
17444.418 124
17445.234 144
17446.050 136
17446.866 128
17447.682 113
17448.497 132
17449.313 126
17450.129 116
17450.945 116
17451.761 127
17452.577 124
17453.393 129
17454.209 128
17455.025 171
17455.841 200
17456.657 187
17457.473 155
17458.290 141
17459.106 183
17459.922 176
17460.738 158
17461.554 149
17462.370 142
17463.187 148
17464.003 158
17464.819 164
17465.635 164
17466.452 200
17467.268 195
17468.084 193
17468.901 245
17469.717 242
17470.534 243
17471.350 257
17472.166 270
17472.983 276
17473.799 296
17474.616 272
17475.432 253
17476.249 237
17477.065 228
17477.882 209
17478.699 215
17479.515 200
17480.332 171
17481.148 198
17481.965 194
17482.782 228
17483.598 254
17484.415 238
17485.232 241
17486.049 200
17486.865 177
17487.682 202
17488.499 156
17489.316 128
17490.133 130
17490.950 131
17491.767 138
17492.583 124
17493.400 120
17494.217 138
17495.034 128
17495.851 135
17496.668 179
17497.485 234
17498.302 203
17499.119 210
17499.937 207
17500.754 201
17501.571 188
17502.388 176
17503.205 168
17504.022 180
17504.839 177
17505.657 162
17506.474 216
17507.291 182
17508.108 199
17508.926 189
17509.743 183
17510.560 226
17511.378 223
17512.195 191
17513.013 164
17513.830 140
17514.647 116
17515.465 93
17516.282 116
17517.100 119
17517.917 132
17518.735 153
17519.552 170
17520.370 145
17521.188 146
17522.005 159
17522.823 162
17523.640 139
17524.458 108
17525.276 86
17526.093 90
17526.911 87
17527.729 84
17528.547 109
17529.364 113
17530.182 130
17531.000 144
17531.818 165
17532.636 206
17533.454 216
17534.271 198
17535.089 196
17535.907 217
17536.725 211
17537.543 187
17538.361 166
17539.179 216
17539.997 222
17540.815 226
17541.633 222
17542.451 203
17543.269 203
17544.088 207
17544.906 187
17545.724 163
17546.542 176
17547.360 165
17548.178 160
17548.997 160
17549.815 127
17550.633 122
17551.452 138
17552.270 157
17553.088 155
17553.907 147
17554.725 111
17555.543 140
17556.362 152
17557.180 161
17557.999 161
17558.817 186
17559.635 190
17560.454 185
17561.273 195
17562.091 249
17562.910 255
17563.728 221
17564.547 195
17565.365 192
17566.184 186
17567.003 189
17567.821 158
17568.640 183
17569.459 198
17570.277 158
17571.096 173
17571.915 172
17572.734 152
17573.553 119
17574.371 117
17575.190 146
17576.009 121
17576.828 137
17577.647 141
17578.466 157
17579.285 208
17580.104 218
17580.923 215
17581.742 224
17582.561 205
17583.380 199
17584.199 202
17585.018 163
17585.837 155
17586.656 194
17587.475 197
17588.294 168
17589.114 164
17589.933 177
17590.752 153
17591.571 137
17592.390 121
17593.210 106
17594.029 137
17594.848 164
17595.668 198
17596.487 204
17597.306 181
17598.126 191
17598.945 175
17599.764 146
17600.584 143
17601.403 177
17602.223 165
17603.042 156
17603.862 159
17604.681 139
17605.501 142
17606.321 154
17607.140 136
17607.960 125
17608.779 140
17609.599 165
17610.419 197
17611.238 190
17612.058 204
17612.878 192
17613.698 186
17614.517 210
17615.337 178
17616.157 147
17616.977 133
17617.797 145
17618.616 124
17619.436 84
17620.256 94
17621.076 128
17621.896 146
17622.716 199
17623.536 210
17624.356 220
17625.176 214
17625.996 192
17626.816 162
17627.636 138
17628.456 179
17629.276 191
17630.096 202
17630.917 182
17631.737 185
17632.557 214
17633.377 203
17634.197 225
17635.018 255
17635.838 227
17636.658 206
17637.478 179
17638.299 154
17639.119 127
17639.939 132
17640.760 141
17641.580 146
17642.401 142
17643.221 185
17644.041 174
17644.862 181
17645.682 139
17646.503 146
17647.323 162
17648.144 134
17648.965 118
17649.785 154
17650.606 164
17651.426 149
17652.247 141
17653.068 137
17653.888 137
17654.709 136
17655.530 156
17656.350 147
17657.171 129
17657.992 124
17658.813 126
17659.634 109
17660.454 115
17661.275 130
17662.096 159
17662.917 177
17663.738 151
17664.559 150
17665.380 126
17666.201 122
17667.022 138
17667.843 150
17668.664 188
17669.485 238
17670.306 202
17671.127 189
17671.948 175
17672.769 144
17673.590 144
17674.412 143
17675.233 163
17676.054 155
17676.875 130
17677.696 143
17678.518 175
17679.339 172
17680.160 229
17680.981 239
17681.803 250
17682.624 225
17683.445 206
17684.267 194
17685.088 176
17685.910 243
17686.731 306
17687.553 321
17688.374 310
17689.196 261
17690.017 214
17690.839 170
17691.660 147
17692.482 113
17693.303 179
17694.125 226
17694.947 213
17695.768 220
17696.590 222
17697.412 211
17698.233 202
17699.055 189
17699.877 210
17700.699 204
17701.520 217
17702.342 184
17703.164 171
17703.986 139
17704.808 111
17705.630 126
17706.452 151
17707.273 170
17708.095 232
17708.917 254
17709.739 239
17710.561 208
17711.383 200
17712.205 174
17713.027 140
17713.850 136
17714.672 118
17715.494 110
17716.316 105
17717.138 119
17717.960 123
17718.782 124
17719.605 133
17720.427 146
17721.249 134
17722.071 140
17722.894 144
17723.716 185
17724.538 206
17725.361 240
17726.183 214
17727.005 180
17727.828 145
17728.650 183
17729.473 164
17730.295 171
17731.118 186
17731.940 188
17732.763 245
17733.585 252
17734.408 200
17735.230 183
17736.053 179
17736.875 189
17737.698 212
17738.521 188
17739.343 168
17740.166 153
17740.989 114
17741.811 84
17742.634 96
17743.457 88
17744.280 113
17745.103 98
17745.925 103
17746.748 165
17747.571 154
17748.394 177
17749.217 174
17750.040 152
17750.863 129
17751.686 121
17752.509 109
17753.332 87
17754.155 78
17754.978 92
17755.801 124
17756.624 185
17757.447 173
17758.270 175
17759.093 148
17759.916 157
17760.739 122
17761.563 118
17762.386 136
17763.209 140
17764.032 134
17764.855 150
17765.679 153
17766.502 177
17767.325 212
17768.149 181
17768.972 147
17769.795 130
17770.619 149
17771.442 139
17772.266 117
17773.089 98
17773.913 125
17774.736 168
17775.560 161
17776.383 129
17777.207 113
17778.030 110
17778.854 124
17779.677 129
17780.501 114
17781.325 101
17782.148 99
17782.972 103
17783.796 136
17784.619 166
17785.443 167
17786.267 153
17787.091 176
17787.915 198
17788.738 210
17789.562 193
17790.386 170
17791.210 196
17792.034 195
17792.858 196
17793.682 184
17794.506 174
17795.330 192
17796.154 205
17796.978 191
17797.802 175
17798.626 185
17799.450 194
17800.274 168
17801.098 211
17801.922 201
17802.746 194
17803.570 209
17804.394 185
17805.219 159
17806.043 145
17806.867 153
17807.691 180
17808.516 171
17809.340 186
17810.164 197
17810.989 215
17811.813 176
17812.637 159
17813.462 175
17814.286 174
17815.110 154
17815.935 126
17816.759 148
17817.584 148
17818.408 124
17819.233 149
17820.057 187
17820.882 192
17821.707 173
17822.531 151
17823.356 156
17824.180 162
17825.005 141
17825.830 191
17826.654 172
17827.479 180
17828.304 179
17829.129 155
17829.953 149
17830.778 137
17831.603 107
17832.428 124
17833.253 142
17834.078 161
17834.902 185
17835.727 173
17836.552 154
17837.377 156
17838.202 143
17839.027 119
17839.852 116
17840.677 137
17841.502 140
17842.327 146
17843.152 178
17843.977 184
17844.803 179
17845.628 181
17846.453 147
17847.278 160
17848.103 140
17848.928 119
17849.754 126
17850.579 115
17851.404 123
17852.229 99
17853.055 82
17853.880 96
17854.705 84
17855.531 95
17856.356 87
17857.182 122
17858.007 160
17858.832 148
17859.658 151
17860.483 130
17861.309 137
17862.134 133
17862.960 133
17863.785 130
17864.611 176
17865.437 166
17866.262 171
17867.088 167
17867.913 174
17868.739 212
17869.565 189
17870.391 170
17871.216 181
17872.042 199
17872.868 260
17873.694 237
17874.519 207
17875.345 207
17876.171 224
17876.997 197
17877.823 211
17878.649 195
17879.475 182
17880.300 153
17881.126 121
17881.952 91
17882.778 96
17883.604 82
17884.430 82
17885.256 85
17886.083 120
17886.909 136
17887.735 110
17888.561 91
17889.387 107
17890.213 103
17891.039 125
17891.866 132
17892.692 172
17893.518 176
17894.344 171
17895.171 177
17895.997 165
17896.823 160
17897.650 153
17898.476 159
17899.302 159
17900.129 151
17900.955 117
17901.782 114
17902.608 138
17903.434 135
17904.261 130
17905.087 130
17905.914 152
17906.741 164
17907.567 175
17908.394 149
17909.220 141
17910.047 119
17910.874 90
17911.700 64
17912.527 82
17913.354 118
17914.180 131
17915.007 158
17915.834 199
17916.661 188
17917.487 172
17918.314 179
17919.141 183
17919.968 188
17920.795 158
17921.622 162
17922.449 178
17923.275 153
17924.102 163
17924.929 168
17925.756 160
17926.583 156
17927.410 164
17928.237 167
17929.065 138
17929.892 150
17930.719 133
17931.546 111
17932.373 152
17933.200 185
17934.027 202
17934.854 177
17935.682 165
17936.509 158
17937.336 138
17938.163 139
17938.991 127
17939.818 131
17940.645 153
17941.473 165
17942.300 182
17943.128 159
17943.955 158
17944.782 150
17945.610 123
17946.437 124
17947.265 116
17948.092 177
17948.920 182
17949.747 198
17950.575 167
17951.402 186
17952.230 174
17953.058 143
17953.885 150
17954.713 145
17955.541 157
17956.368 148
17957.196 152
17958.024 161
17958.852 153
17959.679 163
17960.507 152
17961.335 146
17962.163 142
17962.991 139
17963.818 126
17964.646 136
17965.474 133
17966.302 112
17967.130 158
17967.958 180
17968.786 188
17969.614 212
17970.442 182
17971.270 180
17972.098 171
17972.926 150
17973.754 152
17974.582 140
17975.411 143
17976.239 145
17977.067 155
17977.895 123
17978.723 130
17979.552 143
17980.380 161
17981.208 168
17982.036 134
17982.865 110
17983.693 126
17984.521 108
17985.350 98
17986.178 79
17987.006 93
17987.835 97
17988.663 100
17989.492 135
17990.320 134
17991.149 151
17991.977 162
17992.806 154
17993.634 149
17994.463 151
17995.292 148
17996.120 155
17996.949 134
17997.777 135
17998.606 132
17999.435 105
18000.263 98
18001.092 98
18001.921 119
18002.750 146
18003.578 144
18004.407 161
18005.236 181
18006.065 216
18006.894 218
18007.723 223
18008.552 191
18009.381 180
18010.209 149
18011.038 143
18011.867 139
18012.696 148
18013.525 140
18014.354 164
18015.183 169
18016.013 161
18016.842 157
18017.671 155
18018.500 142
18019.329 133
18020.158 119
18020.987 179
18021.817 180
18022.646 171
18023.475 145
18024.304 109
18025.134 105
18025.963 114
18026.792 98
18027.622 138
18028.451 156
18029.280 151
18030.110 156
18030.939 151
18031.769 120
18032.598 85
18033.427 72
18034.257 110
18035.086 172
18035.916 182
18036.746 170
18037.575 151
18038.405 151
18039.234 155
18040.064 163
18040.894 150
18041.723 147
18042.553 196
18043.383 234
18044.212 227
18045.042 184
18045.872 142
18046.702 145
18047.531 116
18048.361 93
18049.191 84
18050.021 93
18050.851 164
18051.681 160
18052.511 140
18053.340 100
18054.170 106
18055.000 98
18055.830 106
18056.660 114
18057.490 129
18058.320 115
18059.151 113
18059.981 142
18060.811 113
18061.641 102
18062.471 109
18063.301 99
18064.131 97
18064.962 102
18065.792 110
18066.622 106
18067.452 117
18068.283 156
18069.113 158
18069.943 179
18070.773 179
18071.604 190
18072.434 190
18073.265 169
18074.095 141
18074.925 123
18075.756 125
18076.586 119
18077.417 125
18078.247 136
18079.078 126
18079.908 125
18080.739 100
18081.569 106
18082.400 134
18083.231 169
18084.061 189
18084.892 221
18085.723 201
18086.553 202
18087.384 174
18088.215 196
18089.046 249
18089.876 268
18090.707 255
18091.538 203
18092.369 173
18093.200 160
18094.030 156
18094.861 162
18095.692 140
18096.523 133
18097.354 109
18098.185 100
18099.016 90
18099.847 102
18100.678 122
18101.509 120
18102.340 166
18103.171 196
18104.002 184
18104.834 163
18105.665 149
18106.496 138
18107.327 145
18108.158 162
18108.989 154
18109.821 159
18110.652 163
18111.483 163
18112.314 127
18113.146 123
18113.977 145
18114.808 128
18115.640 125
18116.471 123
18117.303 145
18118.134 153
18118.965 121
18119.797 110
18120.628 94
18121.460 77
18122.291 109
18123.123 122
18123.954 117
18124.786 157
18125.618 154
18126.449 151
18127.281 135
18128.113 117
18128.944 107
18129.776 83
18130.608 117
18131.439 154
18132.271 147
18133.103 186
18133.935 241
18134.766 225
18135.598 207
18136.430 205
18137.262 177
18138.094 187
18138.926 175
18139.758 160
18140.590 145
18141.422 107
18142.253 123
18143.085 155
18143.918 160
18144.750 172
18145.582 188
18146.414 165
18147.246 159
18148.078 153
18148.910 151
18149.742 139
18150.574 130
18151.406 133
18152.239 151
18153.071 148
18153.903 157
18154.735 150
18155.568 149
18156.400 173
18157.232 167
18158.065 177
18158.897 167
18159.729 149
18160.562 169
18161.394 195
18162.227 169
18163.059 184
18163.892 203
18164.724 181
18165.557 168
18166.389 162
18167.222 149
18168.054 171
18168.887 176
18169.719 133
18170.552 94
18171.385 83
18172.217 126
18173.050 144
18173.883 165
18174.715 170
18175.548 194
18176.381 225
18177.214 187
18178.047 197
18178.879 184
18179.712 185
18180.545 226
18181.378 179
18182.211 150
18183.044 130
18183.877 135
18184.710 182
18185.543 169
18186.376 162
18187.209 152
18188.042 179
18188.875 200
18189.708 177
18190.541 170
18191.374 189
18192.207 186
18193.040 186
18193.873 182
18194.707 184
18195.540 206
18196.373 231
18197.206 194
18198.039 196
18198.873 176
18199.706 181
18200.539 206
18201.373 220
18202.206 207
18203.039 197
18203.873 192
18204.706 164
18205.540 194
18206.373 197
18207.206 186
18208.040 192
18208.873 175
18209.707 170
18210.541 175
18211.374 168
18212.208 176
18213.041 151
18213.875 141
18214.709 122
18215.542 194
18216.376 166
18217.210 156
18218.043 132
18218.877 122
18219.711 155
18220.545 171
18221.378 155
18222.212 154
18223.046 170
18223.880 177
18224.714 196
18225.548 176
18226.382 160
18227.215 143
18228.049 121
18228.883 103
18229.717 72
18230.551 78
18231.385 90
18232.219 92
18233.053 116
18233.888 151
18234.722 165
18235.556 164
18236.390 148
18237.224 109
18238.058 140
18238.892 118
18239.727 153
18240.561 147
18241.395 178
18242.229 172
18243.064 155
18243.898 152
18244.732 169
18245.567 151
18246.401 154
18247.235 141
18248.070 203
18248.904 280
18249.739 259
18250.573 231
18251.408 224
18252.242 182
18253.077 154
18253.911 170
18254.746 164
18255.580 160
18256.415 145
18257.249 185
18258.084 185
18258.919 157
18259.753 147
18260.588 134
18261.423 152
18262.258 138
18263.092 147
18263.927 206
18264.762 191
18265.597 156
18266.431 129
18267.266 132
18268.101 116
18268.936 114
18269.771 158
18270.606 146
18271.441 128
18272.276 130
18273.111 146
18273.946 151
18274.781 199
18275.616 179
18276.451 147
18277.286 158
18278.121 132
18278.956 117
18279.791 143
18280.626 129
18281.462 122
18282.297 131
18283.132 156
18283.967 174
18284.802 151
18285.638 142
18286.473 168
18287.308 164
18288.144 139
18288.979 126
18289.814 123
18290.650 133
18291.485 135
18292.321 123
18293.156 114
18293.991 120
18294.827 115
18295.662 122
18296.498 111
18297.333 93
18298.169 80
18299.005 133
18299.840 151
18300.676 155
18301.511 177
18302.347 195
18303.183 174
18304.018 162
18304.854 163
18305.690 141
18306.526 151
18307.361 151
18308.197 161
18309.033 157
18309.869 157
18310.705 143
18311.540 165
18312.376 175
18313.212 174
18314.048 174
18314.884 194
18315.720 187
18316.556 153
18317.392 127
18318.228 117
18319.064 110
18319.900 84
18320.736 68
18321.572 76
18322.408 133
18323.244 191
18324.081 176
18324.917 153
18325.753 155
18326.589 148
18327.425 157
18328.262 182
18329.098 158
18329.934 133
18330.770 181
18331.607 163
18332.443 163
18333.279 157
18334.116 168
18334.952 150
18335.789 106
18336.625 95
18337.461 88
18338.298 66
18339.134 61
18339.971 97
18340.807 132
18341.644 140
18342.480 147
18343.317 135
18344.154 132
18344.990 115
18345.827 113
18346.664 119
18347.500 109
18348.337 138
18349.174 133
18350.010 106
18350.847 101
18351.684 115
18352.521 111
18353.358 156
18354.194 157
18355.031 171
18355.868 156
18356.705 158
18357.542 160
18358.379 123
18359.216 129
18360.053 147
18360.890 168
18361.727 153
18362.564 166
18363.401 145
18364.238 117
18365.075 130
18365.912 129
18366.749 129
18367.586 121
18368.423 140
18369.261 131
18370.098 128
18370.935 94
18371.772 101
18372.610 148
18373.447 163
18374.284 132
18375.121 116
18375.959 114
18376.796 117
18377.633 119
18378.471 120
18379.308 125
18380.146 132
18380.983 116
18381.821 133
18382.658 104
18383.496 111
18384.333 146
18385.171 165
18386.008 155
18386.846 140
18387.683 138
18388.521 139
18389.359 104
18390.196 92
18391.034 85
18391.872 81
18392.709 104
18393.547 117
18394.385 115
18395.223 136
18396.060 126
18396.898 128
18397.736 133
18398.574 126
18399.412 153
18400.250 122
18401.087 97
18401.925 87
18402.763 87
18403.601 105
18404.439 128
18405.277 116
18406.115 127
18406.953 138
18407.791 119
18408.629 92
18409.467 83
18410.306 73
18411.144 75
18411.982 109
18412.820 119
18413.658 140
18414.496 132
18415.335 149
18416.173 161
18417.011 151
18417.849 158
18418.688 163
18419.526 188
18420.364 211
18421.203 205
18422.041 215
18422.880 194
18423.718 160
18424.556 168
18425.395 166
18426.233 182
18427.072 154
18427.910 184
18428.749 184
18429.587 143
18430.426 168
18431.265 170
18432.103 156
18432.942 134
18433.780 103
18434.619 100
18435.458 90
18436.297 96
18437.135 144
18437.974 144
18438.813 122
18439.652 112
18440.490 83
18441.329 78
18442.168 148
18443.007 216
18443.846 236
18444.685 189
18445.524 151
18446.362 149
18447.201 128
18448.040 106
18448.879 121
18449.718 126
18450.557 104
18451.397 124
18452.236 101
18453.075 118
18453.914 140
18454.753 138
18455.592 124
18456.431 100
18457.270 85
18458.110 72
18458.949 106
18459.788 143
18460.627 149
18461.467 166
18462.306 215
18463.145 228
18463.985 227
18464.824 190
18465.663 176
18466.503 165
18467.342 162
18468.181 142
18469.021 134
18469.860 125
18470.700 174
18471.539 188
18472.379 183
18473.218 176
18474.058 157
18474.898 130
18475.737 114
18476.577 103
18477.416 161
18478.256 181
18479.096 159
18479.936 172
18480.775 195
18481.615 227
18482.455 207
18483.295 190
18484.134 187
18484.974 162
18485.814 146
18486.654 142
18487.494 141
18488.334 122
18489.173 89
18490.013 75
18490.853 63
18491.693 80
18492.533 111
18493.373 132
18494.213 132
18495.053 108
18495.893 164
18496.734 178
18497.574 167
18498.414 193
18499.254 200
18500.094 178
18500.934 190
18501.774 190
18502.615 175
18503.455 180
18504.295 165
18505.135 184
18505.976 156
18506.816 127
18507.656 100
18508.497 82
18509.337 99
18510.177 97
18511.018 90
18511.858 86
18512.699 161
18513.539 185
18514.380 189
18515.220 163
18516.061 150
18516.901 129
18517.742 112
18518.582 92
18519.423 71
18520.264 52
18521.104 63
18521.945 53
18522.785 57
18523.626 52
18524.467 61
18525.308 68
18526.148 64
18526.989 89
18527.830 85
18528.671 88
18529.512 98
18530.352 111
18531.193 120
18532.034 99
18532.875 106
18533.716 126
18534.557 116
18535.398 107
18536.239 136
18537.080 130
18537.921 124
18538.762 126
18539.603 126
18540.444 123
18541.285 133
18542.126 148
18542.967 153
18543.809 138
18544.650 109
18545.491 109
18546.332 124
18547.173 118
18548.015 124
18548.856 120
18549.697 94
18550.538 99
18551.380 94
18552.221 103
18553.062 106
18553.904 97
18554.745 96
18555.587 126
18556.428 141
18557.270 145
18558.111 163
18558.953 189
18559.794 190
18560.636 176
18561.477 151
18562.319 168
18563.160 152
18564.002 122
18564.844 125
18565.685 109
18566.527 80
18567.369 68
18568.210 69
18569.052 75
18569.894 87
18570.735 95
18571.577 95
18572.419 113
18573.261 134
18574.103 127
18574.945 105
18575.786 90
18576.628 74
18577.470 88
18578.312 83
18579.154 106
18579.996 136
18580.838 170
18581.680 200
18582.522 169
18583.364 164
18584.206 139
18585.048 106
18585.890 120
18586.733 155
18587.575 143
18588.417 166
18589.259 172
18590.101 162
18590.944 155
18591.786 165
18592.628 162
18593.470 142
18594.313 124
18595.155 120
18595.997 108
18596.840 110
18597.682 130
18598.524 149
18599.367 168
18600.209 147
18601.052 147
18601.894 127
18602.737 112
18603.579 85
18604.422 98
18605.264 149
18606.107 157
18606.949 185
18607.792 157
18608.635 143
18609.477 135
18610.320 111
18611.163 95
18612.005 90
18612.848 84
18613.691 99
18614.533 93
18615.376 89
18616.219 72
18617.062 65
18617.905 54
18618.748 60
18619.590 63
18620.433 68
18621.276 73
18622.119 106
18622.962 104
18623.805 106
18624.648 134
18625.491 113
18626.334 118
18627.177 120
18628.020 111
18628.863 106
18629.706 108
18630.550 110
18631.393 145
18632.236 179
18633.079 204
18633.922 199
18634.765 201
18635.609 178
18636.452 198
18637.295 181
18638.138 147
18638.982 143
18639.825 143
18640.668 133
18641.512 116
18642.355 98
18643.199 91
18644.042 82
18644.885 89
18645.729 105
18646.572 131
18647.416 137
18648.259 116
18649.103 104
18649.947 134
18650.790 124
18651.634 115
18652.477 126
18653.321 106
18654.165 88
18655.008 101
18655.852 104
18656.696 119
18657.539 120
18658.383 135
18659.227 150
18660.071 133
18660.915 102
18661.758 110
18662.602 96
18663.446 81
18664.290 102
18665.134 149
18665.978 213
18666.822 260
18667.666 260
18668.510 235
18669.354 202
18670.198 171
18671.042 160
18671.886 165
18672.730 136
18673.574 142
18674.418 136
18675.262 118
18676.106 119
18676.951 101
18677.795 80
18678.639 85
18679.483 112
18680.327 125
18681.172 134
18682.016 146
18682.860 130
18683.705 117
18684.549 153
18685.393 179
18686.238 176
18687.082 160
18687.927 137
18688.771 119
18689.615 118
18690.460 131
18691.304 125
18692.149 110
18692.993 90
18693.838 68
18694.683 60
18695.527 47
18696.372 45
18697.216 37
18698.061 32
18698.906 19
18699.750 25
18700.595 21
18701.440 24
18702.285 22
18703.129 52
18703.974 60
18704.819 58
18705.664 79
18706.509 114
18707.353 163
18708.198 142
18709.043 164
18709.888 147
18710.733 136
18711.578 121
18712.423 130
18713.268 185
18714.113 171
18714.958 181
18715.803 181
18716.648 151
18717.493 128
18718.338 117
18719.184 116
18720.029 110
18720.874 98
18721.719 91
18722.564 78
18723.409 85
18724.255 65
18725.100 53
18725.945 63
18726.791 101
18727.636 109
18728.481 100
18729.327 115
18730.172 127
18731.017 145
18731.863 129
18732.708 153
18733.554 184
18734.399 153
18735.245 149
18736.090 164
18736.936 150
18737.781 139
18738.627 153
18739.472 135
18740.318 136
18741.164 140
18742.009 129
18742.855 116
18743.701 105
18744.546 94
18745.392 88
18746.238 81
18747.083 86
18747.929 113
18748.775 116
18749.621 160
18750.467 161
18751.313 129
18752.158 102
18753.004 179
18753.850 171
18754.696 171
18755.542 140
18756.388 130
18757.234 136
18758.080 108
18758.926 110
18759.772 127
18760.618 130
18761.464 114
18762.310 97
18763.156 80
18764.003 77
18764.849 97
18765.695 134
18766.541 169
18767.387 196
18768.234 207
18769.080 183
18769.926 166
18770.772 150
18771.619 121
18772.465 127
18773.311 141
18774.158 144
18775.004 164
18775.851 158
18776.697 136
18777.543 132
18778.390 127
18779.236 164
18780.083 126
18780.929 132
18781.776 134
18782.623 156
18783.469 169
18784.316 163
18785.162 133
18786.009 104
18786.856 101
18787.702 116
18788.549 107
18789.396 124
18790.242 129
18791.089 127
18791.936 150
18792.783 154
18793.630 180
18794.476 170
18795.323 142
18796.170 149
18797.017 141
18797.864 122
18798.711 123
18799.558 167
18800.405 183
18801.252 160
18802.099 158
18802.946 140
18803.793 125
18804.640 115
18805.487 124
18806.334 144
18807.181 175
18808.028 159
18808.875 128
18809.723 121
18810.570 125
18811.417 132
18812.264 138
18813.111 119
18813.959 139
18814.806 136
18815.653 125
18816.501 104
18817.348 116
18818.195 105
18819.043 81
18819.890 73
18820.738 137
18821.585 147
18822.432 117
18823.280 104
18824.127 78
18824.975 62
18825.823 74
18826.670 55
18827.518 83
18828.365 113
18829.213 130
18830.060 134
18830.908 130
18831.756 148
18832.604 192
18833.451 185
18834.299 168
18835.147 168
18835.994 162
18836.842 160
18837.690 130
18838.538 113
18839.386 117
18840.234 113
18841.081 148
18841.929 130
18842.777 117
18843.625 114
18844.473 163
18845.321 142
18846.169 126
18847.017 127
18847.865 114
18848.713 116
18849.561 115
18850.409 84
18851.258 94
18852.106 84
18852.954 91
18853.802 94
18854.650 121
18855.498 120
18856.347 102
18857.195 96
18858.043 130
18858.891 163
18859.740 156
18860.588 114
18861.436 142
18862.285 131
18863.133 126
18863.981 115
18864.830 89
18865.678 80
18866.527 81
18867.375 88
18868.224 63
18869.072 80
18869.921 98
18870.769 88
18871.618 102
18872.466 112
18873.315 92
18874.164 82
18875.012 81
18875.861 93
18876.710 111
18877.558 124
18878.407 139
18879.256 116
18880.105 112
18880.953 96
18881.802 94
18882.651 92
18883.500 76
18884.349 69
18885.198 87
18886.046 84
18886.895 95
18887.744 115
18888.593 145
18889.442 127
18890.291 113
18891.140 124
18891.989 105
18892.838 119
18893.687 130
18894.536 138
18895.386 146
18896.235 130
18897.084 142
18897.933 134
18898.782 118
18899.631 103
18900.481 88
18901.330 105
18902.179 128
18903.028 135
18903.878 144
18904.727 179
18905.576 162
18906.426 183
18907.275 228
18908.124 215
18908.974 203
18909.823 236
18910.673 220
18911.522 182
18912.372 157
18913.221 140
18914.071 124
18914.920 97
18915.770 78
18916.619 97
18917.469 134
18918.319 154
18919.168 150
18920.018 165
18920.868 137
18921.717 110
18922.567 115
18923.417 104
18924.266 136
18925.116 118
18925.966 106
18926.816 125
18927.666 98
18928.516 91
18929.365 100
18930.215 98
18931.065 113
18931.915 128
18932.765 149
18933.615 142
18934.465 169
18935.315 148
18936.165 113
18937.015 111
18937.865 141
18938.715 134
18939.565 131
18940.415 178
18941.266 187
18942.116 164
18942.966 174
18943.816 147
18944.666 151
18945.517 146
18946.367 162
18947.217 174
18948.067 162
18948.918 165
18949.768 176
18950.618 180
18951.469 139
18952.319 122
18953.169 132
18954.020 145
18954.870 126
18955.721 170
18956.571 166
18957.422 146
18958.272 131
18959.123 117
18959.973 100
18960.824 116
18961.675 165
18962.525 144
18963.376 164
18964.226 136
18965.077 125
18965.928 125
18966.779 106
18967.629 102
18968.480 99
18969.331 97
18970.182 97
18971.032 119
18971.883 133
18972.734 135
18973.585 128
18974.436 143
18975.287 136
18976.138 121
18976.989 94
18977.839 84
18978.690 82
18979.541 88
18980.392 96
18981.244 94
18982.095 119
18982.946 130
18983.797 106
18984.648 89
18985.499 99
18986.350 96
18987.201 80
18988.052 90
18988.904 96
18989.755 98
18990.606 109
18991.457 114
18992.309 118
18993.160 108
18994.011 149
18994.863 152
18995.714 180
18996.565 177
18997.417 175
18998.268 168
18999.120 165
18999.971 143
19000.823 116
19001.674 95
19002.526 114
19003.377 113
19004.229 107
19005.080 88
19005.932 93
19006.783 86
19007.635 78
19008.487 86
19009.338 115
19010.190 156
19011.042 159
19011.893 139
19012.745 136
19013.597 147
19014.449 131
19015.301 88
19016.152 108
19017.004 98
19017.856 129
19018.708 187
19019.560 183
19020.412 169
19021.264 136
19022.116 121
19022.968 156
19023.820 154
19024.672 184
19025.524 188
19026.376 149
19027.228 111
19028.080 98
19028.932 92
19029.784 102
19030.636 112
19031.488 114
19032.341 149
19033.193 131
19034.045 110
19034.897 106
19035.749 97
19036.602 89
19037.454 68
19038.306 51
19039.159 57
19040.011 47
19040.863 63
19041.716 97
19042.568 90
19043.421 102
19044.273 79
19045.126 99
19045.978 107
19046.831 114
19047.683 123
19048.536 113
19049.388 134
19050.241 124
19051.093 128
19051.946 118
19052.799 119
19053.651 121
19054.504 137
19055.357 158
19056.209 137
19057.062 139
19057.915 140
19058.768 132
19059.620 128
19060.473 163
19061.326 145
19062.179 128
19063.032 111
19063.885 114
19064.738 113
19065.591 102
19066.444 123
19067.296 133
19068.149 121
19069.002 105
19069.855 97
19070.709 103
19071.562 147
19072.415 153
19073.268 156
19074.121 191
19074.974 181
19075.827 177
19076.680 189
19077.534 185
19078.387 137
19079.240 124
19080.093 137
19080.947 134
19081.800 137
19082.653 123
19083.506 110
19084.360 105
19085.213 104
19086.067 106
19086.920 114
19087.773 169
19088.627 162
19089.480 161
19090.334 166
19091.187 143
19092.041 189
19092.894 169
19093.748 150
19094.601 126
19095.455 116
19096.309 131
19097.162 126
19098.016 116
19098.870 101
19099.723 86
19100.577 104
19101.431 143
19102.285 121
19103.138 118
19103.992 106
19104.846 121
19105.700 118
19106.554 119
19107.407 103
19108.261 124
19109.115 140
19109.969 165
19110.823 202
19111.677 153
19112.531 149
19113.385 121
19114.239 115
19115.093 103
19115.947 110
19116.801 113
19117.655 134
19118.509 139
19119.364 116
19120.218 98
19121.072 96
19121.926 103
19122.780 132
19123.634 152
19124.489 134
19125.343 126
19126.197 108
19127.052 92
19127.906 62
19128.760 75
19129.615 86
19130.469 90
19131.323 100
19132.178 85
19133.032 87
19133.887 99
19134.741 115
19135.596 120
19136.450 141
19137.305 145
19138.159 132
19139.014 117
19139.868 102
19140.723 112
19141.578 120
19142.432 110
19143.287 141
19144.142 136
19144.996 149
19145.851 146
19146.706 141
19147.561 129
19148.415 113
19149.270 108
19150.125 105
19150.980 104
19151.835 121
19152.690 117
19153.544 126
19154.399 115
19155.254 119
19156.109 115
19156.964 111
19157.819 102
19158.674 101
19159.529 88
19160.384 135
19161.239 154
19162.094 155
19162.950 153
19163.805 151
19164.660 125
19165.515 109
19166.370 102
19167.225 82
19168.081 79
19168.936 82
19169.791 117
19170.646 130
19171.502 176
19172.357 171
19173.212 177
19174.068 151
19174.923 123
19175.778 99
19176.634 121
19177.489 100
19178.345 79
19179.200 84
19180.056 90
19180.911 94
19181.767 97
19182.622 94
19183.478 102
19184.333 94
19185.189 86
19186.045 93
19186.900 74
19187.756 101
19188.612 86
19189.467 75
19190.323 73
19191.179 66
19192.035 51
19192.890 35
19193.746 39
19194.602 67
19195.458 97
19196.314 139
19197.170 169
19198.025 162
19198.881 155
19199.737 136
19200.593 143
19201.449 130
19202.305 119
19203.161 92
19204.017 100
19204.873 123
19205.729 130
19206.585 125
19207.441 113
19208.298 145
19209.154 177
19210.010 163
19210.866 133
19211.722 125
19212.579 108
19213.435 143
19214.291 164
19215.147 153
19216.004 169
19216.860 146
19217.716 153
19218.573 147
19219.429 163
19220.285 197
19221.142 194
19221.998 171
19222.855 142
19223.711 121
19224.568 131
19225.424 189
19226.281 164
19227.137 130
19227.994 101
19228.850 91
19229.707 128
19230.563 144
19231.420 131
19232.277 109
19233.133 117
19233.990 100
19234.847 102
19235.704 104
19236.560 109
19237.417 94
19238.274 96
19239.131 75
19239.987 66
19240.844 50
19241.701 49
19242.558 73
19243.415 92
19244.272 89
19245.129 105
19245.986 95
19246.843 86
19247.700 89
19248.557 66
19249.414 87
19250.271 119
19251.128 138
19251.985 132
19252.842 154
19253.699 156
19254.556 115
19255.414 99
19256.271 90
19257.128 122
19257.985 140
19258.843 141
19259.700 133
19260.557 112
19261.414 100
19262.272 98
19263.129 92
19263.986 109
19264.844 93
19265.701 102
19266.559 86
19267.416 76
19268.274 65
19269.131 75
19269.989 80
19270.846 102
19271.704 82
19272.561 73
19273.419 66
19274.276 60
19275.134 67
19275.992 84
19276.849 95
19277.707 101
19278.565 92
19279.422 94
19280.280 88
19281.138 113
19281.995 113
19282.853 107
19283.711 92
19284.569 69
19285.427 54
19286.285 59
19287.142 59
19288.000 94
19288.858 96
19289.716 111
19290.574 107
19291.432 97
19292.290 91
19293.148 123
19294.006 151
19294.864 156
19295.722 140
19296.580 139
19297.438 158
19298.297 157
19299.155 153
19300.013 182
19300.871 189
19301.729 207
19302.588 207
19303.446 202
19304.304 203
19305.162 198
19306.021 177
19306.879 136
19307.737 139
19308.596 120
19309.454 99
19310.312 91
19311.171 86
19312.029 89
19312.888 114
19313.746 123
19314.605 140
19315.463 138
19316.322 124
19317.180 128
19318.039 138
19318.897 139
19319.756 117
19320.615 103
19321.473 104
19322.332 143
19323.191 116
19324.049 110
19324.908 104
19325.767 95
19326.626 80
19327.484 94
19328.343 99
19329.202 86
19330.061 86
19330.920 92
19331.778 93
19332.637 119
19333.496 130
19334.355 149
19335.214 128
19336.073 121
19336.932 111
19337.791 82
19338.650 66
19339.509 82
19340.368 93
19341.227 99
19342.086 85
19342.946 91
19343.805 98
19344.664 123
19345.523 129
19346.382 100
19347.241 94
19348.101 104
19348.960 93
19349.819 90
19350.679 80
19351.538 67
19352.397 71
19353.257 121
19354.116 167
19354.975 201
19355.835 163
19356.694 134
19357.554 120
19358.413 90
19359.273 69
19360.132 48
19360.992 46
19361.851 58
19362.711 75
19363.570 79
19364.430 76
19365.289 84
19366.149 100
19367.009 87
19367.868 77
19368.728 125
19369.588 157
19370.448 179
19371.307 155
19372.167 145
19373.027 118
19373.887 99
19374.747 89
19375.606 104
19376.466 98
19377.326 80
19378.186 67
19379.046 73
19379.906 79
19380.766 86
19381.626 99
19382.486 98
19383.346 76
19384.206 57
19385.066 57
19385.926 78
19386.786 68
19387.646 73
19388.506 94
19389.367 78
19390.227 74
19391.087 52
19391.947 69
19392.807 76
19393.668 70
19394.528 71
19395.388 79
19396.248 98
19397.109 90
19397.969 82
19398.829 100
19399.690 105
19400.550 79
19401.411 79
19402.271 79
19403.132 97
19403.992 92
19404.853 111
19405.713 122
19406.574 133
19407.434 151
19408.295 129
19409.155 109
19410.016 91
19410.877 75
19411.737 59
19412.598 66
19413.459 93
19414.319 108
19415.180 112
19416.041 136
19416.902 126
19417.762 125
19418.623 131
19419.484 120
19420.345 126
19421.206 122
19422.067 116
19422.927 113
19423.788 103
19424.649 92
19425.510 94
19426.371 97
19427.232 117
19428.093 127
19428.954 113
19429.815 95
19430.676 102
19431.538 96
19432.399 89
19433.260 92
19434.121 94
19434.982 78
19435.843 99
19436.704 101
19437.566 87
19438.427 90
19439.288 107
19440.149 138
19441.011 138
19441.872 105
19442.733 124
19443.595 99
19444.456 106
19445.318 113
19446.179 142
19447.040 172
19447.902 150
19448.763 152
19449.625 158
19450.486 146
19451.348 147
19452.209 138
19453.071 151
19453.933 153
19454.794 194
19455.656 198
19456.517 187
19457.379 144
19458.241 126
19459.103 149
19459.964 129
19460.826 119
19461.688 129
19462.550 189
19463.411 179
19464.273 191
19465.135 158
19465.997 125
19466.859 120
19467.721 96
19468.583 96
19469.444 88
19470.306 98
19471.168 132
19472.030 146
19472.892 156
19473.754 160
19474.616 159
19475.478 159
19476.341 139
19477.203 159
19478.065 161
19478.927 150
19479.789 157
19480.651 159
19481.513 140
19482.376 116
19483.238 103
19484.100 108
19484.962 111
19485.825 94
19486.687 108
19487.549 103
19488.412 124
19489.274 115
19490.137 116
19490.999 84
19491.861 71
19492.724 81
19493.586 76
19494.449 73
19495.311 112
19496.174 118
19497.036 119
19497.899 116
19498.762 101
19499.624 83
19500.487 68
19501.349 80
19502.212 81
19503.075 95
19503.937 89
19504.800 88
19505.663 87
19506.526 85
19507.388 79
19508.251 84
19509.114 88
19509.977 91
19510.840 77
19511.703 79
19512.565 102
19513.428 102
19514.291 104
19515.154 119
19516.017 117
19516.880 130
19517.743 139
19518.606 138
19519.469 131
19520.332 120
19521.195 111
19522.058 133
19522.922 131
19523.785 190
19524.648 190
19525.511 166
19526.374 134
19527.237 142
19528.101 147
19528.964 147
19529.827 122
19530.690 94
19531.554 94
19532.417 72
19533.280 57
19534.144 59
19535.007 36
19535.871 30
19536.734 49
19537.597 54
19538.461 90
19539.324 108
19540.188 106
19541.051 101
19541.915 112
19542.779 114
19543.642 145
19544.506 143
19545.369 140
19546.233 121
19547.097 118
19547.960 133
19548.824 133
19549.688 103
19550.551 89
19551.415 78
19552.279 71
19553.143 82
19554.007 88
19554.870 82
19555.734 75
19556.598 86
19557.462 84
19558.326 73
19559.190 78
19560.054 81
19560.918 73
19561.782 51
19562.646 68
19563.510 57
19564.374 56
19565.238 60
19566.102 69
19566.966 88
19567.830 107
19568.694 85
19569.558 76
19570.422 65
19571.287 109
19572.151 116
19573.015 114
19573.879 106
19574.744 129
19575.608 155
19576.472 134
19577.337 121
19578.201 116
19579.065 90
19579.930 74
19580.794 80
19581.658 91
19582.523 121
19583.387 116
19584.252 120
19585.116 88
19585.981 75
19586.845 80
19587.710 99
19588.574 90
19589.439 76
19590.304 79
19591.168 83
19592.033 100
19592.898 115
19593.762 106
19594.627 103
19595.492 112
19596.356 118
19597.221 149
19598.086 162
19598.951 148
19599.816 150
19600.680 139
19601.545 106
19602.410 114
19603.275 122
19604.140 151
19605.005 161
19605.870 159
19606.735 173
19607.600 195
19608.465 171
19609.330 188
19610.195 158
19611.060 139
19611.925 108
19612.790 104
19613.655 90
19614.520 124
19615.386 115
19616.251 141
19617.116 131
19617.981 121
19618.846 103
19619.712 81
19620.577 88
19621.442 91
19622.308 84
19623.173 104
19624.038 79
19624.904 72
19625.769 79
19626.634 65
19627.500 95
19628.365 101
19629.231 109
19630.096 92
19630.962 84
19631.827 67
19632.693 56
19633.558 64
19634.424 83
19635.290 126
19636.155 141
19637.021 120
19637.887 129
19638.752 108
19639.618 76
19640.484 89
19641.349 139
19642.215 159
19643.081 138
19643.947 176
19644.813 167
19645.678 143
19646.544 148
19647.410 131
19648.276 128
19649.142 102
19650.008 81
19650.874 90
19651.740 121
19652.606 138
19653.472 107
19654.338 130
19655.204 125
19656.070 118
19656.936 102
19657.802 93
19658.668 83
19659.534 70
19660.400 71
19661.267 75
19662.133 74
19662.999 75
19663.865 83
19664.732 80
19665.598 79
19666.464 77
19667.330 81
19668.197 76
19669.063 70
19669.929 56
19670.796 40
19671.662 74
19672.529 71
19673.395 105
19674.262 93
19675.128 92
19675.995 100
19676.861 126
19677.728 117
19678.594 140
19679.461 129
19680.327 111
19681.194 101
19682.061 88
19682.927 86
19683.794 86
19684.661 94
19685.527 131
19686.394 142
19687.261 129
19688.128 118
19688.994 151
19689.861 151
19690.728 143
19691.595 136
19692.462 133
19693.329 110
19694.195 100
19695.062 97
19695.929 85
19696.796 68
19697.663 83
19698.530 107
19699.397 88
19700.264 80
19701.131 83
19701.998 75
19702.866 85
19703.733 71
19704.600 81
19705.467 91
19706.334 66
19707.201 49
19708.069 57
19708.936 51
19709.803 89
19710.670 82
19711.538 101
19712.405 112
19713.272 116
19714.140 121
19715.007 137
19715.874 104
19716.742 77
19717.609 67
19718.477 76
19719.344 92
19720.211 95
19721.079 106
19721.946 105
19722.814 82
19723.682 63
19724.549 58
19725.417 63
19726.284 67
19727.152 96
19728.020 150
19728.887 169
19729.755 188
19730.623 187
19731.490 174
19732.358 151
19733.226 123
19734.094 105
19734.962 91
19735.829 73
19736.697 70
19737.565 68
19738.433 81
19739.301 88
19740.169 100
19741.037 130
19741.905 141
19742.773 130
19743.641 116
19744.509 102
19745.377 99
19746.245 69
19747.113 67
19747.981 64
19748.849 54
19749.717 48
19750.585 40
19751.453 73
19752.322 74
19753.190 71
19754.058 73
19754.926 74
19755.794 88
19756.663 93
19757.531 91
19758.399 80
19759.268 95
19760.136 81
19761.004 81
19761.873 94
19762.741 103
19763.610 106
19764.478 128
19765.347 151
19766.215 154
19767.084 135
19767.952 102
19768.821 94
19769.689 67
19770.558 65
19771.426 97
19772.295 102
19773.164 139
19774.032 175
19774.901 173
19775.770 172
19776.638 200
19777.507 179
19778.376 164
19779.245 178
19780.114 154
19780.982 129
19781.851 103
19782.720 87
19783.589 94
19784.458 61
19785.327 47
19786.196 55
19787.065 82
19787.934 77
19788.803 103
19789.672 89
19790.541 106
19791.410 90
19792.279 77
19793.148 91
19794.017 116
19794.886 106
19795.755 83
19796.624 95
19797.493 93
19798.363 82
19799.232 120
19800.101 133
19800.970 116
19801.840 94
19802.709 85
19803.578 79
19804.448 83
19805.317 91
19806.186 85
19807.056 75
19807.925 83
19808.795 72
19809.664 95
19810.533 95
19811.403 86
19812.272 93
19813.142 72
19814.012 72
19814.881 85
19815.751 116
19816.620 133
19817.490 111
19818.359 107
19819.229 81
19820.099 70
19820.969 62
19821.838 62
19822.708 81
19823.578 91
19824.447 90
19825.317 73
19826.187 67
19827.057 64
19827.927 43
19828.797 79
19829.667 139
19830.536 118
19831.406 110
19832.276 85
19833.146 81
19834.016 90
19834.886 94
19835.756 102
19836.626 99
19837.496 102
19838.366 107
19839.237 93
19840.107 139
19840.977 178
19841.847 167
19842.717 173
19843.587 177
19844.458 191
19845.328 165
19846.198 157
19847.068 169
19847.939 168
19848.809 166
19849.679 171
19850.550 148
19851.420 123
19852.290 100
19853.161 94
19854.031 105
19854.902 109
19855.772 99
19856.642 86
19857.513 102
19858.383 85
19859.254 71
19860.125 88
19860.995 108
19861.866 114
19862.736 113
19863.607 100
19864.478 86
19865.348 93
19866.219 91
19867.090 91
19867.960 104
19868.831 95
19869.702 96
19870.573 91
19871.444 85
19872.314 71
19873.185 65
19874.056 113
19874.927 129
19875.798 118
19876.669 118
19877.540 142
19878.411 122
19879.282 101
19880.153 136
19881.024 171
19881.895 227
19882.766 193
19883.637 164
19884.508 127
19885.379 116
19886.250 95
19887.121 82
19887.992 96
19888.864 91
19889.735 92
19890.606 118
19891.477 144
19892.349 139
19893.220 132
19894.091 112
19894.962 122
19895.834 108
19896.705 113
19897.577 103
19898.448 104
19899.319 101
19900.191 97
19901.062 100
19901.934 111
19902.805 106
19903.677 96
19904.548 97
19905.420 96
19906.291 112
19907.163 111
19908.035 137
19908.906 136
19909.778 117
19910.649 97
19911.521 95
19912.393 116
19913.265 132
19914.136 153
19915.008 142
19915.880 155
19916.752 156
19917.623 187
19918.495 205
19919.367 173
19920.239 168
19921.111 186
19921.983 165
19922.855 133
19923.727 118
19924.599 98
19925.471 89
19926.343 72
19927.215 74
19928.087 79
19928.959 85
19929.831 75
19930.703 86
19931.575 79
19932.447 82
19933.319 73
19934.192 64
19935.064 60
19935.936 72
19936.808 71
19937.681 70
19938.553 52
19939.425 44
19940.297 62
19941.170 95
19942.042 84
19942.914 77
19943.787 84
19944.659 91
19945.532 92
19946.404 71
19947.277 65
19948.149 51
19949.022 43
19949.894 51
19950.767 55
19951.639 99
19952.512 96
19953.384 92
19954.257 111
19955.130 111
19956.002 128
19956.875 116
19957.748 89
19958.620 69
19959.493 76
19960.366 80
19961.239 80
19962.111 63
19962.984 73
19963.857 86
19964.730 91
19965.603 102
19966.476 117
19967.349 110
19968.222 83
19969.095 78
19969.967 96
19970.840 117
19971.713 136
19972.586 119
19973.460 121
19974.333 110
19975.206 153
19976.079 166
19976.952 160
19977.825 122
19978.698 108
19979.571 111
19980.445 99
19981.318 103
19982.191 107
19983.064 99
19983.938 108
19984.811 161
19985.684 153
19986.557 162
19987.431 161
19988.304 137
19989.178 124
19990.051 128
19990.924 118
19991.798 93
19992.671 98
19993.545 117
19994.418 123
19995.292 107
19996.165 90
19997.039 66
19997.912 68
19998.786 56
19999.660 69
20000.533 74
20001.407 86
20002.281 105
20003.154 125
20004.028 141
20004.902 146
20005.775 160
20006.649 125
20007.523 94
20008.397 92
20009.271 71
20010.145 72
20011.018 90
20011.892 88
20012.766 85
20013.640 86
20014.514 96
20015.388 103
20016.262 106
20017.136 93
20018.010 97
20018.884 77
20019.758 62
20020.632 64
20021.506 93
20022.380 92
20023.254 86
20024.129 80
20025.003 61
20025.877 83
20026.751 108
20027.625 120
20028.500 100
20029.374 90
20030.248 68
20031.122 65
20031.997 72
20032.871 124
20033.746 105
20034.620 102
20035.494 82
20036.369 85
20037.243 118
20038.118 141
20038.992 141
20039.867 141
20040.741 164
20041.616 145
20042.490 142
20043.365 108
20044.239 93
20045.114 82
20045.989 69
20046.863 88
20047.738 99
20048.613 76
20049.487 80
20050.362 114
20051.237 108
20052.111 116
20052.986 123
20053.861 108
20054.736 116
20055.611 96
20056.486 121
20057.360 137
20058.235 132
20059.110 103
20059.985 117
20060.860 97
20061.735 89
20062.610 121
20063.485 109
20064.360 128
20065.235 175
20066.110 157
20066.985 142
20067.860 124
20068.736 110
20069.611 132
20070.486 141
20071.361 153
20072.236 125
20073.112 118
20073.987 120
20074.862 129
20075.737 107
20076.613 84
20077.488 90
20078.363 98
20079.239 96
20080.114 93
20080.989 108
20081.865 104
20082.740 107
20083.616 89
20084.491 115
20085.367 121
20086.242 99
20087.118 100
20087.993 103
20088.869 106
20089.744 98
20090.620 112
20091.496 136
20092.371 119
20093.247 126
20094.123 114
20094.998 92
20095.874 99
20096.750 83
20097.625 81
20098.501 63
20099.377 74
20100.253 91
20101.129 105
20102.005 114
20102.880 114
20103.756 145
20104.632 116
20105.508 94
20106.384 84
20107.260 88
20108.136 81
20109.012 85
20109.888 63
20110.764 71
20111.640 94
20112.516 157
20113.392 190
20114.268 156
20115.145 144
20116.021 125
20116.897 102
20117.773 90
20118.649 82
20119.526 65
20120.402 62
20121.278 70
20122.154 87
20123.031 84
20123.907 69
20124.783 80
20125.660 85
20126.536 110
20127.413 96
20128.289 93
20129.165 91
20130.042 104
20130.918 86
20131.795 108
20132.671 90
20133.548 74
20134.424 74
20135.301 86
20136.178 78
20137.054 95
20137.931 108
20138.808 124
20139.684 132
20140.561 135
20141.438 120
20142.314 96
20143.191 86
20144.068 110
20144.945 116
20145.821 131
20146.698 120
20147.575 106
20148.452 108
20149.329 91
20150.206 86
20151.083 68
20151.960 64
20152.837 59
20153.714 51
20154.591 69
20155.468 83
20156.345 78
20157.222 59
20158.099 55
20158.976 107
20159.853 106
20160.730 97
20161.607 91
20162.484 84
20163.362 77
20164.239 87
20165.116 98
20165.993 95
20166.871 117
20167.748 128
20168.625 114
20169.502 101
20170.380 74
20171.257 78
20172.135 55
20173.012 56
20173.889 56
20174.767 93
20175.644 103
20176.522 85
20177.399 98
20178.277 101
20179.154 111
20180.032 100
20180.909 78
20181.787 80
20182.665 109
20183.542 120
20184.420 138
20185.298 127
20186.175 119
20187.053 118
20187.931 108
20188.808 96
20189.686 73
20190.564 55
20191.442 56
20192.320 70
20193.197 88
20194.075 80
20194.953 66
20195.831 45
20196.709 36
20197.587 43
20198.465 80
20199.343 86
20200.221 68
20201.099 66
20201.977 70
20202.855 85
20203.733 88
20204.611 93
20205.489 97
20206.367 110
20207.246 141
20208.124 113
20209.002 92
20209.880 98
20210.758 85
20211.637 84
20212.515 129
20213.393 113
20214.271 92
20215.150 87
20216.028 89
20216.906 70
20217.785 66
20218.663 75
20219.542 92
20220.420 115
20221.298 100
20222.177 113
20223.055 105
20223.934 105
20224.812 106
20225.691 86
20226.570 93
20227.448 104
20228.327 98
20229.205 110
20230.084 91
20230.963 89
20231.841 71
20232.720 61
20233.599 45
20234.478 65
20235.356 64
20236.235 73
20237.114 125
20237.993 147
20238.871 155
20239.750 146
20240.629 123
20241.508 97
20242.387 76
20243.266 61
20244.145 49
20245.024 49
20245.903 57
20246.782 69
20247.661 83
20248.540 94
20249.419 93
20250.298 124
20251.177 158
20252.056 141
20252.935 109
20253.815 92
20254.694 76
20255.573 75
20256.452 56
20257.331 46
20258.211 48
20259.090 40
20259.969 61
20260.849 118
20261.728 122
20262.607 118
20263.487 130
20264.366 134
20265.245 120
20266.125 128
20267.004 109
20267.884 95
20268.763 87
20269.643 92
20270.522 108
20271.402 98
20272.281 88
20273.161 76
20274.041 76
20274.920 74
20275.800 89
20276.679 112
20277.559 113
20278.439 120
20279.319 136
20280.198 149
20281.078 156
20281.958 150
20282.838 169
20283.717 150
20284.597 164
20285.477 135
20286.357 120
20287.237 101
20288.117 101
20288.997 96
20289.877 106
20290.757 107
20291.637 106
20292.517 95
20293.397 89
20294.277 95
20295.157 94
20296.037 83
20296.917 104
20297.797 91
20298.677 94
20299.557 101
20300.437 99
20301.318 112
20302.198 135
20303.078 132
20303.958 122
20304.839 105
20305.719 106
20306.599 124
20307.479 100
20308.360 77
20309.240 72
20310.121 78
20311.001 106
20311.881 83
20312.762 73
20313.642 64
20314.523 107
20315.403 151
20316.284 135
